# Supplementary material for: Bioinformatic prediction of G protein-coupled receptor encoding sequences from the transcriptome of the foreleg, including the Haller’s organ, of the cattle tick, Rhipicephalus australis
Source: PLoS One. 2017 Feb 23;12(2):e0172326. doi: 10.1371/journal.pone.0172326 (PMC5322884; doi:10.1371/journal.pone.0172326)
Supplement: S1 File — Unigene fasta DNA sequences assembled from the 454 transcriptome sequences. (FASTA) [file pone.0172326.s001.fasta]

>athaller1
cTCGTGAGCGGCGTACGCGAAAGCGACCGGGTGTCTGATATGCGGCGGGCTTCGGCCTCGTCAAGCGTGTCCTCGGGTCTGCTCCAGGGGAATCCACGGCAGTCGTCTGCAGCCTCATCCGCTTGATGCGTTAGGGGCTGGTTGTCGGACGGTGCCGTTTTACCACGATATCGAGGTGTGTTCCGTGTCGTCCTCGGGCGATTCAGATGCGAAAGCGCCGAAGACGCGGGCGTGACCCGTCGTCTGGCGGCTTTGCAGTCTCGGCTCCGTTGCTAGTTCCGGCCGGTCCACCGACAGTGCCGCGGGCTTGGGCAACCCGCACGGCGCGACCGAGTCGATGCAACGAAAAAGCGAGCATGAACGTGCTTCTTGCCGCACGGCTCCCACTCGTCCTTCGGGAAGGTTGTGCCGTAGCGAGCTCGAACGCCGTCATCTCGGAATGCGAATAAGCGTGTTGGGGCGCCTGAAGGTGGCCTCCGCCGCACACAGACTGCGTCCGGCcCGCCGAAGGCGAGCACGGACGCGCAGTCGAACGATTACCTGGTTGATCcTGCCAGTAATCATATGCTTGTCTCAAAGATTAAGCCATGCATGTCTAAGTACATGCCGAAATAAGGCGAAACCGCG
>athaller2
CTTTTtCGtCCGACCGACGGACCGGGACCCGGGGGGACCGGGGTAAGGTACGGGCCGGACCGGACCGTACGTAAGGACGGCCCGACCTACCTACCTTTTACGGGGTTTTCCGGGGTACGTTTAGGTTCGTTCCGGTTCCGGACGGTAGGGTAGGTTAGGTTTTACGTTAACCAACCTACCCTTTACCGTTACGGGACGGTTACCGTTACCCGTTACCCTTACCTAGGTCCGGACCCCGTACCCCGTTCCGTCGTCGTTCGTTTAACGTTAACGAACCCAAAACCCAAACCCCTTACCCcTTACTAGGGTTTCGGGTTTCCTACTAGTAGGACGGTCCCCGGTACCCcGTACCGGGTCCGGGGCCCGTTACCCCCcGGTTACCCCGGGTTTCGGGTTTTtCGGTTACTACCCTACCCcAACGACGGCCCGACCGTTACGTTTCGTCGTTACCCTTAAAAACcGTAAAGGGTCCCGGACCCTtACGGTTCGGACcTACCTtCCTACTACGTCCGACGACGGGGAC
>athaller3
CTTCAACAGTGATTGAACGAGCATCGCCAAAcTTGCTCTCTCTCTTCCGATCCTTTCTCGCTAAATTAATCTTGAAGTACAGTTTGAGaTCCCGTCCGCCAAGCAACCGAAGAAGATGGCCGCAACTCAGCCCCGTCAGAACTACCATGTCGATTGCGAAGCCCGCATCAACAAGCAGATCAACTTGGAACTCTACGCGAGCTACGTCTACACATCAATGGCCTACTACTTCGATCGCGATGATGTGGCaCTGCCGGGATTCCACAAGTTCTTCAAGAAGAGCAGCGATGAGGAGCGTGAgCATGCCCAGAAGCTGATGAAGTATCAAAACATGCGCGGAGGGCGCGTGGTGCTGCAGGCGATACAGAAGCCATCGCGGGACGAATGGGGCGCAGGCTTGGACGCCATGCAGGCTGCACTTGAGCTGGAGAAGACTGTCAACCAGTCACTGCTGGACTTGCACAAGCTGGCAAACGATCATAATGAtGCTCAGCTGTGTGACTTCCTGGAAAGCGAGTACTTGGAAGAGCAGGTGAAGGCTATCAAGGAGCTGTCTGACTACGTGACCAACCTGAAGCGTGTTGGCCCTGGCCTCGGAGAGTACATGTTTGACAAGGAGACCCTGTCAGACTAGGCTCTGTATGCAgACACCACAAGTCGTGGTCTGTTTGTTGGTGAAGGGCTCGCACTCgTCGTGCGACTATGTACCATTTGGCCCTTTCTACCATGCAaCAATAAAcTATATATACGAGA
>athaller4
GGACAAGAACAAGTACAACTCCCCTAAGTACCGCATGATCGTCCGGATCACCAACCGCGACATCATCTGCCAGGTTGCGTATGCTCGCATCGAGGGTGACGCGATCGTGTGCGCCGCTTACGCTCACGAGCTGCCACAGTACGGCGTCAAGTTAGGCCTAACCAATTATGCCGCCGCTTATTGCACGGGTCTCCTGCTGGCACGGCGCATGCTTCAGAAGTTCAACCTGGACGAGATCTACAAGGGCTGCGAGGAGGCCACCGGCGAGGACTACTGCGTCGAGAGCGAGGATGGGCAGCCCGGCGCCTTCCGCTGTTTCCTCGACGTCGGCCTGGCCCGCACCACGACGGGAGCGCGCATCTTCGGCTGCCTGAAGGGAGCAGTCGACGGTGGCATGGACATTCCGCACAACAACAAGCGCTTCCCGGGCTACGACAACGAGACCAAGGAGTTCAACGCCGAGGTGCACCGACGTCACATCTACGGGCAGCACGTCGCTGAATACATGAAGGTTCTGCTCGA
>athaller5
TCGGGTTTCGGCCCGTATTGTGTGGTGACTCTGGATAACTTTGTGCTGATCGCATGGCCACGAGCCGGCGACGTTTCTTTCAAGTGTCTGCCTTATCAACTTTCGATGGTAGGTTACTTGCTTACCATGGTTGTTACGGGTAACGGAGAATCAGGGTTCGATTCCGGAGAGGGAGCCTGAGAAACGGCTACCACATCCAAGGAAGGCAGCAGGCGCGCAAATTACCCACTCCCGGCACGGGGAGGTAGTGACGAAAAATAACAATACGGGACTCTTTTGAGGCCCCGTAATTGAAATGAGTACACTCTAAATCCTTTAACGAGGATCAATTGGAGGGCAAGTCTGGTGCCAGCAGCCGCGGTAATTCCAGCTCCAATAGCGTATACTAAAGCTGCTGCGGTTAAAAAGCTCGTAGTTGGATCTCAGTTCCAGACGAGTAGTGCATCTACCCGATGCGACGGCTCGGACTGAACATCATGCCGGTTCTTTCTTGGTGCACTTCATTGTGTGCCTCGAGATGGCCGGTGCTTTTACTTTGAAAAAATTAGAGTGCTCAACGCAGGCGAGTCGCCTGAATAAACTTGCATGGAATAATAGAACAAGACCTCGTTTCTGTTCTGTTGGTTTTtGGAATACGAGGTAATGATT
>athaller6
CCTTCCGCAGGTTCACCTACGGAAACCTTGTTACGACTTTTACTTCCTCTAAATGATCAAGTTTGGTCATCTTtCCAACAGACCGGCGCAACCGAAAGGCCGCGCCGGACATCGGTCCGAAGACCTCACTAAATCATTCAATCGGTAGTAGCGACGGGCGGTGTGTACAAAGGGCAGGGACGTAATCAACGCGAGCTTATGACTCGCGCTTACTGGGAATTCCTCGTTCAAGGGGAACAATTGCAAGCCCCTATCCCAATCACGAAAGAAGTTCCACGGGTTACCCAGTCTTTTCAGACAGGGATAAAGACACGCTGCTTCCTTCAGTGTAGCGCGCGTGCGGCCCCGGACATCTAAGGGCATCACAGACCTGTTATTGCTCTGTTTCGTGCGGCTAGGAGCCGCTTGTCCCTCTAAGAAGGTTGTAAGGTGCTGGGAACCCCGCACCTATTTAATAGGCTAGAGTCTCGTTCGTTATCGGAATTAACCAGACAAATCGCTCCACCAACTAAGAACGGCCATGCACCACCATCCACCGAATCAAGAAAGAGCTCTCAATCTGTCAATCC
>athaller8
ATCATTAACGGATCGTGAAGGGTGAGCGCCTCAGCTGCGTCTGCGCCCGACACTTTCTGCCGCTGACCCCGTTTGGACGCGGGGTCGGCTTTTCCCCACGGGGCTGCCTGAATGTGGAGCGGCACCCCGTGACAAATTGTTGCGCCCAGCGGACGCCAACACCGCGACCTTGGACGGTCGGCCAGGTGGCGGACGCGGGTACAAACGGCGCAACGCACTCATAGGTCGGCTTTCGACCCGCCACTGCACCGTGGCTCGAAGCGCTCGAAATGCGCGACCCGACCGTTGCGGGACCGCCTAGTACTGTAAAAAGGAGCGGCGGAGCGCGAACGGCGAGTCGTGGTTACGTCGGTAGAAGGCGAGGCTGCGCGTTCCCGAAACGCCAGCCGAGTGCCCTCCCGACCGTTCGAGCGTGCAAGAACGAGACCCGACAATCGCGCGGCGACTGCCAAGTACGAGAGGAACGGCACAAGCGTCGGCGGTCGGTCAAGGAACTGGCGATGTGACGGGTCCGCTGTGCACCAGTGCATACCGTCCCGCCGTCCGCGGCAAGCGCCTCCGCGTCCTCGGGTGACGGAGGCTGCCGGTCGGTTCTTGCAGGCGAGGGATCTCGCTGGCGCCGGTTCGCGTTGACGCGCGGCCGGTCATGGCACGGCGATGCGACGGCCGAGGTGCGCAGTACTCGATGGAGGAACCGCACGCTCCGATGACCGTCCCGCCCTCCGCGGCGTATGCGTACCGACCGTAATGGTTGCAGCAGCGCCGGCCGGCTTTTGAATTCGCCACACGAAACACGGTGCGAGATCGCGGTTAGGGGAGCGTCGACGTTGCCAGGCGTTTTGCTTGCTGCCGAGGGAAAGGCGGCACGGCCACGTCGCGCTCGTCGCGATTAGCGGGTCTGCGCGCTTTGGGAAGGTGCCGCAACGACTTGCCGAAAGAGGAAGCACGGAAGAACGAGGGACTTGGACGTCCCGACATTTGAACGCACTTGCGGCCAGGCCCTTGCTGGCTTCGTTCTTCCGCCTCGAGTAGGCTCGTACGCGGCTCCGGCGCCGAAAGTGGTCCTTGGCACCGACTTCGGTGGACGTGGGAAGTGCCGCGCAAGTACGGCGCGCCTGGCTCCACCTGTTGGCTGAAGTAGGCAGCCGGATCGGCATTTTGGTGTGCGGTGGCAAACCGTGGATGCGAAAAAaGCTTGTGCAATTTCGTGGAAAAAAAAaGCGGGGgTCCCCcTTTTTtGCGGAGGAGACCGACCCGCCCGTGGTGAACCGCGACGCCACGGTGAAAACGGGAGAGGCTTGTCGATGGGACCGTGCATCCCGCGCTCCACGGAGCCGGGAGGCGGCCGCCCGAGGAAGTGTGTAGCCGTCGAGGCCCGCATCTGCGTGCACTCTTATCCAAATGGGTGTACCGCAGGCATTTTCTGGTTAGGCGGGCCAATGAGAGCGAGCACACAACGATACCTACGGGTCCGGCTTGGAAGGACCGGCTTCGACGCCTCCCGAGTATTTATAGGGGGTGGACCACGAAAGCACTCGCAAGTAGCGGAAGCAAAACGCCGTCCGAAACACACCGTTTGCTCGATTTGCGGCAGCCGAAAAGGCGCGGCAGAGTTTTGGAGTCCAAGCGTGCGCTGAAAAGCGCCCTTCTTGGCCACTGTTTGGCCGAGTGCCAGAAACGTTTGGTTTTGACTGTACGGAATTGAACAAACACTTTTTCACGACTCTAAGCGGTGGATCACTCGGTTCTCGGGTCGATGAAGAACGCAGCCAGCTGCGAGACTTGGTGTGAATTGCAGGACACACTGAGCACTGATTCTTTGAACGCACATTGCGGCCTTGGGTCTTCCCTTGGCTTCGTCTGTCTGAGGGTCGGATCACATATCAAGAGAGCCTTCGGCGCACAAGGGAACGTGAGCCGTCGACTCGTTTTGACCGCGTCGGCAACACGGACAGCACGCTGAACACCTCACAGCGAGCGCCAACAGCGGCCACTCAAGGGCGAGACGGTGGCGACCGTCGTGCCAGAGCCCAACCGAAACGGGGGCGACCGACTGCATTGAGGATGTGGCACCTCGTTGAGACCGCCGCAGGACTTCGAGTCGGAAGGAAGCCTGCAGGGAAAGTGCGGTCGAGGTTGCGTACTCCTCTCTGCGACCGGGCGCGCAAAAGCTGCGAGAGCCACGGACGCGCAACTTTAACGCACGGTAAACACGAGGAGCGAAAGCCGGCCAGCAAAGCTTCTCCAGCCGTGCGCAAGAGTGCGCGAGATCGCAGCCTTGCGTTGCGCTTGTTGCCCTCGAAGTAAGCAGGGTGTCCCGTAGACCGGGCGCTCGAACACGCTGCGGGGCCGTGCCTTCTCCAGGCTTTGCCGCGCGAACAGGGAACGTTCGCGCGCAAAGCGCAGGGAGGTGAGGAGGCTGCGCCCGACGTTTGCGGTTCGCTGCGTACGCGGTTGTTGCGGAGAGCACGGTGCGACGACTTGCCGCGAAGCGGAAAAAGTCTCCCGCACGAGTTGGCgAAACGTTGGCGAAGCTTAAGGCGTTCTCGTCGTAGTCCGCCGTCGGTCTAAGTGCTTCGCAGTTCCCGTCCCGTTCAAAAAaCTGGGCCACTCCAGTTGGGGCGGGGGCGACGCTACACAAGACGATGCCTCTCGCCAGGCTGCGTGGCTGCCCTTGCGGCGGCGGCGACTGGCCTCGGCGGTGTTTGGGCTTTCGACACGGTCGTTTATCACGCAACTGCTCGGACGACGCACGCGCGCAGCGGAATGCCGCTTGCCAGCCTTGTGAAGATGTGACCCTGTACAGGGTTGCGGGCGCACTTGGTAGGGCGTCGTACTCGGTTCGCGATGGGTTTACGAACGTGTCCCGTCACTTCCACGTCACACCGGTTGTGCGCCGCACGCGTGCAGCGGGGAAGCCGATTGCCAGCCTTGTGAAGAAGTGGCCCTGTACAGGGTTGCGGGCGCACTTGGTAGGGCGAGCGCACGCGGTCGTGGAGGAAGTTGATGGAAGCGAATGTATCCGCTGTCGACCTCAGATCAGgCGAGACAACCCGCTGAATTTAAGCATATCACTAAGCGGAGGAAAA
>athaller9
CGCAGACCAaaGCTTGAGCACCATCTATTGAGAGCAACAGACGCTCCAGAAACAGCTATGATTGCCGTAAACAGCAAGTCCATCCTCGTCGCCCTTGTGGTGCTTGCCGCCCTGTGCAGCCTTGCAGCGGCGCAATTCGGCTACGGCGGCTACGGAGGTTACGGCCGTGGCTATGGTGGCTACGGCCGCGGATACGGAGGTTATGGCGGCTATGGTCGTGGATACGGAGGTTACGGCGGCTACGGTAGAGGCTACGGTGGTTACGGCGGTTACGGCCGTGGCTTCTACGGATAAAGCgAACCTTCAAAACGACAACGGATTCCTCAAGCACAAAGAATCACGCCTGCCTTGAAGATTACAGCATATGTCGACTTAGTCGACCATCATACATTGTTTACATAATAAATTAATTCGCAATCACGAAAAAAAAaaaaaaaaaaaaaaaaaaaaaaaaaaaaaaaaaAAAgAAAGAAGAaGAGAGAGAGAGAGAGAGaga
>athaller10
GGCGgAaGaCAACTATGGCAGCGgTGGCAGCagTCGTCACAgTGGCAGCGGCTTTGgCGGCGgTAGTAaCCACGGAGGGAGCCTGGGTGGCCGTGGAGGAGGTCTCGGCGGAAGCCACCACGGAGGcaGCCATGGAGGCAGCCACGGCGGCCTGGGtgTAGTAGCCATGGCAGCTTTGCTGGACGCGATGGTTACGGTAGTGGTAGTAGCCTTGGCGgCAGTGGTAGCCGTGGTGGCCTCGGCAACCTTGGCGGAGGTAGCCGaGGTGGCCTCGGTGGCTCTGGCGGAGGTAGCCGAGGTGGTAGTCGGGGCGGACGCTACTGAGCAGGACGACGACTCGTTCACGCGGGCCCGTCGGgCGACCTCGTAAGAACGGCGACCGTTCCCTTCGGCGgAAAGTACACCGGACGTGGTGGTTTCTATATCATGACCGGGCCCgTCGcTGATTTGTATGCGCCACGTCTGCTGTCCCAAACGAACTGAGACACACTTCCTTT
>athaller11
CGCAGACCAaaGCTTGAGCACCATCTTTTGAGAGCAACAGACGCTCCAGAAGCAGCTATGATTGCCGTAAACAGCAAGTCCATCCTCGTCGCCCTTGTGGTGCTTGCCGCCCTGTGCAGCCTTGCAGCGGCGCAATTCGGCTACGGCGGCTACGGAGGTTACGGCCGTGGCTATGGTGGCTACGGCCGCGGATACGGTGGTTATGGCGGCTATGGTCGTGGATACGGAGGTTACGGCGGCTACGGTAGGGGCTACGGCGGTTACGGCCGTGGCTTCTACGGATAAAGCGAACCTTCGAAACGACAACGGATCCCTCAAGCACAAAGAATCACGCCTGCCTTGAAGATTAATGCATATGTCGACCTAGTCGACCATCATACATTGTTTACATAATAAATTAATTCGcAATCACGACTGAaTAGC
>athaller12
GGCGgAaGaCAACTATGGCAGCGgTGGCAGCagTCGTCACAgTGGCAGCGGCTTTGgCGGCGgTAGTAaCCACGGAGGGAGCCTGGGTGGCCGTGGAGGAGGTCTCGGCGGAAGCCACCACGGAGGcaGCCATGGAGGCAGCCACGGCGGCCTGGGtgTAGTAGCCATGGCAGCTTTGCTGGACGCGATGGTTACGGTAGTGGTAGTAGCCTTGGCGgCAGTGGTAGCCGTGGTGGCCTCGGCAACCTTGGCGGAGGTAGCCGaGGTGGCCTCGGTGGCTCTGGCGGAGGTAGCCGAGG
>athaller13
gtcgtcgttcggttgggggttAGgCTAGgACAGCAGGGGgACAAaGAAAAATGCCTTTTGCCCAACCAGATATCgggAGACGGGgAGAGAGGGGCCTGTTGTAACCCGCCGCCTTGTCCACCCGAATTGGCCCGAGACACAGACGCTGTTGCATTCGCCGACGGCCCCTTgTCTCATTGCATTGTTGGACTGGAAGGTTtGGGAAGGAgCCACTGTTTTtCTtCTTtttgtccccctgctGTCcTAGCctAaCCCCccAACGACGACGACGGAGTGAGAGTGATACGTTGGCAGAGCAGCGGTAGAAACAACGGCGGCGCCAGTCCCTTTGCGTGGAGCTTAGTAGCCAGTGAGTTCG
>athaller14
GGAaCGAAGGCGGGTCGGGTTAACAACGACGGCCCCTCTCCTCCCCGTCCTCCCGATATCGTtGGGTTGGgAACGAAAaGGCTTATTTTTCTTTCCGTCCCCcTGCTCGTCcTAcGACCCTACCCCCAACGACGACGACGGAGTGAGAGTGATACGTTGGCAGAGCAGCGGTAGAAACAACGGCGGCGCCAGTCCCTTTGCGTGGAGCTTAGTAGCCAGTGAGTTCGGAGAAGGTCTGGTCCAGCTCGTCCGAGATGGCCTTGTACTTCTCCTTCTCCTGGACAAGCTCGTCTTCCAGTCTGTCCACTTCCTTCTGCAGCTTCTGCACTGACCTCTCGGCGAACTCAcGCCcGGGCCTCAGCCTCTTGCAGCCTATTGGTCATCTGCCGGATTTGCATCTCGTACGTCTCCTCCTTTTGCAGGGCCTTCTCTTCGCTCACTTCCAGGGACTTCAGGTTGTTGCCCACGACGCGCAGCTCTTCCTCAAGCTCCACAATTTTGGTCTCACCAGTCTCTGCACGCTCCTCAGCGCGTTCGAGGTCGGCCTCAACCATGGCCAACTTGCGAGCCACCTCATCGTATTTCCTGTCGGCATCCTCAGCCATCGTGCGCGCTTCCTTGAGCTGCCCCTCGAGACCGTCCATGCGCTCTTCGTCGGTGAT
>athaller15
CTTTTCCAACGCAGGAaGGCTTGCTGAAGCGGCACACGCCGGCCGACTCCTCTCCGAAAGAAGCCCCCCACGAAAGAAGCGATGGCCGAGGACCCCGATCCCACCGAGTACCTGTTCGTCTCTCTCGAGACCAAGCGCAAGGACCAGACCAAGCCTTACGATGGCAAGAAGATGGTCTGGGTGCCCGACGAGAAGGAAGGTTTCGTCCTGGGCAACATCGTCTCTACAAaGGGCGACATGGTCACCGTCGACTGTCCCGGCGGAGAGCAAACCGTCAAGAAGGACCTGCTGCAGCAGGTGAACCCGCCAAAGTATGAGAAGTGCGAAGACATGTCGTCCCTCACCTACCTCAACGATGCATCGGTGTTGCACAACCTGAAAGAACGATACTACGTTAATCTCATCTACACGTACTCGGGCCTGTTCTGCGTGGCCATCAACCCCTACAAACGCTTCCCCATCTACACCAAGCGCGTCGTGGAGATCTACAAGGGCCGCAGGCGTACTGAGGTGCCTCCCCACGTGTTCGCCGTCTCAGATGGAGCCTACATGGACATGTTGGCCAACCGTGAGAACCAGTCTATGCTTATCACC
>athaller16
GGCCTTGTGCTTGTTGAGCTGGTCGATCTGCTCAGACATCTCGGCAACCGAGTCGTTGTGCTTCTTGCGCAGGTTGGACATGGCCTGTTCATGCTGCAGGTTGgACTCCTCTAGGTCGCGCCTGAGCTTGGCTAGTTCGGCTTCGCGGCGCTTGTTGAGCTCCACTTGGGCCGACGTAGCGCCTCCGGATTCTTCGAGGCGCTCGCTCAGCTCCTCGATCTCACGTGCAAGGTCGGCGCGCTGCTTCTCGGCCTTGGCGCGGGCCTGGCGTTCAGCTTCCAGCTCCTCTTCCAGCTCCTCAATGCGGGCCTGCAGTTCCTTGATCTGCTTCTGCAGCTTGGCAACCAGAGCCTGCTCATCCTCGAGCTTCGCCGCCAAGCTGGCCATCTCCTTCTCCTTGCGCTGAAGGTTCTGTTCCATCTCCTTCTTGTGTTTCTCAAGATCGGCAACTGCCTCCTGGGCGAGCTTGAGATCGCCTTCAACCTTGCGCTTGTTCTTCTCGAGGTCGGCACGCGCCTTCTTTTCGCGCTCGAGGGAGTCCTCAAGCTCATCGAGGGTCTGCTCAAGCTTGGCTTTGACCTTGTTGAGGTGGTTAACCTTGTCCTCGGTGGCCTGCAGGTCTTCAGCAGTCTTCTGGTTCTGTTCCTGCAGCTGCTTCTTCTCCTTGTTGAGCTTGTTGATCAGCTCGTCCTGGTGCTGAATCTCGTCGTTGAGGTTCCGGATCTGGTGGTCCTTGGTGGCCTTGTCCTGCTCCGCCTTCTGCAGAGCAAGCTCCATATCCTCGATGTCCTTCTTGAGGCTAGAGACCTCACTTTCGAGCTTCTTCTTTGTCTGCGTGAGCTGAGCGTGCGCGTCTTCCTCGTGCGACAACCTATCGTTCAGGTCTTGCAGTTGGGACTCGAGGTCACCCTTCTGGGTGAGAGCCTTGTTGAGACGCTCCTCAATGTCGCCAGCACCCATGCGCTCAGCCTCAAGCTGAAGGAAGAGGTCGTTCTTCTCCTGCAAGATCTTGACGTTCTGGCCTTCGAGGTCTTTGCGAAGCTTCTCCTCCTTCTCGAGGGCCTCCTGGGTCTTCTTGAGCTTCTCCTCAAGCTCCTTGAGCTCGTCTTCCACTCGAGCCACAGAGAGCAGGGGCTTGACCTTGCTGTACAGCTTCCACCACAGCCAGTTGCGAAGTTGGAGGAACTTGCGGAGGTTGCGCTGAATGACCAGCAGAGCAACCCTCTGTTCCTTGAGCTTCTGGAAGTGCTTCTTGGTAAGGTACCAGCGCACGGCTGCCTGGATCATGGTGATAATCTTGCCGAGGCGCTCATCGCGCATTTCTTCAAGGCGACCCAAGACGCCAGCTCTGAAGAAGATCTTGCTGTGTCCGAAGCGGAAATCGTTGGCATCGAGTTGAATGGCCTCGATGACCTTTTCGGAAGCGTTTTTCGCGTCAACGAAGCCCTTGGGAACGGCGCTGGCCGCCAAGATTGTGTATCGTTGCTTGAAGTCGGGGTAGATCATGCGGTTGGGGAAACCCTTACGGCAGATACGGATGCCTTCAAGTACGCCGTTGCAAGTGAGCTGATGCATGACAAGGTGAGAGTCGATGACACCTGGGGAcTTGGTTTCGTTGGGAaTGATaCAgCGGACAAAGTGGGGG
>athaller17
GCGCCAACAATTtCAAAAAaTGTGGCCCTAGTGATACCGCGGCATCGCGACCTAAAACACCGATGCAAGTGAACGGAGTTTTCCtcGCACGCGCTGGTTGCCAGCAATATAaAGAGCCTGTTTTtCGATAAAaTCGAGATATCAAGCAATCGCCACCACCTACCTCGTAATAAATTACCTtAAATCAGTCGTCGATGCGTTGCGTACGCTATTTCGACACGCTTGGCAAAGCCTTGTGCAAAGGAGTCTCACCGCGCTATTTCGGTCACCCTGGATGGGGgCCAGCTTCGTAACGCGGTGACTCCCTGCCACGCTATTTCTGACTTCTCGCACAAGGCCGGGCAGAGCGCGCTATCGTTTTACGCATCCGTGCCTACCGCGTACCTAATGTGTTTCTATAGCACGCACCAATCCTCGGAATGGGCAGTGAGGACTGTGCAATATATTCTACTCGGTAACGAAACGAACTACGCGTAAAaGTTCGCTGCATCGTTTCTAGTGCAaGActaGTTAAACAAGCGGTTCACGGCAACCGACAACTAAGTAAGCGCCTCGTAAaCCTTAACAGTGGTGCGGTACCTTGGTACATGATTACTCCTCACCTGACGTCAGAGGGCGTCATGGCTACGTTTTGTGCTTACCGTGACCGCCGACGAAACGTTACGAGCTtCCCACTAATCCAATCTTGCGTGGCTCTCAAaTCCAGCACAGCACAGAGGGTAATCCGTCGGTGGCTTACCTCGGAGATTTAGAGCGAGCACCTGGG
>athaller18
GAGCGTGACAGAAGGAGAGAAAAaGCGTGGTTCAGAGATtCTTtCGAGACAGGCCGGCCGGCAGTCCTGCAGgTtCCGCACCGGCCGTCCGAGAAGGCTTCCAGAAGTGGGCAGAGCGTAAAAGAAATTCAAACAAAAGCACAACCgCCGTGAGAGTCCGTTAGGCTTCGGTGGTCGCTTCGGAGGAGTAGGAGGAAGAAGTAGGAGCGCGcccATGTATAACTTGTCCTATGTTGCGAGTTGATTTTGCTATGAGATAGATGTCTTGTAaCAAaCaTTGAATCCAAGAAAACAGTcATTTAGACTTCGTGCCCAATACGCAAAC
>athaller19
CTTCTCTTCAATCTgCTCTTCTGGTTTTtCTTCAGGAGCTTCTTCAGGCTTCTCAATGCTCTCGAGTTCAACTGGCTTTTCGATAACTTGTGTGACATCGAGCTGAGGCACTTCTTCTGATGTAACTGTTATATCAAGTATCTCTTCTGGTTTGTGAAGCTtCCCGATcTtAATGTCAAACTCAGTGATTTCTTCCACTGTCTCTTCAACTTGCTtGATTtCACTCTCTTCCTGGATTTCTTTGGGTGTCTCTTCTTTTGGTTTAAGCTCAATCTTTGTAATTTCTGCCTTTTCTTTCTTTTtAATGATCTTCTTTTtCTTCTTTTCTTTAGGTTGCTTCTCCTCTTCTTGATGTGTGATTTCTTTCAAAGTGGTCTCCTCCTCCTCAGTTTCTTCATGAATTTTAGGATGGATTGTTATTTCAGTAAGGGTTTGTTCGTCTGGCTTCTCCTTTTtCTGTTTGGTTTTCTGCACAGGTTGTACCTCATCAACTTCTTCAATTATGGGCTCTTCGCTGCTTTTTTCTTGACTTTCTGGTGCATTTTCATATTCTTCAGTGACGTCTTCAATTTTAAGCGATGTGCCTTCTGGTGCAGTTCTAGTAAATGTGTGAAGTACTTCAGTAACCTCCTGGGTGCCAGCCGTGTCATCAAAGCGAACATATTTCTTCTTTGTCTTCTTTTTCACTTCTATTCCAGCTTCTACATGGTCTAATATTTCTTCCTCTACCACAATACATGATGAAGTCTCTTCATGTTGAATAGTTTCTCCCGTTACTTCTTGTATTGTTAGACCTTCAGTAACTTGTTCTTTATCCTCGGGCGTGATTTCCTGGATGTTCTCTTCATGCTTGATTTCATCTGAAATAAGAGGTATGTCTCTGGCACTTATTTCTTCAGGACTCTCTTTAATGAAAAATTCATCAGCCATTAAGCCAAAGTTGAACTCTTGCACTGTTATAGGTTCTAGAGAGTCTAGAATAAAACTGGCTTTCATGTGCTTTGGTATTTTTTCGTAAGCCAAGTCACTTTCCTTTGTCAATGCTGACATCTCTAAAATTGAGATAGTTTCTTGAGCAGATACGCTTTTCTCAGCGACAACTGGTACTTGTGTCTCTTTTGTGTATAATTCATCTTCTTTTGACAATGTAGCTGTTTCAACAATTGTAATGTGTTTTTCTGTAGGTATAGAAAGAGATGCAAGAGATTCATCTGGGAGCTTTTTCAATGGCAACTCTGATTCTTTAGATAATTCAGGTGTTTCTTGAACTGTTAGTGGCATCACTGTTGGCAAAGTATATGGAACCTTCACTTCATGCGGCATCTTTtCAGATTTAAATGTAGTTTCTTTTTCAAGAACTGAAGAATCAGAAACTACAAGGTGGTGCTCAGTGCGAATATCGAAAGGTGCTGTGACCTCTTTGGTTGATTCTTTTACAGCAAACTCAGATTCTTTACTAAAGACTTGTTTTTcATCAATGGTTATTGATTCTTCCAATAACAGTGAGTATGGTGCACTCATCTCTTCTGGAGTAGTGTGTGGTGTGAGTTCTTCCTCCTTATCAAACTGTTGCAAGTGAGATATAACAATATGTTGGTCTGTTGGTATAGTATATGGTGCACTGATTTCAGAAGGAAGTTGGTCTGTCTTCAGCTCAGATTCTTTTAGAAGAAAcTCTGTGGCTTCTACAGTCAATGGTTCTTCAATACCTAATGAGAAAGGTGCCGTTATCTCCCCAGGGATTTTTTCAAGCTGTAGGGACTCTTCTTTGTCTAGATGTCGGCATTCCTCTACTACTGTGACATGATGCTCTTGAGGCAGTGTCATGAATGCACTAAATTCAGATGGCTGTTTTTCTGTGTCTAAGTGGGACTCTTTTAATAATGAGCTTGTCTCCTCAATGGTCAAATATTCGGCAACAGGCAAAGAGAAAGGTGCAGTTACTTGTGCTGGTTTTTtACCAGCTTGCAAATCTTGCTCTTTGTGCAGAGTTGGTTGGTCAGATATTATTACATGTTCCTGTGTGGGTATTGAATAtGgTGCAGAAATTTCTTTTGGCAAATTTTTAGTTGTGAACTCAGAAACTTCTGTAACGTGTCTGATTTCTTGTACTGTCAAAGACTCTTCAAGTGGTATAGTATAAGGTGCAGTAACCTCGCCAGGGAGTGTACCAGGCAGAAAAACATCTTCCTTGTCAAGAGCAGGAAGATCCGAAACTATAATGTGCTGTACCGTGGGGACTGATGTGACAGCGGTAATCTCTTTTGGAAGCTCTTTTGTTGTGAGCACAGATTCTTTCGTGAAAGAACTTGTTTCCTCTATTGCTATAGATTCCTGTGAAGAAACAGTGAATGGTGCAGTGATCTCACTAGGAAAGTCTGATGGCTCAAATCCCTCTTCTTTgTGAAGAAATGGTTGCTCAGAGACGACAACATGCTGCTCcGTGGCAATTTTGAATGGGGCAGTAAGCTCTGAAGGGAGTTTCTGCTCTTTCAGTTCCAACTCTTTTGTAAGAATGCTGGTTTCTTCAACTGTTATTGACTCTTGCAGAGGAACTGAAAATGGGGCTGTGACTTCTCCTGGAAGTTTTCCAGGCTGGAATTCCTCCTCTTTCTCAAAAGCTGATAGCTGTGAAaCCAAAaTGTGCTGCTCAGCAGGAACTGAGAAaGGAGCcGTAACTtCTGAAaCTTGTTTTtCCTCcTTCAGTTCTGTCTCTTTtGTGaGAATGCTGgTTTGTTCTACTGTTATTGACTCTTGTAGAGGAAaTGAAAaTGGGgCTGTGACTtC
>athaller20
CTTCTCTTCAATCTgCTCTTCTGGTTTTtCTTCAGGAGCTTCTTCAGGCTTCTCAATGCTCTCGAGTTCAACTGGCTTTTCGATAACTTGTGTGACATCGAGCTGAGGCACTTCTTCTGATGTAACTGTTATATCAAGTATCTCTTCTGGTTTGTGAAGCTtCCCGATcTtAATGTCAAACTCAGTGATTTCTTCTACTGTCTCTTCAACTTGTTTtATTtCAGTCACTTCCTGAATTTCTTCGGGTGCTTCTTCTGTTGGTTTAAGCTCAATTTCAGTGATCTCTGGCTTTTCTTTTTtCTtAaCAACTTTCTTTTCTTCTTTTCTTTAGGCTTCTCTTCCATCTGCTCTTCTGGTTTTtCTTCAGGAGCTTCTTCAGGTTTGTCTTCCGCTTTTtCAATGCTCTCGAaTTCAACTGGCTTTtCGATAACTTGTGTtGCATCGAGCTGAGGCATTtCTTCTGATGTAACTGTTATATCAAGTATATCTTCTGGTTTGCGAAGCTTCTCGATCTTAATGTCAAACTCAGTGATTTCTTCCACTGTCTCTTCAACTTGCTTGATTTCACTCACTTCCTGGATTTCTTCGGgTGCTTTTtCTTTTGGTTTAAGCTCAATCTCTGtAaTTtCTGGCTTTTCTTTtCTTAaCAACTTTCTTTTCTTCTTTTCTTTAGGCTTCTCTTCAATCTGCTCTTCTGGttttcTTcaggagcTTCTTCAGGCTTGTCTtCCGgTTTTtCAATGCTCTCGAATTCAACTGGCTTTTCGATAACTTGTGTGACATCGAGCTGAGGCAtttcttctgatgtagctgttatatcaagtatatcttctggtttgcgaagtttctcgatCTtAaTGtCAAaCTCAGTGATTtCTtCCccTGTTtCTtCAaCTtGCTtGATTtCACTCACTtCCTGGATTTCTtCATGTGCTtCTtcTTttGGTTTAAGCTCAATCTCTGtAATTTCTGGCTTTTCTTTTTCTtgtACtAaCTTTCTTTtCTTTCTTTTC
>athaller21
CTTCTCTTCAATCTgCTCTTCTGGTTTTtCTTCAGGAGCTTCTTCAGGCTTCTCAATGCTCTCGAGTTCAACTGGCTTTTCGATAACTTGTGTGACATCGAGCTGAGGCACTTCTTCTGATGTAACTGTTATATCAAGTATCTCTTCTGGTTTGTGAAGCTtCCCGATcTtAATGTCAAACTCAGTGATTTCTTCCACTGTCTCTTCAACTTGTTTTATTTCAGTCACTTCCTGAATTTCTTCGAGTGCTTCTTCTcTTGGTTTAAGCTCAATCTCTGTAATTTCTGGCTTTTCTTTTTtCTTGACAACTTTCTTTTCTTCTTTTCTTTAGGCTTCTCTTCCATCTGCTCTTCTGGTTTTtCTTCAGGAGCTTCTTCAGGTTTGTCTTCCGCTTTTtCAATGCTCTCGAaTTCAACTGGCTTTtCGATAACTTGTGTtGCATCGAGCTGAGGCATTtCTTCTGATGTAACTGTTATATCAAGTATATCTTCTGGTTTGCGAAGCTTCTCGATCTTAATGTCAAACTCAGTGATTTCTTCCACTGTCTCTTCAACTTGCTTGATTTCACTCACTTCCTGGATTTCTTCGGgTGCTTTTtCTTTTGGTTTAAGCTCAATCTCTGtAaTTtCTGGCTTTTCTTTtCTTAaCAACTTTCTTTTCTTCTTTTCTTTAGGCTTCTCTTCAATCTGCTCTTCTGGttttcTTcaggagcTTCTTCAGGCTTGTCTtCCGgTTTTtCAATGCTCTCGAATTCAACTGGCTTTTCGATAACTTGTGTGACATCGAGCTGAGGCAtttcttctgatgtagctgttatatcaagtatatcttctggtttgcgaagtttctcgatCTtAaTGtCAAaCTCAGTGATTtCTtCCccTGTTtCTtCAaCTtGCTtGATTtCACTCACTtCCTGGATTTCTtCATGTGCTtCTtcTTttGGTTTAAGCTCAATCTCTGtAATTTCTGGCTTTTCTTTTTCTtgtACtAaCTTTCTTTtCTTTCTTTTC
>athaller22
CTTCTCTTCAATCTgCTCTTCTGGTTTTtCTTCAGGAGCTTCTTCAGGCTTCTCAATGCTCTCGAGTTCAACTGGCTTTTCGATAACTTGTGTGACATCGAGCTGAGGCACTTCTTCTGATGTAACTGTTATATCAAGTATCTCTTCTGGTTTGTGAAGCTtCCCGATcTtAATGTCAAACTGAGTGATTTGTTCCACTGTCTCTTCAACTTGTTTTATTTCAGTCACTTCCTGAATTTCTTCGGGTGCTTCTTCTcTTGGTTTAAGCTCAATCTCAGTGATCTCTGGCTTTtCTTTttcTtAaCAACTT
>athaller23
CGTTtctCgACTCcGgCGAGAGcGgTGCAGATCTCCCAAGGgCTTAGCGGCTTGGATCTCCGTCTGCCTAGTCCcAGGGTTGCGCCGCATCCGAGGAGATCCGTCGCGTCGCACCTCCGAAGCTCCCCGTAACACCAGAATTCCTCAAGTACAGTAAACAAACAAGGCTAgCAACATGGGAGACACCGACGCCGATCGCAGGAGGAAGGACGCCGAGGACGCCCACAGGCGACTCAAGGAAGAGGAGAAGAGGAAGATGGAGGAGAAGGAAAGGAAAAAGGCCGAGGTGCGCAAACGTCTTGAGGAGGCGGCGAAGGCAAAGAAGGCTGGCGGAAAGCGCGGCTTCATGACACCGGAACGCAAGAAGAAGCTGAGGAATCTTCTAAGGAAAAAaGCCGCCGAGGAGCTGAAGAAAGAGCAGGAGCGCAAAGCCGAACAGCGCAGGAAGATCATCGCGGAGCGTGTTGGCCAGCCCAAGCCCCTGGACGGCGCCAACGAAGCAACCCTTCAGGGAATCCTCAAGCAGTACCACGCCCGGATAGCGGCGCTAGAGGACGCCAAGTACGACCTGGAGTACGAAGTCAGGCAGAAGGACTTCGTGATCAACGAGCTGACCATCCAGGTGAACGATCTTCGCGGGAAGTTCGTCAAGCCAGCCCTCAAGAAAGTTTCCAAGTTCGACAAGCTCAAAATGGTCGCCAAGAGTACCTCGGAGGTTGACTTCAGGTCGAACCTCAAGGCaGTCAAGAAaGACGCCTTCAAGCTCGACGAGGAGAAGCAGGCGGACAAGAAGCCAGAATGGGCCCTCGGTTCAAAGAAGgAGAACGAGGAATAAGCAACACCACCACCAACGATCACGACAGGGAAGTCGACCACATCGAAGCACCTGGTGCGGCAAAGGATGAAAAAAaGAAaTAAACAACAACAAAACAAGCgAAATACCAAAGCCCcAAGTCCAAGCATACAAACTGTCGCTACTACTTCCCTGGACGGAGACGCTGTTTtCTTTTTttCTtCTCTTTTtGTTTtCGCcAGAGAaCATTtCATTtGTtATCGgTCTTtAaTtATTTtGTAaGCGACACAAAaCTGTGgTtGCAGTCACTtCcGAaTGAaTAAaCATCGgTtGCAGatggttatttgcctgacgtatcaaccctctttcagggtaccacgacaatttttttttcatctcTtgtacatgtcTtGgcTtgcgctgagtgtAaCcTtttctgtgtatcaagcgaGgctGgcacaactttggggtgtttactgggttacttgaattcacacgcagagtagtgaacttctgtatactcatttaagggaaaaacaaaatatgctgggattttgattggtcacttcgtggtctaagtcctctctttaggcaattacctcaTAATaTTAGcACGACGTaCAATTAGTACTACTCTGaTCaCATTtGTCGTGTCgTtCGGGCTGACGCTAcTTTtATtGCTTtAaTTATGAaTtGg
>athaller24
CGTTtctCgACTCcGgCGAGAGcGgTGCAGATCTCCCAAGGgCTTAGCGGCTTGGATCTCCGTCTGCCTAGTCCcAGGGTTGCGCCGCATCCGAGGAGATCCGTCGCGTCGCACCTCCGAAGCTCCCCGTAACACCAGAATTCCTCAAGTACAGTAAACAAACAAGGCTAgCAACATGGGAGACGAGGAGAAGAGGAAGATGGAGGAGAAGGAAAGGAAAAAGGCCGAGGTGCGCAAACGTCTTGAGGAGGCGGCGAAGGCAAAGAAGGCTGGCGGAAAGCGCGGCTTCATGACACCGGAACGCAAGAAGAAGCTGAGGAATCTTCTAAGGAAAAAaGCCGCCGAGGAGCTGAAGAAAGAGCAGGAGCGCAAAGCCGAACAGCGCAGGAAGATCATCGCGGAGCGTGTTGGCCAGCCCAAGCCCCTGGACGGCGCCAACGAAGCAACCCTTCAGGGAATCCTCAAGCAGTACCACGCCCGGATAGCGGCGCTAGAGGACGCCAAGTACGACCTGGAGTACGAAGTCAGGCAGAAGGACTTCGTGATCAACGAGCTGACCATCCAGGTGAACGATCTTCGCGGGAAGTTCGTCAAGCCAGCCCTCAAGAAAGTTTCCAAGTTCGACAAGCTCAAAATGGTCGCCAAGAGTACCTCGGAGGTTGACTTCAGGTCGAACCTCAAGGCaGTCAAGAAaGACGCCTTCAAGCTCGACGAGGAGAAGCAGGCGGACAAGAAGCCAGAATGGGCCCTCGGTTCAAAGAAGgAGAACGAGGAATAAGCAACACCACCACCAACGATCACGACAGGGAAGTCGACCACATCGAAGCACCTGGTGCGGCAAAGGATGAAAAAAaGAAaTAAACAACAACAAAACAAGCgAAATACCAAAGCCCcAAGTCCAAGCATACAAACTGTCGCTACTACTTCCCTGGACGGAGACGCTGTTTtCTTTTTttCTtCTCTTTTtGTTTtCGCcAGAGAaCATTtCATTtGTtATCGgTCTTtAaTtATTTtGTAaGCGACACAAAaCTGTGgTtGCAGTCACTtCcGAaTGAaTAAaCATCGgTtGCAGatggttatttgcctgacgtatcaaccctctttcagggtaccacgacaatttttttttcatctcTtgtacatgtcTtGgcTtgcgctgagtgtAaCcTtttctgtgtatcaagcgaGgctGgcacaactttggggtgtttactgggttacttgaattcacacgcagagtagtgaacttctgtatactcatttaagggaaaaacaaaatatgctgggattttgattggtcacttcgtggtctaagtcctctctttaggcaattacctcaTAATaTTAGcACGACGTaCAATTAGTACTACTCTGaTCaCATTtGTCGTGTCgTtCGGGCTGACGCTAcTTTtATtGCTTtAaTTATGAaTtGg
>athaller25
CGTTtctCgACTCcGgCGAGAGcGgTGCAGATCTCCCAAGGgCTTAGCGGCTTGGATCTCCGTCTGCCTAGTCCcAGGGTTGCGCCGCATCCGAGGAGATCCGTCGCGTCGCACCTCCGAAGCTCCCCGTAACACCAGAATTCCTCAAGTACAGTAAACAAACAAGGCTAgCAACATGGGAGACACCGACGCCGATCGCAGGAGGAAGGACGCCGAGGACGCCCACAGGCGACTCAAGGAAGAGGAGAAGAGGAAGATGGAGGAGAAGGAAAGGAAAAAGGCCGAGGTGCGCAAACGTCTTGAGGAGGCGGCGAAGGCAAAGAAGGCTGGCGGAAAGCGCGGCTTCATGACACCGGAACGCAAGAAGAAGCTGAGGAATCTTCTAAGGAAAAAaGCCGCCGAGGAGCTGAAGAAAGAGCAGGAGCGCAAAGCCGAACAGCGCAGGAAGATCATCGCGGAGCGTGTTGGCCAGCCCAAGCCCCTGGACGGCGCCAACGAAGCAACCCTTCAGGGAATCCTCAAGCAGTACCACGCCCGGATAGCGGCGCTAGAGGACGCCAAGTACGACCTGGAGTACGAAGTCAGGCAGAAGGACTTCGTGATCAACGAGCTGACCATCCAGGTGAACGATCTTCGCGGGAAGTTCGTCAAGCCAGCCCTCAAGAAAGTTTCCAAGTTCGACAAGCTCAAAATGGTCGCCAAGAGTACCTCGGAGGTTGACTTCAGGTCGAACCTCAAGGCaGTCAAGAAaGACGCCTTCAAGCTCGACGAGGAGAAGCAGGCGGACAAGAAGCCAGAATGGGCCCTCGGTTCAAAGAAGgAGAACGAGGAATAAGCAACACCACCACCAACGATCACGACAGGGAAGTCGACCACATCGAAGCACCTGGTGCGGCAAAGGATGAAAAAAaGAAaTAAACAACAACAAAACAAGCgAAATACCAAAGCCCcAAGTCCAAGCATACAAACTGTCGCTACTACTTCCCTGGACGGAGACGctGgtGgtGgtgTtgcttattcctcgttctccttctttgaaccgagggcccattctggcttcttgtccgCCTTCAaGCTCGACGAGGAGAAGCAGgCGGACAaGAAGCCAGAATGGGCCCTCGGTTCAAAGAAgg
>athaller26
CGTTtctCgACTCcGgCGAGAGcGgTGCAGATCTCCCAAGGgCTTAGCGGCTTGGATCTCCGTCTGCCTAGTCCcAGGGTTGCGCCGCATCCGAGGAGATCCGTCGCGTCGCACCTCCGAAGCTCCCCGTAACACCAGAATTCCTCAAGTACAGTAAACAAACAAGGCTAgCAACATGGGAGACGAGGAGAAGAGGAAGATGGAGGAGAAGGAAAGGAAAAAGGCCGAGGTGCGCAAACGTCTTGAGGAGGCGGCGAAGGCAAAGAAGGCTGGCGGAAAGCGCGGCTTCATGACACCGGAACGCAAGAAGAAGCTGAGGAATCTTCTAAGGAAAAAaGCCGCCGAGGAGCTGAAGAAAGAGCAGGAGCGCAAAGCCGAACAGCGCAGGAAGATCATCGCGGAGCGTGTTGGCCAGCCCAAGCCCCTGGACGGCGCCAACGAAGCAACCCTTCAGGGAATCCTCAAGCAGTACCACGCCCGGATAGCGGCGCTAGAGGACGCCAAGTACGACCTGGAGTACGAAGTCAGGCAGAAGGACTTCGTGATCAACGAGCTGACCATCCAGGTGAACGATCTTCGCGGGAAGTTCGTCAAGCCAGCCCTCAAGAAAGTTTCCAAGTTCGACAAGCTCAAAATGGTCGCCAAGAGTACCTCGGAGGTTGACTTCAGGTCGAACCTCAAGGCaGTCAAGAAaGACGCCTTCAAGCTCGACGAGGAGAAGCAGGCGGACAAGAAGCCAGAATGGGCCCTCGGTTCAAAGAAGgAGAACGAGGAATAAGCAACACCACCACCAACGATCACGACAGGGAAGTCGACCACATCGAAGCACCTGGTGCGGCAAAGGATGAAAAAAaGAAaTAAACAACAACAAAACAAGCgAAATACCAAAGCCCcAAGTCCAAGCATACAAACTGTCGCTACTACTTCCCTGGACGGAGACGctGgtGgtGgtgTtgcttattcctcgttctccttctttgaaccgagggcccattctggcttcttgtccgCCTTCAaGCTCGACGAGGAGAAGCAGgCGGACAaGAAGCCAGAATGGGCCCTCGGTTCAAAGAAgg
>athaller27
TTcTTCTTCTTCTTTCTTTTcTTTTTTtTTTttttttttttttttTTTTTTTtttttttttttttttttttttttttttttttttttttttttTTTTTTTttttttttttttttttttttTTttttttttttCGTAACAAAAaTAGAGATTGCTTTTtATTCGGAAGCTTGGTAAACTGCGTCGGCAGCACGAACAAGAGAACAAGACCGCCTTCAGTATGCAAAACGAGTGTATCTCGCCAGAGAAGCAAGAAACAAAAaGCTGTTACGTCTCAaTTAGCCCGAACAAGAAGCTGCACTTGGTATCTTCTGGTTTAGTCTTATTATTCTTTTCACTGTTCTTTTGTTTTTtCCGCCTTTCTCTCTCTTTTCTGTCAAAGCCTCAGAAAGAGACTGTTGAACTTAGAAGCTTGCGGAGATAACGTGACAGCATTGTAGCAGTTCGCATTGTTTCAAGCCACACAACTTCTTTGTGTCGTAGGCGTGCAGACGCTGATGCCTCGCATGGTCCCGGTAAGGCTCGCGGTGCAGCGTCTCCGCTCCAATGGCAGTGGCGAACGCTAGTTTTGCAGCCTCTTCACAAAGGTCGACTTGGTTCCGGGACGCAGACACTGCTTAACACATCTACCACCATCCGCGGCCGCCTCCACCGAAGCCGCCACCGCCGACTCTCCAGCCGCCTCCACCAAAACCACCGCCGCCACCTCCTCTCCACCGAAGCCTCCGCCGCTTCTCCAGGGCCCGCCACCACCACCACCGAAGCTTCCAAAGCCCCCTCCACTTCTCCAGGGTCCGCCACCACCAAAGCCTCCGCCACCGTAGCCCCcACCACCGCCACCGCTGAGAAATCCGGCGGTCGCCAGGCTCACGGCGAGCCCACACACGGTCAGCGTCAACATAAGTTTCATCCTTGTCGAGATGCCTGGTCCAACGTTGTGACCAGAACGAaT
>athaller28
TTTTtATTCGGAAGCTTGGTAAaCTGCGTCGGCAGCACGAACAAGAGAACAAGACCGCCTTCAGTATGCAAAACGAGTGTATCTCGCCAGAGAAGCAAGAAACAAAAaGCTGTTACGTCTCAATTAGCCCGAACAAGAAGCTGCACTTGGTATCTTCTGGTTTAGTCTTATTATTCTTTtCACTGTTCTTTTGTTTTTCCGCCtttctctctcttttctgtcaaagcctcagaaagagactGTTGAACTTAGAAGCTTGCGGAGATAACGTGACAGCATTGTAGCAGTTCGCATTGTTtCAAGCCACACAACTTCTTTGTGTCGTAGGCGTGCAGACGCTGATGCCTCGCATGGTCCCGGTAAGGCTCGCGGTGCAGCGTCTCCGCTCCAATGGCAGTGGCGAACGCTAGTTTTGCAGCcTCTTcaCaaaggTCGacttggTTCCgggACGCAGACACTGcttaaCACATCTACCACCATCCGCGGccgcctccaccgaAGCCGccACCGCCGACTCTCC
>athaller29
TTTTATTGTAATTCGTCTTTGAACAAAAGTGAACAACATATGTATGTTGAAGCACAAAACAACGAAGCATGCCTTCAATCTTTACCACCAGAAAGATGGGCAGCTCGAAACATtCAGTtGAaGAAAAAAGAACgAAAACATAGAATGGAGTTGTTCTCaCTAAAAAaAaaCAAGCGGAAGAAAATTGTGTGccaGTACAGTGCGAGCATGTTTGATCATGCTCTGTGAGGGTCACATAACTGGAGTACTTATTTATTTTAAAATGCAACAGATATGTAGAAACTTTATTATTTTGTGGTGGAGTGTTCGGAAAGTCGTCGCGATGCCGCCTTCATGTTTCCACGGTTGGGCGTTGCACTCCAGGTTTTATTTGTATTATTGTATAgATAGTTTCAGTATTTCCGCTTGCATTcaaataagaggtttcgtcgatggccgtGgCGATGTCTTGAATAGGGCAGGAGCTTTCGTTcAAGGGAAGGCCTATTCCTCTTCCTCCTCCTCTTCTTCCTCTTCCTCCTCTTCTTCCTCGTCTTCCTCTTCCTCCTCTTCTTCTTCCTCCTCTTCTTCCTCTTCCTCTTCCTGCTGTGGTGGAGGGGCGGGTTTGGGTGCCGGTGGCGCGGGCTTGGGTGTCTCAACTGGCTTGGGTGGCTCGAAAACGGGCTCAAGCTCATCGTCTTCGTCGTCTTCTTCCATGCGGCGGGTGCGGCTCACCTGCTTGTTCTTCGGGTTCTCAGGGTCCCACTTGGGCAGACCAGCACGTGCGGACTCCTTGAAGGAGAGCATCTTTTCCTCCCACTGCTTCTCGGCTCGCTGGGCTTTTCTTTTCGCCTGTCGTTCTTTTAGTTTCCGCAGTTCCTCTTCTTCCTTGGCACGTTGTTTCTTTCGTTGTTCCAAGTATTCGGCCCACATCTCCTCCTCCTCCTCTTTCTTCTTGCGGAGCTTCTCCTCCATCAGCATCTCTGCTTCCGTCATCTTGCTGGTTTAGTGGTGCCTTCTGGCCTCGGTGTTAGGGAAGAGGAACGGCGGTCGAGGCGTCCCGATGGTCGAGTGGCGTCGAGCTGTGAGCAGCCGAAGCCCAGaCGAGCACACACCaCCGTAGTACGATCCTTGCGCTCCCACAGCCGCTCCCGAGACTGCGCCGACC
>athaller30
agtgcacttgctttacaacgactcgctaactttgcatgacatctcaattattcattttttctttgtgcagacattgtccatacgaaactggacatgcgttaaatgaaagggctttagCTTtGCTTtCGTTTtATTtCTtCGAAAaCAGCATTGGCAGCGtcgactatacttgatagtattactatcgtgatttaagaagatataaataaaactatctgttaaatatacgttgcatgtttgaatgcgttaacgacagcactgatctctatttgttcagagagttatgtcagcctaacgctgtttgagacgttattgaatgtacgacctcataatttgcgcttggtcttgacccattcgttctgttttgccagtgtctcgtgaacAAAaaTGTTCTGGCATAATTACAATAAAGGCTTGACTGAAACACGAGTTTGATACGACATATAACTGCAGATGccaacggCaCAAACAGCCAAGAATTTtTtGATcctcctcACGTtTTGACAATTGCTCTGCAGTCATCGAGCACTATTCGCCATGTAGTATATGTTTGTACCTTcgttctgactaggaaacaacagtgatggaagggcaacaacagaggcctgatgaagaggaattaagaagcctccctAGCATTATTCAGATTTATAGTGTTCTCCGAAATCTGAAACACTAGTAGGCATAGCTGACGGACGCTTGCTTGTTCTGCATAAGCGAAGTATATGCTTTCTGTAACTTGAGCACATGCCGGcgcgagctctgttctcttcctttcgccctctctagtACAGACTCATGCGGACCGGCACGTGACGCTCGTAGATGTTCGAGGTGTATCGCGATGACAGGTTTCGCGGAGACCTGATGGTCAGCACGCCAGTGGGGCTGAGCAGAGCGCGCACGGTGAGCGGATCAACGCCGTCCGGCAGCGGCACCTTGCGGTCGAACTCGCGGGTGATGTTGCCGTCGGTGCGCTTGGCCGTGATGAAGACCATGCCGGCGCGCGTCTTCACCGACAGGTCGTCCGGCTTGAAGTGCAGGCCAATGTCGAAGGACACCTTGAACTCCTCGAGATCCTTGGTCCGGGAGGGCCTGGAGACgTCGCGCGCGAAGAACGGGTCGGCATCCATGCCGTCGAGACTGACGTCGCGGATGACGCGCCTCGGGGTCGTGGTTGTCGTCGTGGTCGTGGTCACGACGCCTCCGCCTGGCGTGACCCTGTGGCGTACCGTCGTGAACTCTGAGGCGCCCGCGCGGGCCTTTGGGAAGTCGAAGAAGTCGCCGTCATCGTCGATCACCTGACGGCGCACGGTGGTCACTGTGCGCGTCGGGAcGGTGCGCACCCGGTACGTCGACGTCATGTCTCTTGTGGTCGCTTGCTCGGCTTACAAGGTTCCTGCGAAGCGGTATCTCCTCCCGTGGGTCTCGTGCCGAGTCGTTACGCGCACTGcCCTACCAACGCGTCGCGACTGCTGGCAGCTTaGGAAAAAAAGTCCGGGATGACGCGCCGGTGGTGCAGGATTGGGCAGGGTAGTGAGAGGGGGTGCGGC
>athaller31
agtgcacttgctttacaacgactcgctaactttgcatgacatctcaattattcattttttctttgtgcagacattgtccatacgaaactggacatgcgttaaatgaaagggctttagCTTtGCTTtCGTTTtATTtCTtCGAAAaCAGCATTGGCAGCGtcgactatacttgatagtattactatcgtgatttaagaagatataaataaaactatctgttaaatatacgttgcatgtttgaatgcgttaacgacagcactgatctctatttgttcagagagttatgtcagcctaacgctgtttgagacgttattgaatgtacgacctcataatttgcgcttggtcttgacccattcgttctgttttgccagtgtctcgtgaacAAAaaTGTTCTGGCATAATTACAATAAAGGCTTGACTGAAACACGAGTTTGATACGACATATAACTGCAGATGccaacggCaCAAACAGCCAAGAATTTtTtGATcctcctcACGTtTTGACAATTGCTCTGCAGTCATCGAGCACTATTCGCCATGTAGTATATGTTTGTACCTTcgttctgactaggaaacaacagtgatggaagggcaacaacagaggcctgatgaagaggaattaagaagcctccctAGCATTATTCAGATTTATAGTGTTCTCCGAAATCTGAAACACTAGTAGGCATAGCTGACGGACGCTTGCTTGTTCTGCATAAGCGAAGTATATGCTTTCTGTAACTTGAGCACATGCCGGagcgagctctgttctcttccttgcgccctctctagtacagactcatgcggaccggcacgtgacgctcgtaaatgttcgaggtgtatcgcgatgacaggtttcgcggagacctgatggtcagcacaccagtggggctgagcagggcgcgcacggtgagcggatcaacgccgtccggcagcggcaccttgcggtcgaacTCACGGgTGATGTtGCCGTCGGTGCGCTTGGCCGTGATGAAGACCATGCCGGCGCGCGTCTtCACcGACAGGTCGTCcGgCTtGAaGTGCAGGCCGATGTCGAAGGACACCTTGAACTCCTCAAGATCCTTGGTCCGGGAGGGCCTGGAGACgTCGCGCGCGAAGAACGGGTCGGCATCCATGCCGTCGAGACTGACGTCGCGGATGACGCGCCTCGGGGTCGTGGTTGTCGTCGTGGTCGTGGTCACGACGCCTCCGCCTGGCGTGACCCTGTGGCGTACCGTCGTGAACTCTGAGGCGCCCGCGCGGGCCTTTGGGAAGTCGAAGAAGTCGCCGTCATCGTCGATCACCTGACGGCGCACGGTGGTCACTGTGCGCGTCGGGAcGGTGCGCACCCGGTACGTCGACGTCATGTCTCTTGTGGTCGCTTGCTCGGCTTACAAGGTTCCTGCGAAGCGGTATCTCCTCCCGTGGGTCTCGTGCCGAGTCGTTACGCGCACTGcCCTACCAACGCGTCGCGACTGCTGGCAGCTTaGGAAAAAAAGTCCGGGATGACGCGCCGGTGGTGCAGGATTGGGCAGGGTAGTGAGAGGGGGTGCGGC
>athaller32
agtgcacttgctttacaacgactcgctaactttgcatgacatctcaattattcattttttctttgtgcagacattgtccatacgaaactggacatgcgttaaatgaaagggctttagCTTtGCTTtCGTTTtATTtCTtCGAAAaCAGCATTGGCAGCGtcgactatacttgatagtattactatcgtgatttaagaagatataaataaaactatctgttaaatatacgttgcatgtttgaatgcgttaacgacagcactgatctctatttgttcagagagttatgtcagcctaacgctgtttgagacgttattgaatgtacgacctcataatttgcgcttggtcttgacccattcgttctgttttgccagtgtctcgtgaacAAAaaTGTTCTGGCATAATTACAATAAAGGCTTGACTGAAACACGAGTTTGATACGACATATAACTGCAGATGccaacggCaCAAACAGCCAAGAATTTtTtGATcctcctcACGTtTTGACAATTGCTCTGCAGTCATCGAGCACTATTCGCCATGTAGTATATGTTTGTACCTTcgttctgactaggaaacaacagtgatggaagggcaacaacagaggcctgatgaagaggaattaagaagcctccctAGCATTATTCAGATTTATAGTGTTCTCCGAAATCTGAAACACTAGTAGGCATAGCTGACGGACGCTTGCTTGTTCTGCATAAGCGAAGTATATGCTTTCTGTAACTTGAGCACATGCCGGcgcgagctctgttctcttcctttcgccctctctagtACAGACTCATGCGGACCGGCACGTGACGCTCGTAGATGTTCGAGGTGTATCGCGATGACAGGTTTCGCGGAGACCTGATGGTCAGCACGCCAGTGGGGCTGAGCAGAGCGCGCACGGTGAGCGGATCAACGCCGTCCGGCAGCGGCACCTTGCGGTCGAACTCGCGGGTGATGTTGCCGTCGGTGCGCTTGGCCGTGATGAAGACCATGCCGGCGCGCGTCTTCACCGACAGGTCGTCCGGCTTGAAGTGCAGgCcAaTGTCGAaGGACACCTTGAACTCCGCCTGGCGTGACCCTGTGGCGTACCGTCGTGAACTCTGAGGCGCCCGCGCGGGCCTTTGGGAAGTCGAAGAAGTCGCCGTCATCGTCGATCACCTGACGGCGCACGGTGGTCACTGTGCGCGTCGGGAcGGTGCGCACCCGGTACGTCGACGTCATGTCTCTTGTGGTCGCTTGCTCGGCTTACAAGGTTCCTGCGAAGCGGTATCTCCTCCCGTGGGTCTCGTGCCGAGTCGTTACGCGCACTGcCCTACCAACGCGTCGCGACTGCTGGCAGCTTaGGAAAAAAAGTCCGGGATGACGCGCCGGTGGTGCAGGATTGGGCAGGGTAGTGAGAGGGGGTGCGGC
>athaller33
aactttctatggttatgctcgaccatatcagtatagcgctgatatggtcgagcataaccatagaaagttgtgtccgcttgtgtgagaccgaatggcactttccacctgtttaatttagcgtatataattttgcatgtttCTTtGAGCcAaCTAGCTCACACAaCTGgCTGCAAGCAGCAGGTCTTGGATTTtGCTTTGTCAAttgcttcgcagagggtgctgagtgtagattagggcagtggtatttgagataattcacaccccgcgccatactgtaaccctctcacagccactccaaataaatgagcaagaacgcaacacaatcgtcggcctcgttctatgcatgacagtcatagacgagaacggcaggcaagaacagttggaaacatcgagcgtagcaaccctggtgtctgtttattgtaGCGGTTAGACTCCTTCGGGAACGGCGTCGTATAaGGTCTGtGCCGTTTTCGGACGTTGCATGCTGTGGCGGccagggtgcttgctgtcgctcgggatcgtcgttaggcttagaagttctggctggactcctcggtgacgaagacctgcctggtgccaccgggaacttggctggtggtcacccaggagcggtgcttGGCGCGAATCAGGGACAGGTTGCTCTCGGCGGAGTCGGCGCGGTCTTCGGCCGCCTCCAGTTCGCGTTGGAAGCGGCGCACGCGGGTCAGGTTctgctggctcagaccctccTGTTCGTTGAGCTGTCGCTTGTAGACCTTGACCTTCTCGTTGAGCTTCTCGACGGCGTCGTTGAGCATGGTGATGGTCTTGTGGTCCTCTTCAGTCTGGAGCAGCAGCTCCTTGGCGCGGTGGTCTTTCTTGCGCAGaatcTTCTGCGTCTCAGCGTGGCGCTTCTTCTCTTCCTCCAACTCGATCTCAACATCGCGGATCCTAGCCTCCAGCTTCGCGATGACACGCTTGCCTCCAGCCAGAGCATTCGCTTCCACTTCTTCCAGGCGCACCTGAAGGTTGCGGACTTCGACCTCGAGGGAtttcttGATAGACTCGACCTTGATGTAGCGCTCCTGTTCTTCCACCAGGATGTCCTTGGTGCTCTTAAGCTCAACAATCGTGCGCTGGCAACGTTCATCAACCACCCTGAGCTCCTTGTGCAGCTCGTCGTAGTCAGCCTGCAGCGCGGAGAGCTCACTCTCCAGCTTGTTCTTGGCTGCAGCAATGTTCACGTTGATGGTGGTCAGTTCGTTCACGCGTGCCTGCGACTCCTCCAGGGACTGCTCTGCGGCCCGCTTGGAGCGCAGAGCGGATTCGAGAGCCACACGCTGTTCGTCCAGTTCGGCCTGCAGTCCCTGGCAGCGGCGCTGGGAAATGGCAAGCTGGTCGGCGCACTGCTGCAGTTGGCGGTGAACCTCGTCGTAGTGGGCCTGCAGCTCGGTGATTTGGATGGCCTGCTTcTTGATGATCTTCTGGAGGTCCATGTTCTGCTTGTTGGCAGCGTCcAGAGACATCTCCAGCTCCGTGATCTGGGCCTGGTACTTCTTCTTGATGCGAGCAATCTCCGTCTTGAGCTTGGCCTCTGCCTCAGCAAGGCGCATGTTGAGCTGCTCCACTTCCAGCTGGTATTGCTTGCGCAGGGCTTCGATCTCCTCTTCCTTGATCTGGAGGCGGCGCTCGTACTCGTGGCGCACCTGAGCGAGCTCGGCGGTGAGCCTCTGGCACTTGGCTTCCTCCTGCTTGCGCAGTGTCTCGGCCTCCTTGTAGGCGGCAGCCAGCTCGTCACGCTCGTTCTCCAGCCGCTTGATCTCCAGCTCGTACTCGTGCAGCCGGCGGATGGCGTCGGCCAGTTGGCTCTTAGCCTCGGACAGGTCGTCGACGAGCTTCTTGTTCTCCCGCTGAAGGGCGTCTCGCTGTTCGCGCATCTTCTCGTACTCGTGCTGCAGCTTCTGGATTTCGGCCACCTTCTGGCGCAGCTCACGCTGGCTCTGCTCCAGCAGGATGGTGAGCTCTTCCACCTTGGACTTGAGGTCGATGTTGAGCTTCTCGAGCTGAGCgACACGCTTCTCCAGGTTCTGCGCATGCGCAGTAGCCTTCTCCAAGTCCATAATGAGCACCTCGACTTCGCTCTGAAGTCGCGACTTCTGCTTCTCCAAGTTGCTGCAGCGcGTCAGCAGGGCCTCGAGCTGCTCTTCGTACTCCGAAATCTTCTGAGCCATCTTGCGCCTGAGTTCCTCAACTTCGTCAGCGTGGGCCTGGACTTCAGTCTCATACTTGGTCTTGTAAGCGGCGGCATCAGCGTTGGCTTTGACTAGCTGCCTCTCAACTTCGAGCCTAGCCTCGGATTCTTCTTCCAGCTGAACCTTGAGAGACTCGATCTCAACCTCAAGAGTGTGCATCGAAGATTCCAGGCTGGCGCGTTTCCTCTCCTCATCTTCAAGGCGGCGGCGGGTGTCCTCAAGCTGGGTGGCGAGCTGGCTCTTGATGTGGTTGACGTTGTCCAGCGAGACCTTGAGTTCGTGCACCTCCTTGAGGTACTCGGCGTTCTCGGCACTAAGGCGGGTCCTCTGGGCCGTCACCTCGGTGACGGTGCGGTTCAGTTCCTCGATGCGAATGTTCAGCTCGTACACGGTGTGCTCCAGCTTCTCCACGGTCTTCTGGATCGTGATCTTCTCCTTGTTCGTGTTTTCCACCTGAGCCAAGAGCTCGTAAACTTCGGCCTGGAACTTCTGCCTCTCCTTCTCGGCCTTGCTCTTGGCCTTGGTCATGAGGTCCATCTGTTCCTGCATCTCTGCGACGGCCTCCTGGTGCTTCTTGCGCAGGTGGTGTGCAGTCTCCTCGCTCTCCAAGTGCACATCCTCGAGCAGCTTGCGCAGCTTGGACAGCTCGGTGTCGCGCTTCTTGTTCATCTCGACCACAGTCTCCGAGGAGCCCTCGGCTTCTTCAAGCCGGTCGCTCAGCTGCATCAGCTGCACCGTCAGGTCCGACTTCTCGCGCTCAATCCTTTGCCTGAGCTCCCGTTCGGACTCGAGGTCCTCTTGAAGCAGGCGGAGCTTGTCCTCAAGCCTGGTGAGTGCGCCGAGGTCGGTGCCATATTCGATGGAGATATCTCCAGCACCTCCGCTGCTCTTGTACATGTACTTGCTGCTCCTGCTAGACATGGTCGGTCTTCTTTAGCTGAGCCGAGTTCGTCGAAATGGAGTCGAAGTGTGGGTAAGGCTGGGGTCCGCGCACCGGGGAACCAGAACTCACACACCACACCAGTGAGCGGTAAGAGCCCTCGACGTCGAAGTGAGCAGAGCcA
>athaller34
aactttctatggttatgctcgaccatatcagtatagcgctgatatggtcgagcataaccatagaaagttgtgtccgcttgtgtgagaccgaatggcactttccacctgtttaatttagcgtatataattttgcatgtttCTTtGAGCcAaCTAGCTCACACAaCTGgCTGCAAGCAGCAGGTCTTGGATTTtGCTTTGTCAAttgcttcgcagagggtgctgagtgtagattagggcagtggtatttgagataattcacaccccgcgccatactgtaaccctctcacagccactccaaataaatgagcaagaacgcaacacaatcgtcggcctcgttctatgcatgacagtcatagacgagaacggcaggcaagaacagttggaaacatcgagcgtagcaaccctggtgtctgtttattgtaGCGGTTAGACTCCTTCGGGAACGGCGTCGTATAaGGTCTGtGCCGTTTTCGGACGTTGCATGCTGTGGCGGccagggtgcttgctgtcgctcgggatcgtcgttaggcttagaagttctggctggactcctcggtgacgaagacctgcctggtgccaccgggaacttggctggtggtcacccaggagcggtgcttGGCGCGAATCAGGGACAGGTTGCTCTCGGCGGAGTCGGCGCGGTCTTCGGCCGCCTCCAGTTCGCGTTGGAAGCGGCGCACGCGGGTCAGGTTctgctggctcagaccctccTGTTCGTTGAGCTGTCGCTTGTAGACCTTGACCTTCTCGTTGAGCTTCTCGACGGCGTCGTTGAGCATGGTGATGGTCTTGTGGTCCTCTTCAGTCTGGAGCAGCAGCTCCTTGGCGCGGTGGTCTTTCTTGCGCAGaatcTTCTGCGTCTCAGCGTGGCGCTTCTTCTCTTCCTCCAACTCGATCTCAACATCGCGGATCCTAGCCTCCAGCTTCGCGATGACACGCTTGCCTCCAGCCAGAGCATTCGCTTCCACTTCTTCCAGGCGCACCTGAAGGTTGCGGACTTCGACCTCGAGGGAtttcttGATAGACTCGACCTTGATGTAGCGCTCCTGTTCTTCCACCAGGATGTCCTTGGTGCTCTTAAGCTCAACAATCGTGCGCTGGCAACGTTCATCAACCACCCTGAGCTCCTTGTGCAGCTCGTCGTAGTCAGCCTGCAGCGCGGAGAGCTCACTCTCCAGCTTGTTCTTGGCTGCAGCAATGTTCACGTTGATGGTGGTCAGTTCGTTCACGCGTGCCTGCGACTCCTCCAGGGACTGCTCTGCGGCCCGCTTGGAGCGCAGAGCGGATTCGAGAGCCACACGCTGTTCGTCCAGTTCGGCCTGCAGTCCCTGGCAGCGGCGCTGGGAAATGGCAAGCTGGTCGGCGCACTGCTGCAGTTGGCGGTGAACCTCGTCGTAGTGGGCCTGCAGCTCGGTGATTTGGATGGCCTGCTTcTTGATGATCTTCTGGAGGTCCATGTTCTGCTTGTTGGCAGCGTCcAGAGACATCTCCAGCTCCGTGATCTGGGCCTGGTACTTCTTCTTGATGCGAGCAATCTCCGTCTTGAGCTTGGCCTCTGCCTCAGCAAGGCGCATGTTGAGCTGCTCCACTTCCAGCTGGTATTGCTTGCGCAGGGCTTCGATCTCCTCTTCCTTGATCTGGAGGCGGCGCTCGTACTCGTGGCGCACCTGAGCGAGCTCGGCGGTGAGCCTCTGGCACTTGGCTTCCTCCTGCTTGCGCAGTGTCTCGGCCTCCTTGTAGGCGGCAGCCAGCTCGTCACGCTCGTTCTCCAGCCGCTTGATCTCCAGCTCGTACTCGTGCAGCCGGCGGATGGCGTCGGCCAGTTGGCTCTTAGCCTCGGACAGGTCGTCGACGAGCTTCTTGTTCTCCCGCTGAAGGGCGTCTCGCTGTTCGCGCATCTTCTCGTACTCGTGCTGCAGCTTCTGGATTTCGGCCACCTTCTGGCGCAGCTCACGCTGGCTCTGCTCCAGCAGGATGGTGAGCTCTTCCACCTTGGACTTGAGGTCGATGTTGAGCTTCTCGAGCTGAGCgACACGCTTCTCCAGGTTCTGCGCATGCGCAGTAGCCTTCTCCAAGTCCATAATGAGCACCTCGACTTCGCTCTGAAGTCGCGACTTCTGCTTCTCCAAGTTGCTGCAGCGcGTCAGCAGGGCCTCGAGCTGCTCTTCGTACTCCGAAATCTTCTGAGCCATCTTGCGCCTGAGTTCCTCAACTTCGTCAGCGTGGGCCTGGACTTCAGTCTCATACTTGGTCTTGTAAGCGGCGGCATCAGCGTTGGCTTTGACTAGCTGCCTCTCAACTTCGAGCCTAGCCTCGGATTCTTCTTCCAGCTGAACCTTGAGAGACTCGATCTCAACCTCAAGAGTGTGCATCGAAGATTCCAGGCTGGCGCGTTTCCTCTCCTCATCTTCAAGGCGGCGGCGGGTGTCCTCAAGCTGGGTGGCGAGCTGGCTCTTGATGTGGTTGACGTTGTCCAGCGAGACCTTGAGTTCGTGCACCTCCTTGAGGTACTCGGCGTTCTCGGCACTAAGGCGGGTCCTCTGGGCCGTCACCTCGGTGACGGTGCGGTTCAGTTCCTCGATGCGAATGTTCAGCTCGTACACGGTGTGCTCCAGCTTCTCCACGGTCTTCTGGATCGTGATCTTCTCCTTGTTCGTGTTTTCCACCTGAGCCAAGAGCTCGTAAACTTCGGCCTGGAACTTCTGCCTCTCCTTCTCGGCCTTGCTCTTGGCCTTGGTCATGAGGTCCATCTGTTCCTGCATCTCTGCGACGGCCTCCTGGTGCTTCTTGCGCAGGTGGTGTGCAGTCTCCTCGCTCTCCAAGTGCACATCCTCGAGCAGCTTGCGCAGCTTGGACAGC
>athaller35
CcAGAAAAaaCGaGAGTCTCGCTCAAGCACCGAAcGTGCTAGAGCGAAAGAACACTCTGGTCACAACGTGCCCAGCACTCGAGATCTGCAGTGCCCTCGCACTGGGACGGGggAGCTTCCAGTGAGGAACTTCAGTCGTCGTTAGCGAGAGAAGCTCCGTACACGGGTGGCGAGAGCATGTAGACGACCGCCTCGTAGGTGGCCATCATGATGGCCGTGTTGGGGATCTGGCGCACGAGCTGCGTCGCAAGGCCCCGGTACAGGCCCTGGTAGCCCTCTTCGCGCCACACcAGGAACAGCGTCTGGAAGAAGGACCGGTACTTGTCGCCTTCCTGCCGTAGCCGCGTCCTcGCCACTTCATGTGGGTAGGCGAGGGTGGAAGCACAGGTCTTGGAGACGGCACCTGCTGCCATGAACTGTACAAAGTCACGAGTAGACTTGACATCAGGGTTGTACGAGTCCCTCGAGGACTCCTTGCGTTGTCGCAGTTGAGCCTTGATGAACTCGTAGATGACAAaGTGGATGATGGTTTCaGAGATGCCAAAGTATGAAGCAGTGATCCCCTTGTAGAAACCCAGCAGTCCATGCCTCTGATAGATGTCACGGATGCACTGTAGAGCAGAGATGCTGCCATACATCCTTTGCCCGGTCCATGTCCATTTCCTCTTCTTtATTTCAACCATGATaTCCTtAACCCCCGTTTGtCCCctAATCCACtcTGCTCTCTTCTTGTCTCTTAAGGTTACACcTACcATTTTtCTTtCCATtGCTCGCTGCgTcGTCCTcAATTtAAGCTGAACCCTcTTTGtgaGTCtCCAGGTTTCtGCTCCGTAGctAAGTActGGCAAGATaCAGCTGTTATaTACCTTcaTCtcaaGGGATAaTGGCAATCTACCTGTCATAaTTTGAGaGTGCTTGCCgAaTGTGctCCACCCCATTcTtATTCTTCTAgTTACTTCAATctCGtGGTtcGgCTCTGCGgTTATTACcTGcCCTAAGTAGACATAGTCTTTTACAACTTCAAGTGCACTATTACCTATCTCGAAGCGCTGCTcTTTTCCGAGGTTGTTGTACATTgCTTTcGTTTTCtGCAGATtAATTTTAAGACCcAacTTTCTGCTCTCCTTGTCTAACTCCataatataaatgCgtcatcggcgcaggttactaaggtatccttaactcttatccctaactgttcccattctaggcttctgaaaacctcctgtaagcacgcggtaaaagcattggggagattgtgccttacacccttcttgattggtattctgttgcattctttatgaagcactatggtagcagttgatcccctgtaatttcttccatgttatatatacttcatcacgccctgattccgcagtgtctgcatgacggctgatatttctActGAatcAAaCGCcTtCTtGTAaTCTATGAaGgCTATGTATAGTGgTtGgTtATAtcTGAGCATTTCTCTATTACcTGATTGATAGTAtGAATGTGGTCAaTTGTTGAGTAGCCTGTTCGAAATCCTGCTTGTTCCTTtGGTTGATTGAaTtCTAATGTTTtcTTtaCTCTGTtAGCAATtACcTTTGTAAATAGCTTGTATACTACagagAGcAAGCtgatCGGCCTGTAATTCTTCAAGTCCTTGTCATctCCTTtCTTATGTATTAaGATgATGTTAGCaTTCTTCCAagACTCTGGTAcTCTTCCcaGTCAGGAGAcACcTCGTAAACAGGGTGGCTagTTTTtCTAACACAATCTGTCcTCCATCTTTCAGCAGATCTGATGTTACCTgATCCTCACCAGCAGCTTTGCCTCTTTGCATgCTCTCCAAagCTTTTcTGACTTCTtcTATCATTActGGTGGGGTGTCATcTGGGTTACTGCTAGTTCTtATAGTATTAAGgTCGTGGTTGTcccGGCTACTGTACAGATctCTGTAAAACTCCTCcGCTATTTTAACTATCcTaTCCATATTGGTAGTTATTTTGCCTTCTTTGtCCcTTAGTGCATAcATCCGAcTTTTGCCTATCCcAAGTTTCCTCTTCACTGCTTTGACGCTtCCTCCGTTTTTCAGAGCgTGTTCAATTCTCTCCATGTTATACCTTCTtACATCGCATAcTTtACGtcTATTAATcAaCTTCgAAaGCTCTGCCAGTTCTATTTtGTCTGTTGTACTTGAcACTTTCATGaTTTGACGcTtcTtAATtAGgTTCTtcGTTTCcTGGGAAAGCTTgCCAGTGTCCTGTCTAAcTACCctGCCTCCAacTtCcACTGCACACTCCgTAATGATACTCGTCAGATTAtcaTTcATTGTATCtaCGCTAAGGTTGGTTTCCTCaCTAaGAGCCGAGTACCTGTTCTGcaGcGAcAcTctgAaTtCcTGTaCTTTCCCTCTCAGTgcTAGCTcATTGATtG
>athaller36
CcAGAAAAaaCGaGAGTCTCGCTCAAGCACCGAAcGTGCTAGAGCGAAAGAACACTCTGGTCACAACGTGCCCAGCACTCGAGATCTGCAGTGCCCTCGCACTGGGACGGGggAGCTTCCAGTGAGGAACTTCAGTCGTCGTTAGCGAGAGAAGCTCCGTACACGGGTGGCGAGAGCATGTAGACGACCGCCTCGTAGGTGGCCATCATGATGGCCGTGTTGGGGATCTGGCGCACGAGCTGCGTCGCAAGGCCCCGGTACAGGCCCTGGTAGCCCTCTTCGCGCCACACcAGGAACAGCGTCTGGAAGAAGGACCGGTACTTGTCGCCTTCCTGCCGTAGCCGCGTCCTcGCCACTTCATGTGGGTAGGCGAGGGTGGAAGCACAGGTCTTGGAGACGGCACCTGCTGCCATGAACTGTACAAAGTCACGAGTAGACTTGACATCAGGGTTGTACGAGTCCCTCGAGGACTCCTTGCGTTGTCGCAGTTGAGCCTTGATGAACTCGTAGATGACAAaGTGGATGATGGTTTCaGAGATGCCAAAGTATGAAGCAGTGATCCCCTTGTAGAAACCCAGCAGTCCATGCCTCTGATAGATGTCACGGATGCACTGTAGAGCAGAGATGCTGCCATACATCCTTTGCCCGGTCCATGTCCATTTCCTCTTCTTtATTTCAACCATGATaTCCTtAACCCCCGTTTGtCCCctAATCCACtcTGCTCTCTTCTTGTCTCTTAAGGTTACACcTACcATTTTtCTTtCCATtGCTCGCTGCgTcGTCCTcAATTtAAGCTGAACCCTcTTTGtgaGTCtCCAGGTTTCtGCTCCGTAGctAAGTActGGCAAGATaCAGCTGTTATaTACCTTcaTCtcaaGGGATAaTGGCAATCTACCTGTCATAaTTTGAGaGTGCTTGCCgAaTGTGctCCACCCCATTcTtATTCTTCTAgTTACTTCAATctCGtGGTtcGgCTCTGCGgTTATTACcTGcCCTAAGTAGACATAGTCTTTTACAACTTCAAGTGCACTATTACCTATCTCGAAGCGctgctcctgcaattaattttaagacccacctttctgcTCtCcTTGTCTAACTCCGtaatataaatgCgtcatcggcgcaggttactaaggtatccttaactcttatccctaactgttcccattctaggcttctgaaaacctcctgtaagcacgcggtaaaagcattggggagattgtgccttacacccttcttgattggtattctgttgcattctttatgaagcactatggtagcagttgatcccctgtaatttcttccatgttatatatacttcatcacgccctgattccgcagtgtctgcatgacggctgatatttctActGAatcAAaCGCcTtCTtGTAaTCTATGAaGgCTATGTATAGTGgTtGgTtATAtcTGAGCATTTCTCTATTACcTGATTGATAGTAtGAATGTGGTCAaTTGTTGAGTAGCCTGTTCGAAATCCTGCTTGTTCCTTtGGTTGATTGAaTtCTAATGTTTtcTTtaCTCTGTtAGCAATtACcTTTGTAAATAGCTTGTATACTACagagAGcAAGCtgatCGGCCTGTAATTCTTCAAGTCCTTGTCATctCCTTtCTTATGTATTAaGATgATGTTAGCaTTCTTCCAagACTCTGGTAcTCTTCCcaGTCAGGAGAcACcTCGTAAACAGGGTGGCTagTTTTtCTAACACAATCTGTCcTCCATCTTTCAGCAGATCTGATGTTACCTgATCCTCACCAGCAGCTTTGCCTCTTTGCATgCTCTCCAAagCTTTTcTGACTTCTtcTATCATTActGGTGGGGTGTCATcTGGGTTACTGCTAGTTCTtATAGTATTAAGgTCGTGGTTGTcccGGCTACTGTACAGATctCTGTAAAACTCCTCcGCTATTTTAACTATCcTaTCCATATTGGTAGTTATTTTGCCTTCTTTGtCCcTTAGTGCATAcATCCGAcTTTTGCCTATCCcAAGTTTCCTCTTCACTGCTTTGACGCTtCCTCCGTTTTTCAGAGCgTGTTCAATTCTCTCCATGTTATACCTTCTtACATCGCATAcTTtACGtcTATTAATcAaCTTCgAAaGCTCTGCCAGTTCTATTTtGTCTGTTGTACTTGAcACTTTCATGaTTTGACGcTtcTtAATtAGgTTCTtcGTTTCcTGGGAAAGCTTgCCAGTGTCCTGTCTAAcTACCctGCCTCCAacTtCcACTGCACACTCCgTAATGATACTCGTCAGATTAtcaTTcATTGTATCtaCGCTAAGGTTGGTTTCCTCaCTAaGAGCCGAGTACCTGTTCTGcaGcGAcAcTctgAaTtCcTGTaCTTTCCCTCTCAGTgcTAGCTcATTGATtG
>athaller37
CcAGAAAAaaCGaGAGTCTCGCTCAAGCACCGAAcGTGCTAGAGCGAAAGAACACTCTGGTCACAACGTGCCCAGCACTCGAGATCTGCAGTGCCCTCGCACTGGGACGGGggAGCTTCCAGTGAGGAACTTCAGTCGTCGTTAGCGAGAGAAGCTCCGTACACGGGTGGCGAGAGCATGTAGACGACCGCCTCGTAGGTGGCCATCATGATGGCCGTGTTGGGGATCTGGCGCACGAGCTGCGTCGCAAGGCCCCGGTACAGGCCCTGGTAGCCCTCTTCGCGCCACACcAGGAACAGCGTCTGGAAGAAGGACCGGTACTTGTCGCCTTCCTGCCGTAGCCGCGTCCTcGCCACTTCATGTGGGTAGGCGAGGGTGGAAGCACAGGTCTTGGAGACGGCACCTGCTGCCATGAACTGTACAAAGTCACGAGTAGACTTGACATCAGGGTTGTACGAGTCCCTCGAGGACTCCTTGCGTTGTCGCAGTTGAGCCTTGATGAACTCGTAGATGACAAaGTGGATGATGGTTTCaGAGATGCCAAAGTATGAAGCAGTGATCCCCTTGTAGAAACCCAGCAGTCCATGCCTCTGATAGATGTCACGGATGCACTGTAGAGCAGAGATGCTGCCATACATCCTTTGCCCGGTCCATGTCCATTTCCTCTTCTTtATTTCAACCATGATaTCCTtAACCCCCGTTTGtCCCctAATCCACtcTGCTCTCTTCTTGTCTCTTAAGGTTACACcTACcATTTTtCTTtCCATtGCTCGCTGCgTcGTCCTcAATTtAAGCTGAACCCTcTTTGtgaGTCtCCAGGTTTCtGCTCCGTAGctAAGTActGGCAAGATaCAGCTGTTATaTACCTTcaTCtcaaGGGATAaTGGCAATCTACCTGTCATAaTTTGAGaGTGCTTGCCgAaTGTGctCCACCCCATTcTtATTCTTCTAgTTACTTCAATctCGtGGTtcGgCTCTGCGgTTATTACcTGcCCTAAGTAGACATAGTCTTTTACAACTTGAAGTGCACTATTACCTATCTCGAaGCactgctcctgcaattaattttaagacccacctttctgcTCtCcTTGTCTAACTCCGtaatataaatgCgtcatcggcgcaggttactaaggtatccttaactcttatccctaactgttcccattctaggcttctgaaaacctcctgtaagcacgcggtaaaagcattggggagattgtgccttacacccttcttgattggtattctgttgcattctttatgaagcactatggtagcagttgatcccctgtaatttcttccatgttatatatacttcatcacgccctgattccgcagtgtctgcatgacggctgatatttctActGAatcAAaCGCcTtCTtGTAaTCTATGAaGgCTATGTATAGTGgTtGgTtATAtcTGAGCATTTCTCTATTACcTGATTGATAGTAtGAATGTGGTCAaTTGTTGAGTAGCCTGTTCGAAATCCTGCTTGTTCCTTtGGTTGATTGAaTtCTAATGTTTtcTTtaCTCTGTtAGCAATtACcTTTGTAAATAGCTTGTATACTACagagAGcAAGCtgatCGGCCTGTAATTCTTCAAGTCCTTGTCATctCCTTtCTTATGTATTAaGATgATGTTAGCaTTCTTCCAagACTCTGGTAcTCTTCCcaGTCAGGAGAcACcTCGTAAACAGGGTGGCTagTTTTtCTAACACAATCTGTCcTCCATCTTTCAGCAGATCTGATGTTACCTgATCCTCACCAGCAGCTTTGCCTCTTTGCATgCTCTCCAAagCTTTTcTGACTTCTtcTATCATTActGGTGGGGTGTCATcTGGGTTACTGCTAGTTCTtATAGTATTAAGgTCGTGGTTGTcccGGCTACTGTACAGATctCTGTAAAACTCCTCcGCTATTTTAACTATCcTaTCCATATTGGTAGTTATTTTGCCTTCTTTGtCCcTTAGTGCATAcATCCGAcTTTTGCCTATCCcAAGTTTCCTCTTCACTGCTTTGACGCTtCCTCCGTTTTTCAGAGCgTGTTCAATTCTCTCCATGTTATACCTTCTtACATCGCATAcTTtACGtcTATTAATcAaCTTCgAAaGCTCTGCCAGTTCTATTTtGTCTGTTGTACTTGAcACTTTCATGaTTTGACGcTtcTtAATtAGgTTCTtcGTTTCcTGGGAAAGCTTgCCAGTGTCCTGTCTAAcTACCctGCCTCCAacTtCcACTGCACACTCCgTAATGATACTCGTCAGATTAtcaTTcATTGTATCtaCGCTAAGGTTGGTTTCCTCaCTAaGAGCCGAGTACCTGTTCTGcaGcGAcAcTctgAaTtCcTGTaCTTTCCCTCTCAGTgcTAGCTcATTGATtG
>athaller38
CTGCTGCCAATTTGTACCcgCAAaCTtCTTAATCTCATCtGCCCACTTAaCCTTCTGTCTCCCCcTAaCCcGCTtGCCTTCTTtGGgAAtCCAGTTAGTTACCCTTAACGACcAGCggTTaTCCTGTCTACgCgcTACATcGCCcGgCCCATGTCcATTtCCTCTTCTTGATTTCAACTATGATATCcTTAaCCtCCGTTtGTTtCcTAaTcttCTCTGCTCTCTTCTTGTCaCTTgaGgTTACACCTACCATTTTtCTTtCCATTGCTCGCTGCGTCgTCCTCAaTTAAGCTGAACCCTCTTTGcAAGTCtCcAGGTTTCTGCTCCgTAgCAAaGTACCGgCAAGATACAGCTGTTATATACcTtCctCTTGAaGgATAGtGGCAATCTACcTGTCATAATTTGAGAGTGCTTGCCAAATGTGCTCCACCctATTCTTATTCTTCTAGTTgCTTCAACcTCgtGGTTCGGCTCCGcGGTTATTACCTgCtCTAAGTAGACATAGTCTTTTACAACTTCAAGTGCACTATTACCTATCTCGAAGCGCTGCTcTTTTCCGAGGTTGTTGTACATTgCTTTcGTTTTCtGCAGATtAATTTTAAGACCcAacTTTCTGCTCTCCTTGTCTAACTCCataatataaatgCgtcatcggcgcaggttactaaggtatccttaactcttatccctaactgttcccattctaggcttctgaaaacctcctgtaagcacgcggtaaaagcattggggagattgtgccttacacccttcttgattggtattctgttgcattctttatgaagcactatggtagcagttgatcccctgtaatttcttccatgttatatatacttcatcacgccctgattccgcagtgtctgcatgacggctgatatttctActGAatcAAaCGCcTtCTtGTAaTCTATGAaGgCTATGTATAGTGgTtGgTtATAtcTGAGCATTTCTCTATTACcTGATTGATAGTAtGAATGTGGTCAaTTGTTGAGTAGCCTGTTCGAAATCCTGCTTGTTCCTTtGGTTGATTGAaTtCTAATGTTTtcTTtaCTCTGTtAGCAATtACcTTTGTAAATAGCTTGTATACTACagagAGcAAGCtgatCGGCCTGTAATTCTTCAAGTCCTTGTCATctCCTTtCTTATGTATTAaGATgATGTTAGCaTTCTTCCAagACTCTGGTAcTCTTCCcaGTCAGGAGAcACcTCGTAAACAGGGTGGCTagTTTTtCTAACACAATCTGTCcTCCATCTTTCAGCAGATCTGATGTTACCTgATCCTCACCAGCAGCTTTGCCTCTTTGCATgCTCTCCAAagCTTTTcTGACTTCTtcTATCATTActGGTGGGGTGTCATcTGGGTTACTGCTAGTTCTtATAGTATTAAGgTCGTGGTTGTcccGGCTACTGTACAGATctCTGTAAAACTCCTCcGCTATTTTAACTATCcTaTCCATATTGGTAGTTATTTTGCCTTCTTTGtCCcTTAGTGCATAcATCCGAcTTTTGCCTATCCcAAGTTTCCTCTTCACTGCTTTGACGCTtCCTCCGTTTTTCAGAGCgTGTTCAATTCTCTCCATGTTATACCTTCTtACATCGCATAcTTtACGtcTATTAATcAaCTTCgAAaGCTCTGCCAGTTCTATTTtGTCTGTTGTACTTGAcACTTTCATGaTTTGACGcTtcTtAATtAGgTTCTtcGTTTCcTGGGAAAGCTTgCCAGTGTCCTGTCTAAcTACCctGCCTCCAacTtCcACTGCACACTCCgTAATGATACTCGTCAGATTAtcaTTcATTGTATCtaCGCTAAGGTTGGTTTCCTCaCTAaGAGCCGAGTACCTGTTCTGcaGcGAcAcTctgAaTtCcTGTaCTTTCCCTCTCAGTgcTAGCTcATTGATtG
>athaller39
CTGCTGCCAATTTGTACCcgCAAaCTtCTTAATCTCATCtGCCCACTTAaCCTTCTGTCTCCCCcTAaCCcGCTtGCCTTCTTtGGgAAtCCAGTTAGTTACCCTTAACGACcAGCggTTaTCCTGTCTACgCgcTACATcGCCcGgCCCATGTCcATTtCCTCTTCTTGATTTCAACTATGATATCcTTAaCCtCCGTTtGTTtCcTAaTcttCTCTGCTCTCTTCTTGTCaCTTgaGgTTACACCTACCATTTTtCTTtCCATTGCTCGCTGCGTCgTCCTCAaTTAAGCTGAACCCTCTTTGcAAGTCtCcAGGTTTCTGCTCCgTAgCAAaGTACCGgCAAGATACAGCTGTTATATACcTtCctCTTGAaGgATAGtGGCAATCTACcTGTCATAATTTGAGAGTGCTTGCCAAATGTGCTCCACCctATTCTTATTCTTCTAGTTgCTTCAACcTCgtGGTTCGGCTCCGcGGTTATTACCTgCtCTAAGTAGACATAGTCTTTTACAACTTCAAGTGCACTATTACCTATCTCGAAGCGctgctcctgcaattaattttaagacccacctttctgcTCtCcTTGTCTAACTCCGtaatataaatgCgtcatcggcgcaggttactaaggtatccttaactcttatccctaactgttcccattctaggcttctgaaaacctcctgtaagcacgcggtaaaagcattggggagattgtgccttacacccttcttgattggtattctgttgcattctttatgaagcactatggtagcagttgatcccctgtaatttcttccatgttatatatacttcatcacgccctgattccgcagtgtctgcatgacggctgatatttctActGAatcAAaCGCcTtCTtGTAaTCTATGAaGgCTATGTATAGTGgTtGgTtATAtcTGAGCATTTCTCTATTACcTGATTGATAGTAtGAATGTGGTCAaTTGTTGAGTAGCCTGTTCGAAATCCTGCTTGTTCCTTtGGTTGATTGAaTtCTAATGTTTtcTTtaCTCTGTtAGCAATtACcTTTGTAAATAGCTTGTATACTACagagAGcAAGCtgatCGGCCTGTAATTCTTCAAGTCCTTGTCATctCCTTtCTTATGTATTAaGATgATGTTAGCaTTCTTCCAagACTCTGGTAcTCTTCCcaGTCAGGAGAcACcTCGTAAACAGGGTGGCTagTTTTtCTAACACAATCTGTCcTCCATCTTTCAGCAGATCTGATGTTACCTgATCCTCACCAGCAGCTTTGCCTCTTTGCATgCTCTCCAAagCTTTTcTGACTTCTtcTATCATTActGGTGGGGTGTCATcTGGGTTACTGCTAGTTCTtATAGTATTAAGgTCGTGGTTGTcccGGCTACTGTACAGATctCTGTAAAACTCCTCcGCTATTTTAACTATCcTaTCCATATTGGTAGTTATTTTGCCTTCTTTGtCCcTTAGTGCATAcATCCGAcTTTTGCCTATCCcAAGTTTCCTCTTCACTGCTTTGACGCTtCCTCCGTTTTTCAGAGCgTGTTCAATTCTCTCCATGTTATACCTTCTtACATCGCATAcTTtACGtcTATTAATcAaCTTCgAAaGCTCTGCCAGTTCTATTTtGTCTGTTGTACTTGAcACTTTCATGaTTTGACGcTtcTtAATtAGgTTCTtcGTTTCcTGGGAAAGCTTgCCAGTGTCCTGTCTAAcTACCctGCCTCCAacTtCcACTGCACACTCCgTAATGATACTCGTCAGATTAtcaTTcATTGTATCtaCGCTAAGGTTGGTTTCCTCaCTAaGAGCCGAGTACCTGTTCTGcaGcGAcAcTctgAaTtCcTGTaCTTTCCCTCTCAGTgcTAGCTcATTGATtG
>athaller40
CTGCTGCCAATTTGTACCcgCAAaCTtCTTAATCTCATCtGCCCACTTAaCCTTCTGTCTCCCCcTAaCCcGCTtGCCTTCTTtGGgAAtCCAGTTAGTTACCCTTAACGACcAGCggTTaTCCTGTCTACgCgcTACATcGCCcGgCCCATGTCcATTtCCTCTTCTTGATTTCAACTATGATATCcTTAaCCtCCGTTtGTTtCcTAaTcttCTCTGCTCTCTTCTTGTCaCTTgaGgTTACACCTACCATTTTtCTTtCCATTGCTCGCTGCGTCgTCCTCAaTTAAGCTGAACCCTCTTTGcAAGTCtCcAGGTTTCTGCTCCgTAgCAAaGTACCGgCAAGATACAGCTGTTATATACcTtCctCTTGAaGgATAGtGGCAATCTACcTGTCATAATTTGAGAGTGCTTGCCAAATGTGCTCCACCctATTCTTATTCTTCTAGTTgCTTCAACcTCgtGGTTCGGCTCCGcGGTTATTACCTgCtCTAAGTAGACATAGTCTTTTACAACTTGAAGTGCACTATTACCTATCTCGAaGCactgctcctgcaattaattttaagacccacctttctgcTCtCcTTGTCTAACTCCGtaatataaatgCgtcatcggcgcaggttactaaggtatccttaactcttatccctaactgttcccattctaggcttctgaaaacctcctgtaagcacgcggtaaaagcattggggagattgtgccttacacccttcttgattggtattctgttgcattctttatgaagcactatggtagcagttgatcccctgtaatttcttccatgttatatatacttcatcacgccctgattccgcagtgtctgcatgacggctgatatttctActGAatcAAaCGCcTtCTtGTAaTCTATGAaGgCTATGTATAGTGgTtGgTtATAtcTGAGCATTTCTCTATTACcTGATTGATAGTAtGAATGTGGTCAaTTGTTGAGTAGCCTGTTCGAAATCCTGCTTGTTCCTTtGGTTGATTGAaTtCTAATGTTTtcTTtaCTCTGTtAGCAATtACcTTTGTAAATAGCTTGTATACTACagagAGcAAGCtgatCGGCCTGTAATTCTTCAAGTCCTTGTCATctCCTTtCTTATGTATTAaGATgATGTTAGCaTTCTTCCAagACTCTGGTAcTCTTCCcaGTCAGGAGAcACcTCGTAAACAGGGTGGCTagTTTTtCTAACACAATCTGTCcTCCATCTTTCAGCAGATCTGATGTTACCTgATCCTCACCAGCAGCTTTGCCTCTTTGCATgCTCTCCAAagCTTTTcTGACTTCTtcTATCATTActGGTGGGGTGTCATcTGGGTTACTGCTAGTTCTtATAGTATTAAGgTCGTGGTTGTcccGGCTACTGTACAGATctCTGTAAAACTCCTCcGCTATTTTAACTATCcTaTCCATATTGGTAGTTATTTTGCCTTCTTTGtCCcTTAGTGCATAcATCCGAcTTTTGCCTATCCcAAGTTTCCTCTTCACTGCTTTGACGCTtCCTCCGTTTTTCAGAGCgTGTTCAATTCTCTCCATGTTATACCTTCTtACATCGCATAcTTtACGtcTATTAATcAaCTTCgAAaGCTCTGCCAGTTCTATTTtGTCTGTTGTACTTGAcACTTTCATGaTTTGACGcTtcTtAATtAGgTTCTtcGTTTCcTGGGAAAGCTTgCCAGTGTCCTGTCTAAcTACCctGCCTCCAacTtCcACTGCACACTCCgTAATGATACTCGTCAGATTAtcaTTcATTGTATCtaCGCTAAGGTTGGTTTCCTCaCTAaGAGCCGAGTACCTGTTCTGcaGcGAcAcTctgAaTtCcTGTaCTTTCCCTCTCAGTgcTAGCTcATTGATtG
>athaller41
CcAGAAAAaaCGaGAGTCTCGCTCAAGCACCGAAcGTGCTAGAGCGAAAGAACACTCTGGTCACAACGTGCCCAGCACTCGAGATCTGCAGTGCCCTCGCACTGGGACGGGggAGCTTCCAGTGAGGAACTTCAGTCGTCGTTAGCGAGAGAAGCTCCGTACACGGGTGGCGAGAGCATGTAGACGACCGCCTCGTAGGTGGCCATCATGATGGCCGTGTTGGGGATCTGGCGCACGAGCTGCGTCGCAAGGCCCCGGTACAGGCCCTGGTAGCCCTCTTCGCGCCACACcAGGAACAGCGTCTGGAAGAAGGACCGGTACTTGTCGCCTTCCTGCCGTAGCCGCGTCCTcGCCACTTCATGTGGGTAGGCGAGGGTGGAAGCACAGGTCTTGGAGACGGCACCTGCTGCCATGAACTGTACAAAGTCACGAGTAGACTTGACATCAGGGTTGTACGAGTCCCTCGAGGACTCCTTGCGTTGTCGCAGTTGAGCCTTGATGAACTCGTAGATGACAAaGTGGATGATGGTTTCaGAGATGCCAAAGTATGAAGCAGTGATCCCCTTGTAGAAACCCAGCAGTCCATGCCTCTGATAGATGTCACGGATGCACTGTAGAGCAGAGATGCTGCCATACATCCTTTGCCCGGTCCATGTCCATTTCCTCTTCTTtATTTCAACCATGATaTCCTtAACCCCCGTTTGtCCCctAATCCACtcTGCTCTCTTCTTGTCTCTTAAGGTTACACcTACcATTTTtCTTtCCATtGCTCGCTGCgTcGTCCTcAATTtAAGCTGAACCCTcTTTGtgaGTCtCCAGGTTTCtGCTCCGTAGctAAGTActGGCAAGATaCAGCTGTTATaTACCTTcaTCtcaaGGGATAaTGGCAATCTACCTGTCATAaTTTGAGaGTGCTTGCCgAaTGTGctCCACCCCATTcTtATTCTTCTAgTTACTTCAATctCGtGGTtcGgCTCTGCGgTTATTACcTGcCCTAAGTAGACATAGTCTTTTACAACTTCAAGTGCACTATTACCTATCTCGAAGCGCTGCTcTTTTCCGAGGTTGTTGTACATTgCTTTcGTTTTCtGCAGATtAATTTTAAGACCcAacTTTCTGCTCTCCTTGTCTAACTCCataatataaatgCgtcatcggcgcaggttactaaggtatccttaactcttatccctaactgttcccattctaggcttctgaaaacctcctgtaagcacgcggtaaaagcattggggagattgtgccttacacccttcttgattggtattctgttgctttctttatgaagcactatggtagcagttgatcccctgtaatttcttccatgtttatatatacttcatcacgccctgattccgcagtgtctgcatgacggctgatatttctActGAatcAAaCGCcTtCTtGTAaTCTATGAaGgCTATGTATAGTGgTtGgTtATAtcTGAGCATTTCTCTATTACcTGATTGATAGTAtGAATGTGGTCAaTTGTTGAGTAGCCTGTTCGAAATCCTGCTTGTTCCTtgggttgattgaattctaatgttttctttactctgttagcaattacctttgtaaatagcttgtatactacagagagcAagctgatcGgCctgtAaTtcTtcAagtCcTtgTtatctCcTttcTtatgtaTtAagatgATGTTAGCGTTCTTCCAAGACTGgTACCCTTCctGTCAGGAGACACCCTTAGGTACTGTTAATGACTGCTGGCAATTCAATCAGGCAAGCACcAGTtCTGCAGCTttGCCaGTATCTTTTtGgtGACATGTACTATTCACACATAACAAATTTAGCTAAGGTGATATTCAGTtGCAGTTGGCCCTCACAGCACCATATGATTTCAAAGTG
>athaller42
TGCCATTTTCCTTTCCATCGCTCGCTGCGTCGTCcTCAAcTtAAGCTGagCCCTCTTTGTAAgtCTCCAGGTTTCTGCTCcGTacaGCTAagTACCGgCAAGAtACAGctGTtATATaCcTTCcTCTTAaGGgATAGTGGCAATCTACCTctCATAATTTAaGAGTGCTTGcgAAATGTGCTCcACCCCATTCTTATTCTtCTAGTTACTtcAATCTCGTGGTTtGGCTCTGCGgTTATTACcTGCCcTAAGTAGACATAGTCTTTTACAACTTCAAGTGCACTATTACCTATCTCGAAGCGCTGCTcTTTTCCGAGGTTGTTGTACATTgCTTTcGTTTTCtGCAGATtAATTTTAAGACCcAacTTTCTGCTCTCCTTGTCTAACTCCataatataaatgCgtcatcggcgcaggttactaaggtatccttaactcttatccctaactgttcccattctaggcttctgaaaacctcctgtaagcacgcggtaaaagcattggggagattgtgccttacacccttcttgattggtattctgttgcattctttatgaagcactatggtagcagttgatcccctgtaatttcttccatgttatatatacttcatcacgccctgattccgcagtgtctgcatgacggctgatatttctActGAatcAAaCGCcTtCTtGTAaTCTATGAaGgCTATGTATAGTGgTtGgTtATAtcTGAGCATTTCTCTATTACcTGATTGATAGTAtGAATGTGGTCAaTTGTTGAGTAGCCTGTTCGAAATCCTGCTTGTTCCTTtGGTTGATTGAaTtCTAATGTTTtcTTtaCTCTGTtAGCAATtACcTTTGTAAATAGCTTGTATACTACagagAGcAAGCtgatCGGCCTGTAATTCTTCAAGTCCTTGTCATctCCTTtCTTATGTATTAaGATgATGTTAGCaTTCTTCCAagACTCTGGTAcTCTTCCcaGTCAGGAGAcACcTCGTAAACAGGGTGGCTagTTTTtCTAACACAATCTGTCcTCCATCTTTCAGCAGATCTGATGTTACCTgATCCTCACCAGCAGCTTTGCCTCTTTGCATgCTCTCCAAagCTTTTcTGACTTCTtcTATCATTActGGTGGGGTGTCATcTGGGTTACTGCTAGTTCTtATAGTATTAAGgTCGTGGTTGTcccGGCTACTGTACAGATctCTGTAAAACTCCTCcGCTATTTTAACTATCcTaTCCATATTGGTAGTTATTTTGCCTTCTTTGtCCcTTAGTGCATAcATCCGAcTTTTGCCTATCCcAAGTTTCCTCTTCACTGCTTTGACGCTtCCTCCGTTTTTCAGAGCgTGTTCAATTCTCTCCATGTTATACCTTCTtACATCGCATAcTTtACGtcTATTAATcAaCTTCgAAaGCTCTGCCAGTTCTATTTtGTCTGTTGTACTTGAcACTTTCATGaTTTGACGcTtcTtAATtAGgTTCTtcGTTTCcTGGGAAAGCTTgCCAGTGTCCTGTCTAAcTACCctGCCTCCAacTtCcACTGCACACTCCgTAATGATACTCGTCAGATTAtcaTTcATTGTATCtaCGCTAAGGTTGGTTTCCTCaCTAaGAGCCGAGTACCTGTTCTGcaGcGAcAcTctgAaTtCcTGTaCTTTCCCTCTCAGTgcTAGCTcATTGATtG
>athaller43
CcAGAAAAaaCGaGAGTCTCGCTCAAGCACCGAAcGTGCTAGAGCGAAAGAACACTCTGGTCACAACGTGCCCAGCACTCGAGATCTGCAGTGCCCTCGCACTGGGACGGGggAGCTTCCAGTGAGGAACTTCAGTCGTCGTTAGCGAGAGAAGCTCCGTACACGGGTGGCGAGAGCATGTAGACGACCGCCTCGTAGGTGGCCATCATGATGGCCGTGTTGGGGATCTGGCGCACGAGCTGCGTCGCAAGGCCCCGGTACAGGCCCTGGTAGCCCTCTTCGCGCCACACcAGGAACAGCGTCTGGAAGAAGGACCGGTACTTGTCGCCTTCCTGCCGTAGCCGCGTCCTcGCCACTTCATGTGGGTAGGCGAGGGTGGAAGCACAGGTCTTGGAGACGGCACCTGCTGCCATGAACTGTACAAAGTCACGAGTAGACTTGACATCAGGGTTGTACGAGTCCCTCGAGGACTCCTTGCGTTGTCGCAGTTGAGCCTTGATGAACTCGTAGATGACAAaGTGGATGATGGTTTCaGAGATGCCAAAGTATGAAGCAGTGATCCCCTTGTAGAAACCCAGCAGTCCATGCCTCTGATAGATGTCACGGATGCACTGTAGAGCAGAGATGCTGCCATACATCCTTTGCCCGGTCCATGTCCATTTCCTCTTCTTtATTTCAACCATGATaTCCTtAACCCCCGTTTGtCCCctAATCCACtcTGCTCTCTTCTTGTCTCTTAAGGTTACACcTACcATTTTtCTTtCCATtGCTCGCTGCgTcGTCCTcAATTtAAGCTGAACCCTcTTTGtgaGTCtCCAGGTTTCtGCTCCGTAGctAAGTActGGCAAGATaCAGCTGTTATaTACCTTcaTCtcaaGGGATAaTGGCAATCTACCTGTCATAaTTTGAGaGTGCTTGCCgAaTGTGctCCACCCCATTcTtATTCTTCTAgTTACTTCAATctCGtGGTtcGgCTCTGCGgTTATTACcTGcCCTAAGTAGACATAGTCTTTTACAACTTCAAGTGCACTATTACCTATCTCGAAGCGctgctcctgcaattaattttaagacccacctttctgcTCtCcTTGTCTAACTCCGtaatataaatgCgtcatcggcgcaggttactaaggtatccttaactcttatccctaactgttcccattctaggcttctgaaaacctcctgtaagcacgcggtaaaagcattggggagattgtgccttacacccttcttgattggtattctgttgctttctttatgaagcactatggtagcagttgatcccctgtaatttcttccatgtttatatatacttcatcacgccctgattccgcagtgtctgcatgacggctgatatttctActGAatcAAaCGCcTtCTtGTAaTCTATGAaGgCTATGTATAGTGgTtGgTtATAtcTGAGCATTTCTCTATTACcTGATTGATAGTAtGAATGTGGTCAaTTGTTGAGTAGCCTGTTCGAAATCCTGCTTGTTCCTtgggttgattgaattctaatgttttctttactctgttagcaattacctttgtaaatagcttgtatactacagagagcAagctgatcGgCctgtAaTtcTtcAagtCcTtgTtatctCcTttcTtatgtaTtAagatgATGTTAGCGTTCTTCCAAGACTGgTACCCTTCctGTCAGGAGACACCCTTAGGTACTGTTAATGACTGCTGGCAATTCAATCAGGCAAGCACcAGTtCTGCAGCTttGCCaGTATCTTTTtGgtGACATGTACTATTCACACATAACAAATTTAGCTAAGGTGATATTCAGTtGCAGTTGGCCCTCACAGCACCATATGATTTCAAAGTG
>athaller44
TGCCATTTTCCTTTCCATCGCTCGCTGCGTCGTCcTCAAcTtAAGCTGagCCCTCTTTGTAAgtCTCCAGGTTTCTGCTCcGTacaGCTAagTACCGgCAAGAtACAGctGTtATATaCcTTCcTCTTAaGGgATAGTGGCAATCTACCTctCATAATTTAaGAGTGCTTGcgAAATGTGCTCcACCCCATTCTTATTCTtCTAGTTACTtcAATCTCGTGGTTtGGCTCTGCGgTTATTACcTGCCcTAAGTAGACATAGTCTTTTACAACTTCAAGTGCACTATTACCTATCTCGAAGCGctgctcctgcaattaattttaagacccacctttctgcTCtCcTTGTCTAACTCCGtaatataaatgCgtcatcggcgcaggttactaaggtatccttaactcttatccctaactgttcccattctaggcttctgaaaacctcctgtaagcacgcggtaaaagcattggggagattgtgccttacacccttcttgattggtattctgttgcattctttatgaagcactatggtagcagttgatcccctgtaatttcttccatgttatatatacttcatcacgccctgattccgcagtgtctgcatgacggctgatatttctActGAatcAAaCGCcTtCTtGTAaTCTATGAaGgCTATGTATAGTGgTtGgTtATAtcTGAGCATTTCTCTATTACcTGATTGATAGTAtGAATGTGGTCAaTTGTTGAGTAGCCTGTTCGAAATCCTGCTTGTTCCTTtGGTTGATTGAaTtCTAATGTTTtcTTtaCTCTGTtAGCAATtACcTTTGTAAATAGCTTGTATACTACagagAGcAAGCtgatCGGCCTGTAATTCTTCAAGTCCTTGTCATctCCTTtCTTATGTATTAaGATgATGTTAGCaTTCTTCCAagACTCTGGTAcTCTTCCcaGTCAGGAGAcACcTCGTAAACAGGGTGGCTagTTTTtCTAACACAATCTGTCcTCCATCTTTCAGCAGATCTGATGTTACCTgATCCTCACCAGCAGCTTTGCCTCTTTGCATgCTCTCCAAagCTTTTcTGACTTCTtcTATCATTActGGTGGGGTGTCATcTGGGTTACTGCTAGTTCTtATAGTATTAAGgTCGTGGTTGTcccGGCTACTGTACAGATctCTGTAAAACTCCTCcGCTATTTTAACTATCcTaTCCATATTGGTAGTTATTTTGCCTTCTTTGtCCcTTAGTGCATAcATCCGAcTTTTGCCTATCCcAAGTTTCCTCTTCACTGCTTTGACGCTtCCTCCGTTTTTCAGAGCgTGTTCAATTCTCTCCATGTTATACCTTCTtACATCGCATAcTTtACGtcTATTAATcAaCTTCgAAaGCTCTGCCAGTTCTATTTtGTCTGTTGTACTTGAcACTTTCATGaTTTGACGcTtcTtAATtAGgTTCTtcGTTTCcTGGGAAAGCTTgCCAGTGTCCTGTCTAAcTACCctGCCTCCAacTtCcACTGCACACTCCgTAATGATACTCGTCAGATTAtcaTTcATTGTATCtaCGCTAAGGTTGGTTTCCTCaCTAaGAGCCGAGTACCTGTTCTGcaGcGAcAcTctgAaTtCcTGTaCTTTCCCTCTCAGTgcTAGCTcATTGATtG
>athaller45
CcAGAAAAaaCGaGAGTCTCGCTCAAGCACCGAAcGTGCTAGAGCGAAAGAACACTCTGGTCACAACGTGCCCAGCACTCGAGATCTGCAGTGCCCTCGCACTGGGACGGGggAGCTTCCAGTGAGGAACTTCAGTCGTCGTTAGCGAGAGAAGCTCCGTACACGGGTGGCGAGAGCATGTAGACGACCGCCTCGTAGGTGGCCATCATGATGGCCGTGTTGGGGATCTGGCGCACGAGCTGCGTCGCAAGGCCCCGGTACAGGCCCTGGTAGCCCTCTTCGCGCCACACcAGGAACAGCGTCTGGAAGAAGGACCGGTACTTGTCGCCTTCCTGCCGTAGCCGCGTCCTcGCCACTTCATGTGGGTAGGCGAGGGTGGAAGCACAGGTCTTGGAGACGGCACCTGCTGCCATGAACTGTACAAAGTCACGAGTAGACTTGACATCAGGGTTGTACGAGTCCCTCGAGGACTCCTTGCGTTGTCGCAGTTGAGCCTTGATGAACTCGTAGATGACAAaGTGGATGATGGTTTCaGAGATGCCAAAGTATGAAGCAGTGATCCCCTTGTAGAAACCCAGCAGTCCATGCCTCTGATAGATGTCACGGATGCACTGTAGAGCAGAGATGCTGCCATACATCCTTTGCCCGGTCCATGTCCATTTCCTCTTCTTtATTTCAACCATGATaTCCTtAACCCCCGTTTGtCCCctAATCCACtcTGCTCTCTTCTTGTCTCTTAAGGTTACACcTACcATTTTtCTTtCCATtGCTCGCTGCgTcGTCCTcAATTtAAGCTGAACCCTcTTTGtgaGTCtCCAGGTTTCtGCTCCGTAGctAAGTActGGCAAGATaCAGCTGTTATaTACCTTcaTCtcaaGGGATAaTGGCAATCTACCTGTCATAaTTTGAGaGTGCTTGCCgAaTGTGctCCACCCCATTcTtATTCTTCTAgTTACTTCAATctCGtGGTtcGgCTCTGCGgTTATTACcTGcCCTAAGTAGACATAGTCTTTTACAACTTGAAGTGCACTATTACCTATCTCGAaGCactgctcctgcaattaattttaagacccacctttctgcTCtCcTTGTCTAACTCCGtaatataaatgCgtcatcggcgcaggttactaaggtatccttaactcttatccctaactgttcccattctaggcttctgaaaacctcctgtaagcacgcggtaaaagcattggggagattgtgccttacacccttcttgattggtattctgttgctttctttatgaagcactatggtagcagttgatcccctgtaatttcttccatgtttatatatacttcatcacgccctgattccgcagtgtctgcatgacggctgatatttctActGAatcAAaCGCcTtCTtGTAaTCTATGAaGgCTATGTATAGTGgTtGgTtATAtcTGAGCATTTCTCTATTACcTGATTGATAGTAtGAATGTGGTCAaTTGTTGAGTAGCCTGTTCGAAATCCTGCTTGTTCCTtgggttgattgaattctaatgttttctttactctgttagcaattacctttgtaaatagcttgtatactacagagagcAagctgatcGgCctgtAaTtcTtcAagtCcTtgTtatctCcTttcTtatgtaTtAagatgATGTTAGCGTTCTTCCAAGACTGgTACCCTTCctGTCAGGAGACACCCTTAGGTACTGTTAATGACTGCTGGCAATTCAATCAGGCAAGCACcAGTtCTGCAGCTttGCCaGTATCTTTTtGgtGACATGTACTATTCACACATAACAAATTTAGCTAAGGTGATATTCAGTtGCAGTTGGCCCTCACAGCACCATATGATTTCAAAGTG
>athaller46
TGCCATTTTCCTTTCCATCGCTCGCTGCGTCGTCcTCAAcTtAAGCTGagCCCTCTTTGTAAgtCTCCAGGTTTCTGCTCcGTacaGCTAagTACCGgCAAGAtACAGctGTtATATaCcTTCcTCTTAaGGgATAGTGGCAATCTACCTctCATAATTTAaGAGTGCTTGcgAAATGTGCTCcACCCCATTCTTATTCTtCTAGTTACTtcAATCTCGTGGTTtGGCTCTGCGgTTATTACcTGCCcTAAGTAGACATAGTCTTTTACAACTTGAAGTGCACTATTACCTATCTCGAaGCactgctcctgcaattaattttaagacccacctttctgcTCtCcTTGTCTAACTCCGtaatataaatgCgtcatcggcgcaggttactaaggtatccttaactcttatccctaactgttcccattctaggcttctgaaaacctcctgtaagcacgcggtaaaagcattggggagattgtgccttacacccttcttgattggtattctgttgcattctttatgaagcactatggtagcagttgatcccctgtaatttcttccatgttatatatacttcatcacgccctgattccgcagtgtctgcatgacggctgatatttctActGAatcAAaCGCcTtCTtGTAaTCTATGAaGgCTATGTATAGTGgTtGgTtATAtcTGAGCATTTCTCTATTACcTGATTGATAGTAtGAATGTGGTCAaTTGTTGAGTAGCCTGTTCGAAATCCTGCTTGTTCCTTtGGTTGATTGAaTtCTAATGTTTtcTTtaCTCTGTtAGCAATtACcTTTGTAAATAGCTTGTATACTACagagAGcAAGCtgatCGGCCTGTAATTCTTCAAGTCCTTGTCATctCCTTtCTTATGTATTAaGATgATGTTAGCaTTCTTCCAagACTCTGGTAcTCTTCCcaGTCAGGAGAcACcTCGTAAACAGGGTGGCTagTTTTtCTAACACAATCTGTCcTCCATCTTTCAGCAGATCTGATGTTACCTgATCCTCACCAGCAGCTTTGCCTCTTTGCATgCTCTCCAAagCTTTTcTGACTTCTtcTATCATTActGGTGGGGTGTCATcTGGGTTACTGCTAGTTCTtATAGTATTAAGgTCGTGGTTGTcccGGCTACTGTACAGATctCTGTAAAACTCCTCcGCTATTTTAACTATCcTaTCCATATTGGTAGTTATTTTGCCTTCTTTGtCCcTTAGTGCATAcATCCGAcTTTTGCCTATCCcAAGTTTCCTCTTCACTGCTTTGACGCTtCCTCCGTTTTTCAGAGCgTGTTCAATTCTCTCCATGTTATACCTTCTtACATCGCATAcTTtACGtcTATTAATcAaCTTCgAAaGCTCTGCCAGTTCTATTTtGTCTGTTGTACTTGAcACTTTCATGaTTTGACGcTtcTtAATtAGgTTCTtcGTTTCcTGGGAAAGCTTgCCAGTGTCCTGTCTAAcTACCctGCCTCCAacTtCcACTGCACACTCCgTAATGATACTCGTCAGATTAtcaTTcATTGTATCtaCGCTAAGGTTGGTTTCCTCaCTAaGAGCCGAGTACCTGTTCTGcaGcGAcAcTctgAaTtCcTGTaCTTTCCCTCTCAGTgcTAGCTcATTGATtG
>athaller47
CTGCTGCCAATTTGTACCcgCAAaCTtCTTAATCTCATCtGCCCACTTAaCCTTCTGTCTCCCCcTAaCCcGCTtGCCTTCTTtGGgAAtCCAGTTAGTTACCCTTAACGACcAGCggTTaTCCTGTCTACgCgcTACATcGCCcGgCCCATGTCcATTtCCTCTTCTTGATTTCAACTATGATATCcTTAaCCtCCGTTtGTTtCcTAaTcttCTCTGCTCTCTTCTTGTCaCTTgaGgTTACACCTACCATTTTtCTTtCCATTGCTCGCTGCGTCgTCCTCAaTTAAGCTGAACCCTCTTTGcAAGTCtCcAGGTTTCTGCTCCgTAgCAAaGTACCGgCAAGATACAGCTGTTATATACcTtCctCTTGAaGgATAGtGGCAATCTACcTGTCATAATTTGAGAGTGCTTGCCAAATGTGCTCCACCctATTCTTATTCTTCTAGTTgCTTCAACcTCgtGGTTCGGCTCCGcGGTTATTACCTgCtCTAAGTAGACATAGTCTTTTACAACTTCAAGTGCACTATTACCTATCTCGAAGCGCTGCTcTTTTCCGAGGTTGTTGTACATTgCTTTcGTTTTCtGCAGATtAATTTTAAGACCcAacTTTCTGCTCTCCTTGTCTAACTCCataatataaatgCgtcatcggcgcaggttactaaggtatccttaactcttatccctaactgttcccattctaggcttctgaaaacctcctgtaagcacgcggtaaaagcattggggagattgtgccttacacccttcttgattggtattctgttgctttctttatgaagcactatggtagcagttgatcccctgtaatttcttccatgtttatatatacttcatcacgccctgattccgcagtgtctgcatgacggctgatatttctActGAatcAAaCGCcTtCTtGTAaTCTATGAaGgCTATGTATAGTGgTtGgTtATAtcTGAGCATTTCTCTATTACcTGATTGATAGTAtGAATGTGGTCAaTTGTTGAGTAGCCTGTTCGAAATCCTGCTTGTTCCTtgggttgattgaattctaatgttttctttactctgttagcaattacctttgtaaatagcttgtatactacagagagcAagctgatcGgCctgtAaTtcTtcAagtCcTtgTtatctCcTttcTtatgtaTtAagatgATGTTAGCGTTCTTCCAAGACTGgTACCCTTCctGTCAGGAGACACCCTTAGGTACTGTTAATGACTGCTGGCAATTCAATCAGGCAAGCACcAGTtCTGCAGCTttGCCaGTATCTTTTtGgtGACATGTACTATTCACACATAACAAATTTAGCTAAGGTGATATTCAGTtGCAGTTGGCCCTCACAGCACCATATGATTTCAAAGTG
>athaller48
CTGCTGCCAATTTGTACCcgCAAaCTtCTTAATCTCATCtGCCCACTTAaCCTTCTGTCTCCCCcTAaCCcGCTtGCCTTCTTtGGgAAtCCAGTTAGTTACCCTTAACGACcAGCggTTaTCCTGTCTACgCgcTACATcGCCcGgCCCATGTCcATTtCCTCTTCTTGATTTCAACTATGATATCcTTAaCCtCCGTTtGTTtCcTAaTcttCTCTGCTCTCTTCTTGTCaCTTgaGgTTACACCTACCATTTTtCTTtCCATTGCTCGCTGCGTCgTCCTCAaTTAAGCTGAACCCTCTTTGcAAGTCtCcAGGTTTCTGCTCCgTAgCAAaGTACCGgCAAGATACAGCTGTTATATACcTtCctCTTGAaGgATAGtGGCAATCTACcTGTCATAATTTGAGAGTGCTTGCCAAATGTGCTCCACCctATTCTTATTCTTCTAGTTgCTTCAACcTCgtGGTTCGGCTCCGcGGTTATTACCTgCtCTAAGTAGACATAGTCTTTTACAACTTCAAGTGCACTATTACCTATCTCGAAGCGctgctcctgcaattaattttaagacccacctttctgcTCtCcTTGTCTAACTCCGtaatataaatgCgtcatcggcgcaggttactaaggtatccttaactcttatccctaactgttcccattctaggcttctgaaaacctcctgtaagcacgcggtaaaagcattggggagattgtgccttacacccttcttgattggtattctgttgctttctttatgaagcactatggtagcagttgatcccctgtaatttcttccatgtttatatatacttcatcacgccctgattccgcagtgtctgcatgacggctgatatttctActGAatcAAaCGCcTtCTtGTAaTCTATGAaGgCTATGTATAGTGgTtGgTtATAtcTGAGCATTTCTCTATTACcTGATTGATAGTAtGAATGTGGTCAaTTGTTGAGTAGCCTGTTCGAAATCCTGCTTGTTCCTtgggttgattgaattctaatgttttctttactctgttagcaattacctttgtaaatagcttgtatactacagagagcAagctgatcGgCctgtAaTtcTtcAagtCcTtgTtatctCcTttcTtatgtaTtAagatgATGTTAGCGTTCTTCCAAGACTGgTACCCTTCctGTCAGGAGACACCCTTAGGTACTGTTAATGACTGCTGGCAATTCAATCAGGCAAGCACcAGTtCTGCAGCTttGCCaGTATCTTTTtGgtGACATGTACTATTCACACATAACAAATTTAGCTAAGGTGATATTCAGTtGCAGTTGGCCCTCACAGCACCATATGATTTCAAAGTG
>athaller49
CTGCTGCCAATTTGTACCcgCAAaCTtCTTAATCTCATCtGCCCACTTAaCCTTCTGTCTCCCCcTAaCCcGCTtGCCTTCTTtGGgAAtCCAGTTAGTTACCCTTAACGACcAGCggTTaTCCTGTCTACgCgcTACATcGCCcGgCCCATGTCcATTtCCTCTTCTTGATTTCAACTATGATATCcTTAaCCtCCGTTtGTTtCcTAaTcttCTCTGCTCTCTTCTTGTCaCTTgaGgTTACACCTACCATTTTtCTTtCCATTGCTCGCTGCGTCgTCCTCAaTTAAGCTGAACCCTCTTTGcAAGTCtCcAGGTTTCTGCTCCgTAgCAAaGTACCGgCAAGATACAGCTGTTATATACcTtCctCTTGAaGgATAGtGGCAATCTACcTGTCATAATTTGAGAGTGCTTGCCAAATGTGCTCCACCctATTCTTATTCTTCTAGTTgCTTCAACcTCgtGGTTCGGCTCCGcGGTTATTACCTgCtCTAAGTAGACATAGTCTTTTACAACTTGAAGTGCACTATTACCTATCTCGAaGCactgctcctgcaattaattttaagacccacctttctgcTCtCcTTGTCTAACTCCGtaatataaatgCgtcatcggcgcaggttactaaggtatccttaactcttatccctaactgttcccattctaggcttctgaaaacctcctgtaagcacgcggtaaaagcattggggagattgtgccttacacccttcttgattggtattctgttgctttctttatgaagcactatggtagcagttgatcccctgtaatttcttccatgtttatatatacttcatcacgccctgattccgcagtgtctgcatgacggctgatatttctActGAatcAAaCGCcTtCTtGTAaTCTATGAaGgCTATGTATAGTGgTtGgTtATAtcTGAGCATTTCTCTATTACcTGATTGATAGTAtGAATGTGGTCAaTTGTTGAGTAGCCTGTTCGAAATCCTGCTTGTTCCTtgggttgattgaattctaatgttttctttactctgttagcaattacctttgtaaatagcttgtatactacagagagcAagctgatcGgCctgtAaTtcTtcAagtCcTtgTtatctCcTttcTtatgtaTtAagatgATGTTAGCGTTCTTCCAAGACTGgTACCCTTCctGTCAGGAGACACCCTTAGGTACTGTTAATGACTGCTGGCAATTCAATCAGGCAAGCACcAGTtCTGCAGCTttGCCaGTATCTTTTtGgtGACATGTACTATTCACACATAACAAATTTAGCTAAGGTGATATTCAGTtGCAGTTGGCCCTCACAGCACCATATGATTTCAAAGTG
>athaller50
TGCCATTTTCCTTTCCATCGCTCGCTGCGTCGTCcTCAAcTtAAGCTGagCCCTCTTTGTAAgtCTCCAGGTTTCTGCTCcGTacaGCTAagTACCGgCAAGAtACAGctGTtATATaCcTTCcTCTTAaGGgATAGTGGCAATCTACCTctCATAATTTAaGAGTGCTTGcgAAATGTGCTCcACCCCATTCTTATTCTtCTAGTTACTtcAATCTCGTGGTTtGGCTCTGCGgTTATTACcTGCCcTAAGTAGACATAGTCTTTTACAACTTCAAGTGCACTATTACCTATCTCGAAGCGCTGCTcTTTTCCGAGGTTGTTGTACATTgCTTTcGTTTTCtGCAGATtAATTTTAAGACCcAacTTTCTGCTCTCCTTGTCTAACTCCataatataaatgCgtcatcggcgcaggttactaaggtatccttaactcttatccctaactgttcccattctaggcttctgaaaacctcctgtaagcacgcggtaaaagcattggggagattgtgccttacacccttcttgattggtattctgttgctttctttatgaagcactatggtagcagttgatcccctgtaatttcttccatgtttatatatacttcatcacgccctgattccgcagtgtctgcatgacggctgatatttctActGAatcAAaCGCcTtCTtGTAaTCTATGAaGgCTATGTATAGTGgTtGgTtATAtcTGAGCATTTCTCTATTACcTGATTGATAGTAtGAATGTGGTCAaTTGTTGAGTAGCCTGTTCGAAATCCTGCTTGTTCCTtgggttgattgaattctaatgttttctttactctgttagcaattacctttgtaaatagcttgtatactacagagagcAagctgatcGgCctgtAaTtcTtcAagtCcTtgTtatctCcTttcTtatgtaTtAagatgATGTTAGCGTTCTTCCAAGACTGgTACCCTTCctGTCAGGAGACACCCTTAGGTACTGTTAATGACTGCTGGCAATTCAATCAGGCAAGCACcAGTtCTGCAGCTttGCCaGTATCTTTTtGgtGACATGTACTATTCACACATAACAAATTTAGCTAAGGTGATATTCAGTtGCAGTTGGCCCTCACAGCACCATATGATTTCAAAGTG
>athaller51
TGCCATTTTCCTTTCCATCGCTCGCTGCGTCGTCcTCAAcTtAAGCTGagCCCTCTTTGTAAgtCTCCAGGTTTCTGCTCcGTacaGCTAagTACCGgCAAGAtACAGctGTtATATaCcTTCcTCTTAaGGgATAGTGGCAATCTACCTctCATAATTTAaGAGTGCTTGcgAAATGTGCTCcACCCCATTCTTATTCTtCTAGTTACTtcAATCTCGTGGTTtGGCTCTGCGgTTATTACcTGCCcTAAGTAGACATAGTCTTTTACAACTTCAAGTGCACTATTACCTATCTCGAAGCGctgctcctgcaattaattttaagacccacctttctgcTCtCcTTGTCTAACTCCGtaatataaatgCgtcatcggcgcaggttactaaggtatccttaactcttatccctaactgttcccattctaggcttctgaaaacctcctgtaagcacgcggtaaaagcattggggagattgtgccttacacccttcttgattggtattctgttgctttctttatgaagcactatggtagcagttgatcccctgtaatttcttccatgtttatatatacttcatcacgccctgattccgcagtgtctgcatgacggctgatatttctActGAatcAAaCGCcTtCTtGTAaTCTATGAaGgCTATGTATAGTGgTtGgTtATAtcTGAGCATTTCTCTATTACcTGATTGATAGTAtGAATGTGGTCAaTTGTTGAGTAGCCTGTTCGAAATCCTGCTTGTTCCTtgggttgattgaattctaatgttttctttactctgttagcaattacctttgtaaatagcttgtatactacagagagcAagctgatcGgCctgtAaTtcTtcAagtCcTtgTtatctCcTttcTtatgtaTtAagatgATGTTAGCGTTCTTCCAAGACTGgTACCCTTCctGTCAGGAGACACCCTTAGGTACTGTTAATGACTGCTGGCAATTCAATCAGGCAAGCACcAGTtCTGCAGCTttGCCaGTATCTTTTtGgtGACATGTACTATTCACACATAACAAATTTAGCTAAGGTGATATTCAGTtGCAGTTGGCCCTCACAGCACCATATGATTTCAAAGTG
>athaller52
TGCCATTTTCCTTTCCATCGCTCGCTGCGTCGTCcTCAAcTtAAGCTGagCCCTCTTTGTAAgtCTCCAGGTTTCTGCTCcGTacaGCTAagTACCGgCAAGAtACAGctGTtATATaCcTTCcTCTTAaGGgATAGTGGCAATCTACCTctCATAATTTAaGAGTGCTTGcgAAATGTGCTCcACCCCATTCTTATTCTtCTAGTTACTtcAATCTCGTGGTTtGGCTCTGCGgTTATTACcTGCCcTAAGTAGACATAGTCTTTTACAACTTGAAGTGCACTATTACCTATCTCGAaGCactgctcctgcaattaattttaagacccacctttctgcTCtCcTTGTCTAACTCCGtaatataaatgCgtcatcggcgcaggttactaaggtatccttaactcttatccctaactgttcccattctaggcttctgaaaacctcctgtaagcacgcggtaaaagcattggggagattgtgccttacacccttcttgattggtattctgttgctttctttatgaagcactatggtagcagttgatcccctgtaatttcttccatgtttatatatacttcatcacgccctgattccgcagtgtctgcatgacggctgatatttctActGAatcAAaCGCcTtCTtGTAaTCTATGAaGgCTATGTATAGTGgTtGgTtATAtcTGAGCATTTCTCTATTACcTGATTGATAGTAtGAATGTGGTCAaTTGTTGAGTAGCCTGTTCGAAATCCTGCTTGTTCCTtgggttgattgaattctaatgttttctttactctgttagcaattacctttgtaaatagcttgtatactacagagagcAagctgatcGgCctgtAaTtcTtcAagtCcTtgTtatctCcTttcTtatgtaTtAagatgATGTTAGCGTTCTTCCAAGACTGgTACCCTTCctGTCAGGAGACACCCTTAGGTACTGTTAATGACTGCTGGCAATTCAATCAGGCAAGCACcAGTtCTGCAGCTttGCCaGTATCTTTTtGgtGACATGTACTATTCACACATAACAAATTTAGCTAAGGTGATATTCAGTtGCAGTTGGCCCTCACAGCACCATATGATTTCAAAGTG
>athaller53
GATTGCCtGTCCAACACCTACGGgTCCTtGAGACCAGAGAGGGggCGCGtgAaTATAAAaCAGCGCGCGGCGTGGCAGCGCCTGTGACCAGTCCACcAAAaGTGCCAGAGCCATGAGGACCACTCTAGTTTTATCGAGCCTGCTTGCCCTCTGCCTCCTTGTTCTCGCTGAAGACAAGCCGGCCGAAGAGAAACCAGCTGAAACTACAACAGTAGCAGGATCTACTAATGATGAGAAGAAGGAAGGTGACGAGAAGATTGAAGGCCGTGGGCTCTTCCTGAGTGGCGGTGGGCTTGGTGGTGGTCTCGGCGGCTGCCCGCCATGCCCTTGTGGCTATGGACCAGGCATCGGTGGAGGATTCCGTGGAGCAGGCTACGGTTCAGGATACGGTGCTGGCTACGGCGCTGGCGGTGCTGGCTATGGAGGGGGTTATAGCAGCGGCTACCGTGGTGGCTACGGTGGTGGTTCCTACGGTGGTGGCTACGGTGGTGGTTCCTACGGTGGTGGCTACGGTGGAGGTATTCGTCCCGGGCTGGGAATAGGAGGCGTTAGCTATGGAGGAGGTGTAGGTCCGGGATATGGAGGAGGAGTTGGTCCTGGAATTGGTAAAGGTGCCATCGGAGGACCCATCGGGCCTGTTGGTGGTGCTGGAGTCGGCGTCGGTCCCGGGataGGTAAAGGAGTTGGCGGAGTGCCTGTAGGAGGTCCCGTTGGAGGTCCCGTGGGTGGCGCCGCTGTTGGTGTCGGCCCTGGTCTTGGTGGAGCAGTAGTCGGAGGACCCATCGGAGGACCTGTTGGAGGAGCTATCGGTGTTGGCCCCGGGGTCGGTGGTGGTGTCGGACCCGGCGTTGGTGTTCCAGTTGGTGGCGCAATTGCTGGAGGCTATGGAGGTGGCGTCGGCGGCGGCTACGGAGGCGGCCTCGGTGGCGTCGCTGGGGCTGCTACTTCTGGTTCCGCATACGAAGGTGCTGGAGGTTTCGCTGACAAGGCGGCTGGGCAGGAAGCTGGTCAAGGAAGTTTTGCCTATAATGTTGGCGGCTCGGACAGAAAAGTCTTCGGGCAAAGCTCGTCCTACGGAGACTCCAAGAGCTTCGGTCTGAGCGAGAGCTCGGGTTTCAACCGTGGTGAAGGTCAAGCCAGCCATGGCAGTGCCTACGGGAAGGAAGCCGCTGGTTCAGGTTCCGTGTCCCACAGTTCTGGAAAGGAGGTGGTTGTCGGCTGAAAGATTTTCATAGATGGCTGTGCGTGCGCTGGTCGCCAACGCCATTTTTCATCTGCCCGATACAGCTCGCATCGTCTATCCTGTGCCATAGTCTTCGAACGTCCGTGCAGTAATAAGTTACACTTCTCAAGACAACATCGAGTGAAACCAGTCCGAAGAACGACAATGTAATACATTTCTTGTATTCAAATGGGAGCGCCCATATTTGTCAAGCGTCGTGCAAGCAAGTACCAAAAAaGGGGAAaGGCGAAGGTATGCTATtGGTAACTTCAAACAATAAAAATATTTTCACAAACAAAAAAAAAaaaaaaaaaaaaaaaaaaaaaaaaaaaaAAa
>athaller54
GATTGCCtGTCCAACACCTACGGgTCCTtGAGACCAGAGAGGGggCGCGtgAaTATAAAaCAGCGCGCGGCGTGGCAGCGCCTGTGACCAGTCCACcAAAaGTGCCAGAGCCATGAGGACCACTCTAGTTTTATCGAGCCTGCTTGCCCTCTGCCTCCTTGTTCTCGCTGAAGACAAGCCGGCCGAAGAGAAACCAGCTGAAACTACAACAGTAGCAGGATCTACTAATGATGAGAAGAAGGAAGGTGACGAGAAGATTGAAGGCCGTGGGCTCTTCCTGAGTGGCGGTGGGCTTGGTGGTGGTCTCGGCGGCTGCCCGCCATGCCCTTGTGGCTATGGACCAGGCATCGGTGGAGGATTCCGTGGAGCAGGCTACGGTTCAGGATACGGTGCTGGCTACGGCGCTGGCGGTGCTGGCTATGGAGGGGGTTATAGCAGCGGCTACCGTGGTGGCTACGGTGGTGGTTCCTACGGTGGTGGCTACGGTGGAGGTATTCGTCCCGGGCTGGGAATAGGAGGCGTTAGCTATGGAGGAGGTGTAGGTCCGGGATATGGAGGAGGAGTTGGTCCTGGAATTGGTAAAGGTGCCATCGGAGGACCCATCGGGCCTGTTGGTGGTGCTGGAGTCGGCGTCGGTCCCGGGataGGTAAAGGAGTTGGCGGAGTGCCTGTAGGAGGTCCCGTTGGAGGTCCCGTGGGTGGCGCCGCTGTTGGTGTCGGCCCTGGTCTTGGTGGAGCAGTAGTCGGAGGACCCATCGGAGGACCTGTTGGAGGAGCTATCGGTGTTGGCCCCGGGGTCGGTGGTGGTGTCGGACCCGGCGTTGGTGTTCCAGTTGGTGGCGCAATTGCTGGAGGCTATGGAGGTGGCGTCGGCGGCGGCTACGGAGGCGGCCTCGGTGGCGTCGCTGGGGCTGCTACTTCTGGTTCCGCATACGAAGGTGCTGGAGGTTTCGCTGACAAGGCGGCTGGGCAGGAAGCTGGTCAAGGAAGTTTTGCCTATAATGTTGGCGGCTCGGACAGAAAAGTCTTCGGGCAAAGCTCGTCCTACGGAGACTCCAAGAGCTTCGGTCTGAGCGAGAGCTCGGGTTTCAACCGTGGTGAAGGTCAAGCCAGCCATGGCAGTGCCTACGGGAAGGAAGCCGCTGGTTCAGGTTCCGTGTCCCACAGTTCTGGAAAGGAGGTGGTTGTCGGCTGAAAGATTTTCATAGATGGCTGTGCGTGCGCTGGTCGCCAACGCCATTTTTCATCTGCCCGATACAGCTCGCATCGTCTATCCTGTGCCATAGTCTTCGAACGTCCGTGCAGTAATAAGTTACACTTCTCAAGACAACATCGAGTGAAACCAGTCCGAAGAACGACAATGTAATACATTTCTTGTATTCAAATGGGAGCGCCCATATTTGTCAAGCGTCGTGCAAGCAAGTACCAAAAAaGGGGAAaGGCGAAGGTATGCTATtGGTAACTTCAAACAATAAAAATATTTTCACAAACAAAAAAAAAaaaaaaaaaaaaaaaaaaaaaaaaaaaaAAa
>athaller55
AAaaGTGCCAGAGCCATGAGGACCACTCTAGTTTTATCGAGCCTGCTTGCCCTCTGCCTCCTTGTTCTCGCTGAAGACAAGCCGGCCGAAGAGAAACCAGCTGAAACTACAACAGTAGCAGGATCTACTAATGATGAGAAGAAGGAAGGTGACGAGAAGATTGAAGGCCGTGGGCTCTTCCTGAGTGGCGGTGGGCTTGGTGGTGGTCTCGGCGGCTGCCCGCCATGCCCTTGTGGCTATGGACCAGGCATCGGTGGAGGATTCCGTGGAGCAGGCTACGGTTCAGGATACGGTGCTGGCTACGGCGCTGGCGGTGCTGGCTATGGAGGGGGTTATAGCAGCGGCTACCGTGGTGGCTACGGTGGTGGTTCCTACGGTGGTGGCTACGGTGGTGGTTCCTACGGTGGTGGCTACGGTGGAGGTATTCGTCCCGGGCTGGGAATAGGAGGCGTTAGCTATGGAGGAGGTGTAGGTCCGGGATATGGAGGAGGAGTTGGTCCTGGAATTGGTAAAGGTGCCATCGGAGGACCCATCGGGCCTGTTGGTGGTGCTGGAGTCGGCGTCGGTCCCGGGataGGTAAAGGAGTTGGCGGAGTGCCTGTAGGAGGTCCCGTTGGAGGTCCCGTGGGTGGCGCCGCTGTTGGTGTCGGCCCTGGTCTTGGTGGAGCAGTAGTCGGAGGACCCATCGGAGGACCTGTTGGAGGAGCTATCGGTGTTGGCCCCGGGGTCGGTGGTGGTGTCGGACCCGGCGTTGGTGTTCCAGTTGGTGGCGCAATTGCTGGAGGCTATGGAGGTGGCGTCGGCGGCGGCTACGGAGGCGGCCTCGGTGGCGTCGCTGGGGCTGCTACTTCTGGTTCCGCATACGAAGGTGCTGGAGGTTTCGCTGACAAGGCGGCTGGGCAGGAAGCTGGTCAAGGAAGTTTTGCCTATAATGTTGGCGGCTCGGACAGAAAAGTCTTCGGGCAAAGCTCGTCCTACGGAGACTCCAAGAGCTTCGGTCTGAGCGAGAGCTCGGGTTTCAACCGTGGTGAAGGTCAAGCCAGCCATGGCAGTGCCTACGGGAAGGAAGCCGCTGGTTCAGGTTCCGTGTCCCACAGTTCTGGAAAGGAGGTGGTTGTCGGCTGAAAGATTTTCATAGATGGCTGTGCGTGCGCTGGTCGCCAACGCCATTTTTCATCTGCCCGATACAGCTCGCATCGTCTATCCTGTGCCATAGTCTTCGAACGTCCGTGCAGTAATAAGTTACACTTCTCAAGACAACATCGAGTGAAACCAGTCCGAAGAACGACAATGTAATACATTTCTTGTATTCAAATGGGAGCGCCCATATTTGTCAAGCGTCGTGCAAGCAAGTACCAAAAAaGGGGAAaGGCGAAGGTATGCTATtGGTAACTTCAAACAATAAAAATATTTTCACAAACAAAAAAAAAaaaaaaaaaaaaaaaaaaaaaaaaaaaaAAa
>athaller56
AAaaGTGCCAGAGCCATGAGGACCACTCTAGTTTTATCGAGCCTGCTTGCCCTCTGCCTCCTTGTTCTCGCTGAAGACAAGCCGGCCGAAGAGAAACCAGCTGAAACTACAACAGTAGCAGGATCTACTAATGATGAGAAGAAGGAAGGTGACGAGAAGATTGAAGGCCGTGGGCTCTTCCTGAGTGGCGGTGGGCTTGGTGGTGGTCTCGGCGGCTGCCCGCCATGCCCTTGTGGCTATGGACCAGGCATCGGTGGAGGATTCCGTGGAGCAGGCTACGGTTCAGGATACGGTGCTGGCTACGGCGCTGGCGGTGCTGGCTATGGAGGGGGTTATAGCAGCGGCTACCGTGGTGGCTACGGTGGTGGTTCCTACGGTGGTGGCTACGGTGGAGGTATTCGTCCCGGGCTGGGAATAGGAGGCGTTAGCTATGGAGGAGGTGTAGGTCCGGGATATGGAGGAGGAGTTGGTCCTGGAATTGGTAAAGGTGCCATCGGAGGACCCATCGGGCCTGTTGGTGGTGCTGGAGTCGGCGTCGGTCCCGGGataGGTAAAGGAGTTGGCGGAGTGCCTGTAGGAGGTCCCGTTGGAGGTCCCGTGGGTGGCGCCGCTGTTGGTGTCGGCCCTGGTCTTGGTGGAGCAGTAGTCGGAGGACCCATCGGAGGACCTGTTGGAGGAGCTATCGGTGTTGGCCCCGGGGTCGGTGGTGGTGTCGGACCCGGCGTTGGTGTTCCAGTTGGTGGCGCAATTGCTGGAGGCTATGGAGGTGGCGTCGGCGGCGGCTACGGAGGCGGCCTCGGTGGCGTCGCTGGGGCTGCTACTTCTGGTTCCGCATACGAAGGTGCTGGAGGTTTCGCTGACAAGGCGGCTGGGCAGGAAGCTGGTCAAGGAAGTTTTGCCTATAATGTTGGCGGCTCGGACAGAAAAGTCTTCGGGCAAAGCTCGTCCTACGGAGACTCCAAGAGCTTCGGTCTGAGCGAGAGCTCGGGTTTCAACCGTGGTGAAGGTCAAGCCAGCCATGGCAGTGCCTACGGGAAGGAAGCCGCTGGTTCAGGTTCCGTGTCCCACAGTTCTGGAAAGGAGGTGGTTGTCGGCTGAAAGATTTTCATAGATGGCTGTGCGTGCGCTGGTCGCCAACGCCATTTTTCATCTGCCCGATACAGCTCGCATCGTCTATCCTGTGCCATAGTCTTCGAACGTCCGTGCAGTAATAAGTTACACTTCTCAAGACAACATCGAGTGAAACCAGTCCGAAGAACGACAATGTAATACATTTCTTGTATTCAAATGGGAGCGCCCATATTTGTCAAGCGTCGTGCAAGCAAGTACCAAAAAaGGGGAAaGGCGAAGGTATGCTATtGGTAACTTCAAACAATAAAAATATTTTCACAAACAAAAAAAAAaaaaaaaaaaaaaaaaaaaaaaaaaaaaAAa
>athaller57
AGCTCTCGCTCAgACcGAaGCTCTTGgAGTCTCcgTAGGAcGAGCTTTGCCcGAAGACTTTtcTGTCCGAGCCGCCAACATTATAGGCAAAACTTaCCTTGACCAGCTTCCTGCCCAGCCGCCTTGTCAGCGAAACCTCCAGCACCTTCGTATgCGGAACCAGAAGTAGCAgCCCCAGCGACGCCACCGAGGCCGCCTCCGTAGCcGCCGCCGACGCCACCTCCATAGCCTCCAGCAATTGCGCCACCAACTGGAACACCAACGCCGGGTCCGACACCACCACCGACCCcGGggCCAaCACCGATAGCTCCTCCAACAGGTCCTCCGATGGGTCCTCCGACTACTGCTCCACCAAGACCAGGGCCGACACCAACAGCGGCGCCACCCACGGGACCTCCAACGGGAC
>athaller58
caaacgaatttattatatggccgatatccggcgaatactcttctctttatcgaggcacagccaaaaacagaaacaaacgAATTtATTATATGGCCGATATCCGGCGAATACTCTTCTCTTTATCGTGGTTAGCTTtCAAACAACATCGTTCGCTTATATTGACGCCATCTGTCTACaCGCCGCGTAGTTcacgtgacaaattcatcttcagatgacagggcaggtttatacaaccactgtatgaccatcctaagttcactgagttcccttagtcagtcgaacggtatgccactgaacacgctgacgcgatatacagctgaacttttaaacatgctaataagtgagagaacacacacaaaaattttgaccggcgataagccAaCGTtGTATAAaGTAAATAGAGGAAACAAAaTTGAAAACAACGTCATCGCGAAGCCAGCATCCTAGGGCATTCACGGTTTCGCTTCCGCTTTCTGGCACGGATAGCGGTTTTTtAGGgTATATATACTTTTTTTATTTTtTtGAAGAACTTTATATCTCTCACACTCTCTCTCCATCTAGCTCTTTCATTCGCTGACGCTTTGTGTAGTAACGTTTtTTTttCtttcTTTTATTTCGTTGTTTCCGCGCTTCTGGTCGAAGGAGTTGGTaGAGTTCCTTTTTtCTctGGTGAAGCCCaTCCCCGTGGTGCTTCGAcGGGGAGCATGGACCGTTaGTCTAGTCGCCGGTCATCATcTCCATGAACTCaTCGAAGTCGACGGTTCCGCTGCCGTCGGTGTCGATCTCGGCGATCATTTCGTCCAGCTCGTCCTCGGTGAGGGCGTCGTCCAGGGCGCGCAGGATCTCGCGCAGGTCGGACACGTTGATGTAGCCGTTGCCTTCCTTGTCGTACAGCCGGAAGGCCTCGCGAAGCTCCTCCTGCATGGCCTCGCTGTCCTCCTCGACCAGGAAACGCGCGGCCAGCGCCACGAACTCGTCGAACTCCAGCTCGCCGGAGCCGTCCTGGTCAATCTCGGAGATGAGCTCCTTGAGGTCCTTCTCCTCGAAGGTCTGACCCAGCGTACGCAGGATCGCCGACACCATGTTGGTGTGCACGTAGCCCTTCTTGTCGCGGTCGAACATGTCGAACGCCTTGCGCAACATCTGCACTTGCTCTTTGGTCAGGTCTTCCATGTtGAATCAGGACGGGCTACGACGGCGAATCCCTGcACCGCTGCTTCGGACGGTCTGGCCGAGGTTTGTTCGCCGAGAGAAGCGCGCTCCCGTCGCCTGGTAGTCCCGACTGGCGAGCGGGTGTGTCGGCGCAAaGCGATCACTCG
>athaller59
AGCTTtCAAACAACATCGTTCGCTTATATTGACGCCATCTGTCTACaCGCCGCGTAGTTcacgtgacaaattcatcttcagatgacagggcaggtttatacaaccactgtatgaccatcctaagttcactgagttcccttagtcagtcgaacggtatgccactgaacacgctgacgcgatatacagctgaacttttaaacatgctaataagtgagagaacacacacaaaaattttgaccggcgataagccAaCGTtGTATAAaGTAAATAGAGGAAACAAAaTTGAAAACAACGTCATCGCGAAGCCAGCATCCTAGGGCATTCACGGTTTCGCTTCCGCTTTCTGGCACGGATAGCGGTTTTTtAGGgTATATATACTTTTTTTATTTTtTtGAAGAACTTTATATCTCTCACACTCTCTCTCCATCTAGCTCTTTCATTCGCTGACGCTTTGTGTAGTAACGTTTtTTTttCtttcTTTTATTTCGTTGTTTCCGCGCTTCTGGTCGAAGGAGTTGGTaGAGTTCCTTTTTtCTctGGTGAAGCCCaTCCCCGTGGTGCTTCGAcGGGGAGCATGGACCGTTaGTCTAGTCGCCGGTCATCATcTCCATGAACTCaTCGAAGTCGACGGTTCCGCTGCCGTCGGTGTCGATCTCGGCGATCATTTCGTCCAGCTCGTCCTCGGTGAGGGCGTCGTCCAGGGCGCGCAGGATCTCGCGCAGGTCGGACACGTTGATGTAGCCGTTGCCTTCCTTGTCGTACAGCCGGAAGGCCTCGCGAAGCTCCTCCTGCATGGCCTCGCTGTCCTCCTCGACCAGGAAACGCGCGGCCAGCGCCACGAACTCGTCGAACTCCAGCTCGCCGGAGCCGTCCTGGTCAATCTCGGAGATGAGCTCCTTGAGGTCCTTCTCCTCGAAGGTCTGACCCAGCGTACGCAGGATCGCCGACACCATGTTGGTGTGCACGTAGCCCTTCTTGTCGCGGTCGAACATGTCGAACGCCTTGCGCAACATCTGCACTTGCTCTTTGGTCAGGTCTTCCATGTtGAATCAGGACGGGCTACGACGGCGAATCCCTGcACCGCTGCTTCGGACGGTCTGGCCGAGGTTTGTTCGCCGAGAGAAGCGCGCTCCCGTCGCCTGGTAGTCCCGACTGGCGAGCGGGTGTGTCGGCGCAAaGCGATCACTCG
>athaller60
tttcaatataactacgttctagctttattagtagtagctatgtaaaaacgtgtatattgaggttcgacatctcAaaCcATGATTtGATtGAGAGACTTAACAGGAGGACTTCGGAAaTTTCCATGATGTGGTGtCCTTTGACGTGCACTGACAGCACACAGTGCACGGGTCTGTAGCATTTCACCTCTGTCGAAACCtcACCGTCTCGGTCACAAgAGAAACTTGCGACATTCAGGTCAGCATCCGAGTGTCATAACCATGGCCCCACTGTGACAAAACGTCTTTAAGATGCGCTAATaGTTGATCGAGTTGGTCGATTTTCAAGACCCGGATTAGCGATAGTTGGCTCTGTTTCACCTTGGGTGAACAACCTATTTGTTTGTTTACCAAACTGACATCCACTCAATCGTTGAAGTATTCTATAAGTCGGCCAATAAaTAAaTAAGCCAATCAAATTAACAATAACGTGTTTATTGTCTCGAGCGAAAGGTATTCGCGGAACAAAGTTTGGTTTCGGAAGAAGCGCTAACCTTttCTTCCGTTGGCACTGTTCAACCTTCAATCTTTGTGAATATTTTCTTCGTCACAAGCGATAAATGACGCTCTTGGGAAACTGTCTCGTGTAAGTAGTCGTGTACTGTTGGCTTCGAAGTGATATATTTTAAATATATTTCTTCACCTGCGCATCCAGGATATTTTATTTTTGTTAGGTAGGTACTAATTACCACGCCTTTTAAGGTGCTTAGATGAGTACACGTGGGTTTTTTGTGTAAACAAGAAGATACAGGAGAATTTCGCTCTGTCCTATGTAACGTGCGCTAAAATGATGTGTACGAAACAAAATGTGAACACAATGCTGGGATGATTGCCAAATGTGCCTGTGGATGAAATACCAATTGTGCCTTTCTCGTCAAGTTGAGGTCTAGAAAAAAAAaCAATGGTATGTAAAAGTCACAGAAATGCACGTGACCTTTACGACTAGCTGCACTTCCGCACTTGCTTTCGCGTGAGCTAAACAAAGCTATTTACATAACGACGATAATCTAGTTTTTCCGCCCCAGTGTGTTGGCGGTTTCCAAGAGGATTTCGACGATGTTGTCCAGCCTTCGGTCGTTGGCGCCAAGACGTGGAAGCTGTGGTAGGGACTTGCATTCAGCTGAGCCTTTCTTGTATTTACCGCAGACCAGGTTGAGCGTCTCGCCAAACATCTGCTCGACGATTCCGACGATATAATCCTGGGCGCCAACGCTCTTGCATGGTGCCAGTGCATCAGTCAGGCAGTCCACCGTTTGAGAATAGGAGCAGCAGGTGTAATGAATTACTTCCTTGGAAGGTGCCTTCACCACTGCACGTTCTAAAACACCTTGGAAGTTCGAGATGCACTTATGGAGTTTCTCGCCTTGAGAGTTCATGCACTTGATGGCTTTCTGGTATCTGTTGTACGCATCTGAGCCCACGGCGCAGGCAGCCTCGACGTTCTCTTCCAGAGCCTTCACTGCCACCAGTGCCGCGGCTTTCGACAGTCCTTCCGTGCAATCGTTGATGAACTTGATAGTGCAAGGAAGCTGCGTCTTGTCCTTTTTGCATCCTTCGTCAAACTCTTGTCCGGACTCGTGGAGGTGTGGCCCTTTCTTGTAAGGTATGAAGTCGTCACCGCAAGCCCTCAGCGCCTCCACCTTGCAGCCCGGGTTCAGCTTCAGCTCGCACCTGCCGAGCAGTGGCAGCGTtGAAAAGAAGAGTAGGGTAACGCCTAAACTGGTCGCCATTGTGAATGCGCAGCGTGCGATCTCGTCTTGCGTTCCGCT
>athaller61
AGAAAaTATTCACAAAGATTGAAGGTTGAACAGTGCCAACGGAAGAAAAGGTTAGCGCTTCTTCCGTTGGCACTGTTCAACCTTCAATCTTTGTGAATATTTTCTTCGTCACAAGCGATAAATGACGCTCTTGGGAAACTGTCTCGTGTAAGTAGTCGTGTACTGTTGGCTTCGAAGTGATATATTTTAAATATATTTCTTCACCTGCGCATCCAGGATATTTTATTTTTGTTAGGTAGGTACTAATTACCACGCCTTTTAAGGTGCTTAGATGAGTACACGTGGGTTTTTTGTGTAAACAAGAAGATACAGGAGAATTTCGCTCTGTCCTATGTAACGTGCGCTAAAATGATGTGTACGAAACAAAATGTGAACACAATGCTGGGATGATTGCCAAATGTGCCTGTGGATGAAATACCAATTGTGCCTTTCTCGTCAAGTTGAGGTCTAGAAAAAAAAaCAATGGTATGTAAAAGTCACAGAAATGCACGTGACCTTTACGACTAGCTGCACTTCCGCACTTGCTTTCGCGTGAGCTAAACAAAGCTATTTACATAACGACGATAATCTAGTTTTTCCGCCCCAGTGTGTTGGCGGTTTCCAAGAGGATTTCGACGATGTTGTCCAGCCTTCGGTCGTTGGCGCCAAGACGTGGAAGCTGTGGTAGGGACTTGCATTCAGCTGAGCCTTTCTTGTATTTACCGCAGACCAGGTTGAGCGTCTCGCCAAACATCTGCTCGACGATTCCGACGATATAATCCTGGGCGCCAACGCTCTTGCATGGTGCCAGTGCATCAGTCAGGCAGTCCACCGTTTGAGAATAGGAGCAGCAGGTGTAATGAATTACTTCCTTGGAAGGTGCCTTCACCACTGCACGTTCTAAAACACCTTGGAAGTTCGAGATGCACTTATGGAGTTTCTCGCCTTGAGAGTTCATGCACTTGATGGCTTTCTGGTATCTGTTGTACGCATCTGAGCCCACGGCGCAGGCAGCCTCGACGTTCTCTTCCAGAGCCTTCACTGCCACCAGTGCCGCGGCTTTCGACAGTCCTTCCGTGCAATCGTTGATGAACTTGATAGTGCAAGGAAGCTGCGTCTTGTCCTTTTTGCATCCTTCGTCAAACTCTTGTCCGGACTCGTGGAGGTGTGGCCCTTTCTTGTAAGGTATGAAGTCGTCACCGCAAGCCCTCAGCGCCTCCACCTTGCAGCCCGGGTTCAGCTTCAGCTCGCACCTGCCGAGCAGTGGCAGCGTtGAAAAGAAGAGTAGGGTAACGCCTAAACTGGTCGCCATTGTGAATGCGCAGCGTGCGATCTCGTCTTGCGTTCCGCT
>athaller62
AAattAaCGTGTTTATTGTCTCGAGCGAAAAAAaTTCGCGGtACAAAGTTTGGTTTCGGAAGAAGCGCTAACCTTTTtTTtCCGTTGGCACTGTTCAACCTTCAATCTTTGTGAATATTTTCTTCGTCACAAGCGATAAATGACGCTCTTGGGAAACTGTCTCGTATAAGTAGTCATGTACTGTGGGCTTCGAAGTGATATATTTTAAAAaTATTTCTTCACCTGCGCATCCAGGATATTTTATTTTTGTTAGGTAGGTACTGATTACCATGCCTTTTAAGGTGCTTAGATGAGTACACGTGGGTTTTTtGTGTAAACAAGAAGATACAGGAGAATTTTGCTCTGTCCTATGTAACGTGCGCTAAAATGATGTGTACGAAACAAAATGTGAACAATGCTGGGATGATTGCCAAATGTGCCTGTGGATGAAATACCAATTGTGCCTTTCTCGTCAAGTTGAGGTTTAGAaAAAAAaCAaTGGTATGTAAAaGTCACAGAAATGCACGTAACCTTTACGACTAGCTGCACTTCCGCACTTGCTTTCGCGTGAGCTAAACAAAGCTATTTACATAACGATGATAATCTAGTTTTTCCGCCCCAGTGTGTTGGCGGTTTCCAAGAGGATTTCGACGATGTTGTCCAGCCTTCGGTcgttggcgccaagacgtggaagctgtggtagggacttGCATTCAGCTGAgCcTTTCttGtATTtACCGCAGACCAGGTTGAGCGTCTCGCCAAACATCTGCTCGACGATTCCGACGATATAATCCTGGGCGCCGACGCTCTTGCATGGTGCCAGTGCATCAGTCAGGCAGTCCACCGTTTGAGAATAGGAGCAGCAGGTGTAATGAATCACTTCCTTGGAAGGTGCCTTCACTACTGCACGTTCCAAAACACCTTGGAAGTTCGAGATGCACTTATGGAGTTTCTCGCCTTGAGAATTCATGCACTTGATGGCTTTCTGGTATCTGTTGTACGCATCTGAGCCCACGGCGCAGGCAGCCTCGACGTTCTCTTCCAGAGCCTTCACTGCCACCAGTGCCGCGGCTTTCGACAGTCCTTCCGTGCAATCGTTGATGAACTTGATAGTGCAAGGAAGCTGCGTCTTGTCCTTTTTGCATCCTTCGTCAAACTCTTGTCCAGACTCGTGGAGGTGTGGCCCTTTCTTGTAAGGTATGAAGTCGTCACCGCAAGCCCTCAGCGCCTCCACCTTGCAGCCCGGGTTCAGCTTCAGCTCGCACCTGCCGAGCAGTGGCAGCGTtGAAAAGAAGAGTAGGGTAACGCCTAAACTGGTCGCCATTGTGAATGCGCAGCGTGCGATCTCGTCTTGCGTTCCGCT
>athaller63
AGAAAaTATTCACAAAGATTGAAGGTTGAACAGTGCCAACGGAAGAAAAGGTTAGCGCTTCTTCCGAAACCAAACTTTGTGAATATTTTCTTCGTCACAAGCGATAAATGACGCTCTTGGGAAACTGTCTCGTGTAAGTAGTCGTGTACTGTTGGCTTCGAAGTGATATATTTTAAATATATTTCTTCACCTGCGCATCCAGGATATTTTATTTTTGTTAGGTAGGTACTAATTACCACGCCTTTTAAGGTGCTTAGATGAGTACACGTGGGTTTTTTGTGTAAACAAGAAGATACAGGAGAATTTCGCTCTGTCCTATGTAACGTGCGCTAAAATGATGTGTACGAAACAAAATGTGAACACAATGCTGGGATGATTGCCAAATGTGCCTGTGGATGAAATACCAATTGTGCCTTTCTCGTCAAGTTGAGGTCTAGAAAAAAAAaCAATGGTATGTAAAAGTCACAGAAATGCACGTGACCTTTACGACTAGCTGCACTTCCGCACTTGCTTTCGCGTGAGCTAAACAAAGCTATTTACATAACGACGATAATCTAGTTTTTCCGCCCCAGTGTGTTGGCGGTTTCCAAGAGGATTTCGACGATGTTGTCCAGCCTTCGGTCGTTGGCGCCAAGACGTGGAAGCTGTGGTAGGGACTTGCATTCAGCTGAGCCTTTCTTGTATTTACCGCAGACCAGGTTGAGCGTCTCGCCAAACATCTGCTCGACGATTCCGACGATATAATCCTGGGCGCCAACGCTCTTGCATGGTGCCAGTGCATCAGTCAGGCAGTCCACCGTTTGAGAATAGGAGCAGCAGGTGTAATGAATTACTTCCTTGGAAGGTGCCTTCACCACTGCACGTTCTAAAACACCTTGGAAGTTCGAGATGCACTTATGGAGTTTCTCGCCTTGAGAGTTCATGCACTTGATGGCTTTCTGGTATCTGTTGTACGCATCTGAGCCCACGGCGCAGGCAGCCTCGACGTTCTCTTCCAGAGCCTTCACTGCCACCAGTGCCGCGGCTTTCGACAGTCCTTCCGTGCAATCGTTGATGAACTTGATAGTGCAAGGAAGCTGCGTCTTGTCCTTTTTGCATCCTTCGTCAAACTCTTGTCCGGACTCGTGGAGGTGTGGCCCTTTCTTGTAAGGTATGAAGTCGTCACCGCAAGCCCTCAGCGCCTCCACCTTGCAGCCCGGGTTCAGCTTCAGCTCGCACCTGCCGAGCAGTGGCAGCGTtGAAAAGAAGAGTAGGGTAACGCCTAAACTGGTCGCCATTGTGAATGCGCAGCGTGCGATCTCGTCTTGCGTTCCGCT
>athaller64
TCTCTTCCATAAATTTCGGTTTCTTTGGTTTCTTTTTtATGGTAAGTTTAGACTCCTCTTCTATAACTTCTTTTTtCTCAACTATTTCAGGTTTCTCATCAATCACGAGTTCTGCAGGAGCTTCTTCTGGCTGCGGCACCTTTTCTGCCTTTTCTATCAAGGGgACTGTGACCTCCTCCGTAACCTGTTTAGGTAGGTCCTCTGGTTTTTCCTCTGCCTTCTTGAGGACAGCGGTTtCCTCAGGTGCTTCTTCAGCATCCTTGGGCTTTTtGGGTTTCTTTTtAATTTTAATCTgTGCTTCTTCTGGAGCTTTCTCTTCTGGCTTAACTTCTTCCACCTTTTCTGGTGCCTCCTCTGGCTTTGGCACTTCTTCTGGCTTTTCTATCAAGGGGACTGTGACCTCTTTGGTAACCTCCTGAGGAAGCTGCTCTGGTTTTTCCTCTGGCTTCTCGAGGACAATAGTTtGCTCAGGTGCTTCCTCAGCATCCTTGGGCTTTTtGGgTTTCTTTTtAATTTTAATCTTTGGTTTTtCTATAGCCCTTtCTTCTGGCTTAACTTCTTCTACTTTTtCTGGTGCCTCTTCTGGCTTTGGCACCTCTTCTGGCTTAACTTCTTCCACCTTTTCTGGTGCCTCCTCTGGCTTTGGCACCTCTTCTGGCTTTTCTTCTTTGGGAACTGAGACTACTTCTGTAACCTTTTCAGGAAGCTCCTCTGGCATTTCATCTTGCTTCTTAAGGATATTAGTTTCCTGAGGTGCTACCTCAGTAATTTTAGGCTTCTTAGGTTTTTtCTTTTGTTTAAGCCTCTTTtCTTCAGGAGTCTTCTCTTCTGGCTTGGCCTCTTCCTCTTTAACTTCTGGTTTTtCCTCAGCCTTTGGTGTCTCCTCTAGTTTTTCTGGTGTGCTAACTGCGGTATCTTGGATAACTTCATCTTGTGGCTTTTCTGGGACTTTTCTTCTTCGCTTAGGTGTAAGTTCCAGTTGCTCTGAAATGGACGGCTTCGTTGGAACCAGTGCTTCGTTTGTTTCTTCAAATACCACTTGTAGTTCTTGCTCTTGCTCCATTGTATCACTAAATAGTTTCATTTCTAAAGTAATCAGCTCCTCACCTTCTTTCACGGAGACTTCAAGTTTTTCTGCACTTGGCACCTCACTAGGAACTAAGGTTGTTGTAACAGCCTGTTCTAATAAAGAACTGTCTTCATGCACTTCAGTGGGCTTTGCACTTTCAAAAGTATCAAGAAAGCTCGCCACTCTTTCTGTAATTAGAAGCTCATCTTTAGGACGAGAGATAACCTCTGGTGCCTCTTGAGTGGCTTCCTCCGCCAAACGAAGTTCCATAGATGATGCCAATGCTTCTTGTAACACTGGCAGTTCACTTGAGTCAATTGCAGACTCAAAAAGCTCAGCCTCATCTACAGTAACTGCTTCCAGTTCTAAGTCAGCGTGTTCATAAATTTCTGCATCTCTTTCTTCAAATTCATCAGCACTTTCACCAGCCGAAAAGAACTCTTCTTCCTCGGGAATGGTTTCAGGTTTACGCTTTGGCTTTCTCCTGACTTTTGGTTGCTCAGGTTTAGGCCTAATAGTCTTTGTTTTGGGTTTGACAGGGACTTCATCTTTGCTTATTTCAGTAGTATCCATTTCTTCAAGAATTTGAGCTTCCTGAGAGACTACAGGCTCTTTGGGTGTTTCGAAGGCTTCTCCTTCcTTCAAAGGTTTGGATTCAACTTCTTCAATAGTTGGTTGGGGCAAGCTTTCTAAAGTAACTTCAATATCGATTGTCTCTTCTCTGTGTGTTTCATAAACAAGTTCTACAGGCTCATCACTAATTTGTTCTTCTGGAACTGGCTTTATAAACTTAAAGTCAACACTAGTGGGTGAGGTAGTTTCGTCTTCTGAATCCAAAACTTTTATAGAGAGCTTGCGTTTCTGCTTCGGCTTCTTTTGCAGCTTCGGAATAACTTCGTCTACTGCTTTCTTTTCAACTTCGTCTATTTCAGAAGGAATTTTTGTAGTTTCTGAAAGCTCCGTTTCAGGAGCATGGTCAGTTGTAACTTCCTCAGGTTTTTGCATCTTTTCTACCTGCTGATCGAATTCCTTTACCTGTGGTTCTTCTCTTGTAATTCTTAATTCACCAATATCCAAGACCTCTTCTGGAAGTTCTTGTTTAGGTACCTGTTCTCTTTCTTCAACTTCAGGCGTTTCCTTCTTCCTAACGGCTTTCTTTTtCTTCTTTTCTTTAGGCTTTTCTTCAATCTTCTCTTCTATTTTGTCCTCAAGCGCTTCTTCAGGCTTCTCTTCTGACTTCTCAATGACCTCTAGTTCAACTGGCTTCTCAATAACTTGTGTAACATCAAGcTGAGGAGCTTCTTTGGATGTAGTTGTTATATTCATTACTTCTTCAGGCTTTTGCAGCTTCTCGATGTTAATGTCAAACTCGGTGATTTCTTCCACTGTCTCTTCAACTTGTTTGATTTCAGTAACTTTCTGGATTTCTTCAGGTGCTTCTTCTCTTGGTcTAAGCTCAaTCTCAGTGATCTCTGGCTTTtCTTTTtCTTAaCAACTTcTTTACGTtCTTTCTTAGTTaCGGTcTTCGATCTGCTCTTCTGgTTTTCTTCAGgAGCTTCTTCAGgTTtCtcttccggtttt
>athaller65
cTGCGAAGGTGGAAACGAAGCAGTTGCCAACAAAGGGTGGACAATATGTCGCcGATCGGAGTGTCTTCAAGTCTTcTAGTTCTTCTTGGCTTACTGCTGGGAAAATGCAGTGCCCAACTgAAAAGTGGCTGCAAGATTCAAGAACTGCGAGACTGCGGGTCCGACTACGTGGTGTATAGCAACACtACAAGGCTGGCAGAGGGTGGGCAGGAGTTCGAGCACGACTGCAAGTTGTACCTGAAGCAGATCGAATGTTCTAAAAAATTTGGtGAGCGATGCCTGGAgAACATCGCCCGCGTAGTGACTgTtCTGGCTTTGAACGCCGCTGAGGAGGACTTcGAAGCCGCCTGCACCGAGGGCAATGACCGCAACCAATTGTACATGTCTAGCATCAAATGCATGAACTCCGTTGGGTCcAAACTGAACGTGTGCATCAAGAACCTCTACGAGGGTCTGCAGACAGCCGTGACCAGCGCACAACGCGAAGAAATCGTcTACTATTCCTGCTGCTCGTACCACAGCACGGTTGACTGCGTCGAAGCGGCGTTGGCCGAGTGCGACGAGCCAGACTCGCCGGCACGCGAGTACATCACCACCGTCATGGATCGAGTCTTCGGCCAAGTACTGGGTCTCGTCTGTGGACCCTACTCGCGTGGATCTTCAAACTGCCAAGAgCAGCCCCCACTGCCACCTCTGGCCGCCAACGTGGCCAGGACGCCCAGTCTGGTCGAGCTTGCCATCGAGGTTGCCACCTCGCTCCGAAAGAAACCCTAGACATAGCGTTCAAATAGCATACCATGTACACGTTGAAAAGTGTGGTCGTTAATtGGAATGAGACGACCCGTTCGAAGCTAACAGTTTCAAGCCTAGAGCATTTCGCATTTATTATACTTTGTTGCTACAATCTTGAAGGACACATTGTCGACGGCAGGGAAAAACGGATTATCTTTGTAAAGGGGAACAATACCAAGTAATTTGCATAAACTACGTGTACATTATGAAACAACGAGCACTTCCACTTTTTTtACACAAGTTCAGAAaCCATAAAACATACTGTGCAATTTTGTGTATATATATACATGAAGGTgTACATGAGCAGGCAACGTTATATATCAGTTTTTtATAGGTAATCGAGATCtGTCACTGAACACCCACGTGCCTGCATGTGTGCTTCATTATTTCTTCATCTTACATCATGCTATCAATcTGTCACCCTGCTTCCACTACGACATATTgATTCCGGTGCTGATTTTGTTGCCTTTGTACAtGAGTCCAATTAAAAAACtAAGTGGTCCAGGAAGAAAATTtGCCTGAAAaCCCGtAGCCAcGAATTCATGATcATGCCATATCTACCTtCTACcTCTCACCCCACCGCACaaattttAAGcTGTcAATTGGCACGTcGGAAAGTTGCCTACgTGGTTTTCAATATACGGCTAAACACGAACGCTGACACAAGGAAGGCGAATGTAACTGCGAGACTTTCTTTTTtCAAAAGTGTACTTGAGGAGAGATTAGTGTACACGTCGGTTTCCTGGCCGCTCGTCATTTCTTACAcGATGGTTATCCCACCGCACTGTCATTAACTAAATTACGAATAAGAGAACTAACGAGTATACTTTTATATGTGCACTGAATGTCCCAGCGTTACTGTATAAAAGTACACGCAATGGCAAAGTTTCCGCAAAGGATATATGTTCAAACTGTCGAAATACAAACGTCCGCAACaGAAAAGTTCAACCCTCTTACAAACACAAGTTTTTTGCGTGTTTTTATTTTCAGTGCcCCAGACACAGTTCTttCgTCCgAATTTGGgCGGTACGCCATACCTTTTGAGGAAAACAGAGTCTGACAAACGTTGATCGTGTACACCACATTTCTCTTGTCTTAGAAGTTTGgTAGCCCACCTTATAAATGATGGTTACATGTTTTATATTGTGCAATTACAAGTAAAATCACAGTACCCGCGTAGAAAAACGAGGCTGTAACTTCTTTGAGTTGACTCTCTTGCTTTCATTGCCACTTGTTATATTGTTTATGACGTCATATCTTTGTTCTTTGTATTCCTGCCGTTCACTCACGTGCAAACGAAGAAAGCCATCTGTCTTGTCATGTCCCATTGCGAAAAGTGTTCCGTCGTGCGCGTTCTTTCATTtCATCATCCATCCCTGCCATCTATTCACCAGTACATCCACGCTATATTTGTGATTCCTGTAACTATGTAGAGAGTTTTtCCGAATACAACATGGCAATTTGTATATATGCTTCCTGgTTGCTATTACCAACTAATCATGAGTTCTcTGCTTGAGCACAAATCCTTCTTGCTTGAATTGTTTTCCTCTTGTTTTATTTTACTGCCAGTATTATGAAAGAGTTAGCAAAGAAGCAGAACAAGTTCACAGGCTATCAAGAATATTATTCGATATTTACGTATCaCTTATAAACCAGCTTGGTAAAAGATGGCGACGGTATTATCCTTACTTCTGAATCTTAAAGGTAGtACTATACAAAGACTGCGATATTTATGgACGGTTAGAGAGCAtAAAGCAGTGGCTAAACAAACGTGAATTCGCATATTtCAGCCTGCCAAGAATGGTACCCCACCCCCcTTCTAACTTGGaGAACaCAAAATcACACTGTATGCAAAAaGAAAAATAAAACAGggAGGTACTTCTCATGACGTTCAAATGCTTTtCAGCTCGGGCGAGTCGGTTATCTATGGACGTACCTTGTATTTGCACGGCACATATGAAAATaGAAAAAAAGAAAaaGAacAaCAAAgACG
>athaller66
cTGCGAAGGTGGAAACGAAGCAGTTGCCAACAAAGGGTGGACAATATGTCGCcGATCGGAGTGTCTTCAAGTCTTcTAGTTCTTCTTGGCTTACTGCTGGGAAAATGCAGTGCCCAACTgAAAAGTGGCTGCAAGATTCAAGAACTGCGAGACTGCGGGTCCGACTACGTGGTGTATAGCAACACtACAAGGCTGGCAGAGGGTGGGCAGGAGTTCGAGCACGACTGCAAGTTGTACCTGAAGCAGATCGAATGTTCTAAAAAATTTGGtGAGCGATGCCTGGAgAACATCGCCCGCGTAGTGACTgTtCTGGCTTTGAACGCCGCTGAGGAGGACTTcGAAGCCGCCTGCACCGAGGGCAATGACCGCAACCAATTGTACATGTCTAGCATCAAATGCATGAACTCCGTTGGGTCcAAACTGAACGTGTGCATCAAGAACCTCTACGAGGGTCTGCAGACAGCCGTGACCAGCGCACAACGCGAAGAAATCGTcTACTATTCCTGCTGCTCGTACCACAGCACGGTTGACTGCGTCGAAGCGGCGTTGGCCGAGTGCGACGAGCCAGACTCGCCGGCACGCGAGTACATCACCACCGTCATGGATCGAGTCTTCGGCCAAGTACTGGGTCTCGTCTGTGGACCCTACTCGCGTGGATCTTCAAACTGCCAAGAgCAGCCCCCACTGCCCCCTCTGGCAGCCAACGTGGCCAGGACACCCAGTCTGGTCGAGCTGGCCATCGAGGTTGCCACCTCGCTCCGGAAGAAACCCTAGACATAGCGTTAAaTTAGCATACCTTGTACACGTcGAAAATTGTGGTCGTAAATTGGAATGATACGACCCGTTCGAAGCCAACAGTTTCAAGCCTAGAGCATTTCGCATTTATTATATTTTGTTGCTATAATCTtGAAGGACACATTGTCGAAGGCAGGGAAAAACGGGTTATCTTCGTAAAGGGAAATGGTACCAAATAATTTTGATAAATTACGAGTACATTATGAAACAACGGGCACTTCCACTTTTTtACACAAGTTCAGAAAACCATAAAACATACTGTGCAATTGTGTGTATGTATATATACATGAAGGTgTACATGAGCAGGCAACGTTATATATCAGTTTTTtATAGGTAATCGAGATCtGTCACTGAACACCCACGTGCCTGCATGTGTGCTTCATTATTTCTTCATCTTACATCATGCTATCAATcTGTCACCCTGCTTCCACTACGACATATTgATTCCGGTGCTGATTTTGTTGCCTTTGTACAtGAGTCCAATTAAAAAACtAAGTGGTCCAGGAAGAAAATTtGCCTGAAAaCCCGtAGCCAcGAATTCATGATcATGCCATATCTACCTtCTACcTCTCACCCCACCGCACaaattttAAGcTGTcAATTGGCACGTcGGAAAGTTGCCTACgTGGTTTTCAATATACGGCTAAACACGAACGCTGACACAAGGAAGGCGAATGTAACTGCGAGACTTTCTTTTTtCAAAAGTGTACTTGAGGAGAGATTAGTGTACACGTCGGTTTCCTGGCCGCTCGTCATTTCTTACAcGATGGTTATCCCACCGCACTGTCATTAACTAAATTACGAATAAGAGAACTAACGAGTATACTTTTATATGTGCACTGAATGTCCCAGCGTTACTGTATAAAAGTACACGCAATGGCAAAGTTTCCGCAAAGGATATATGTTCAAACTGTCGAAATACAAACGTCCGCAACaGAAAAGTTCAACCCTCTTACAAACACAAGTTTTTTGCGTGTTTTTATTTTCAGTGCcCCAGACACAGTTCTttCgTCCgAATTTGGgCGGTACGCCATACCTTTTGAGGAAAACAGAGTCTGACAAACGTTGATCGTGTACACCACATTTCTCTTGTCTTAGAAGTTTGgTAGCCCACCTTATAAATGATGGTTACATGTTTTATATTGTGCAATTACAAGTAAAATCACAGTACCCGCGTAGAAAAACGAGGCTGTAACTTCTTTGAGTTGACTCTCTTGCTTTCATTGCCACTTGTTATATTGTTTATGACGTCATATCTTTGTTCTTTGTATTCCTGCCGTTCACTCACGTGCAAACGAAGAAAGCCATCTGTCTTGTCATGTCCCATTGCGAAAAGTGTTCCGTCGTGCGCGTTCTTTCATTtCATCATCCATCCCTGCCATCTATTCACCAGTACATCCACGCTATATTTGTGATTCCTGTAACTATGTAGAGAGTTTTtCCGAATACAACATGGCAATTTGTATATATGCTTCCTGgTTGCTATTACCAACTAATCATGAGTTCTcTGCTTGAGCACAAATCCTTCTTGCTTGAATTGTTTTCCTCTTGTTTTATTTTACTGCCAGTATTATGAAAGAGTTAGCAAAGAAGCAGAACAAGTTCACAGGCTATCAAGAATATTATTCGATATTTACGTATCaCTTATAAACCAGCTTGGTAAAAGATGGCGACGGTATTATCCTTACTTCTGAATCTTAAAGGTAGtACTATACAAAGACTGCGATATTTATGgACGGTTAGAGAGCAtAAAGCAGTGGCTAAACAAACGTGAATTCGCATATTtCAGCCTGCCAAGAATGGTACCCCACCCCCcTTCTAACTTGGaGAACaCAAAATcACACTGTATGCAAAAaGAAAAATAAAACAGggAGGTACTTCTCATGACGTTCAAATGCTTTtCAGCTCGGGCGAGTCGGTTATCTATGGACGTACCTTGTATTTGCACGGCACATATGAAAATaGAAAAAAAGAAAaaGAacAaCAAAgACG
>athaller67
cTGCGAAGGTGGAAACGAAGCAGTTGCCAACAAAGGGTGGACAATATGTCGCcGATCGGAGTGTCTTCAAGTCTTcTAGTTCTTCTTGGCTTACTGCTGGGAAAATGCAGTGCCCAACTgAAAAGTGGCTGCAAGATTCAAGAACTGCGAGACTGCGGGTCCGACTACGTGGTGTATAGCAACACtACAAGGCTGGCAGAGGGTGGGCAGGAGTTCGAGCACGACTGCAAGTTGTACCTGAAGCAGATCGAATGTTCTAAAAAATTTGGtGAGCGATGCCTGGAgAACATCGCCCGCGTAGTGACTgTtCTGGCTTTGAACGCCGCTGAGGAGGACTTcGAAGCCGCCTGCACCGAGGGCAATGACCGCAACCAATTGTACATGTCTAGCATCAAATGCATGAACTCCGTTGGGTCcAAACTGAACGTGTGCATCAAGAACCTCTACGAGGGTCTGCAGACAGCCGTGACCAGCGCACAACGCGAAGAAATCGTcTACTATTCCTGCTGCTCGTACCACAGCACGGTTGACTGCGTCGAAGCGGCGTTGGCCGAGTGCGACGAGCCAGACTCGCCGGCACGCGAGTACATCACCACCGTCATGGATCGAGTCTTCGGCCAAGTACTGGGTCTCGTCTGTGGACCCTACTCGCGTGGATCTTCAAACTGCCAAGAgCAGCCCCCACTGCCACCTCTGGCCGCCAACGTGGCCAGGACGCCCAGTCTGGTCGAGCTTGCCATCGAGGTTGCCACCTCGCTCCGAAAGAAACCCTAGACATAGCGTTCAAATAGCATACCATGTACACGTTGAAAAGTGTGGTCGTTAATtGGAATGAGACGACCCGTTCGAAGCTAACAGTTTCAAGCCTAGAGCATTTCGCATTTATTATACTTTGTTGCTACAATCTTGAAGGACACATTGTCGACGGCAGGGAAAAACGGATTATCTTTGTAAAGGGGAACAATACCAAGTAATTTGCATAAACTACGTGTACATTATGAAACAACGAGCACTTCCACTTTTTTtACACAAGTTCAGAAaCCATAAAACATACTGTGCAATTTTGTGTATATATATACATGAAGGTgTACATGAGCAGGCAACGTTATATATCAGTTTTTtATAGGTAATCGAGATCtGTCACTGAACACCCACGTGCCTGCATGTGTGCTTCATTATTTCTTCATCTTACATCATGCTATCAATcTGTCACCCTGCTTCCACTACGACATATTgATTCCGGTGCTGATTTTGTTGCCTTTGTACAtGAGTCCAATTAAAAAACtAAGTGGTCCAGGAAGAAAATTtGCCTGAAAaCCCGtAGCCAcGAATTCATGATcATGCCATATCTACCTtCTACcTCTCACCCCACCGCACaaattttAAGcTGTcAATTGGCACGTcGGAAAGTTGCCTACgTGGTTTTCAATATACGGCTAAACACGAACGCTGACACAAGGAAGGCGAATGTAACTGCGAGACTTTCTTTTTtCAAAAGTGTACTTGAGGAGAGATTAGTGTACACGTCGGTTTCCTGGCCGCTCGTCATTTCTTACAcGATGGTTATCCCACCGCACTGTCATTAACTAAATTACCGATAAGAGAAGTAACGAGTACAGCTTTATATGTGCACTGAATGTCCCAGCGTTACTGTACAAAAGTTCACGCAATGCAAAGTTTCCGCAAAGGATATATGTTCAAACTTTCGAAATACAAACGTCCGCAATAAAAATGTTCGACCCTCTTACAAACACAAGTTCTTACTTGCTTTTACTTTTAGTGCCCCAGACAAGGTTCTCTCGCCCGCATTTGGGCGGTACGCCATACCTTTTGAGGAAAACAGAGCCTGACAAACACACTTCTCTTGTCTTAGAAGTTTATTACCCCGCCTTATCAATGAGGGTTACAGGTTTTATATTGTGCAATTACAAGTACGATCACAGTACCCGCGTAGAGAAACGAGGCTGTAACTTCTTTGAGTTGACTCTCTTGCTTTCATTGCCACTTGTTATATTGTtcATGACGTCATATCTTTGTTCTTTGTACTCCTGCCGTTCACTCACGTGCAAACGAAGCAAGCCATCTGTCTTGTCATGTCCCATTGCGAAACATGTACGGTCGTGCGCGTTCTTTCATCTCATCATCCATCACCGCCTTCTATTCACCAGTACATCCGCGCTATATTTGTGATTCcTGTAACTATGTAGAGACTTTtCCCGAaTAAAAC
>athaller68
cTGCGAAGGTGGAAACGAAGCAGTTGCCAACAAAGGGTGGACAATATGTCGCcGATCGGAGTGTCTTCAAGTCTTcTAGTTCTTCTTGGCTTACTGCTGGGAAAATGCAGTGCCCAACTgAAAAGTGGCTGCAAGATTCAAGAACTGCGAGACTGCGGGTCCGACTACGTGGTGTATAGCAACACtACAAGGCTGGCAGAGGGTGGGCAGGAGTTCGAGCACGACTGCAAGTTGTACCTGAAGCAGATCGAATGTTCTAAAAAATTTGGtGAGCGATGCCTGGAgAACATCGCCCGCGTAGTGACTgTtCTGGCTTTGAACGCCGCTGAGGAGGACTTcGAAGCCGCCTGCACCGAGGGCAATGACCGCAACCAATTGTACATGTCTAGCATCAAATGCATGAACTCCGTTGGGTCcAAACTGAACGTGTGCATCAAGAACCTCTACGAGGGTCTGCAGACAGCCGTGACCAGCGCACAACGCGAAGAAATCGTcTACTATTCCTGCTGCTCGTACCACAGCACGGTTGACTGCGTCGAAGCGGCGTTGGCCGAGTGCGACGAGCCAGACTCGCCGGCACGCGAGTACATCACCACCGTCATGGATCGAGTCTTCGGCCAAGTACTGGGTCTCGTCTGTGGACCCTACTCGCGTGGATCTTCAAACTGCCAAGAgCAGCCCCCACTGCCCCCTCTGGCAGCCAACGTGGCCAGGACACCCAGTCTGGTCGAGCTGGCCATCGAGGTTGCCACCTCGCTCCGGAAGAAACCCTAGACATAGCGTTAAaTTAGCATACCTTGTACACGTcGAAAATTGTGGTCGTAAATTGGAATGATACGACCCGTTCGAAGCCAACAGTTTCAAGCCTAGAGCATTTCGCATTTATTATATTTTGTTGCTATAATCTtGAAGGACACATTGTCGAAGGCAGGGAAAAACGGGTTATCTTCGTAAAGGGAAATGGTACCAAATAATTTTGATAAATTACGAGTACATTATGAAACAACGGGCACTTCCACTTTTTtACACAAGTTCAGAAAACCATAAAACATACTGTGCAATTGTGTGTATGTATATATACATGAAGGTgTACATGAGCAGGCAACGTTATATATCAGTTTTTtATAGGTAATCGAGATCtGTCACTGAACACCCACGTGCCTGCATGTGTGCTTCATTATTTCTTCATCTTACATCATGCTATCAATcTGTCACCCTGCTTCCACTACGACATATTgATTCCGGTGCTGATTTTGTTGCCTTTGTACAtGAGTCCAATTAAAAAACtAAGTGGTCCAGGAAGAAAATTtGCCTGAAAaCCCGtAGCCAcGAATTCATGATcATGCCATATCTACCTtCTACcTCTCACCCCACCGCACaaattttAAGcTGTcAATTGGCACGTcGGAAAGTTGCCTACgTGGTTTTCAATATACGGCTAAACACGAACGCTGACACAAGGAAGGCGAATGTAACTGCGAGACTTTCTTTTTtCAAAAGTGTACTTGAGGAGAGATTAGTGTACACGTCGGTTTCCTGGCCGCTCGTCATTTCTTACAcGATGGTTATCCCACCGCACTGTCATTAACTAAATTACCGATAAGAGAAGTAACGAGTACAGCTTTATATGTGCACTGAATGTCCCAGCGTTACTGTACAAAAGTTCACGCAATGCAAAGTTTCCGCAAAGGATATATGTTCAAACTTTCGAAATACAAACGTCCGCAATAAAAATGTTCGACCCTCTTACAAACACAAGTTCTTACTTGCTTTTACTTTTAGTGCCCCAGACAAGGTTCTCTCGCCCGCATTTGGGCGGTACGCCATACCTTTTGAGGAAAACAGAGCCTGACAAACACACTTCTCTTGTCTTAGAAGTTTATTACCCCGCCTTATCAATGAGGGTTACAGGTTTTATATTGTGCAATTACAAGTACGATCACAGTACCCGCGTAGAGAAACGAGGCTGTAACTTCTTTGAGTTGACTCTCTTGCTTTCATTGCCACTTGTTATATTGTtcATGACGTCATATCTTTGTTCTTTGTACTCCTGCCGTTCACTCACGTGCAAACGAAGCAAGCCATCTGTCTTGTCATGTCCCATTGCGAAACATGTACGGTCGTGCGCGTTCTTTCATCTCATCATCCATCACCGCCTTCTATTCACCAGTACATCCGCGCTATATTTGTGATTCcTGTAACTATGTAGAGACTTTtCCCGAaTAAAAC
>athaller69
aacgttatataatggtaatcgagatccgtcactaacacccacgtgcctgcatgtgtgcttcattATTtcTtCATCTtACATCATGCTATcAaTCTGTCACCcTGcTtCcACTACGAcATATtCATTCCGGTGCTGATTTTGTTGCCTTTGTACACGAGTCCAATTAAAAAaCaaagTGGTCCAGGAAGAAAATtaGCCTGGAAACCCGtAGCCAcGAATTCATGATcATGCCATATCTACCTtCTAcctCTCACCCCACCGCACaaattttAAGcTGTcAATTGGCACGTcGGAAAGTTGCCTACgTGGTTTTCAATATACGGCTAAACACGAACGCTGACACAAGGAAGGCGAATGTAACTGCGAGACTTTCTTTTTtCAAAAGTGTACTTGAGGAGAGATTAGTGTACACGTCGGTTTCCTGGCCGCTCGTCATTTCTTACAcGATGGTTATCCCACCGCACTGTCATTAACTAAATTACGAATAAGAGAACTAACGAGTATACTTTTATATGTGCACTGAATGTCCCAGCGTTACTGTATAAAAGTACACGCAATGGCAAAGTTTCCGCAAAGGATATATGTTCAAACTGTCGAAATACAAACGTCCGCAACaGAAAAGTTCAACCCTCTTACAAACACAAGTTTTTTGCGTGTTTTTATTTTCAGTGCcCCAGACACAGTTCTttCgTCCgAATTTGGgCGGTACGCCATACCTTTTGAGGAAAACAGAGTCTGACAAACGTTGATCGTGTACACCACATTTCTCTTGTCTTAGAAGTTTGgTAGCCCACCTTATAAATGATGGTTACATGTTTTATATTGTGCAATTACAAGTAAAATCACAGTACCCGCGTAGAAAAACGAGGCTGTAACTTCTTTGAGTTGACTCTCTTGCTTTCATTGCCACTTGTTATATTGTTTATGACGTCATATCTTTGTTCTTTGTATTCCTGCCGTTCACTCACGTGCAAACGAAGAAAGCCATCTGTCTTGTCATGTCCCATTGCGAAAAGTGTTCCGTCGTGCGCGTTCTTTCATTtCATCATCCATCCCTGCCATCTATTCACCAGTACATCCACGCTATATTTGTGATTCCTGTAACTATGTAGAGAGTTTTtCCGAATACAACATGGCAATTTGTATATATGCTTCCTGgTTGCTATTACCAACTAATCATGAGTTCTcTGCTTGAGCACAAATCCTTCTTGCTTGAATTGTTTTCCTCTTGTTTTATTTTACTGCCAGTATTATGAAAGAGTTAGCAAAGAAGCAGAACAAGTTCACAGGCTATCAAGAATATTATTCGATATTTACGTATCaCTTATAAACCAGCTTGGTAAAAGATGGCGACGGTATTATCCTTACTTCTGAATCTTAAAGGTAGtACTATACAAAGACTGCGATATTTATGgACGGTTAGAGAGCAtAAAGCAGTGGCTAAACAAACGTGAATTCGCATATTtCAGCCTGCCAAGAATGGTACCCCACCCCCcTTCTAACTTGGaGAACaCAAAATcACACTGTATGCAAAAaGAAAAATAAAACAGggAGGTACTTCTCATGACGTTCAAATGCTTTtCAGCTCGGGCGAGTCGGTTATCTATGGACGTACCTTGTATTTGCACGGCACATATGAAAATaGAAAAAAAGAAAaaGAacAaCAAAgACG
>athaller70
ATtAGTGTACACGTCGGTTTCCTGGCCGCTCGTCATTTCTTACAAGATGGTTATCCCACCGCACTGTCATTAACTAAATTACGAATAAGAGAACTAACGAGTATACATTTATATGTGCACTGAATGTCCCAGCGTTACTGTATAAAAGTACACGCAATGGCAAAGTTTCCGCAAAGGATATATGTTCAAACTGTCGAAATACAAACGTCCGCAACGGAAAAGTTCAACCCTCTTACAAACACAAGTTTTTtGCGTGTTTTTATTTTCAGTGCCCCAGACACAGTTCTTTCGTCCGAATTTGGGTGGTAAGCCATACCTTTTGAGGAAAACAGAGTCTGACAAATGTTGATCGTGTACACCACATTTCTCTTGTCTTAGAAGTTTGgTAGCCCACCTTATAAATGATGGTTACATGTTTTATATTGTGCAATTACAAGTAAAATCACAGTACCCGCGTAGAAAAACGAGGCTGTAACTTCTTTGAGTTGACTCTCTTGCTTTCATTGCCACTTGTTATATTGTTTATGACGTCATATCTTTGTTCTTTGTATTCCTGCCGTTCACTCACGTGCAAACGAAGAAAGCCATCTGTCTTGTCATGTCCCATTGCGAAAAGTGTTCCGTCGTGCGCGTTCTTTCATTtCATCATCCATCCCTGCCATCTATTCACCAGTACATCCACGCTATATTTGTGATTCCTGTAACTATGTAGAGAGTTTTtCCGAATACAACATGGCAATTTGTATATATGCTTCCTGgTTGCTATTACCAACTAATCATGAGTTCTcTGCTTGAGCACAAATCCTTCTTGCTTGAATTGTTTTCCTCTTGTTTTATTTTACTGCCAGTATTATGAAAGAGTTAGCAAAGAAGCAGAACAAGTTCACAGGCTATCAAGAATATTATTCGATATTTACGTATCaCTTATAAACCAGCTTGGTAAAAGATGGCGACGGTATTATCCTTACTTCTGAATCTTAAAGGTAGtACTATACAAAGACTGCGATATTTATGgACGGTTAGAGAGCAtAAAGCAGTGGCTAAACAAACGTGAATTCGCATATTtCAGCCTGCCAAGAATGGTACCCCACCCCCcTTCTAACTTGGaGAACaCAAAATcACACTGTATGCAAAAaGAAAAATAAAACAGggAGGTACTTCTCATGACGTTCAAATGCTTTtCAGCTCGGGCGAGTCGGTTATCTATGGACGTACCTTGTATTTGCACGGCACATATGAAAATaGAAAAAAAGAAAaaGAacAaCAAAgACG
>athaller71
aacgttatataatggtaatcgagatccgtcactaacacccacgtgcctgcatgtgtgcttcattATTtcTtCATCTtACATCATGCTATcAaTCTGTCACCcTGcTtCcACTACGAcATATtCATTCCGGTGCTGATTTTGTTGCCTTTGTACACGAGTCCAATTAAAAAaCaaagTGGTCCAGGAAGAAAATtaGCCTGGAAACCCGtAGCCAcGAATTCATGATcATGCCATATCTACCTtCTAcctCTCACCCCACCGCACaaattttAAGcTGTcAATTGGCACGTcGGAAAGTTGCCTACgTGGTTTTCAATATACGGCTAAACACGAACGCTGACACAAGGAAGGCGAATGTAACTGCGAGACTTTCTTTTTtCAAAAGTGTACTTGAGGAGAGATTAGTGTACACGTCGGTTTCCTGGCCGCTCGTCATTTCTTACAcGATGGTTATCCCACCGCACTGTCATTAACTAAATTACCGATAAGAGAAGTAACGAGTACAGCTTTATATGTGCACTGAATGTCCCAGCGTTACTGTACAAAAGTTCACGCAATGCAAAGTTTCCGCAAAGGATATATGTTCAAACTTTCGAAATACAAACGTCCGCAATAAAAATGTTCGACCCTCTTACAAACACAAGTTCTTACTTGCTTTTACTTTTAGTGCCCCAGACAAGGTTCTCTCGCCCGCATTTGGGCGGTACGCCATACCTTTTGAGGAAAACAGAGCCTGACAAACACACTTCTCTTGTCTTAGAAGTTTATTACCCCGCCTTATCAATGAGGGTTACAGGTTTTATATTGTGCAATTACAAGTACGATCACAGTACCCGCGTAGAGAAACGAGGCTGTAACTTCTTTGAGTTGACTCTCTTGCTTTCATTGCCACTTGTTATATTGTtcATGACGTCATATCTTTGTTCTTTGTACTCCTGCCGTTCACTCACGTGCAAACGAAGCAAGCCATCTGTCTTGTCATGTCCCATTGCGAAACATGTACGGTCGTGCGCGTTCTTTCATCTCATCATCCATCACCGCCTTCTATTCACCAGTACATCCGCGCTATATTTGTGATTCcTGTAACTATGTAGAGACTTTtCCCGAaTAAAAC
>athaller72
cgggTtCGAGgTACcGCTGgCGTCGACTACCcAGACtACAaGgAAaTtCCccGCACaaagcttcctgtgcggaccgcaaattcgtgcctgtgactactggtacagcttcgagtgcgacgaagcacccaattggtactacctgaacgccgaagtgaatgttgagagcccacagccactgcagcctctgcccggaagtggtggaggtgctgccggtggcgggtggcgccggtggtggaggtcgccctggaccagcttaccttcccggtGgAaCAGgCGgAGCAGCAGGAGgAGGGgTGGGgCACCTGGCGCTGGTGGCTATCCTGGCGCGGGAGGCGCGGGTAGATACCCAGGAAGTTCCGGCTCTCCAGGAACTGGTGGTTACCCAAGTGGCCCTCGTGGACCTGGTGCAAGTGGTTATCCCGGAGGTGCTGGTGGTTACCCAGGAGGAGGTTCTGGCCGACCCGGTGCTGGGGgTTATCCAGGCTCTGGAGCTGGAGGACCTGGTGCTGGCAGTTATCCTGGATCAGGAAGCGGTAGGCCTGGTGCCGGTGGCTACCCTGCTGGAGGAGGATACGGCTCTGGGCCAAAACCAGGCTCTGGTGGACAAGCCGGAAAGCCTTCTGGTGGACTTAGTGGTCCTTCGGgATCAGGCGGTTACGGAGGTCCTGGTGGTCCTGGAGGCCTCGGAGGTCCTGGAGGTCCTGGTGGTTTTGGTGGTCCCAGTggcccGAAAGGTCCTGgAGGCCCTGGGGGACCTGGTGGTTATGGTGGTCCCAGTGGTCtCGGTGGCCCTGGTGGACCTGGCGGTTATGGTGGTCCCAGTGGTCCCGGTGGCCCCGGAGGTTCTGGTGGATATGGTGGTCCGAGCGGTGCTGGTGGTCCCAGAAGTCCTGGTGGTTATGGTGGCCCGAGTGGTCCTGGAGGTCCTGGTGGGTATGGTGGTCCCAGTGGCCCCACAGGTCCTGGTGGTGCTGGGGGTCCTGGTGGTCCGAAAGGACCAAGTGGACCCAAGGGACCCGGGGgTGCTGGAGGCCCTGGTGGTTATGGAGGATACGGAGGACCCGGAGCAGGACCTGCACCGGGTGGCCCTGGCCCATACTTGGCGGGTGGTGGTCCTGGTTCTGGGTCTTATCCAGGTGCTGGTGCCGCGTCTCCACAAGGTGGCTCAAGACCTTCTGCCGGCGGATATAGCGTCGTTCCTACTGGGCCTCGCCCAGCACCAGCAACGTACCCAGGTTCACCAGGGTCTGGTGCCTATCCGGGAGCAGGCACTGGTCCTGGTGCATCAGGAGCCGGTGCTATTCCTCCACCTACAGTGCACGTTCTTCGTACTCCTCCTCAAGCTCTTTCAACAGCTATACCGATTCGGGCAAAGGTGGTGGCTATCCTGACTCTATCGACGCGCATTTGTTTCCTATAGCTGGAACAGCAGGTGCCGTGTCTCCGGGATCAGGCGGTAGCGTCTACGACGGTTACACCCACTCAGCAGGTGGCTCTACTTTCCACAAAAAAaGCCTTCTCGAGATCGAGTCACCTTATTCGCCTGGTCCCGGCTCGGCTGGCTTTTCTAAACCGGGTGACGGTGCCCGGCGACCGATTGGTGGTGGTGGGTTTGGCGGTGGCGGTTCTTATGGCAGTTCGAAATCGTTTTCGTGGTCAAACGGATATGACACGGCACCTTTGTCACCAATTCAAGGTGCACAACCCGGAGGAGGTGGAGCATGGCAAGGGCCTGAGTACCCAAGCCCCACTGCTGGTGGTGCCGGAGGTGGTGGCTACTACACGTCTGACAGCGGGGCATACTCAGGTGGTTCCGGATATCCCGGCCAAGACGGGTCTGGCCAGCTGCCAGGGGGTGCTCCGCAGAGACCTCGTGGTGGAGGCCGGGGTCGCAGGCCGCAGGGTGGCTATGGGTCACCTATGATGATGGGTGGTGCCGGTGGTGACTGAGGCCGTCAGAAAGGACAATTGATAGTGTTCACTTTGACGGCCGCTGTTGCGAAACTACTTCCAGACCTCAATCCACCAAACACTCTGTCGTTATACCTACGACATATTATGAAAACACGACGTGAAACTGCATTTTTATTCTTAGGCGACTCAAAACTTCTAAACAAAAGCATTATAATGTTTTCCTAACACACATTATGATTAGGCTTTTAAAGATTAttcttAGACTATTCAAAACTGAATTGAGTGCGCAGCACAGCTGCGTTCGCTGTTTCCTTTCGATATACCCAGTAAATGTAAGTAAATGTTAAGGTGCCACCCACTCCAGCATCGGCGTCGTATAAGAAGTCGCATACCGAAGCAAAGTGTTCTCGTCGTTGCAGTCGATATGAAATTGTTGTCTATTTTTTTGTTACCATGTTTTCTTCACGACTCTTGTTCATTGTGGTTACCATATGTACCATtTTTTTTtCTTTTCATTGTTCTACTATTGCAAAGACGCATGTTGACAAGGGTGGTAGCTTTTTGCTATGTGTTCCTTACAGAATCATCAATAGAGCTCAGTTTTTCTGCGGCAGTATCAGCGCTCCGTTGGATATCAACTTAGCGAAATTTCAGTACTGTCCTTTTCTTTCCCGAAGCGAAAGAAACAGACAGCACTGAGTGTTGAATTTGAAATTAATAAATTGACAAAAATATACTGCTGGCTTCCCTCACTTGAATTGGTCAAATTTGCCTCTTGAATCTAAATACTCAAAACGCCTACGCTCACTACGCATACGTAAGTTTCACACCACATCTGAGCCGGGGAGAAGGAATGTGTACAAGAAAACTCAAAATACAGCACAATATACAAATATACATATATTAAAAAaGTATTGAAATAAAATTGGTATTCAGCGGCTACTCCATACATTCTTTCATACACGTGCTGATATATCCAAGTTAaGTTGTTAAATGGATATAAGCATGCTCTTCATAAGAGAGATATTTCTTGGGTTAGTTTGAAACGCATTTGGAAATGGGTATCACTTGTAAACAGTAACTACAGGAAGGCACACACACACACAcaGACAGAATCGCTTCCGTCTGTGTGTGCCTGAGTGTCTTCGTGTGGTCCGTCCATGTTCGCAAGtCTTTATCCTTTtCAAAGTGCACTTCAaCCTGCATGACGTAATAAATCTAaTAACAATGaCACaT
>athaller73
cgggTtCGAGgTACcGCTGgCGTCGACTACCcAGACtACAaGgAAaTtCCccGCACaaagcttcctgtgcggaccgcaaattcgtgcctgtgactactggtacagcttcgagtgcgacgaagcacccaattggtactacctgaacgccgaagtgaatgttgagagcccacagccactgcagcctctgcccggaagtggtggaggtgctgccggtggcgggtggcgccggtggtggaggtcgccctggaccagcttaccttcccggtGgAaCAGgCGgAGCAGCAGGAGgAGGGgTGGGgCACCTGGCGCTGGTGGCTATCCTGGCGCGGGAGGCGCGGGTAGATACCCAGGAAGTTCCGGCTCTCCAGGAACTGGTGGTTACCCAAGTGGCCCTCGTGGACCTGGTGCAAGTGGTTATCCCGGAGGTGCTGGTGGTTACCCAGGAGGAGGTTCTGGCCGACCCGGTGCTGGGGgTTATCCAGGCTCTGGAGCTGGAGGACCTGGTGCTGGCAGTTATCCTGGATCAGGAAGCGGTAGGCCTGGTGCCGGTGGCTACCCTGCTGGAGGAGGATACGGCTCTGGGCCAAAACCAGGCTCTGGTGGACAAGCCGGAAAGCCTTCTGGTGGACTTAGTGGTCCTTCGGgATCAGGCGGTTACGGAGGTCCTGGTGGTCCTGGAGGCCTCGGAGGTCCTGGAGGTCCTGGTGGTTTTGGTGGTCCCAGTggcccGAAAGGTCCTGgAGGCCCTGGGGGACCTGGTGGTTATGGTGGTCCCAGTGGTCtCGGTGGCCCTGGTGGACCTGGCGGTTATGGTGGTCCCAGTGGTCCCGGTGGCCCCGGAGGTTCTGGTGGATATGGTGGTCCGAGCGGTGCTGGTGGTCCCAGAAGTCCTGGTGGTTATGGTGGCCCGAGTGGTCCTGGAGGTCCTGGTGGGTATGGTGGTCCCAGTGGCCCCACAGGTCCTGGTGGTGCTGGGGGTCCTGGTGGTCCGAAAGGACCAAGTGGACCCAAGGGACCCGGGGgTGCTGGAGGCCCTGGTGGTTATGGAGGATACGGAGGACCCGGAGCAGGACCTGCACCGGGTGGCCCTGGCCCATACTTGGCGGGTGGTGGTCCTGGTTCTGGGTCTTATCCAGGTGCTGGTGCCGCGTCTCCACAAGGTGGCTCAAGACCTTCTGCCGGCGGATATAGCGTCGTTCCTACTGGGCCTCGCCCAGCACCAGCAACGTACCCAGGTTCACCAGGGTCTGGTGCCTATCCGGGAGCAGGCACTGGTCCTGGTGCATCAGGAGCCGGTGCTATTCCTCCACCTACAGTGCACGTTCTTCGTACTCCTCCTCAAGCTCTTTCAACAGCTATACCGATTCGGGCAAAGGTGGTGGCTATCCTGACTCTATCGACGCGCATTTGTTTCCTATAGCTGGAACAGCAGGTGCCGTGTCTCCGGGATCAGGCGGTAGCGTCTACGACGGTTACACCCACTCAGCAGGTGGCTCTACTTTCCACAAAAAAaGCCTTCTCGAGATCGAGTCACCTTATTCGCCTGGTCCCGGCTCGGCTGGCTTTTCTAAACCGGGTGACGGTGCCCGGCGACCGATTGGTGGTGGTGGGTTTGGCGGTGGCGGTTCTTATGGCAGTTCGAAATCGTTTTCGTGGTCAAACGGATATGACACGGCACCTTTGTCACCAATTCAAGGTGCACAACCCGGAGGAGGTGGAGCATGGCAAGGGCCTGAGTACCCAAGCCCCACTGCTGGTGGTGCCGGAGGTGGTGGCTACTACACGTCTGACAGCGGGGCATACTCAGGTGGTTCCGGATATCCCGGCCAAGACGGGTCTGGCCAGCTGCCAGGGGGTGCTCCGCAGAGACCTCGTGGTGGAGGCCGGGGTCGCAGGCCGCAGGGTGGCTATGGGTCACCTATGATGATGGGTGGTGCCGGTGGTGACTGAGGCCGTCAGAAAGGACAATTGATAGTGTTCACTTTGACGGCCGCTGTTGCGAAACTACTTCCAGACCTCAATCCACCAAACACTCTGTCGTTATACCTACGACATATTATGAAAACACGACGTGAAACTGCATTTTTATTCTTAGGCGACTCAAAACTTCTAAACAAAAGCATTATAATGTTTTCCTAACACACATTATGATTAGGCTTTTAAAGATTAttcttAGACTATTCAAAACTGAATTGAGTGCGCAGCACAGCTGCGTTCGCTGTTTCCTTTCGATATACCCAGTGCATTAGAAGTAAATGTTAAGGTGCCACCCACTCCAGCATCGGCGTCGTATAAGAAGTCGCATACCGAAGCAAAGTGTTCTCGTCGTTGCAGTCGATATGAAATTGTTGTCTATTTTTTTGTTACCATGTTTTCTTCACGACTCTTGTTCATTGTGGTTACCATATGTACCATtTTTTTTtCTTTTCATTGTTCTACTATTGCAAAGACGCATGTTGACAAGGGTGGTAGCTTTTTGCTATGTGTTCCTTACAGAATCATCAATAGAGCTCAGTTTTTCTGCGGCAGTATCAGCGCTCCGTTGGATATCAACTTAGCGAAATTTCAGTACTGTCCTTTTCTTTCCCGAAGCGAAAGAAACAGACAGCACTGAGTGTTGAATTTGAAATTAATAAATTGACAAAAATATACTGCTGGCTTCCCTCACTTGAATTGGTCAAATTTGCCTCTTGAATCTAAATACTCAAAACGCCTACGCTCACTACGCATACGTAAGTTTCACACCACATCTGAGCCGGGGAGAAGGAATGTGTACAAGAAAACTCAAAATACAGCACAATATACAAATATACATATATTAAAAAaGTATTGAAATAAAATTGGTATTCAGCGGCTACTCCATACATTCTTTCATACACGTGCTGATATATCCAAGTTAaGTTGTTAAATGGATATAAGCATGCTCTTCATAAGAGAGATATTTCTTGGGTTAGTTTGAAACGCATTTGGAAATGGGTATCACTTGTAAACAGTAACTACAGGAAGGCACACACACACACAcaGACAGAATCGCTTCCGTCTGTGTGTGCCTGAGTGTCTTCGTGTGGTCCGTCCATGTTCGCAAGtCTTTATCCTTTtCAAAGTGCACTTCAaCCTGCATGACGTAATAAATCTAaTAACAATGaCACaT
>athaller74
cgggTtCGAGgTACcGCTGgCGTCGACTACCcAGACtACAaGgAAaTtCCccGCACaaagcttcctgtgcggaccgcaaattcgtgcctgtgactactggtacagcttcgagtgcgacgaagcacccaattggtactacctgaacgccgaagtgaatgttgagagcccacagccactgcagcctctgcccggaagtggtggaggtgctgccggtggcgggtggcgccggtggtggaggtcgccctggaccagcttaccttcccggtGgAaCAGgCGgAGCAGCAGGAGgAGGGgTGGGgCACCTGGCGCTGGTGGCTATCCTGGCGCGGGAGGCGCGGGTAGATACCCAGGAAGTTCCGGCTCTCCAGGAACTGGTGGTTACCCAAGTGGCCCTCGTGGACCTGGTGCAAGTGGTTATCCCGGAGGTGCTGGTGGTTACCCAGGAGGAGGTTCTGGCCGACCCGGTGCTGGGGgTTATCCAGGCTCTGGAGCTGGAGGACCTGGTGCTGGCAGTTATCCTGGATCAGGAAGCGGTAGGCCTGGTGCCGGTGGCTACCCTGCTGGAGGAGGATACGGCTCTGGGCCAAAACCAGGCTCTGGTGGACAAGCCGGAAAGCCTTCTGGTGGACTTAGTGGTCCTTCGGgATCAGGCGGTTACGGAGGTCCTGGTGGTCCTGGAGGCCTCGGAGGTCCTGGAGGTCCTGGTGGTTTTGGTGGTCCCAGTggcccGAAAGGTCCTGgAGGCCCTGGGGGACCTGGTGGTTATGGTGGTCCCAGTGGTCtCGGTGGCCCTGGTGGACCTGGCGGTTATGGTGGTCCCAGTGGTCCCGGTGGCCCCGGAGGTTCTGGTGGATATGGTGGTCCGAGCGGTGCTGGTGGTCCCAGAAGTCCTGGTGGTTATGGTGGCCCGAGTGGTCCTGGAGGTCCTGGTGGGTATGGTGGTCCCAGTGGCCCCACAGGTCCTGGTGGTGCTGGGGGTCCTGGTGGTCCGAAAGGACCAAGTGGACCCAAGGGACCCGGGGgTGCTGGAGGCCCTGGTGGTTATGGAGGATACGGAGGACCCGGAGCAGGACCTGCACCGGGTGGCCCTGGCCCATACTTGGCGGGTGGTGGTCCTGGTTCTGGGTCTTATCCAGGTGCTGGTGCCGCGTCTCCACAAGGTGGCTCAAGACCTTCTGCCGGCGGATATAGCGTCGTTCCTACTGGGCCTCGCCCAGCACCAGCAACGTACCCAGGTTCACCAGGGTCTGGTGCCTATCCGGGAGCAGGCACTGGTCCTGGTGCATCAGGAGCCGGTGCACAACCCGGAGGAGGTGGAGCATGGCAAGGGCCTGAGTACCCAAGCCCCACTGCTGGTGGTGCCGGAGGTGGTGGCTACTACACGTCTGACAGCGGGGCATACTCAGGTGGTTCCGGATATCCCGGCCAAGACGGGTCTGGCCAGCTGCCAGGGGGTGCTCCGCAGAGACCTCGTGGTGGAGGCCGGGGTCGCAGGCCGCAGGGTGGCTATGGGTCACCTATGATGATGGGTGGTGCCGGTGGTGACTGAGGCCGTCAGAAAGGACAATTGATAGTGTTCACTTTGACGGCCGCTGTTGCGAAACTACTTCCAGACCTCAATCCACCAAACACTCTGTCGTTATACCTACGACATATTATGAAAACACGACGTGAAACTGCATTTTTATTCTTAGGCGACTCAAAACTTCTAAACAAAAGCATTATAATGTTTTCCTAACACACATTATGATTAGGCTTTTAAAGATTAttcttAGACTATTCAAAACTGAATTGAGTGCGCAGCACAGCTGCGTTCGCTGTTTCCTTTCGATATACCCAGTAAATGTAAGTAAATGTTAAGGTGCCACCCACTCCAGCATCGGCGTCGTATAAGAAGTCGCATACCGAAGCAAAGTGTTCTCGTCGTTGCAGTCGATATGAAATTGTTGTCTATTTTTTTGTTACCATGTTTTCTTCACGACTCTTGTTCATTGTGGTTACCATATGTACCATtTTTTTTtCTTTTCATTGTTCTACTATTGCAAAGACGCATGTTGACAAGGGTGGTAGCTTTTTGCTATGTGTTCCTTACAGAATCATCAATAGAGCTCAGTTTTTCTGCGGCAGTATCAGCGCTCCGTTGGATATCAACTTAGCGAAATTTCAGTACTGTCCTTTTCTTTCCCGAAGCGAAAGAAACAGACAGCACTGAGTGTTGAATTTGAAATTAATAAATTGACAAAAATATACTGCTGGCTTCCCTCACTTGAATTGGTCAAATTTGCCTCTTGAATCTAAATACTCAAAACGCCTACGCTCACTACGCATACGTAAGTTTCACACCACATCTGAGCCGGGGAGAAGGAATGTGTACAAGAAAACTCAAAATACAGCACAATATACAAATATACATATATTAAAAAaGTATTGAAATAAAATTGGTATTCAGCGGCTACTCCATACATTCTTTCATACACGTGCTGATATATCCAAGTTAaGTTGTTAAATGGATATAAGCATGCTCTTCATAAGAGAGATATTTCTTGGGTTAGTTTGAAACGCATTTGGAAATGGGTATCACTTGTAAACAGTAACTACAGGAAGGCACACACACACACAcaGACAGAATCGCTTCCGTCTGTGTGTGCCTGAGTGTCTTCGTGTGGTCCGTCCATGTTCGCAAGtCTTTATCCTTTtCAAAGTGCACTTCAaCCTGCATGACGTAATAAATCTAaTAACAATGaCACaT
>athaller75
cgggTtCGAGgTACcGCTGgCGTCGACTACCcAGACtACAaGgAAaTtCCccGCACaaagcttcctgtgcggaccgcaaattcgtgcctgtgactactggtacagcttcgagtgcgacgaagcacccaattggtactacctgaacgccgaagtgaatgttgagagcccacagccactgcagcctctgcccggaagtggtggaggtgctgccggtggcgggtggcgccggtggtggaggtcgccctggaccagcttaccttcccggtGgAaCAGgCGgAGCAGCAGGAGgAGGGgTGGGgCACCTGGCGCTGGTGGCTATCCTGGCGCGGGAGGCGCGGGTAGATACCCAGGAAGTTCCGGCTCTCCAGGAACTGGTGGTTACCCAAGTGGCCCTCGTGGACCTGGTGCAAGTGGTTATCCCGGAGGTGCTGGTGGTTACCCAGGAGGAGGTTCTGGCCGACCCGGTGCTGGGGgTTATCCAGGCTCTGGAGCTGGAGGACCTGGTGCTGGCAGTTATCCTGGATCAGGAAGCGGTAGGCCTGGTGCCGGTGGCTACCCTGCTGGAGGAGGATACGGCTCTGGGCCAAAACCAGGCTCTGGTGGACAAGCCGGAAAGCCTTCTGGTGGACTTAGTGGTCCTTCGGgATCAGGCGGTTACGGAGGTCCTGGTGGTCCTGGAGGCCTCGGAGGTCCTGGAGGTCCTGGTGGTTTTGGTGGTCCCAGTggcccGAAAGGTCCTGgAGGCCCTGGGGGACCTGGTGGTTATGGTGGTCCCAGTGGTCtCGGTGGCCCTGGTGGACCTGGCGGTTATGGTGGTCCCAGTGGTCCCGGTGGCCCCGGAGGTTCTGGTGGATATGGTGGTCCGAGCGGTGCTGGTGGTCCCAGAAGTCCTGGTGGTTATGGTGGCCCGAGTGGTCCTGGAGGTCCTGGTGGGTATGGTGGTCCCAGTGGCCCCACAGGTCCTGGTGGTGCTGGGGGTCCTGGTGGTCCGAAAGGACCAAGTGGACCCAAGGGACCCGGGGgTGCTGGAGGCCCTGGTGGTTATGGAGGATACGGAGGACCCGGAGCAGGACCTGCACCGGGTGGCCCTGGCCCATACTTGGCGGGTGGTGGTCCTGGTTCTGGGTCTTATCCAGGTGCTGGTGCCGCGTCTCCACAAGGTGGCTCAAGACCTTCTGCCGGCGGATATAGCGTCGTTCCTACTGGGCCTCGCCCAGCACCAGCAACGTACCCAGGTTCACCAGGGTCTGGTGCCTATCCGGGAGCAGGCACTGGTCCTGGTGCATCAGGAGCCGGTGCACAACCCGGAGGAGGTGGAGCATGGCAAGGGCCTGAGTACCCAAGCCCCACTGCTGGTGGTGCCGGAGGTGGTGGCTACTACACGTCTGACAGCGGGGCATACTCAGGTGGTTCCGGATATCCCGGCCAAGACGGGTCTGGCCAGCTGCCAGGGGGTGCTCCGCAGAGACCTCGTGGTGGAGGCCGGGGTCGCAGGCCGCAGGGTGGCTATGGGTCACCTATGATGATGGGTGGTGCCGGTGGTGACTGAGGCCGTCAGAAAGGACAATTGATAGTGTTCACTTTGACGGCCGCTGTTGCGAAACTACTTCCAGACCTCAATCCACCAAACACTCTGTCGTTATACCTACGACATATTATGAAAACACGACGTGAAACTGCATTTTTATTCTTAGGCGACTCAAAACTTCTAAACAAAAGCATTATAATGTTTTCCTAACACACATTATGATTAGGCTTTTAAAGATTAttcttAGACTATTCAAAACTGAATTGAGTGCGCAGCACAGCTGCGTTCGCTGTTTCCTTTCGATATACCCAGTGCATTAGAAGTAAATGTTAAGGTGCCACCCACTCCAGCATCGGCGTCGTATAAGAAGTCGCATACCGAAGCAAAGTGTTCTCGTCGTTGCAGTCGATATGAAATTGTTGTCTATTTTTTTGTTACCATGTTTTCTTCACGACTCTTGTTCATTGTGGTTACCATATGTACCATtTTTTTTtCTTTTCATTGTTCTACTATTGCAAAGACGCATGTTGACAAGGGTGGTAGCTTTTTGCTATGTGTTCCTTACAGAATCATCAATAGAGCTCAGTTTTTCTGCGGCAGTATCAGCGCTCCGTTGGATATCAACTTAGCGAAATTTCAGTACTGTCCTTTTCTTTCCCGAAGCGAAAGAAACAGACAGCACTGAGTGTTGAATTTGAAATTAATAAATTGACAAAAATATACTGCTGGCTTCCCTCACTTGAATTGGTCAAATTTGCCTCTTGAATCTAAATACTCAAAACGCCTACGCTCACTACGCATACGTAAGTTTCACACCACATCTGAGCCGGGGAGAAGGAATGTGTACAAGAAAACTCAAAATACAGCACAATATACAAATATACATATATTAAAAAaGTATTGAAATAAAATTGGTATTCAGCGGCTACTCCATACATTCTTTCATACACGTGCTGATATATCCAAGTTAaGTTGTTAAATGGATATAAGCATGCTCTTCATAAGAGAGATATTTCTTGGGTTAGTTTGAAACGCATTTGGAAATGGGTATCACTTGTAAACAGTAACTACAGGAAGGCACACACACACACAcaGACAGAATCGCTTCCGTCTGTGTGTGCCTGAGTGTCTTCGTGTGGTCCGTCCATGTTCGCAAGtCTTTATCCTTTtCAAAGTGCACTTCAaCCTGCATGACGTAATAAATCTAaTAACAATGaCACaT
>athaller76
cgggTtCGAGgTACcGCTGgCGTCGACTACCcAGACtACAaGgAAaTtCCccGCACaaagcttcctgtgcggaccgcaaattcgtgcctgtgactactggtacagcttcgagtgcgacgaagcacccaattggtactacctgaacgccgaagtgaatgttgagagcccacagccactgcagcctctgcccggaagtggtggaggtgctgccggtggcgggtggcgccggtggtggaggtcgccctggaccagcttaccttcccggtGgAaCAGgCGgAGCAGCAGGAGgAGGGgTGGGgCATGGCAAGGGCCTGAGTACCCAaGCCCcACTGCTGGTGGTGCCGGAGGTGGTGGCTACTACACGTCTGACAGCGGGGCATACTCAGGTGGTTCCGGATATCCCGGCCAAGACGGGTCTGGCCAGCTGCCAGGGGgTgCTCCGCaGAGAC
>athaller77
gtataagacgacgcagccaattgagaccatcaagtctttcgtggtgaacagttttatatcgtaattcaacatggagctttCCccgAatagtaGggTttgAAaagcaGTGATtAAaatCACccaTGCTTtGTtGTTtACATAAaaCcGCAAaTGAAaTCAaCcaCGTACcTGGGGCAGTATCTCGGAACAAAAGCACCgcttttgtaatacatgtttattcgtcttggtagtcaagtggttaaggcgttaagatgcttaccttaagatcagtggattgaataccagggtgtctgaattttgacggggtgcttgaggtgtttacctaaatttaggtgcacgttaaaaacaccGTTAaTtGTAaTTtCcggagcCGCatCTATGACGTCCcTCGTAatcAAaCTGcTCttAGgTGCGAaGCAGCTTttGTAaGAGACcGTGTtCgTCcTtCCcTCACACGTCcAcTCCCccTCTGCGCATGCGCCAACTCTCCCCctcTCcTCTTCCtgtgaacgtatcgtgagggctgccttcacttcatatctgtctctccgtcacaattgtgcgctcgtatataatgcgccgtgcgctcgctcccattaagcccacttccttttgattctcataacaacatataattacaccattcccactgCACtACaaggTAaCAcACATAAAATtGAGGGgTGGGGGgTAACTTAAGTGGTACACAACGTATACACAACTtCTCACACGaGTGAAACATACACGGAAGCATACAAATGGAACAACAATGgAAACATAAGCGAACACCAAGCACTGCTTCACATCCTCGCATGGcTCTCTATAGGgAAaGATgTAATacTTTTGGAATTGAAATACCAACATATACACTGGTACcTATATGCCGCTTTCAGTACCTTTTCtGGGTAGCTGAGTGCTTTCTcATGCAGCTCTGGGTCATgAagCAAACTGCTATTGACCaTGTGGTAATGTGTCGGtATTCAGcAGGCTATGTAtGGGCGTAACAACATTTTgCACTTCGCAAATACcTAtATGGTCGTTAACACTTGTCAaACGCATCGgCGACAtGttattGCAAGTACTtACATTTCACGAGATCAGTGGAAGATGATGGTATTTATTTACACAAATCAACGTGACATCGTTTATTAGCCGCTTTGGTAACTACAGAGAAGTTTCTCATGCCTTCGgTAAGGAATTGAATGGTACATGGCATCACGCTTtGATCAACAAAATATTGAGCAATGCCCTGTAGCCGTACCAAATTTACTCTCTCAGCGAACTGAAAGAAGCAGTTCTAAAGaaactccacgctAaTTtGTTCCATGCTTTCCTGATtGTCATGTCTATAGGCGTTGATTCCTCTTCAGAAAGGAAGCTTGTGATGCAAAATTACTTTATGCCTGGAAGTCTGAAGGCTCGCGAAGGTATCAAATCGGTAGTGCCCTAGAGAAAATTTCTCTGAATAGAGCTTTCCTTCATTCGACAAAATGATTGTTTAAATAATCAATTCGTATTTTTATATATTCTATCCTGATCAGGAACAAGAACAAGAAGTCGTAGCAGTGTAAAGTAGATGACAAAGGGTTACCTAGTCAAACGTCATTTCAAAAGAACTTACTCGAATCAGAAATGTGTAGTTAGCGTGCCATTTCTCTAACTGCCAACAACTAATTACTCCACTTAGCGTACCAAAACCTATGCGATATGCTGCGTATTCATGTAACCCTGCCTGAATAGAAAATGGTGATGCGTTGCTCTCAGCCTAACACAAAGCGGTACATTGGGAATTACAGTTAAGGCACATCATCTTGTTGAGCCCCGAAAGCCCATGGCCACAGGGTCAGAACATCATGGTTCCAAAATCGCAAAGCTTTTCTGCCAGAAGTTCTTACTGCCAATTTACTGAAGCTTTCGGTAAAGATGTGTCCTGCGTCCTTAATCGTTTTtACTTAAAGTGGTATCGCCAACCGGGTGTTATTGTTGACAGCGTCAAATTTTACAGTACTTTCATGGTCGCTAACGATGGCATTCTAAGCAAATCAGAGAAGCACCCCTCTGGATCAGTCAGAGTCGACCAATGGCAGAGTTGGACAATGCCCAGGATCAGACTCCTGGTTGAGCTCCTGCCTTTGCATCCTTGCCCTAGTCCCCGTCCGATACTATAGGATATACTCAATTATGCTCGTGCGAACTATAGTGACGTAATAGCATCCTGTGATTTAGGACTCCTCTTTGTTTGCGTTCACGCTTGTAAGTTGCAAATTCCCGAGAGGCAGGATGATTTCTTGCTGCCTGTGCGGTCGTTGAAGAGGTCGACGAGTCGCTTCGACACGGTGTCCACGGCCCTCACTTGGGCCCTTGATATGGGGCGCAACGGGTCGCCGGGTGTGAGCCTGGAGACGGCCGACACGGGGCTGATGGGCGACAATGGGTTCAGGGGGTTCCACGGGCTCAGTGGACTCACGGGCGACGGGCTGAAGATGCCCGGGCCGCCGTTCAGTTTGCTGCGCCGGCCGTAGGCACGGAACGTGTCTGGAATGATCGTGAAGATGTCCTTGATCTCATCGACGACCCTTGATGATCTCGGTTGTTCCGAGATAGATTCAGCAGCCCTCTTGCGACCAGTCAGTTTCTCTGTCAGGTGGTTCTGAAGGCGTCCGGCGATACTTCTGAGTGCATCGAGTGTGCTAACGAGGGAAAGTGCGTTGGGCAGTTCTTCCGACGATGCGCCTGCAGATGTCAGGTAGCTGTGCAGCTCGTTGAGTGTCTGCATGTATTCGGGCTCCTTGCTCTCCTCCTTGACCTCTTCGACCTTGTCACGTGCGTTGGCGAACCTGCTGGGCAGAGTGCGAACCATATGAAACAGACCTCGGGCTCTTTCCGGGTACTCCCGCAAAACTCCGGCCAGGTCTCCGTGCAGGATTCGTTGCATGTCGCTCATCACGCGCCTAAAGTCGAAGATCACCTGCAGAATCTTCACGACTTCGACAAGAACGGTTGGGTGCTTGTCAATGGGCCTGACTTTGGTGAAAGCGTCCGTGATGCTGCTGAGATCCGGAATCGTGGGAGCCTGTGGAATGGGCGGCTTGGATTCTGCTGGAGGAGCAGGTGCTTCTTTCTTCGTCTCAGGTTcTACAGGCTTGGCAGCCTCTTTCTTTGGAGGAGGTGGCAGGTCATCTTCGACAGGTTCTTCTTCTTCaGAAGAaTCCTCCGGTTCCTGGACACTCGGCTTCAACTCGCTCTGAAGCCTTCCCAGCTCCTGTCTGGCGCACAGTGTAAAGGCCTCGGCTGGAGCAACCAAGCCGTCTTCAGTTTCTGTCACCCCTTCTTGTGACTTGAGACACTCTGGTATTGCGGATTGACTGGGAACATCCGTCTTTACGAGTTCATTACTGTCTGGAAGCTTGATGCTGATTGGTACGTTGTCGACAAACTTGACGGCAGGGgCGCCTTGTGAAAATGGCACCACAATtGCAGCGAGTGCTACgAGCAATAGCATTCTCATGGTTCTGTTTACCATGACTAGCGTCCTtAAATCTGaTTaTCcGGTATGATGGGAGTATCCAaGagCTTTGCGAAGACcAccGATGTCGCGAACTGTTTTAACCcTACGAGTGAGTCTG
>athaller78
gtataagacgacgcagccaattgagaccatcaagtctttcgtggtgaacagttttatatcgtaattcaacatggagctttCCccgAatagtaGggTttgAAaagcaGTGATtAAaatCACccaTGCTTtGTtGTTtACATAAaaCcGCAAaTGAAaTCAaCcaCGTACcTGGGGCAGTATCTCGGAACAAAAGCACCgcttttgtaatacatgtttattcgtcttggtagtcaagtggttaaggcgttaagatgcttaccttaagatcagtggattgaataccagggtgtctgaattttgacggggtgcttgaggtgtttacctaaatttaggtgcacgttaaaaacaccGTTAaTtGTAaTTtCcggagcCGCatCTATGACGTCCcTCGTAatcAAaCTGcTCttAGgTGCGAaGCAGCTTttGTAaGAGACcGTGTtCgTCcTtCCcTCACACGTCcAcTCCCccTCTGCGCATGCGCCAACTCTCCCCctcTCcTCTTCCCGTGAGCGTGGCGTGGGAGCTGCCTTCACTTCGTTTCTGTCTCTCCGTCACAATTGTGCGCTCGTGTATAATGCGCCGCGCGCTCGTTCCCATTGAGGCCACTTCATTTTGATTCTCATAACAACATAATAATCACACCATATTCGACTAatGAAAACTTGTGGGGATGCGAAAGGGCACTGGTTGTTCGGTGTTCACTTTGTAGTGCGATGAATACACACCTGCTAACACACACAAAaTtAaGGGGGGGggggTtAACTTAAGTGGTACACAACGTATACACAACTtCTCACACGaGTGAAACATACACGGAAGCATACAAATGGAACAACAATGgAAACATAAGCGAACACCAAGCACTGCTTCACATCCTCGCATGGcTCTCTATAGGgAAaGATgTAATacTTTTGGAATTGAAATACCAACATATACACTGGTACcTATATGCCGCTTTCAGTACCTTTTCtGGGTAGCTGAGTGCTTTCTcATGCAGCTCTGGGTCATgAagCAAACTGCTATTGACCaTGTGGTAATGTGTCGGtATTCAGcAGGCTATGTAtGGGCGTAACAACATTTTgCACTTCGCAAATACcTAtATGGTCGTTAACACTTGTCAaACGCATCGgCGACAtGttattGCAAGTACTtACATTTCACGAGATCAGTGGAAGATGATGGTATTTATTTACACAAATCAACGTGACATCGTTTATTAGCCGCTTTGGTAACTACAGAGAAGTTTCTCATGCCTTCGgTAAGGAATTGAATGGTACATGGCATCACGCTTtGATCAACAAAATATTGAGCAATGCCCTGTAGCCGTACCAAATTTACTCTCTCAGCGAACTGAAAGAAGCAGTTCTAAAGaaactccacgctAaTTtGTTCCATGCTTTCCTGATtGTCATGTCTATAGGCGTTGATTCCTCTTCAGAAAGGAAGCTTGTGATGCAAAATTACTTTATGCCTGGAAGTCTGAAGGCTCGCGAAGGTATCAAATCGGTAGTGCCCTAGAGAAAATTTCTCTGAATAGAGCTTTCCTTCATTCGACAAAATGATTGTTTAAATAATCAATTCGTATTTTTATATATTCTATCCTGATCAGGAACAAGAACAAGAAGTCGTAGCAGTGTAAAGTAGATGACAAAGGGTTACCTAGTCAAACGTCATTTCAAAAGAACTTACTCGAATCAGAAATGTGTAGTTAGCGTGCCATTTCTCTAACTGCCAACAACTAATTACTCCACTTAGCGTACCAAAACCTATGCGATATGCTGCGTATTCATGTAACCCTGCCTGAATAGAAAATGGTGATGCGTTGCTCTCAGCCTAACACAAAGCGGTACATTGGGAATTACAGTTAAGGCACATCATCTTGTTGAGCCCCGAAAGCCCATGGCCACAGGGTCAGAACATCATGGTTCCAAAATCGCAAAGCTTTTCTGCCAGAAGTTCTTACTGCCAATTTACTGAAGCTTTCGGTAAAGATGTGTCCTGCGTCCTTAATCGTTTTtACTTAAAGTGGTATCGCCAACCGGGTGTTATTGTTGACAGCGTCAAATTTTACAGTACTTTCATGGTCGCTAACGATGGCATTCTAAGCAAATCAGAGAAGCACCCCTCTGGATCAGTCAGAGTCGACCAATGGCAGAGTTGGACAATGCCCAGGATCAGACTCCTGGTTGAGCTCCTGCCTTTGCATCCTTGCCCTAGTCCCCGTCCGATACTATAGGATATACTCAATTATGCTCGTGCGAACTATAGTGACGTAATAGCATCCTGTGATTTAGGACTCCTCTTTGTTTGCGTTCACGCTTGTAAGTTGCAAATTCCCGAGAGGCAGGATGATTTCTTGCTGCCTGTGCGGTCGTTGAAGAGGTCGACGAGTCGCTTCGACACGGTGTCCACGGCCCTCACTTGGGCCCTTGATATGGGGCGCAACGGGTCGCCGGGTGTGAGCCTGGAGACGGCCGACACGGGGCTGATGGGCGACAATGGGTTCAGGGGGTTCCACGGGCTCAGTGGACTCACGGGCGACGGGCTGAAGATGCCCGGGCCGCCGTTCAGTTTGCTGCGCCGGCCGTAGGCACGGAACGTGTCTGGAATGATCGTGAAGATGTCCTTGATCTCATCGACGACCCTTGATGATCTCGGTTGTTCCGAGATAGATTCAGCAGCCCTCTTGCGACCAGTCAGTTTCTCTGTCAGGTGGTTCTGAAGGCGTCCGGCGATACTTCTGAGTGCATCGAGTGTGCTAACGAGGGAAAGTGCGTTGGGCAGTTCTTCCGACGATGCGCCTGCAGATGTCAGGTAGCTGTGCAGCTCGTTGAGTGTCTGCATGTATTCGGGCTCCTTGCTCTCCTCCTTGACCTCTTCGACCTTGTCACGTGCGTTGGCGAACCTGCTGGGCAGAGTGCGAACCATATGAAACAGACCTCGGGCTCTTTCCGGGTACTCCCGCAAAACTCCGGCCAGGTCTCCGTGCAGGATTCGTTGCATGTCGCTCATCACGCGCCTAAAGTCGAAGATCACCTGCAGAATCTTCACGACTTCGACAAGAACGGTTGGGTGCTTGTCAATGGGCCTGACTTTGGTGAAAGCGTCCGTGATGCTGCTGAGATCCGGAATCGTGGGAGCCTGTGGAATGGGCGGCTTGGATTCTGCTGGAGGAGCAGGTGCTTCTTTCTTCGTCTCAGGTTcTACAGGCTTGGCAGCCTCTTTCTTTGGAGGAGGTGGCAGGTCATCTTCGACAGGTTCTTCTTCTTCaGAAGAaTCCTCCGGTTCCTGGACACTCGGCTTCAACTCGCTCTGAAGCCTTCCCAGCTCCTGTCTGGCGCACAGTGTAAAGGCCTCGGCTGGAGCAACCAAGCCGTCTTCAGTTTCTGTCACCCCTTCTTGTGACTTGAGACACTCTGGTATTGCGGATTGACTGGGAACATCCGTCTTTACGAGTTCATTACTGTCTGGAAGCTTGATGCTGATTGGTACGTTGTCGACAAACTTGACGGCAGGGgCGCCTTGTGAAAATGGCACCACAATtGCAGCGAGTGCTACgAGCAATAGCATTCTCATGGTTCTGTTTACCATGACTAGCGTCCTtAAATCTGaTTaTCcGGTATGATGGGAGTATCCAaGagCTTTGCGAAGACcAccGATGTCGCGAACTGTTTTAACCcTACGAGTGAGTCTG
>athaller79
gtataagacgacgcagccaattgagaccatcaagtctttcgtggtgaacagttttatatcgtaattcaacatggagctttCCccgAatagtaGggTttgAAaagcaGTGATtAAaatCACccaTGCTTtGTtGTTtACATAAaaCcGCAAaTGAAaTCAaCcaCGTACcTGGGGCAGTATCTCGGAACAAAAGCACCgcttttgtaatacatgtttattcgtcttggtagtcaagtggttaaggcgttaagatgcttaccttaagatcagtggattgaataccagggtgtctgaattttgacggggtgcttgaggtgtttacctaaatttaggtgcacgttaaaaacaccGTTAaTtGTAaTTtCcggagcCGCatCTATGACGTCCcTCGTAatcAAaCTGcTCttAGgTGCGAaGCAGCTTttGTAaGAGACcGTGTtCgTCcTtCCcTCACACGTCcAcTCCCccTCTGCGCATGCGCCAACTCTCCCCctcTCcTCTTCCtgtgaacgtatcgtgagggctgccttcacttcatatctgtctctccgtcacaattgtgcgctcgtatataatgcgccgtgcgctcgctcccattaagcccacttccttttgattctcataacaacatataattacaccattcccactgCACtACaaggTAaCAcACATAAAATtGAGGGgTGGGGGgTAACTTAAGTGGTACACAACGTATACACAACTtCTCACACGaGTGAAACATACACGGAAGCATACAAATGGAACAACAATGgAAACATAAGCGAACACCAAGCACTGCTTCACATCCTCGCATGGcTCTCTATAGGgAAaGATgTAATacTTTTGGAATTGAAATACCAACATATACACTGGTACcTATATGCCGCTTTCAGTACCTTTTCtGGGTAGCTGAGTGCTTTCTcATGCAGCTCTGGGTCATgAagCAAACTGCTATTGACCaTGTGGTAATGTGTCGGtATTCAGcAGGCTATGTAtGGGCGTAACAACATTTTgCACTTCGCAAATACcTAtATGGTCGTTAACACTTGTCAaACGCATCGgCGACAtGttattGCAAGTACTtACATTTCACGAGATCAGTGGAAGATGATactctgctgaacaaactattgagcgatgccctgtggccgtaccaattcaaatcatcaattcgtattttaaaaatttcctgtccatattaggaacaagaactctacaagtcGTAGcAGTATAAaGTagatgtcgaagacctagtcaaacatcacttcaaaagaacttaatggaatcacAaaTGTGTAaTtAGCGtGAAaTTtAtCcGATTtCcAAaCACTAaTtACTtCATTtGgCcTACcAAAaaCATtGCGATAGgCTtCGTATTCATGTAACCCtacctgaatagtcgctctcagcctaacacaaagcagtacattgggaattacagttgaggcacagcatcttgatcagccccgtaagcccatggccacaggatcagagcaggccggaagttcttattgccagtttaccgaagctttcggtaaagatgtgtcctgcgcccttaatcgctttccctcaaagtgggatcgccaaccacacgtgggcatggggtgttattgttgacagcgtcaaattttacagtaccttcatggtcgctaatggtggcattctaggcaaatcagAGgCACCCcTCTGgATCAGTCAGAGTCGACTAaTGgCAGAGTtAAaCAaTGCCcAGgAGCAGACtcctggttgagctcctgcctttgcttccttgtccTAGtCCccGTCCGATACTAcaggatatactcagttatgctcgtgcgaactatagtgaagtaatagcatcctgtgatttaggactcctcttcttttgcgtttacgcttgtaagttgcaaattcccgagaggcaagaggatttcttgctgcctgtgcgggcgttgaagaggtcgacgagtcgcttcgacacggtgtccacagccctcacttgggccctagatatggggcgcaacgggtcaccgggtgtcagcctggagacggccgacacggggctgatgggcgacaatgggttcaGGgggTTCCACGGGCTCAGTGGACTCACGGGCGACGGGCTGAAAATGCCCGGGCCGCCGTTCAGTTTGCTGCGCCGGCCGTAGGCACGGAACGTGTCGGGAATGATCGTGAAGATGTCCTTGATCTCATCGACGACCCTTGATGATCTCGGTTGTTCCGAGATAGATTCAGCAGCCCTCTTGCGACCAGTCAGTTTCTCTGTCAGGTGGTTCTGAAGGCGTCCGGCGATACTTCTGAGTGCATCGAGTGTGCTAACGAGGGAAAGTGCGTTGGGCAGTTCTTCCGACGATGCGCCTGCAGATGTCAGGTAGCTGTGCAGCTCGTTGAGTGTCTGCATGTATTCGGGCTCCTTGCTCTCCTCCTTGACCTCTTCGACCTTGTCACGTGCGTTGGCGAACCTGCTGGGCAGAGTGCGAACCATATGAAACAGACCTCGGGCTCTTTCCGGGTACTCCCGCAAAACTCCGGCCAGGTCTCCGTGCAGGATTCGTTGCATGTCGCTCATCACGCGCCTAAAGTCGAAGATCACCTGCAGAATCTTCACGACTTCGACAAGAACGGTTGGGTGCTTGTCAATGGGCCTGACTTTGGTGAAAGCGTCCGTGATGCTGCTGAGATCCGGAATCGTGGGAGCCTGTGGAATGGGCGGCTTGGATTCTGCTGGAGGAGCAGGTGCTTCTTTCTTCGTCTCAGGTTcTACAGGCTTGGCAGCCTCTTTCTTTGGAGGAGGTGGCAGGTCATCTTCGACAGGTTCTTCTTCTTCaGAAGAaTCCTCCGGTTCCTGGACACTCGGCTTCAACTCGCTCTGAAGCCTTCCCAGCTCCTGTCTGGCGCACAGTGTAAAGGCCTCGGCTGGAGCAACCAAGCCGTCTTCAGTTTCTGTCACCCCTTCTTGTGACTTGAGACACTCTGGTATTGCGGATTGACTGGGAACATCCGTCTTTACGAGTTCATTACTGTCTGGAAGCTTGATGCTGATTGGTACGTTGTCGACAAACTTGACGGCAGGGgCGCCTTGTGAAAATGGCACCACAATtGCAGCGAGTGCTACgAGCAATAGCATTCTCATGGTTCTGTTTACCATGACTAGCGTCCTtAAATCTGaTTaTCcGGTATGATGGGAGTATCCAaGagCTTTGCGAAGACcAccGATGTCGCGAACTGTTTTAACCcTACGAGTGAGTCTG
>athaller80
gtataagacgacgcagccaattgagaccatcaagtctttcgtggtgaacagttttatatcgtaattcaacatggagctttCCccgAatagtaGggTttgAAaagcaGTGATtAAaatCACccaTGCTTtGTtGTTtACATAAaaCcGCAAaTGAAaTCAaCcaCGTACcTGGGGCAGTATCTCGGAACAAAAGCACCgcttttgtaatacatgtttattcgtcttggtagtcaagtggttaaggcgttaagatgcttaccttaagatcagtggattgaataccagggtgtctgaattttgacggggtgcttgaggtgtttacctaaatttaggtgcacgttaaaaacaccGTTAaTtGTAaTTtCcggagcCGCatCTATGACGTCCcTCGTAatcAAaCTGcTCttAGgTGCGAaGCAGCTTttGTAaGAGACcGTGTtCgTCcTtCCcTCACACGTCcAcTCCCccTCTGCGCATGCGCCAACTCTCCCCctcTCcTCTTCCCGTGAGCGTGGCGTGGGAGCTGCCTTCACTTCGTTTCTGTCTCTCCGTCACAATTGTGCGCTCGTGTATAATGCGCCGCGCGCTCGTTCCCATTGAGGCCACTTCATTTTGATTCTCATAACAACATAATAATCACACCATATTCGACTAatGAAAACTTGTGGGGATGCGAAAGGGCACTGGTTGTTCGGTGTTCACTTTGTAGTGCGATGAATACACACCTGCTAACACACACAAAaTtAaGGGGGGGggggTtAACTTAAGTGGTACACAACGTATACACAACTtCTCACACGaGTGAAACATACACGGAAGCATACAAATGGAACAACAATGgAAACATAAGCGAACACCAAGCACTGCTTCACATCCTCGCATGGcTCTCTATAGGgAAaGATgTAATacTTTTGGAATTGAAATACCAACATATACACTGGTACcTATATGCCGCTTTCAGTACCTTTTCtGGGTAGCTGAGTGCTTTCTcATGCAGCTCTGGGTCATgAagCAAACTGCTATTGACCaTGTGGTAATGTGTCGGtATTCAGcAGGCTATGTAtGGGCGTAACAACATTTTgCACTTCGCAAATACcTAtATGGTCGTTAACACTTGTCAaACGCATCGgCGACAtGttattGCAAGTACTtACATTTCACGAGATCAGTGGAAGATGATactctgctgaacaaactattgagcgatgccctgtggccgtaccaattcaaatcatcaattcgtattttaaaaatttcctgtccatattaggaacaagaactctacaagtcGTAGcAGTATAAaGTagatgtcgaagacctagtcaaacatcacttcaaaagaacttaatggaatcacAaaTGTGTAaTtAGCGtGAAaTTtAtCcGATTtCcAAaCACTAaTtACTtCATTtGgCcTACcAAAaaCATtGCGATAGgCTtCGTATTCATGTAACCCtacctgaatagtcgctctcagcctaacacaaagcagtacattgggaattacagttgaggcacagcatcttgatcagccccgtaagcccatggccacaggatcagagcaggccggaagttcttattgccagtttaccgaagctttcggtaaagatgtgtcctgcgcccttaatcgctttccctcaaagtgggatcgccaaccacacgtgggcatggggtgttattgttgacagcgtcaaattttacagtaccttcatggtcgctaatggtggcattctaggcaaatcagAGgCACCCcTCTGgATCAGTCAGAGTCGACTAaTGgCAGAGTtAAaCAaTGCCcAGgAGCAGACtcctggttgagctcctgcctttgcttccttgtccTAGtCCccGTCCGATACTAcaggatatactcagttatgctcgtgcgaactatagtgaagtaatagcatcctgtgatttaggactcctcttcttttgcgtttacgcttgtaagttgcaaattcccgagaggcaagaggatttcttgctgcctgtgcgggcgttgaagaggtcgacgagtcgcttcgacacggtgtccacagccctcacttgggccctagatatggggcgcaacgggtcaccgggtgtcagcctggagacggccgacacggggctgatgggcgacaatgggttcaGGgggTTCCACGGGCTCAGTGGACTCACGGGCGACGGGCTGAAAATGCCCGGGCCGCCGTTCAGTTTGCTGCGCCGGCCGTAGGCACGGAACGTGTCGGGAATGATCGTGAAGATGTCCTTGATCTCATCGACGACCCTTGATGATCTCGGTTGTTCCGAGATAGATTCAGCAGCCCTCTTGCGACCAGTCAGTTTCTCTGTCAGGTGGTTCTGAAGGCGTCCGGCGATACTTCTGAGTGCATCGAGTGTGCTAACGAGGGAAAGTGCGTTGGGCAGTTCTTCCGACGATGCGCCTGCAGATGTCAGGTAGCTGTGCAGCTCGTTGAGTGTCTGCATGTATTCGGGCTCCTTGCTCTCCTCCTTGACCTCTTCGACCTTGTCACGTGCGTTGGCGAACCTGCTGGGCAGAGTGCGAACCATATGAAACAGACCTCGGGCTCTTTCCGGGTACTCCCGCAAAACTCCGGCCAGGTCTCCGTGCAGGATTCGTTGCATGTCGCTCATCACGCGCCTAAAGTCGAAGATCACCTGCAGAATCTTCACGACTTCGACAAGAACGGTTGGGTGCTTGTCAATGGGCCTGACTTTGGTGAAAGCGTCCGTGATGCTGCTGAGATCCGGAATCGTGGGAGCCTGTGGAATGGGCGGCTTGGATTCTGCTGGAGGAGCAGGTGCTTCTTTCTTCGTCTCAGGTTcTACAGGCTTGGCAGCCTCTTTCTTTGGAGGAGGTGGCAGGTCATCTTCGACAGGTTCTTCTTCTTCaGAAGAaTCCTCCGGTTCCTGGACACTCGGCTTCAACTCGCTCTGAAGCCTTCCCAGCTCCTGTCTGGCGCACAGTGTAAAGGCCTCGGCTGGAGCAACCAAGCCGTCTTCAGTTTCTGTCACCCCTTCTTGTGACTTGAGACACTCTGGTATTGCGGATTGACTGGGAACATCCGTCTTTACGAGTTCATTACTGTCTGGAAGCTTGATGCTGATTGGTACGTTGTCGACAAACTTGACGGCAGGGgCGCCTTGTGAAAATGGCACCACAATtGCAGCGAGTGCTACgAGCAATAGCATTCTCATGGTTCTGTTTACCATGACTAGCGTCCTtAAATCTGaTTaTCcGGTATGATGGGAGTATCCAaGagCTTTGCGAAGACcAccGATGTCGCGAACTGTTTTAACCcTACGAGTGAGTCTG
>athaller81
GACGACcTCGAGTGCTTGAAaCGCAACGAACGCGCGGAGCTCGAACTCTTGCTCCGTCTCCTCTTCGAAACAGGACACCCCAGCGTCGGCCTCCGTGCCCcTAAGTGTGGAAAAAaGGCACACAGTGCCTTCTTtGTGCCTCGTTTGACTCGGAAAGGGTGTATCACCCTCGAAGCCGGTTCCATATGCCTGTCCTCTACCCGTCAGCCTTACCGTCGGGTCCCAAATCTACATACAAGGATTGGTACCTGAGGTATCCGTACGGTTTTCCGTTAACCTTCAGAGAGGAACTGGGGAGGCAGATCCCGTACAGCTCCATATTAACCCGCGCTTTGAACCGGAGGGACCGGTTGTTGTCCGCAACAGCCGCGAGGGCAAATCGTGGGGTCGTGAGGAACGTGAGGGCACATCGCCTTTCGCCAAAGGACGACCCTTTCTACTCGTCATCACTGCCACCACCCCGGGCTATGAACTGGCGGTTAATGGGCTTCCTTTCGcGACGTTCGATTATCGACAAGGACTGGCTCTTGCCGATATCACTCACCTCTGCATACACGGGGACGTCATCCTCCGTTCTGTGCACATACCTGTtCcGgAGATGCcTCATTtGTCGTCATCCcGTGAGTGCCcAACACGAGGTGTACGTtCcAGTCCTTtGATTCAGgTCCAGTCCTGATtGCACCTCTGACTTGCATCACTCAGTTCCCAAATCCAAAGTGCGTACGCTGCCCTCTACCAGAACCGGCTAAGATTGGAGACGTTTTCACACTTAGAGGGCAGATATCGCCGTGGGCCGAGAAATTTGTTGTGAACCTGGCCACGGGCCCGGGCACGGAGGACGACCTGGCGCTGCACCTGAACCCGCGCTTCGGCGAGGGCGCCTTGATACGCAACTGCCGTCGCGGCGGCAAGTGGGGCGACGAGGAGCGAGAGGGCGACTTCCCGCTGGCGCCGGGACGCGCCTTCGAGCTGCGCGTGGACGCCCTCGAaGACGCCTTCCGCGTCACCGTGGACGGCAACACGCTGTGCGACTTCGGACACCGCATGCCGCTCAAGAAGGTCAAGTACCTGGTCGCCGAGGGAGACTTGGTCGTCGACGACGTGCGCGTAGAGTCGGACGATGTGGAGAAACTGCGAGAACTGGCGGACAACTGGTCGTTGTACATGCCCCCGGAGCCACCCCAGCAAGTCCTGCAAGTGGGTGACGTGGTGCCGGAGCTGATGTCAGAGGCCATGACTTACTACGAGCCAAAACTGCAgCTGGACTCACCGGCGAAGCCGCTGTGTCAGCGGCTGCCGGAGGTGATGGCTCCGGGTCGTGTGGTCATCGTCTCCGGCGTGGTGGAACCGAAACCTTACAGGTTCCACGTGAACCTGCAGACCGACGTGGGTGACACGGCGGACATGGGACTGCACCTGAACCCGCGTTTCGACACCAAGCCGCGAGGAGTGGTGCTCAACTCCCGGGATCGGGACCAGTGGCAGCAGGAGGTGCAAGTTCCCGGTAGCAAGTTCCCCTTCACCGAAGGGTCGCCGTTCGAGATTCAGATTCACTGCCAAGAGGACAAGTTCCGGGTGCTGGTCAACGGCACCTTCCTTGCCGACTTTCCGCATCGCATCGACTGTTCGCGCATCGACTATGTCTGTGTCGACGGCTCGGTCATCCTCGACCGCATTGTCTTTGCCTGAGCACAACAATTGCGCGTACGCAAAACGCGACTTTAAAAAattcatgttaagacatcttagggttagataaacgcctttgaggacttgccGTATAGTGTAGCATTACTTAGAAACGTGGCAGTTTGAGCTAGCCGGTATGACATGAATATTTTCATAGCGCGaGCTCGGAACGATGgCAaaGGGACAaGAAGGAGACGAGCACTTGTCTTCTTCTGGTCCCTTTGTCGTCGTCGTTCCGAGCTAGCGCTATAAAAaTCGTAGCTTTCCGCTACGACGTGTAGTCATATCAGACATAAACGAATGAACAGCCTGGCTTCGGTAACTGGCTTTTTtATACTGGTCTTCGTcaaagtatgcggcctcctttacttgagaataccagtcttactgcgtgactcttaaggaaagttcttactttaagtgcggcattcgctgtggcgttaagcagaattaaaagaactctagttcggcccatagatgtttgaattgtcttgaacgtacctaagacgcggaatgtgctgcatattattgaggaagagtgcagaatgtgtcatagcacggacaatagttgtgtttcaatagagatcaacagcgaaaggcttagcataaagccaccggtttcaaagtacaacgcacttcggtgcttgcgacatcacggatgctaagtgaccgcataatagagttcgtcGggCAGgCcTGgTTTtCTCTtGATATAGAaGGgTTAGgCTGAGAACTATACAGTTTTCAAcgatcaatgtggaacttaggccctcatgcacagctcgctatatccgccatgtcaagtggctcggaatcgaccttatttgcctgcatactttgttgaggactgaatgcgcaacgaacgtgatcccacaaGaaagaaGAAAaaGAGAGATAaGCTATGCcATACACACATGATGgCGTGATTATCACTAaTACTTtACATCATAaCcAAaCACACTGCGTACGgTGgTGCTAaCGTTTtCTAaGAGCTGgAAaTtGCTGAaGAGgCCcGgTAaCGgCGTGTtCAGAaCAAATATTCGCGCAGTCCGGGCGGTAGCTAAAAAAcctcaagttgctagctttagttacggatgtaatacaaacacccataaatccaccttaagtgttaccctgtcataaatggtataactctgcacggtgttctgcgcccacgtcgctttcgtactgactgtaatgtatgcattttcctgccatgtgatttgcgccgtaaacaattgcagaggtcaatcaactCGgCGTCGCaaccatgCACACattatATtATCTtATtCACAGATAGCATGTtAAaCATATTtGgTAGTtAAAAaCATAGTGTGTGGAGAAATACGATAGCTTGGGTGGCTATTAACTAATCAGTTGTTCAGATACCCGCTGCACTGTTtGCAAGTGgCcAGTGgTGTGGgTAGTtGTAGTGACGTAGCTAGCTGAaGTATGGgTATAaCATAGCGTTTtGCAGATGCTTtGTGAATGCTGCATTTTTCGTAGCGTACACATTTGTACTTACAACGCGATTTTGATTAAACGTAACCTACACTTCATGTTCTTCATTGTCTATTCACGACAAGCACGTGTTTCAGGTGCAGCCGTCAGGTCGAACTTTACTAACAGTGATCGCGTtaCGTTaCGCGTTATTGTACACGTGAAATAAACACGCAAGTGCcTtGTGTGTAGAGATTAACATAACcTGCGTCAGCTTATGTGCATGTAAAGAAAAAaGTGCAATAAAATTATTTTtCGCTCGTTTCGGAGATTAG
>athaller82
GACGACcTCGAGTGCTTGAAaCGCAACGAACGCGCGGAGCTCGAACTCTTGCTCCGTCTCCTCTTCGAAACAGGACACCCCAGCGTCGGCCTCCGTGCCCcTAAGTGTGGAAAAAaGGCACACAGTGCCTTCTTtGTGCCTCGTTTGACTCGGAAAGGGTGTATCACCCTCGAAGCCGGTTCCATATGCCTGTCCTCTACCCGTCAGCCTTACCGTCGGGTCCCAAATCTACATACAAGGATTGGTACCTGAGGTATCCGTACGGTTTTCCGTTAACCTTCAGAGAGGAACTGGGGAGGCAGATCCCGTACAGCTCCATATTAACCCGCGCTTTGAACCGGAGGGACCGGTTGTTGTCCGCAACAGCCGCGAGGGCAAATCGTGGGGTCGTGAGGAACGTGAGGGCACATCGCCTTTCGCCAAAGGACGACCCTTTCTACTCGTCATCACTGCCACCACCCCGGGCTATGAACTGGCGGTTAATGGGCTTCCTTTCGcGACGTTCGATTATCGACAAGGACTGGCTCTTGCCGATATCACTCACCTCTGCATACACGGGGACGTCATCCTCCGTTCTGTGCACATACCTGTTCCGGAGATGCCAAAGTGCGTACGCTGCCCTCTACCAGAACCGGCTAAGATTGGAGACGTTTTCACACTTAGAGGGCAGATATCGCCGTGGGCCGAGAAATTTGTTGTGAACCTGGCCACGGGCCCGGGCACGGAGGACGACCTGGCGCTGCACCTGAACCCGCGCTTCGGCGAGGGCGCCTTGATACGCAACTGCCGTCGCGGCGGCAAGTGGGGCGACGAGGAGCGAGAGGGCGACTTCCCGCTGGCGCCGGGACGCGCCTTCGAGCTGCGCGTGGACGCCCTCGAaGACGCCTTCCGCGTCACCGTGGACGGCAACACGCTGTGCGACTTCGGACACCGCATGCCGCTCAAGAAGGTCAAGTACCTGGTCGCCGAGGGAGACTTGGTCGTCGACGACGTGCGCGTAGAGTCGGACGATGTGGAGAAACTGCGAGAACTGGCGGACAACTGGTCGTTGTACATGCCCCCGGAGCCACCCCAGCAAGTCCTGCAAGTGGGTGACGTGGTGCCGGAGCTGATGTCAGAGGCCATGACTTACTACGAGCCAAAACTGCAgCTGGACTCACCGGCGAAGCCGCTGTGTCAGCGGCTGCCGGAGGTGATGGCTCCGGGTCGTGTGGTCATCGTCTCCGGCGTGGTGGAACCGAAACCTTACAGGTTCCACGTGAACCTGCAGACCGACGTGGGTGACACGGCGGACATGGGACTGCACCTGAACCCGCGTTTCGACACCAAGCCGCGAGGAGTGGTGCTCAACTCCCGGGATCGGGACCAGTGGCAGCAGGAGGTGCAAGTTCCCGGTAGCAAGTTCCCCTTCACCGAAGGGTCGCCGTTCGAGATTCAGATTCACTGCCAAGAGGACAAGTTCCGGGTGCTGGTCAACGGCACCTTCCTTGCCGACTTTCCGCATCGCATCGACTGTTCGCGCATCGACTATGTCTGTGTCGACGGCTCGGTCATCCTCGACCGCATTGTCTTTGCCTGAGCACAACAATTGCGCGTACGCAAAACGCGACTTTAAAAAattcatgttaagacatcttagggttagataaacgcctttgaggacttgccGTATAGTGTAGCATTACTTAGAAACGTGGCAGTTTGAGCTAGCCGGTATGACATGAATATTTTCATAGCGCGaGCTCGGAACGATGgCAaaGGGACAaGAAGGAGACGAGCACTTGTCTTCTTCTGGTCCCTTTGTCGTCGTCGTTCCGAGCTAGCGCTATAAAAaTCGTAGCTTTCCGCTACGACGTGTAGTCATATCAGACATAAACGAATGAACAGCCTGGCTTCGGTAACTGGCTTTTTtATACTGGTCTTCGTcaaagtatgcggcctcctttacttgagaataccagtcttactgcgtgactcttaaggaaagttcttactttaagtgcggcattcgctgtggcgttaagcagaattaaaagaactctagttcggcccatagatgtttgaattgtcttgaacgtacctaagacgcggaatgtgctgcatattattgaggaagagtgcagaatgtgtcatagcacggacaatagttgtgtttcaatagagatcaacagcgaaaggcttagcataaagccaccggtttcaaagtacaacgcacttcggtgcttgcgacatcacggatgctaagtgaccgcataatagagttcgtcGggCAGgCcTGgTTTtCTCTtGATATAGAaGGgTTAGgCTGAGAACTATACAGTTTTCAAcgatcaatgtggaacttaggccctcatgcacagctcgctatatccgccatgtcaagtggctcggaatcgaccttatttgcctgcatactttgttgaggactgaatgcgcaacgaacgtgatcccacaaGaaagaaGAAAaaGAGAGATAaGCTATGCcATACACACATGATGgCGTGATTATCACTAaTACTTtACATCATAaCcAAaCACACTGCGTACGgTGgTGCTAaCGTTTtCTAaGAGCTGgAAaTtGCTGAaGAGgCCcGgTAaCGgCGTGTtCAGAaCAAATATTCGCGCAGTCCGGGCGGTAGCTAAAAAAcctcaagttgctagctttagttacggatgtaatacaaacacccataaatccaccttaagtgttaccctgtcataaatggtataactctgcacggtgttctgcgcccacgtcgctttcgtactgactgtaatgtatgcattttcctgccatgtgatttgcgccgtaaacaattgcagaggtcaatcaactCGgCGTCGCaaccatgCACACattatATtATCTtATtCACAGATAGCATGTtAAaCATATTtGgTAGTtAAAAaCATAGTGTGTGGAGAAATACGATAGCTTGGGTGGCTATTAACTAATCAGTTGTTCAGATACCCGCTGCACTGTTtGCAAGTGgCcAGTGgTGTGGgTAGTtGTAGTGACGTAGCTAGCTGAaGTATGGgTATAaCATAGCGTTTtGCAGATGCTTtGTGAATGCTGCATTTTTCGTAGCGTACACATTTGTACTTACAACGCGATTTTGATTAAACGTAACCTACACTTCATGTTCTTCATTGTCTATTCACGACAAGCACGTGTTTCAGGTGCAGCCGTCAGGTCGAACTTTACTAACAGTGATCGCGTtaCGTTaCGCGTTATTGTACACGTGAAATAAACACGCAAGTGCcTtGTGTGTAGAGATTAACATAACcTGCGTCAGCTTATGTGCATGTAAAGAAAAAaGTGCAATAAAATTATTTTtCGCTCGTTTCGGAGATTAG
>athaller83
GACGACcTCGAGTGCTTGAAaCGCAACGAACGCGCGGAGCTCGAACTCTTGCTCCGTCTCCTCTTCGAAACAGGACACCCCAGCGTCGGCCTCCGTGCCCcTAAGTGTGGAAAAAaGGCACACAGTGCCTTCTTtGTGCCTCGTTTGACTCGGAAAGGGTGTATCACCCTCGAAGCCGGTTCCATATGCCTGTCCTCTACCCGTCAGCCTTACCGTCGGGTCCCAAATCTACATACAAGGATTGGTACCTGAGGTATCCGTACGGTTTTCCGTTAACCTTCAGAGAGGAACTGGGGAGGCAGATCCCGTACAGCTCCATATTAACCCGCGCTTTGAACCGGAGGGACCGGTTGTTGTCCGCAACAGCCGCGAGGGCAAATCGTGGGGTCGTGAGGAACGTGAGGGCACATCGCCTTTCGCCAAAGGACGACCCTTTCTACTCGTCATCACTGCCACCACCCCGGGCTATGAACTGGCGGTTAATGGGCTTCCTTTCGcGACGTTCGATTATCGACAAGGACTGGCTCTTGCCGATATCACTCACCTCTGCATACACGGGGACGTCATCCTCCGTTCTGTGCACATACCTGTtCcGgAGATGCcTCATTtGTCGTCATCCcGTGAGTGCCcAACACGAGGTGTACGTtCcAGTCCTTtGATTCAGgTCCAGTCCTGATtGCACCTCTGACTTGCATCACTCAGTTCCCAAATCCAAAGTGCGTACGCTGCCCTCTACCAGAACCGGCTAAGATTGGAGACGTTTTCACACTTAGAGGGCAGATATCGCCGTGGGCCGAGAAATTTGTTGTGAACCTGGCCACGGGCCCGGGCACGGAGGACGACCTGGCGCTGCACCTGAACCCGCGCTTCGGCGAGGGCGCCTTGATACGCAACTGCCGTCGCGGCGGCAAGTGGGGCGACGAGGAGCGAGAGGGCGACTTCCCGCTGGCGCCGGGACGCGCCTTCGAGCTGCGCGTGGACGCCCTCGAaGACGCCTTCCGCGTCACCGTGGACGGCAACACGCTGTGCGACTTCGGACACCGCATGCCGCTCAAGAAGGTCAAGTACCTGGTCGCCGAGGGAGACTTGGTCGTCGACGACGTGCGCGTAGAGTCGGACGATGTGGAGAAACTGCGAGAACTGGCGGACAACTGGTCGTTGTACATGCCCCCGGAGCCACCCCAGCAAGTCCTGCAAGTGGGTGACGTGGTGCCGGAGCTGATGTCAGAGGCCATGACTTACTACGAGCCAAAACTGCAgCTGGACTCACCGGCGAAGCCGCTGTGTCAGCGGCTGCCGGAGGTGATGGCTCCGGGTCGTGTGGTCATCGTCTCCGGCGTGGTGGAACCGAAACCTTACAGGTTCCACGTGAACCTGCAGACCGACGTGGGTGACACGGCGGACATGGGACTGCACCTGAACCCGCGTTTCGACACCAAGCCGCGAGGAGTGGTGCTCAACTCCCGGGATCGGGACCAGTGGCAGCAGGAGGTGCAAGTTCCCGGTAGCAAGTTCCCCTTCACCGAAGGGTCGCCGTTCGAGATTCAGATTCACTGCCAAGAGGACAAGTTCCGGGTGCTGGTCAACGGCACCTTCCTTGCCGACTTTCCGCATCGCATCGACTGTTCGCGCATCGACTATGTCTGTGTCGACGGCTCGGTCATCCTCGACCGCATTGTCTTTGCCTGAGCACAACAATTGCGCGTACGCAAAACGCGACTTTAAAAgatccatgttaagcatcttagggttagataaacgcctttgaggacttgccgtatagtgtagcattacttagaagcgtggcagtttgagctagctggtatgacatgaatattttcttagcgtgagctcggaacgacgacaggggacaagaaggagaCGAGCACTCGTCTtCTtCTtGTCCcTTtGTCGTCGTCGTtCcGAGCTaGCGCTATaaaaaTCGtagcgttacGCTACgacgtgaagtcatatcagacaTAAaCGAaTGAaCAGCcTGgCTtCGgTAaCTGgCTTtATATACTGgTCTtCGTCAAAaGTATGCagCCcACTTtACTtGAGAaTACcAGTaTtACTGCGTGACTCTtAaGAAAaGTtCTtGCTTtAAGTGtGGCATTCGCTGTGGtgcacgaacaagcgttgcatcaacagcttttgagaagggctgagcataaagcccgagaagacggatgctaagtgaccgcattatatagttcgtcgagcaggcctggttatctcttcacatagaagggttaggctgagaactataactatacagttttcaacgctcaatgtagtatttaggccctcatgcacagctcgctatatccgccctgtcaagttgcccggaatcgaccttagtttgcccgcatacttttgttgaggactgaatgtgcagttaacgtgatcccacaagaaaagaaagataagctataccatACAAaCATGATGACGTGATtGTCACTAaTAGCTtACATCATAaCcAAaCGCACTGCGCACGgTGgTGCTACcGTTtGTtAaGAGCTGgAAaTtGCTGAaGGggCCcGCTAaCGgCATGTtCAGAaCAAaTAaTCGCgcaGtCcgggcggtagctaaatctcAagctgctagcTTttgTtaCGgTtGTcgTAcaTttacAAAaaaaagCACGCaaacacccataaattcaccttaagtgttaccctgccataaatggtataactctgcaattttcactgtgttctgcgcccacgtcgctttcgtactgactgtaatgtatgcattttcctgccatgtgattttcgccgtaaacaagtgcagaggtcaataaactcggcgtcgcaaccatgcacatattatattatgtcttattcacagatagcatattaagcatatttggtagttaaaaaaCATagTGTGTGGAGAAaTACGAGAGCTtGgATGgCcATtaaCTAaTCAGTtGTTTtGCTACCcGCTGCACTGTTtGCAatGGgaTAGCGgTGTGGGTAGATGTAGCGACGTAGCTAGCTATAGCTGAAGTATGGGtATAACATAGCGCTTTGCAAATGCTTTGTGAaTGctGCATTTTTCGTAGCGTACATATCTGTATTTACAACGCgaTTTTAGGTAAACGTAACCGACACTTCATGTTTTTCATTGTCTATTCACGACAAAGACGTGTTTCAGgTGCAGCCATCAGgTCGAaCTTTACTAACAGTGATCGCGTTACGTTACACGTTATTGcACACGTGAAaTAAACACGCAaGTGCCTTGTGTGTAGAGATTGACATAACCTGCGTCGGCTTATGTGCATGTAAaGAAAAAaGTGCAATAAAATtATTTTtCGCTCGTTT
>athaller84
GACGACcTCGAGTGCTTGAAaCGCAACGAACGCGCGGAGCTCGAACTCTTGCTCCGTCTCCTCTTCGAAACAGGACACCCCAGCGTCGGCCTCCGTGCCCcTAAGTGTGGAAAAAaGGCACACAGTGCCTTCTTtGTGCCTCGTTTGACTCGGAAAGGGTGTATCACCCTCGAAGCCGGTTCCATATGCCTGTCCTCTACCCGTCAGCCTTACCGTCGGGTCCCAAATCTACATACAAGGATTGGTACCTGAGGTATCCGTACGGTTTTCCGTTAACCTTCAGAGAGGAACTGGGGAGGCAGATCCCGTACAGCTCCATATTAACCCGCGCTTTGAACCGGAGGGACCGGTTGTTGTCCGCAACAGCCGCGAGGGCAAATCGTGGGGTCGTGAGGAACGTGAGGGCACATCGCCTTTCGCCAAAGGACGACCCTTTCTACTCGTCATCACTGCCACCACCCCGGGCTATGAACTGGCGGTTAATGGGCTTCCTTTCGcGACGTTCGATTATCGACAAGGACTGGCTCTTGCCGATATCACTCACCTCTGCATACACGGGGACGTCATCCTCCGTTCTGTGCACATACCTGTTCCGGAGATGCCAAAGTGCGTACGCTGCCCTCTACCAGAACCGGCTAAGATTGGAGACGTTTTCACACTTAGAGGGCAGATATCGCCGTGGGCCGAGAAATTTGTTGTGAACCTGGCCACGGGCCCGGGCACGGAGGACGACCTGGCGCTGCACCTGAACCCGCGCTTCGGCGAGGGCGCCTTGATACGCAACTGCCGTCGCGGCGGCAAGTGGGGCGACGAGGAGCGAGAGGGCGACTTCCCGCTGGCGCCGGGACGCGCCTTCGAGCTGCGCGTGGACGCCCTCGAaGACGCCTTCCGCGTCACCGTGGACGGCAACACGCTGTGCGACTTCGGACACCGCATGCCGCTCAAGAAGGTCAAGTACCTGGTCGCCGAGGGAGACTTGGTCGTCGACGACGTGCGCGTAGAGTCGGACGATGTGGAGAAACTGCGAGAACTGGCGGACAACTGGTCGTTGTACATGCCCCCGGAGCCACCCCAGCAAGTCCTGCAAGTGGGTGACGTGGTGCCGGAGCTGATGTCAGAGGCCATGACTTACTACGAGCCAAAACTGCAgCTGGACTCACCGGCGAAGCCGCTGTGTCAGCGGCTGCCGGAGGTGATGGCTCCGGGTCGTGTGGTCATCGTCTCCGGCGTGGTGGAACCGAAACCTTACAGGTTCCACGTGAACCTGCAGACCGACGTGGGTGACACGGCGGACATGGGACTGCACCTGAACCCGCGTTTCGACACCAAGCCGCGAGGAGTGGTGCTCAACTCCCGGGATCGGGACCAGTGGCAGCAGGAGGTGCAAGTTCCCGGTAGCAAGTTCCCCTTCACCGAAGGGTCGCCGTTCGAGATTCAGATTCACTGCCAAGAGGACAAGTTCCGGGTGCTGGTCAACGGCACCTTCCTTGCCGACTTTCCGCATCGCATCGACTGTTCGCGCATCGACTATGTCTGTGTCGACGGCTCGGTCATCCTCGACCGCATTGTCTTTGCCTGAGCACAACAATTGCGCGTACGCAAAACGCGACTTTAAAAgatccatgttaagcatcttagggttagataaacgcctttgaggacttgccgtatagtgtagcattacttagaagcgtggcagtttgagctagctggtatgacatgaatattttcttagcgtgagctcggaacgacgacaggggacaagaaggagaCGAGCACTCGTCTtCTtCTtGTCCcTTtGTCGTCGTCGTtCcGAGCTaGCGCTATaaaaaTCGtagcgttacGCTACgacgtgaagtcatatcagacaTAAaCGAaTGAaCAGCcTGgCTtCGgTAaCTGgCTTtATATACTGgTCTtCGTCAAAaGTATGCagCCcACTTtACTtGAGAaTACcAGTaTtACTGCGTGACTCTtAaGAAAaGTtCTtGCTTtAAGTGtGGCATTCGCTGTGGtgcacgaacaagcgttgcatcaacagcttttgagaagggctgagcataaagcccgagaagacggatgctaagtgaccgcattatatagttcgtcgagcaggcctggttatctcttcacatagaagggttaggctgagaactataactatacagttttcaacgctcaatgtagtatttaggccctcatgcacagctcgctatatccgccctgtcaagttgcccggaatcgaccttagtttgcccgcatacttttgttgaggactgaatgtgcagttaacgtgatcccacaagaaaagaaagataagctataccatACAAaCATGATGACGTGATtGTCACTAaTAGCTtACATCATAaCcAAaCGCACTGCGCACGgTGgTGCTACcGTTtGTtAaGAGCTGgAAaTtGCTGAaGGggCCcGCTAaCGgCATGTtCAGAaCAAaTAaTCGCgcaGtCcgggcggtagctaaatctcAagctgctagcTTttgTtaCGgTtGTcgTAcaTttacAAAaaaaagCACGCaaacacccataaattcaccttaagtgttaccctgccataaatggtataactctgcaattttcactgtgttctgcgcccacgtcgctttcgtactgactgtaatgtatgcattttcctgccatgtgattttcgccgtaaacaagtgcagaggtcaataaactcggcgtcgcaaccatgcacatattatattatgtcttattcacagatagcatattaagcatatttggtagttaaaaaaCATagTGTGTGGAGAAaTACGAGAGCTtGgATGgCcATtaaCTAaTCAGTtGTTTtGCTACCcGCTGCACTGTTtGCAatGGgaTAGCGgTGTGGGTAGATGTAGCGACGTAGCTAGCTATAGCTGAAGTATGGGtATAACATAGCGCTTTGCAAATGCTTTGTGAaTGctGCATTTTTCGTAGCGTACATATCTGTATTTACAACGCgaTTTTAGGTAAACGTAACCGACACTTCATGTTTTTCATTGTCTATTCACGACAAAGACGTGTTTCAGgTGCAGCCATCAGgTCGAaCTTTACTAACAGTGATCGCGTTACGTTACACGTTATTGcACACGTGAAaTAAACACGCAaGTGCCTTGTGTGTAGAGATTGACATAACCTGCGTCGGCTTATGTGCATGTAAaGAAAAAaGTGCAATAAAATtATTTTtCGCTCGTTT
>athaller85
CATTCACTTAACTTTTtCTTCTCCGAGTCGTACAGTTCGGTGCTCATGGCAGTGCCTGTCTGCAGAAGAGGACCAAATGTAAGCAGAGTGAATTAAACTGCTAATGGGGgTTGGGAGTGGTAATTGACCTGTGCTGCGGAGCTTATTTCAGCATGATTTGAGGAGTGCGAGTGGCTTTGTGTGGATGGGGGGGgCGTGCATGAGTCCTTGCAGTTACGTGCCGACCCATAGCTTCCCATGTGCTTCACTGGCTGGCAAAGAGAAAtCGGGACGCGGTCCCTTTCCGGTGTGCTGGGCCCTCTTCGCCGATATTGGTTGCAGGGAGTACTGCTGTAGTCTTTGCTCCTGTGGTTTTGGGACCACCGCTTATGTTGCCGTTAAAATGCGCCTAGGCAAGAAGTTGGGGAAACGTATCGAGATCCTGTTCTGGTGTCCTGGCCCTAAAGCCCGCCGACCGCGAAGATCCCTGTACCGGCTACCGGGCTGCTTAACTCCATTCTACGCCGCCGCCTGCCGAGCGTGTATGGGCATGCTGGCCCTCGAGGACACGgTGCTGTGCACGCAGGTTTGCTCAGAGGCTTTCATCTCTGCCGTCTCTAAATGTGGGGCTGTGTTTTTTtGTAGGGTTGTAGCTAGCTATTTACACCTAGCCAACCTTGTGGATTAttgcTTaaGGTTAAGGTTAGTCAGGCAGCATTGCGTAACGGTGTGTGGGTAGTCGGCGTTTTCTTGCAGCTCCTGGCgCGAGTGTGTGCAATGCCAATGTGCGGGGCCGCTCCGGGCTGGCTGTGTTGTGTGCCGCTATGATGCCGAGGCGTCGAGCGTGTGCCGCGATGCCGTAAAGCAAGGCGTCGAGCAAGGGGTATCCTTCCCTGCGTCGGCCTATACATCTGAGGCCGTGGTTCCCGTGCTTTCCCCGGTGTAGTGTGCAAGGACCGCCGGCGACGCGTCTTGTGCGAGTAGCGTGTGAGGCGTGCCAGGGCCGTCGTTGGAGGATGCGTGTTCTCCCTCAAGTCAAGATATCTTTCCAAGAGTTCCATTGCCAGCCTAGTCCgAccgagaTGTCATCGCGGCTTCATTACCTAGCTCGTTCGACGACGCCTACCTAGCCCCATCTAAATGCCACCACTAATGTCCCCCAGCGATTGAAGCTTCATCTGGCACTTGATATTCCTCTGCTGTAAAAAGGCTGATCATTCAAGCGAGAAATGGACTATTTGTCAAGAGATTCCAAAGATATAATGAATACCATTTAAGCTGAAAAGTGAACGCTGTTACAGATCTATTCTCCCCAATTTTATCAAGCAGTTTTGACCTTATATTTTTTTAAAGACCATGTAATTCAGTGCAAGTGTTATGCACTGCTTATTCCAGTTTTACAGCTTTTGTGATGGTCAGTTTCATTCGACTATATTCGTGATCATGTTTTATGCTGTATCATCTCGTTATCCTCAATTACAATTCACTTGTGTTAAAGTTGGAAATGGCAAAAGTATGGGGgCATATGTAACGCGAGTAGCTCCAAATGCATTGTTGGCAAACATAGCTTGaCTCATTTTTAATGCAGTCTGAATAATGGCACTAATTGAACATGTGCCTTGAAATGTTCCCAacaTTTTTTGCTTGTCAGCATTCCagAGTTTGAAAGATCTATTGATCACCAAACGAATGGTGTTAATGTAAACGGCAACCGTAGTGACTAAATTACTTGCAAACAGCCATTGTTTATGGTCTAATGTGTTAGACTACACCTAAGTTGCATACTTCAAAATTGCAATCGTTggTCAATACAAACATGTTCATTTACACATAGTTTGTCGGCTCTGATGCATTGCGTTAAATGCATCATTACAAAGCTAATATGCGTGCACGTAAAGCATATGCATTTGATAATATTGTAGTTGCCGCACATGTTGAAAATGAGCATAACGTGCATCAGCAAGTATTACTGTTACACATATAGATCACTTGATGGTGAGCTGCTTAAACACCTGTTCCTCTGATTTGCCTATAAATATGCACTTTGGAAAATTTAGGATTATTGGCAAGTACTAATTGTAGATTTCACTTGTTACATCAATAATCAAGCATATTGAAAAGTTGATGGCCTTGAGTGGATGTGCCAACTAGAAATtCCTTACAGGCTACCCATTGGCAACTATCAAATACATTTTTGCTATGATATATTGTAATGCTGGCCATTAGGTGTTGAGACCTTCAATGTTTACACTATTTGTGAAGAAATTCCTGGAAGAAACTATGACTTGCTTTCTACAAGTAATCGCTTAGCCTTAAGCAAGAAATTGTATACCACTGTTGCCAAATGCAAAGGTATCGCTTACATGAAGTGATCCTGACTATGTGTATGTAATAAATAAGCAGTTCTTGCTGCCTTAAATTACATTGGTGCATAATTTTGCACAGTAGCTACTTAGTAGGTCTGAATTGAGTTTCATAGAAGCATTGTATGTTCGAAAGACAAAAAGTCTTGCAGTTTATGCAAAAATATACTATTCAAGAGTTGTATGTTCAAAAACAAGTATTGCAAGTAGCTGCCTTGAAACTGAGTTCTATGTTCAAAAACAAAAGTATTTCATGTATCTGCCTTGAAAACAAAATCTCTAGTTTGCATTTATGAATACTTTGCACTCATGTCTGGACAGGGAGTGCGAAATTCTTGATTGCTTTGCCATTTTCATCCGAAGATTCCTTCGACAATTTTCATCCAAAGCTCTTCTGCACAAGCAATGTTTTGAGAAaTATGAATGCCATATGGCTAGTCATTCATTGTAAATATATACTTACAACGCCCAGAGATAAGCGTTGCTGTAAATGAAGGGTCAATAAAACGATTCCACAAAAAGCCTATGAAAAAAAAaTTGaGCAAaGCTTATGAAAAGAAAAAAaGATAGAGGAAAACTTATCAAAGGCTAGTGGAAAAAAaAaTTGGAAaGGTGTGGAATCTGGGGCAGGTGCCAGGGGAGTAGGGAGCCTGCCAGAAAAAaTTATGAGCACTCTATTTGCAGCAACGTTAGCAGCTTTTGGTATTGTGAAGTTTTAAGCAGAAGAAAATGAaGAaTTCTTAAATGATGAAATAAAGAAaCTCATGGCtGTAGgAACAGGAaTGAGAGCAGGTCGAAAAAGCCACTTAGTGATGCACTCGGACGGGAGGATGCAAGAAGAGCTAAGACAATTACTGACTACACCGTTTGAGCGCACGTGCGAAAATAGTGGTCACAGCAAGCAAATGGGCTCCACACATGCGCTCATGCATTGTAAACATTTCTAAGGTTTACAGCTTTCAAGAAGGTCAAAACGTTGATGTCAAGGGAGCTAGGTTCAGCACAAAAATCCCCATTCTCCTAAGTACTCCCCGAATTTCACAACTTCATGTCCAGGTAAAGAAATGGCAATCATGAACATACCCCTAATGCTCACTGTGTTTCCCTTAATGAATATGCAAAGCGCTAAGaTTCTGTTGGGTAACcGCTTTTAATACAGGAGTACTTTTtGCAAGAACAGAATCTAGTGCCCTCGTTCGCTTTTTTTCAGCCTAGTCTAGACACATTCATTGAGACGGTACACTACATTTCGCAAAGTGTGAGGTCACTGAGCTTTCGaCGGTAAACCACTAGAAAATCAATGAAGAGTTtACAAAGTGAAAGGGAATAGTTTTCTTGGGTCAGCAGAGAGACTCAATGGTGGTCACAGGCACCACATGCAACCAAGAAAGGCATTACACAAAGGGTTTGTGGCAAAACGCGCCGCGAGATCCATCCGAGCCAGTCTGACTCTACGCCACTGCATTTTGCAGTCGCAATTGGCACACGTGAGCTCACAGACAGCACAGCGTAGAAAAACCaCCGaCCAAAACCATACAACAAAAaGCAAGAGCTTGCTTACACACTCCTGTATAGAAAATCTTTtCCTCACTTGTACGACAAAGCAGTCACAGACATAGAGGCCGCAAAATACACGTGTCTTGCTCCTGTACAATCGGTCTGGAAAGCAGACTTTCTGCATTACTTAATTAGGGCAGGCTGCCACTGTCAGTTCACAAAACCCACACAGTCAGGCTTGGGATCAGACGACCAAAGAGCATTCGCAACCCACTGCCGAGGCTTTCAAGACTTGAGCTCTGCACAAAAGCAGCAGTGTGCAAACACTCGCAGCTTTtCTGCAACAATGCACTAGCCAGCGACACAAATGCaC
>athaller86
CATTCACTTAACTTTTtCTTCTCCGAGTCGTACAGTTCGGTGCTCATGGCAGTGCCTGTCTGCAGAAGAGGACCAAATGTAAGCAGAGTGAATTAAACTGCTAATGGGGgTTGGGAGTGGTAATTGACCTGTGCTGCGGAGCTTATTTCAGCATGATTTGAGGAGTGCGAGTGGCTTTGTGTGGATGGGGGGGgCGTGCATGAGTCCTTGCAGTTACGTGCCGACCCATAGCTTCCCATGTGCTTCACTGGCTGGCAAAGAGAAAtCGGGACGCGGTCCCTTTCCGGTGTGCTGGGCCCTCTTCGCCGATATTGGTTGCAGGGAGTACTGCTGTAGTCTTTGCTCCTGTGGTTTTGGGACCACCGCTTATGTTGCCGTTAAAATGCGCCTAGGCAAGAAGTTGGGGAAACGTATCGAGATCCTGTTCTGGTGTCCTGGCCCTAAAGCCCGCCGACCGCGAAGATCCCTGTACCGGCTACCGGGCTGCTTAACTCCATTCTACGCCGCCGCCTGCCGAGCGTGTATGGGCATGCTGGCCCTCGAGGACACGgTGCTGTGCACGCAGGTTTGCTCAGAGGCTTTCATCTCTGCCGTCTCTAAATGTGGGGCTGTGTTTTTTtGTAGGGTTGTAGCTAGCTATTTACACCTAGCCAACCTTGTGGATTAttgcTTaaGGTTAAGGTTAGTCAGGCAGCATTGCGTAACGGTGTGTGGGTAGTCGGCGTTTTCTTGCAGCTCCTGGCgCGAGTGTGTGCAATGCCAATGTGCGGGGCCGCTCCGGGCTGGCTGTGTTGTGTGCCGCTATGATGCCGAGGCGTCGAGCGTGTGCCGCGATGCCGTAAAGCAAGGCGTCGAGCAAGGGGTATCCTTCCCTGCGTCGGCCTATACATCTGAGGCCGTGGTTCCCGTGCTTTCCCCGGTGTAGTGTGCAAGGACCGCCGGCGACGCGTCTTGTGCGAGTAGCGTGTGAGGCGTGCCAGGGCCGTCGTTGGAGGATGCGTGTTCTCCCTCAAGTCAAGATATCTTTCCAAGAGTTCCATTGCCAGCCTAGTCCgAccgagaTGTCATCGCGGCTTCATTACCTAGCTCGTTCGACGACGCCTACCTAGCCCCATCTAAATGCCACCACTAATGTCCCCCAGCGATTGAAGCTTCATCTGGCACTTGATATTCCTCTGCTGTAAAAAGGCTGATCATTCAAGCGAGAAATGGACTATTTGTCAAGAGATTCCAAAGATATAATGAATACCATTTAAGCTGAAAAGTGAACGCTGTTACAGATCTATTCTCCCCAATTTTATCAAGCAGTTTTGACCTTATATTTTTTTAAAGACCATGTAATTCAGTGCAAGTGTTATGCACTGCTTATTCCAGTTTTACAGCTTTTGTGATGGTCAGTTTCATTCGACTATATTCGTGATCATGTTTTATGCTGTATCATCTCGTTATCCTCAATTACAATTCACTTGTGTTAAAGTTGGAAATGGCAAAAGTATGGGGgCATATGTAACGCGAGTAGCTCCAAATGCATTGTTGGCAAACATAGCTTGaCTCATTTTTAATGCAGTCTGAATAATGGCACTAATTGAACATGTGCCTTGAAATGTTCCCAacaTTTTTTGCTTGTCAGCATTCCagAGTTTGAAAGATCTATTGATCACCAAACGAATGGTGTTAATGTAAACGGCAACCGTAGTGACTAAATTACTTGCAAACAGCCATTGTTTATGGTCTAATGTGTTAGACTACACCTAAGTTGCATACTTCAAAATTGCAATCGTTggTCAATACAAACATGTTCATTTACACATAGTTTGTCGGCTCTGATGCATTGCGTTAAATGCATCATTACAAAGCTAATATGCGTGCACGTAAAGCATATGCATTTGATAATATTGTAGTTGCCGCACATGTTGAAAATGAGCATAACGTGCATCAGCAAGTATTACTGTTACACATATAGATCACTTGATGGTGAGCTGCTTAAACACCTGTTCCTCTGATTTGCCTATAAATATGCACTTTGGAAAATTTAGGATTATTGGCAAGTACTAATTGTAGATTTCACTTGTTACATCAATAATCAAGCATATTGAAAAGTTGATGGCCTTGAGTGGATGTGCCAACTAGAAATtCCTTACAGGCTACCCATTGGCAACTATCAAATACATTTTTGCTATGATATATTGTAATGCTGGCCATTAGGTGTTGAGACCTTCAATGTTTACACTATTTGTGAAGAAATTCCTGGAAGAAACTATGACTTGCTTTCTACAAGTAATCGCTTAGCCTTAAGCAAGAAATTGTATACCACTGTTGCCAAATGCAAAGGTATCGCTTACATGAAGTGATCCTGACTATGTGTATGTAATAAGCAGTTCTTGCTGCCTTAAATTACATTGGTGCATAATTTTGCACAGTAGCTACTTAGTAGGTCTGAATTGAGTTTCATAGAAGCATTGTATGTTCGAAAGACAAAAAGTCTTGCAGTTTATGCAAAAATATACTATTCAAGAGTTGTATGTTCAAAAACAAGTATTGCAAGTAGCTGCCTTGAAACTGAGTTCTATGTTCAAAAACAAAAGTATTTCATGTATCTGCCTTGAAAACAAAATCTCTAGTTTGCATTTATGAATACTTTGCACTCATGTCTGGACAGGGAGTGCGAAATTCTTGATTGCTTTGCCATTTTCATCCGAAGATTCCTTCGACAATTTTCATCCAAAGCTCTTCTGCACAAGCAATGTTTTGAGAATATGAATGCCATATGGCTAGTCATTCATTGTAAATATATACTTACAACGCCCAGAGATAAGCGTTGCTGTAAATGAAGGGTCAATAAAACGATTCCACAAAAAGCCTATGAAAAAAAAaTTGaGCAAaGCTTATGAAAAGAAAAAAaGATAGAGGAAAACTTATCAAAGGCTAGTGGAAAAAAaAaTTGGAAaGGTGTGGAATCTGGGGCAGGTGCCAGGGGAGTAGGGAGCCTGCCAGAAAAAaTTATGAGCACTCTATTTGCAGCAACGTTAGCAGCTTTTGGTATTGTGAAGTTTTAAGCAGAAGAAAATGAaGAaTTCTTAAATGATGAAATAAAGAAaCTCATGGCtGTAGgAACAGGAaTGAGAGCAGGTCGAAAAAGCCACTTAGTGATGCACTCGGACGGGAGGATGCAAGAAGAGCTAAGACAATTACTGACTACACCGTTTGAGCGCACGTGCGAAAATAGTGGTCACAGCAAGCAAATGGGCTCCACACATGCGCTCATGCATTGTAAACATTTCTAAGGTTTACAGCTTTCAAGAAGGTCAAAACGTTGATGTCAAGGGAGCTAGGTTCAGCACAAAAATCCCCATTCTCCTAAGTACTCCCCGAATTTCACAACTTCATGTCCAGGTAAAGAAATGGCAATCATGAACATACCCCTAATGCTCACTGTGTTTCCCTTAATGAATATGCAAAGCGCTAAGaTTCTGTTGGGTAACcGCTTTTAATACAGGAGTACTTTTtGCAAGAACAGAATCTAGTGCCCTCGTTCGCTTTTTTTCAGCCTAGTCTAGACACATTCATTGAGACGGTACACTACATTTCGCAAAGTGTGAGGTCACTGAGCTTTCGaCGGTAAACCACTAGAAAATCAATGAAGAGTTtACAAAGTGAAAGGGAATAGTTTTCTTGGGTCAGCAGAGAGACTCAATGGTGGTCACAGGCACCACATGCAACCAAGAAAGGCATTACACAAAGGGTTTGTGGCAAAACGCGCCGCGAGATCCATCCGAGCCAGTCTGACTCTACGCCACTGCATTTTGCAGTCGCAATTGGCACACGTGAGCTCACAGACAGCACAGCGTAGAAAAACCaCCGaCCAAAACCATACAACAAAAaGCAAGAGCTTGCTTACACACTCCTGTATAGAAAATCTTTtCCTCACTTGTACGACAAAGCAGTCACAGACATAGAGGCCGCAAAATACACGTGTCTTGCTCCTGTACAATCGGTCTGGAAAGCAGACTTTCTGCATTACTTAATTAGGGCAGGCTGCCACTGTCAGTTCACAAAACCCACACAGTCAGGCTTGGGATCAGACGACCAAAGAGCATTCGCAACCCACTGCCGAGGCTTTCAAGACTTGAGCTCTGCACAAAAGCAGCAGTGTGCAAACACTCGCAGCTTTtCTGCAACAATGCACTAGCCAGCGACACAAATGCaC
>athaller87
GGTGAGGTTAaTCGGTtGCGCAGGATTATACTCTTCTTCGAGAGCCGCTCGGACGATCGACGCGGAAGAAGGCCGTCTTCGACAATGTCTACGTACACTCGGATGGCCGCGTTGTTCGCGGTGGTAGCCCTGCTTCTCTGCGTCCGGACGTCCTCGGGCCAGGACAACTCGTACTCGGTCAGCAGCTTCCACCACGAGAGTTTCGGCCCCGACGGCATCGTGATGGGCCGCTCGGGCTACAAGGACTCGACGGGCAAGAGCCGCTTCACGCATTACCAGGTGGGCAAGGACGGCAaGCGAAAGTTCATCAGGGACGACCCCGAGGGTGACATTGAGTCCAGGAGTCTGCTGCCAGACCCTtCCAAGGTCGGCTTCAGCTTCCCAGGAGGGTTCCCCGGTTTCCCAGACCCGCATATCGAGTTCTTCAAGGCCCTGGGCTTCCCCAAGAGCGCCTTCTTCCCCAGTTTTCCCCAGGATCTGCTGCCACATGATCTCCTGCCACCTTCTGTAGCCAGCGGATCCGGAAGCTACGGTCAAGGAGTGGAAGGTCGCAAGGGCAGCACGAACAACAACTTCCCCTCGTCTGCACGTGCACGCCCCTCCTACTGAGATCCCGGACAACTCCTTCCTCCtGTACGGACACTACTGCATGACGTGGCGACTCTCGAAAAAaCCACATCAACAACAGACTTTTtCGGCGGGTCTCTGCTGCCGCCTGTCATCACCACACACCACTTCTTTCCGCCTGACCTTCTTCCACGAGAACTGCAGACCACACCGTCCCCAGGAGCCAGTGGGGCCAAGGGTACTCGCCCCGCCCCCCTGCCTGCATCGGGTCTCTCAGAGACCTCACCGCCACAAAACAGGCGCATCCCACCGCCACCAGTGCCTAGGGAGCAGGCAAATCAACGCTACACACTGCAGTGACAAAACGAAAAaTAAGACTCGGGCCGTCAATGCCTCCTGTTCTTCCTCCCGTCAGGCAGAGAGCTGGTTGGGTGTCGCCGCTGTAGGACCAATGTCCTTGCATGAATGATGTGGAAACATCCCAACGATGTATTGAAAATGCTCCTTGGACTCTAAAGCATGAACTCAACATAAGAAACTTAAGGCTCATTCACACCTCCGAGTAGCACCGGTAGCATGACCGTTTTAACGACTGGCAACCAAAAAGCGATTCAAGACGCAACCTATACACATCATTGCACTAAATTTGCATCTCCTCGCATTGCCACAGCCTCGTGAAATAAGCTGACATCCTGTTCCTGCGCATCCCACTGGTTCAAAGGTTAGCGGCCACAGTCACATGACTTAAATATCAAGCAACGAGCGACCGAGCCAGAGCAGTCGCTTGGTGGCTGAAGTGACTATTTGGGACCAGTCACTTCGCAGCTAGATCGGCCGCATCGCTTGTGCTAGTCCCAGGTGTGGATGAGCCTTCACTGTGTTAAAATACCATTTCTGAGCGATTCCTATGACGAGTTCCTTAAGGAACACTACCCTCTGTTTTGATAATTTCCATAAAAGATGTCCCAGTCATTGCGAAAAGCTATATAATCTCTCAGTGGCAGTCACATCATAGCAACATAACCCAAAATGTGGCACTCTTTTCTATGTGGCATTCAGTCAGAAGCTTCGCATCAAAAAGAAGTTATGAACACATTTGAAAGTAAAATTTTGCAGTGAATGGCGGTACAGTCAATGCATCGGCAGTGAGTGGTCACGCACTGCTCAAATGTATGTAATAAATTTTTCGCAAAGCTAGACCAAATGTTGTCAAAGTAGCTCTAACAAGgACGTCGTCACTCATGCCGGTAAAGAGATTTCAAGATGTGTAGACTAGATTCATCGAGCTAACCATTCTTTAATTATTGCCTTCATGTTTAAATCCAAGCCACATAAGAATTTCAAGCACTGATACACTGTCGAGCCTaCATTATATTGGAAGCCaTGTAAGCAAATTCAGCGCTAAATGCAAGAACATAAAGTATTAAATGAAGAGTGTGTAAAGAGACGTTATCGAAGCATAATTGTAATAACAATGAGCAAGTTTTTTCTCCATGCATATATGAACGAAACATCCCATTTTCGCACCACTTTCACAAGAGAGTTCGTTCTTTTTTCCATGCCAGTTTGGTGCTTTTGTCAGAACTGTACCAGAAGTCTTTCCAGCCAAAGAATTGtgCACCTGTCATACCAATCACTTTTATGTCACGGACTTACTTTTACAGCAAATAAAaGCCATGTACCTTtGTGGGgAAAAAaaTAAaCATGTTGCAAATaactatgcaaatagtgtgtagcacacagcgtgaag
>athaller88
GGTGAGGTTAaTCGGTtGCGCAGGATTATACTCTTCTTCGAGAGCCGCTCGGACGATCGACGCGGAAGAAGGCCGTCTTCGACAATGTCTACGTACACTCGGATGGCCGCGTTGTTCGCGGTGGTAGCCCTGCTTCTCTGCGTCCGGACGTCCTCGGGCCAGGACAACTCGTACTCGGTCAGCAGCTTCCACCACGAGAGTTTCGGCCCCGACGGCATCGTGATGGGCCGCTCGGGCTACAAGGACTCGACGGGCAAGAGCCGCTTCACGCATTACCAGGTGGGCAAGGACGGCAaGCGAAAGTTCATCAGGGACGACCCCGAGGGTGACATTGAGTCCAGGAGTCTGCTGCCAGACCCTtCCAAGGTCGGCTTCAGCTTCCCAGGAGGGTTCCCCGGTTTCCCAGACCCGCATATCGAGTTCTTCAAGGCCCTGGGCTTCCCCAAGAGCGCCTTCTTCCCCAGTTTTCCCCAGGATCTGCTGCCACATGATCTCCTGCCACCTTCTGTAGCCAGCGGATCCGGAAGCTACGGTCAAGGAGTGGAAGGTCGCAAGGGCAGCACGAACAACAACTTCCCCTCGTCTGCACGTGCACGCCCCTCCTACTGAGATCCCGGACAACTCCTTCCTCCtGTACGGACACTACTGCATGACGTGGCGACTCTCGAAAAAaCCACATCAACAACAGACTTTTtCGGCGGGTCTCTGCTGCCGCCTGTCATCACCACACACCACTTCTTTCCGCCTGACCTACTTCCACGAGAACTGCAGACCACACCGTCCCCAGGAGCCAGTGGGGCCAAGGGtACTCGCCCcGCCCCCCTGCCTGCATCGGGTCTCTCAGAGACCTCACCGCCACAAAGCAGGCGCATCCCACCGCCACCAGTGCCTAGGGAGCAGGCAAATCAACGCTACACACTGCAGTGACAAAaCGAAAACTAAGACTCGGGCCGTCAATGCCTCCTGTTCTTTCTCCCGTCAGGCAGGGAGCTGGTTGGGTGTCGCCGCTGTAGGACCAATGTCCTTGCATGAATGATGTGGAAACATCCCAACGATGTATTGAAAATGCTCCTTGGACTCTAAAGCATGAACTCAACATAAGAAACTTAAGGCTCACTCATACCTTCGAGTAGCACCGGTAGCATGACCGTTTTAACGACTGGCAACCAAAAAGCAATTCAAGACGCAACCTATACACATCATTGCACTAAATTTGCATCTCCTCGCATTGCCACAGCCTCGTGAAATAAGCTGACATCCTGTTCCTGCGCATCTCACTGGTTCAAAGGTTAGCGGCCACAGTCCCATGACTTAAATATCAAGCAACGAGCGACCAAGCCAGAGCAGTCGCTTGGTGGCTGAAGTGACTATTTGGGACCAGTCACTTCGCAGGTAGATCGGCCGCATCGCTTGTGCTAGTCCCAGGTGTGGATGAGCCTTTGCTGTGTTAAAATACCATTTCTGAGCGATTCCTATGACGAGTTCCTTAAGGAACACTACCCTCTGTTTTGATAATTTCCATAAAAGACGTCCCAGTCGTTGCGAAAAGCTATATAATCTCTCAGTGGCAGTCACATCATAGCAACATAACCCAAAATGTGGCATTCTTTtCTATGTGGCATTCAGGCAGAAGCTTCGCGTCAAAAaGAAGTTATGAACACATTTGAAAGTAAAATTTTGCAGTGAATGGCGGTACAGTCAATGCATCAGCAGTGAGTGGTCACGCACTGCTCAACTGTATGTAaTAAATTTTtCGCAAAGCTAGaCCAAATGTTGTTGTCAAAGTAGCTCTAACAAGgACGTCGTCACTCATGCCGGTAAAGAGATTTCAAGATGTGTAGACTAGATTCATCGAGCTAACCATTCTTTAATTATTGCCTTCATGTTTAAATCCAAGCCACATAAGAATTTCAAGCACTGATACACTGTCGAGCCTaCATTATATTGGAAGCCaTGTAAGCAAATTCAGCGCTAAATGCAAGAACATAAAGTATTAAATGAAGAGTGTGTAAAGAGACGTTATCGAAGCATAATTGTAATAACAATGAGCAAGTTTTTTCTCCATGCATATATGAACGAAACATCCCATTTTCGCACCACTTTCACAAGAGAGTTCGTTCTTTTTTCCATGCCAGTTTGGTGCTTTTGTCAGAACTGTACCAGAAGTCTTTCCAGCCAAAGAATTGtgCACCTGTCATACCAATCACTTTTATGTCACGGACTTACTTTTACAGCAAATAAAaGCCATGTACCTTtGTGGGgAAAAAaaTAAaCATGTTGCAAATaactatgcaaatagtgtgtagcacacagcgtgaag
>athaller89
GGTGAGGTTAaTCGGTtGCGCAGGATTATACTCTTCTTCGAGAGCCGCTCGGACGATCGACGCGGAAGAAGGCCGTCTTCGACAATGTCTACGTACACTCGGATGGCCGCGTTGTTCGCGGTGGTAGCCCTGCTTCTCTGCGTCCGGACGTCCTCGGGCCAGGACAACTCGTACTCGGTCAGCAGCTTCCACCACGAGAGTTTCGGCCCCGACGGCATCGTGATGGGCCGCTCGGGCTACAAGGACTCGACGGGCAAGAGCCGCTTCACGCATTACCAGGTGGGCAAGGACGGCAaGCGAAAGTTCATCAGGGACGACCCCGAGGGTGACATTGAGTCCAGGAGTCTGCTGCCAGACCCTtCCAAGGTCGGCTTCAGCTTCCCAGGAGGGTTCCCCGGTTTCCCAGACCCGCATATCGAGTTCTTCAAGCGACGTGGCTGACTAATTGGAACAAGACCCGGCACCAGTTCGTCTACATTTGAAGCTCGACCACCGTGAAAACAAAAaGGAAGGTATGCATGCGCACTGAGAAGGCATAAGAGAACCGCACACGTCGACGATGCGCGCGAGACGTGACGTCATTCAGATTTGATTGGCTCGCGCCGTGGTGACGTGGAACGCATAACATCGACGGGTGTTCGAGCCcTTCCATCAAGTGGCGACGACTCAGCTGGCGTTTCGGCATGCGACCGAAGAGACTATGCCACCCGGgTGAAaGCGAAGGCGAGACTGTAGACGCGTGCCGAGCGTTGAcGGACAAACCTGCGcGTTTCGCAAGAacGCAATAAACTGCCGTCGCCtCcTCcTtGGTTGTTtACCTCAGCCCAaGCGaTCGGgCtGCGTgCc
>athaller90
CTAGTAAAAGTGTTTAACACCcTTAAAGcTTTAGCAAGAAAaTTTtGATaGcGTTcTGTGAATGTAtGTGCACTACATTTCTGTCtGCAGTGCAACGAATTGAAGGgCACTTtGCAaGATTtCAaGTATCCTTGCTTAAATtGATACActGTTgAtATTGATTGATTGATaTGTGGGGTTTAACGTCCcAAAACCACcATaTGATTATGAGAGACGCcGTAGTGGAGGGCTCCGGAAATTTTGACCACcTGGGGTTCTTTAACGTGCACCCAAATCTGAGTACACGGGCCTACAACATTTCCGCCTCCATCGGAAATGCAGCCGCCgCAGCCGGGAATCGAACCCGCGACCTGCGGGTCAGCAGCCGAGTACCTTAGCCACTAGACCACCGCGGCGGGGCCCGTCAGCTACTAAATACACTAGCCACAGAGGAGGCACCGAGATATTGAATGCGTTGAATTTCTGTAGAAGCTGCCACATGCTTCAAAACAGTTTTAgtCTCATTTGACGTGTCACTTTTAAGTACTGATTTTCTATTGCATCACAAGGTAACGTTAGCAATAGAGATTATGCTTAGCGCAAACTACCTATTCCAGCGCAACTAGCAGGTGCACCAGTGTGGTCAGCTGCAACAGAAATTAACTGATCCTATTAGACCTTTGCTACTGCCTTACTTTGGTGgTGTTCATGCCAAAAGACACCTCTGTGAGCATTTCTGAAATAAATGCACTTCATGTGCGTATTGTCACAGGTAAtGGGcAtGAGCCACcAACCGAGGtGGAATCcTtGGGAAGTGAAGAAAGAAGAGGGCCCCtGCGccccGGTCGAGGGCAAGCAAGACGCCcGTCGCtGTctGTAaTTACGTTCGTGGCACTGGTGGAGGTGCTGGGTAAAAAaGCTaCATAGTGCCACGAACGTAATtACAGACAGGGACGAAaCGACGTCTTGCTtGCCctCAGACCAGGACGCAAAaGCCCTCctCCCcCCtcACctCCCAAGGActCCACCtcAGcGAcGGctCAtACCCATtACCTGTGACAATATTATGAAGTGTGCCTGGCTTCACTTGATGAGCCCCTTCGCTCTGAAGAGGTCTCGCATCAGCCCCTTGAGGTAAGAAATTTCGTtCGAGATGCGCTGCGCCTCATGATTGAGGTTGACGTTGGTCGCAGTGAGCTCCTCGAGCTCTTCCTCGAACTTGCTGACCTCCTGCTTCTTTTTCTGACGATAGCGTGTTGCTGCATCCTTGTTCTGCAGGCGCTTCCTCTCTCGGCGAGTGCTCACGTCAGCCTTTGCCCGGGGCCGACGTTTGACCGTCCGCTTCCTTTTGCGAGGtGGCTCCTCTGCCGCAGAGTCGTGTGCAGACTCCGAATCGGACCCGCTGGCCTCGGGTGCGAAGTCGGCGTCCATGGGATCGTCGCCGCCATCGCGGAGGTCATGGTCTTCGCTGTCTGCGCTTGCaTGTGGCAAaGGGCTCTCTGCAAACTGTTCCGGACCGGGCAATGAAGAAGGTGCCGAGAGGCAACTTTCCGGTGAGCTtGGTtCAACTGgCGAGAGAATGTCaGCGTTGgCGGCgtctGAAAAATTCGGgCAAGTGCTTGTGCTTGCAACCGGTGAGCTGACtGTtCCAATGCAATCGATCGGAGACCCAACCCGGCTGGCCGGTAGGTAGGAGGGCGATGAtGGCTCCGATTTGATGTCACTGAGTATCTCTTCTTCCATCGATGGGACAGGCGATGCACAAGTTGCAACGCAGGTCTCCGAAATTGTGACCGGAGAcccggCGGGACTGTTGTAGCCTGCAGAGTAAGACGGTGAAGCCGACGTtGATGCAAGTGCATACGGGACTTCTACGACCGTTGACGCAAGCGGGACGTCCAAGtGCGACGGAGTCAAAGGAGGAGAGAGGGAATTCGTGCTCGATGCTATGTCAGGGTCATCAGCAtGGTCTGTAATGCTCGCTCCAGCATTGTgAaGGTGgTTGGCGTtGAaGTTGATGAAGATGTCGACGTTCGGGACGACTGCAGTGGGCGTCGGGGgAGAGTGAGTCGGTGAAAGtGGAGGGGACAGGAATTCAGGGGAATAGGGGGATGCGGCTTGGCtcTCcAAGAGCCACTGGCTTTGAGGGCCGAGCTGCAGTTGCTGGACTGGTCAGGTTGGATGGCCGCCTGGAAGTCGCTGTCATCCAACATCACTGGtGTCAGGTCATACGGGAAGTCTAGCTGGGTCCAGGCGGACAAGTCCACCTTCTCGTCCAGCCAGTCTAGGTTGCCTGCATCTTCcAATCCGCCCAGCTCATAGTCTTGGATGAGCTTGGAGGAGCAGAACTCCCCAAaCGAATCGAGGTCCCAATTGGCATCCATGCTTTGCGTATGGCTCTGCCGATTTAGATGAATGAGTTGATGGACTGGTCTGATGAGAATGATCCACAAGAATCAGTCTTGCCGATGTGCGGGCAGGCAAGGAGGCGTTAAAGCCTGAAAACTCCATTTTGATGATTAAAGGTGCTGGCACCTTACGGTGCAAAGCCGTTAGGCCACAAACTATTCCATCACACTGGcGgTacccacagagcggaaaaatgtCGGTCTAGctgtgttcgtg
>athaller91
gtggcttagacgtggtaGATATGtAaagTTGTATGTAGGTTAAGTCATGGTGTATGTAAACAAGgAAAGTTATACAGTGCCCAACAGTCGAAACACgAaCATACAACTTCATCATCTACCACGTCTAAgCCACAAACTACACATTGGGAAaGCTGCGACAAGAGATTGCACGAGCCAAACCCGTcAgCTACTAAATaCACTAgTCGCAGAGCAGGCACCGAGATATCGAATGCGTTAAATTTCTGTAGAAGCTGCCACATGCTTCATAACAGTTTTATCTCATTTGACTTTtCACTGTAAGTACCGATTTTCTATTGCGTCACAAGGTAACGTTAGCAATAGAGATTATGCTTAGCGCAAACTACCTATTCCAGCGCAACTAGCAGGTGCACCAGTGTGGTCAGCTGCAACAGAAATTAACTCATCCTATTAGACCTTTGCTACCGCCTTACTTTGGTGGTGTTTATGCCAAAAGAGACACCTCGgTGAGCATTTCTGAAATAAATGCACTTCATGTGCATATCATGAAGTGTGTGTGGCTTTACTTAATGAGCCCCTTCGCTCTGAAGAGGTCTCGCATCAGCCCCTTGAGATAAGAAATTTCATTTGAGATGCGCTGTGCCTCATGATTGAGGTTGACGTTGGTCGCAGTGAGCTCCTCGAGCTCTTCCTCGAACTTGCTGACCTCCTGCTTCTTTTTCTGACGATAGCGTGTTGCTGCATCCTTGTTCTGCAGGCGCTTCCTCTCTCGGCGAGTGCTCACGTCAGCCTTTGCCCGGGGCCGACGTTTGACCGTCCGCTTCCTTTTGCGAGGtGGCTCCTCTGCCGCAGAGTCGTGTGCAGACTCCGAATCGGACCCGCTGGCCTCGGGTGCGAAGTCGGCGTCCATGGGATCGTCGCCGCCATCGCGGAGGTCATGGTCTTCGCTGTCTGCGCTTGCaTGTGGCAAaGGGCTCTCTGCAAACTGTTCCGGACCGGGCAATGAAGAAGGTGCCGAGAGGCAACTTTCCGGTGAGCTtGGTtCAACTGgCGAGAGAATGTCaGCGTTGgCGGCgtctGAAAAATTCGGgCAAGTGCTTGTGCTTGCAACCGGTGAGCTGACtGTtCCAATGCAATCGATCGGAGACCCAACCCGGCTGGCCGGTAGGTAGGAGGGCGATGAtGGCTCCGATTTGATGTCACTGAGTATCTCTTCTTCCATCGATGGGACAGGCGATGCACAAGTTGCAACGCAGGTCTCCGAAATTGTGACCGGAGAcccggCGGGACTGTTGTAGCCTGCAGAGTAAGACGGTGAAGCCGACGTtGATGCAAGTGCATACGGGACTTCTACGACCGTTGACGCAAGCGGGACGTCCAAGtGCGACGGAGTCAAAGGAGGAGAGAGGGAATTCGTGCTCGATGCTATGTCAGGGTCATCAGCAtGGTCTGTAATGCTCGCTCCAGCATTGTgAaGGTGgTTGGCGTtGAaGTTGATGAAGATGTCGACGTTCGGGACGACTGCAGTGGGCGTCGGGGgAGAGTGAGTCGGTGAAAGtGGAGGGGACAGGAATTCAGGGGAATAGGGGGATGCGGCTTGGCtcTCcAAGAGCCACTGGCTTTGAGGGCCGAGCTGCAGTTGCTGGACTGGTCAGGTTGGATGGCCGCCTGGAAGTCGCTGTCATCCAACATCACTGGtGTCAGGTCATACGGGAAGTCTAGCTGGGTCCAGGCGGACAAGTCCACCTTCTCGTCCAGCCAGTCTAGGTTGCCTGCATCTTCcAATCCGCCCAGCTCATAGTCTTGGATGAGCTTGGAGGAGCAGAACTCCCCAAaCGAATCGAGGTCCCAATTGGCATCCATGCTTTGCGTATGGCTCTGCCGATTTAGATGAATGAGTTGATGGACTGGTCTGATGAGAATGATCCACAAGAATCAGTCTTGCCGATGTGCGGGCAGGCAAGGAGGCGTTAAAGCCTGAAAACTCCATTTTGATGATTAAAGGTGCTGGCACCTTACGGTGCAAAGCCGTTAGGCCACAAACTATTCCATCACACTGGcGgTacccacagagcggaaaaatgtCGGTCTAGctgtgttcgtg
>athaller92
CTAGTAAAAGTGTTTAACACCcTTAAAGcTTTAGCAAGAAAaTTTtGATaGcGTTcTGTGAATGTAtGTGCACTACATTTCTGTCtGCAGTGCAACGAATTGAAGGgCACTTtGCAaGATTtCAaGTATCCTTGCTTAAATtGATACActGTTgAtATTGATTGATTGATaTGTGGGGTTTAACGTCCcAAAACCACcATaTGATTATGAGAGAcgccgtagtggagggctccggaaatttgaccacctGGGgTtctTtAACgtGcaCccAAaTCTGAGCACACGGgCCTACAaCATTtCCGCCTCCATCGgAAaTGCAGCCGCcGCAGCcGGgaaTtCGAaCCcGCGaCctgcGGgTCAGCAGCcGAGTACcTtAGccactagaCcaccgcggcggggcaaaatgcagttatgctaccgagcaattctcatttggtacctttcttggagcagcaaaattttaaatttggagaatgaagggttggcaaaaaattgcatcttggagcacttcggagcaGgTAACTTTAAATAGGCGAGCGCCATGGAGACGTGTCCCTTAAAGGCCCACTCCGGCGATTTTtCAaGGTCAATGAAtttCtATGAAaCTTGCTAGGTATGTtCCTTtGCaaaaaaaaaaaaaaaaaaaaaaaaaaaaaaaaaaaaaaaaaaaaaaaaaaaTGGCatcgctgctttggctgctacagcatttattttgctggcagcaaggtaacggcagcagtgtttggcacggctatagcacgagaaagccttcttcctttctcaatggtgttaggccggcggttcgctggtctgtctttcacagttttcgtactacgcactggcggaaccagtatatggcctcgggttcttaccaaatagtacataatacgcagacagggcgctcagtcgggtttcagttttgcatatcttttgCTtAaTTAAAAaTtATTTTtGAaTTTtCtGAGCATTtCAGTtATCGGGCTCATGaCAAGAGTGTCTCAGGAACATAGAAaCAGCATtACCTTGACAT
>athaller93
CTAGTAAAAGTGTTTAACACCcTTAAAGcTTTAGCAAGAAAaTTTtGATaGcGTTcTGTGAATGTAtGTGCACTACATTTCTGTCtGCAGTGCAACGAATTGAAGGgCACTTtGCAaGATTtCAaGTATCCTTGCTTAAATtGATACActGTTgAtATTGATTGATTGATaTGTGGGGTTTAACGTCCcAAAACCACcATaTGATTATGAGAGAcgccgtagtggagggctccggaaatttgaccacctGGGgTtctTtAACgtGcaCccAAaTCTGAGCACACGGgCCTACAaCATTtCCGCCTCCATCGgAAaTGCAGCCGCcGCAGCcGGgaaTtCGAaCCcGCGaCctgcGGgTCAGCAGCcGAGTACcTtAGccactagaCcaccgcggcggggcaaaatgcagttatgctaccgagcaattctcatttggtacctttcttggagcagcaaaattttaaatttggagaatgaagggttggcaaaaaattgcatcttggagcacttcggagcaGgTAACTTTAAATAGGCGAGCGCCATGGAGACGTGTCCCTTAAAGGCCCACTCCGGCGATTTTtCAaGGTCAATGAAtttCtATGAAaCTTGCTAGGTATGTtCCTTtGC
>athaller94
CTAGTAAAAGTGTTTAACACCcTTAAAGcTTTAGCAAGAAAaTTTtGATaGcGTTcTGTGAATGTAtGTGCACTACATTTCTGTCtGCAGTGCAACGAATTGAAGGgCACTTtGCAaGATTtCAaGTATCCTTGCTTAAATtGATACActGTTgAtATTGATTGATTGATaTGTGGGGTTTAACGTCCcAAAACCACcATaTGATTATGAGAGACGCcGTAGTGGAGGGCTCCGGAAATttaGACCACctGGGGTTCcccAACGTGCACCcAAATctGAGCACACGGGCctACAACAcccccGCCTCCACcGgAAATGCAGCCGCCGcAGCcGGGAcccGAACCcGcGCCcGCGGGgcAGCAGCCgAGCaCCCcagCCAcAgACCACCGCGGCaGgggc
>athaller95
AATATtGgCGAGAGAGGACTCGAAAAaTtCACGAAGAGAAGAgCAACATGTGTCATtAGAAAGTAGAAGCTCCCcGTAATAAACTGATTATCACTGCTCcATTGGTCAATGATATAATATCAGAGTACCGCAAAAGCCGAGACAACGAGGCTGAATCATGGACTTAACCAGTCATACTCAATGATTTATTTAAACCATTCGCGTGACCTGTCACGTACAAAAATACTCGGCGAAGGAGCAGGACTGAACTTCCCTCGcGCAGTCATCTTAATGAACGAATAATTAATAGATAAAAAAGGGAGAAACTCCAGCCATGCTCCTTAATCGGGCATTCCAAATCAAGGGTTCATCTTCGCATGGCTTCAACGTCGGAAAGATTTGTGACGCACCGCATTGCTAGGGAACAGGAAGTTGAGAtAGcAGTGGAGGGGCAGCTGTACTCGTATCTGATAACGAGTCTAGACGTTATCAATGTTTACAGCACTTGTGAGTATGCTGCAAGGTGCATACGAAAGAAAGAGGGCAGAAAGAAAGGATGTTGAGTGGACTGGGTTTTTTTTATAGCTCGATTGCATAAAGACAAATGGACATACCAAGGGGGCTTACAAGACCCACGTTATGAATTTTAGTCCATCGCCGAATTCCCTGCAGATGGACGTCAAAGCTACAGGGACGAGTCTATTCGAGTTTCAGCGTGAATTTTGGCTTGTGTTCAAACCATGGGCAGGAGAAAAGGAAGAGAAAGTAAGGGGGCACACGAAATGTCGAGATAAAAGTGTCATTTTTTAAAACAATAACTTAGTAATGTGTACAGTTCCTTAAACGGTTGCATCAGGCTTTCACGCGGATGCTTTGTATCTTCTTCTTCGTCGACGACTTGGGGCAGCAGCTTGGCGGCAAGCGTAAGATGACACGTGATCTTTTGTTGTTGCGTGTGTCGAGAAGCGTGCGTGCAGGTCGGGGAAGTTCTGGCGAGCGCTTCACATGTGCCGGGTGTTGCCGAAGTTCTGACCGCTCTGGGTGGCGCCCTTGTTGGAGCCGTACTGCAGGTTGATGATGCCCTCGCCGGCCCGCAGCTGCTCCTGCGTCCACTCGCGcTTCTGCTCCTCGGCGGGCTTGGGTCCGAGGCAGGGTCCCCGGTACTCGGGGTGCATGTAGCAGGCGCGGCCGACGGCCATCAGGCACTGGGCGACCTGGGGGATGTTCCTCTTCTCCCAGAGGTCAACGGTCTGGAAGACGTCGATCTCGGGCACACCCCAGGCCTTGGCGGCGTTCTGGAAGTGGGTGATGTTCTCCATGAGCTTGAACTGGCCACCGGAGGTGTTGATCTTGGGGATGCAGCCGGGCATCAGCTTGTTCATCAGGTTGCAGAGGACAACACCATCGCGGAGGATGTCACCAAAGTCACCGTTCGGCAGGGGCTGTCCGAGtATGGCGgCCATCCACTGCATGATGCTCTCCTCCAGAGCTGGGTCACGCTTGCCAGCGATCTTGTTCTGCACTTGGGCGCTGAGTCCGTAGGCGGGTCCGCGGTTAGCCATGGCTTGTGTGTTGTGTGTTGGTAGCGTGTGCTAAGCGAAGGAGCTGTTCCTCGGTGCGTTCGGGGCGAGCACTGGACTCCGACTGGGCACAGTGTTGGGATGCGCTGCCATCCTC
>athaller96
TtATACAGtGTTtCGTgATCtCACcagTTcATTCTTCGCGAGTTTCCGCCAGCTGTAGCCGATCTGtCTGTGCTAAAAGGCGACATACCCGCATTATATTGCATAaCATGTAGGTTTTCAGATTTTGtcGCTTACTAAAACAGGAGCAGTAAAAtatGCCATAcaaaaCACGTAAAGGGCGTCAAAAGTAATATTAAATAGAACACATAACACtCTAAATATCATTTACaGgAACACGCACAACAGCGAAGAATCACATCACAGAACAATtCAAAACTGTCTTAGTACaGaCGACAAAAGAACATAAAATaCAAAATACATCAAGCGACATATGAACGACGCAGTAAagaCaCAGTAGACGAGAGACATCAGCCAAGAAGCGTAACTACaTAATTAAAGCGATGAAAAGTTGACGTCgTCAATGTTGTtCTATTAACACTATCACATGGAAGAAATGCCTGGCTCaCCGGGCTGCTTCTATTACCGAAAaTCAACGTCGTTTAcACCTTGAGGCAAAGTTTATTTTtGTGTATGAAACCAACAGTGTATATACAATAAACGGAAGGCATGTTAATTATTATAAAaTGTAAAATGCCCATTTATTCGCTGTTGCtAAaTTCAAAGATCTCAAATTCAATAGAGTAATAAAATTATTGTTTCAATGAATTTAATCTCAAAGCTCTACATCCTGTTGATGAGGGTTTtGTTACGTGTTCGAAGCGCAGCTGTAGATGAAGCTATTAGAAATGAGAACGATCTTGAGTATTCACCGCGGAAATTTGGGCTAGTTGGCGAGTGTAGAACTGCTGCACCTCATTGGCATGGAGAGTGTACTTAATTTCGTCGCCGGAAAATCATGGGGCCCATCCGTGCACTCCATGTTGCAGCTTTATACTGCCCTCTTTCTCGGAATTTTCCGGTACAGCCTTCCTGTAGTGTCGAACACGTGCGAGACTAACATCCGTACACTACAGAGCGTACAAGCCCAAGCACTTCGGACATGTCTTGACCTTCCAAGATGCTCATCGATAGTGGCAACTATTGCTATCGCAAAAGAACAGCCGGTCACAACGCATATCATTGTCGAGACGGTGAGAGTGCACATTCGGCATTTATGACGGCTACCATCACATCATTTAGCGTGTTTGACGGTGTAGAGGCCCCATTCTTCGTTCTGCGGTACTGTGACAAAACATCAGGACATATTACTGCCTGGCTTCAAACTTGCGATGCATCCAGCAGCTGCGTCATGGAGTCTCCGTCAACCTGACGTGCGCTTATCAGTTCCTGAAATCGTTAAGAAGGATCGCATATCACCGCCATCCCTGAAGCAATTGACTTTGCGACAGTTGGACAAAAGGTACTTCGACCGCATACATGTTTACACCGATGGCTCCACTAATTCCAACAGCTCTACAGGAGCAGTGGTTGTTCCATTTGATAATGTCTTGCTTCGATACAAGTTCTCTCACACCACGACGTCGACAACAGCAGAGCTCGCAGCGCTTCAAGGTGCAGTAAATTACATTCTTCGGCAGCAACCAAACCAATGGGCCATCTTTTGCGACTCGAGGTCAGCCTTACAGACACTACGGTTTGCTATGCAGCACGGGTTACACGAAGAATCAGTATATCAGATAAGGCACGACTACCACGAAGGgCTCGCGGAAGGTCACGATATTGTATTTCAGTGGTTGCCGAGTCATTGCGGAGTCGTTGGCAATGACCGCGCAGATGAAGCTGCTCGATCGGCTCATGACCAAGACCAGCGCACGCCCATACCACTCTTGAGAACGGACGCTGCAAGGCTACTACAATCACTTGCTCGCCGTATATCTCTCCTACAATGGAATACGCAGGGTTTCTCCAACACGCACCTGTATTCGATCGACCCAAACTTGCAATTTCGTTTGCCATCCGGGTTCTCACGATGCGCTGAAACTTTACTGTGTCACATGAGGTTGGGCGTGGCATTTACGAATGCGTACTCTCGTCTCTTTGGAATGGCGAGCAGTTCGGCATGCAACATCTGCGCCTGCGAGGAAaCGCTTGAGCACATTCTATGTCATTGCCCAGCATACCAGACcGAACGGCGTATTATGGAaGCCAAGCTCTACCAGCTGGATTCACGGCCGCTTACAGAAGAGCAGATTCTGGGACCTTGGctGACGGTTTCCCATACGGGCAGAGCCACGAAAGCCCTCTTGTACTTCTTAAGGACCACCATAATTCACACCACTTGTGAAAGAACAGtGTGAGACAGCGCTGTGTaGTCTCGAGCTGACTATTCATCcTTaTCTTCCTTACTCcTTTtCTATCTCTTTTTtCtATTATATTACTCTACCTTTC
>athaller97
TtATACAGtGTTtCGTgATCtCACcagTTcATTCTTCGCGAGTTTCCGCCAGCTGTAGCCGATCTGtCTGTGCTAAAAGGCGACATACCCGCATTATATTGCATAaCATGTAGGTTTTCAGATTTTGtcGCTTACTAAAACAGGAGCAGTAAAAtatGCCATAcaaaaCACGTAAAGGGCGTCAAAAGTAATATTAAATAGAACACATAACACtCTAAATATCATTTACaGgAACACGCACAACAGCGAAGAATCACATCACAGAACAATtCAAAACTGTCTTAGTACaGaCGACAAAAGAACATAAAATaCAAAATACATCAAGCGACATATGAACGACGCAGTAAagaCaCAGTAGACGAGAGACATCAGCCAAGAAGCGTAACTACaTAATTAAAGCGATGAAAAGTTGACGTCgTCAATGTTGTtCTATTAACACTATCACATGGAAGAAATGCCTGGCTCaCCGGGCTGCTTCTATTACCGAAAaTCAACGTCGTTTAcACCTTGAGGCAAAGTTTATTTTtGTGTATGAAACCAACAGTGTATATACAATAAACGGAAGGCATGTTAATTATTATAAAaTGTAAAATGCCCATTTATTCGCTGTTGCtAAaTTCAAAGATCTCAAATTCAATAGAGTAATAAAATTATTGTTTCAATGAATTTAATCTCAAAGCTCTACATCCTGTTGATGAGGGTTTtGTTACGTGTTCGAAGCGCAGCTGTAGATGAAGCTATTAGAAATGAGAACGATCTTGAGTATTCACCGCGGAAATTTGGGCTAGTTGGCGAGTGTAGAACTGCTGCACCTCATTGGCATGGAGAGTGTACTTAATTTCGTCGCCGGAAAATCATGGGGCCCATCCGTGCACTCCATGTTGCAGCTTTATACTGCCCTCTTTCTCGGAATTTTCCGGTACAGCCTTCCTGTAGTGTCGAACACGTGCGAGACTAACATCCGTACACTACAGAGCGTACAAGCCCAAGCACTTCGGACATGTCTTGACCTTCCAAGATGCTCATCGATAGTGGCAACTATTGCTATCGCAAAAGAACAGCCGGTCACAACGCATATCATTGTCGAGACGGTGAGAGTGCACATTCGGCATTTATGACGGCTACCATCACATCATTTAGCGTGTTTGACGGTGTAGAGGCCCCATTCTTCGTTCTGCGGTACTGTGACAAAACATCAGGACATATTACTGCCTGGCTTCAAACTTGCGATGCATCCAGCAGCTGCGTCATGGAGTCTCCGTCAACCTGACGTGCGCTTATCAGTTCCTGAAATCGTTAAGAAGGATCGCATATCACCGCCATCCCTGAAGCAATTGACTTTGCGACAGTTGGACAAAAGGTACTTCGACCGCATACATGTTTACACCGATGGCTCCACTAATTCCAACAGCTCTACAGGAGCAGTGGTTGTTCCATTTGATAATGTCTTGCTTCGATACAAGTTCTCTCACACCACGACGTCGACAACAGCAGAGCTCGCAGCGCTTCAAGGTGCAGTAAATTACATTCTTCGGCAGCAACCAAACCAATGGGCCATCTTTTGCGACTCGAGGTCAGCCTTACAGACACTACGGTTTGCTATGCAGCACGGGTTACACGAAGAATCAGTATATCAGATAAGGCACGACTACCACGAAGGgCTCGCGGAAGGTCACGATATTGTATTTCAGTGGTTGCCGAGTCATTGCGGAttgtcggcaatggccgcgcggataaaactgcttggtcggttcatgacacacacctgcgtacgcccataccactcttaaaaacggACGCTGCAAGGCTACTACAATCACTTGCTCACCGTATCACTCTCCTACAATGGAATATGCCGGGTTTTCCCGACACGCACCTGTTTTCGATCAACCCAAACTTGCAACTTCGTTTCCATCCGGGCTCCCACGATGCGCTGAAACTTAACTGTGTCGcatgaGgTtGggcGtGgcaTttacgAatgcgtactctcgtctcTttGgAatGgCgagcagTtcGgcatGcAacatcTgcgCctgcgaGgcAaCgctcgagcaCatCctatgCcaTtgCcccacGTACAAGTCTGTACGGCGTATTATGGAAGCCAAGCTCTGCCAGCTGGATTCACGGCCGCTTACAGAAGAGCAGATCTTGGCACCTTGGCCGACGGTTtCCCATACGCGCAGAGCCACGAAAGCCCTCTTGTACTTCTTAAGGACCACCATAATTCACACCACTTGTGAAAGAACAGtGTGAGACAGCGCTGTGTaGTCTCGAGCTGACTATTCATCcTTaTCTTCCTTACTCcTTTtCTATCTCTTTTTtCtATTATATTACTCTACCTTTC
>athaller98
TtATACAGtGTTtCGTgATCtCACcagTTcATTCTTCGCGAGTTTCCGCCAGCTGTAGCCGATCTGtCTGTGCTAAAAGGCGACATACCCGCATTATATTGCATAaCATGTAGGTTTTCAGATTTTGtcGCTTACTAAAACAGGAGCAGTAAAAtatGCCATAcaaaaCACGTAAAGGGCGTCAAAAGTAATATTAAATAGAACACATAACACtCTAAATATCATTTACaGgAACACGCACAACAGCGAAGAATCACATCACAGAACAATtCAAAACTGTCTTAGTACaGaCGACAAAAGAACATAAAATaCAAAATACATCAAGCGACATATGAACGACGCAGTAAagaCaCAGTAGACGAGAGACATCAGCCAAGAAGCGTAACTACaTAATTAAAGCGATGAAAAGTTGACGTCgTCAATGTTGTtCTATTAACACTATCACATGGAAGAAATGCCTGGCTCaCCGGGCTGCTTCTATTACCGAAAaTCAACGTCGTTTAcACCTTGAGGCAAAGTTTATTTTtGTGTATGAAACCAACAGTGTATATACAATAAACGGAAGGCATGTTAATTATTATAAAaTGTAAAATGCCCATTTATTCGCTGTTGCtAAaTTCAAAGATCTCAAATTCAATAGAGTAATAAAATTATTGTTTCAATGAATTTAATCTCAAAGCTCTACATCATGTTGATGAGAGTTTTGTTACGTGTTCAAAGCGCAGCTGTAGATGAAGCTATTAGAAATGAGAACGATCTTGAGTATTCACCGCGGAAATTTGGGCTAGTTGGCGAGTGTACAATTTCTGCATCTCATTGGCATGGACAGTGTACTTAATTTCGTCGCCGGAAAATCATGGGGCCCATCCGTGCACTCCATGTTGCAGCTTTATACTGCCCTCTTTCTCGGAATTTTCCGGTACAGCCTTCCTGTACTGTCGAACACGTGCAAGACTAACATCCGTACACTACTGAGCGTACAAGCCCAAGCACTTCGGACATGTCTTGACCTTCCAAGATGCTCATCGACAGTGGCAACTATTGCTATCGCAAAAGAACAGCCGGTCACAACGCATATCATTGTCGAGACGGTGAGAGCGCACATTCGGCATTTATCACGGCTACCATCACATCaTTTAGCGTGTTTGACGGCGTAGAGGCCCCATTCTTCGTTCTGCGGTACTGTGACAAAACATCAGGGCATATTATCGCCTGGCTTCAAACTTGCGATGCATCCAGCAGCTGCGTCGTAGAGTCTCCGTCAACCTGACGTGCGCTTATCAGTTCCTGTAATCGTTAAGAAGGCACGCATATCACCGCTAGCCCTGAAGCAATTGACTTTGCGACAGTTGGACAAAAGGTACTTCGACCGCATATATGTTTACACCGATGGCTCCACTAATTCCAACAGCTCCACAGGAGCAGTGGTTGTTCCATCTGAAAATGTGTTGCTTCAGTACAAGTTTTCTCACACCACGACGTCGACAGCAGCAGAGCTCGCAGCACTTCAAGGTGCAGTAAAGTACATTCTTCACCAGGAACCTAACCAATGGGCCATCTTTTGCGACTCCAGGTCAGCCTTACAGTCACTATGGTTTGTTCTGCAGCACGGGCTACATGAACAATCAGTATATCAGATAAGGCACGACTACCACGAAGGgCTCGCGGAAGGTCACGATATTGTATTTCAGTGGTTGCCGAGTCATTGCGGAGTCGTTGGCAATGACCGCGCAGATGAAGCTGCTCGATCGGCTCATGACCAAGACCAGCGCACGCCCATACCACTCTTGAGAACGGACGCTGCAAGGCTACTACAATCACTTGCTCGCCGTATATCTCTCCTACAATGGAATACGCAGGGTTTCTCCAACACGCACCTGTATTCGATCGACCCAAACTTGCAATTTCGTTTGCCATCCGGGTTCTCACGATGCGCTGAAACTTTACTGTGTCACATGAGGTTGGGCGTGGCATTTACGAATGCGTACTCTCGTCTCTTTGGAATGGCGAGCAGTTCGGCATGCAACATCTGCGCCTGCGAGGAAaCGCTTGAGCACATTCTATGTCATTGCCCAGCATACCAGACcGAACGGCGTATTATGGAaGCCAAGCTCTACCAGCTGGATTCACGGCCGCTTACAGAAGAGCAGATTCTGGGACCTTGGctGACGGTTTCCCATACGGGCAGAGCCACGAAAGCCCTCTTGTACTTCTTAAGGACCACCATAATTCACACCACTTGTGAAAGAACAGtGTGAGACAGCGCTGTGTaGTCTCGAGCTGACTATTCATCcTTaTCTTCCTTACTCcTTTtCTATCTCTTTTTtCtATTATATTACTCTACCTTTC
>athaller99
TtATACAGtGTTtCGTgATCtCACcagTTcATTCTTCGCGAGTTTCCGCCAGCTGTAGCCGATCTGtCTGTGCTAAAAGGCGACATACCCGCATTATATTGCATAaCATGTAGGTTTTCAGATTTTGtcGCTTACTAAAACAGGAGCAGTAAAAtatGCCATAcaaaaCACGTAAAGGGCGTCAAAAGTAATATTAAATAGAACACATAACACtCTAAATATCATTTACaGgAACACGCACAACAGCGAAGAATCACATCACAGAACAATtCAAAACTGTCTTAGTACaGaCGACAAAAGAACATAAAATaCAAAATACATCAAGCGACATATGAACGACGCAGTAAagaCaCAGTAGACGAGAGACATCAGCCAAGAAGCGTAACTACaTAATTAAAGCGATGAAAAGTTGACGTCgTCAATGTTGTtCTATTAACACTATCACATGGAAGAAATGCCTGGCTCaCCGGGCTGCTTCTATTACCGAAAaTCAACGTCGTTTAcACCTTGAGGCAAAGTTTATTTTtGTGTATGAAACCAACAGTGTATATACAATAAACGGAAGGCATGTTAATTATTATAAAaTGTAAAATGCCCATTTATTCGCTGTTGCtAAaTTCAAAGATCTCAAATTCAATAGAGTAATAAAATTATTGTTTCAATGAATTTAATCTCAAAGCTCTACATCATGTTGATGAGAGTTTTGTTACGTGTTCAAAGCGCAGCTGTAGATGAAGCTATTAGAAATGAGAACGATCTTGAGTATTCACCGCGGAAATTTGGGCTAGTTGGCGAGTGTACAATTTCTGCATCTCATTGGCATGGACAGTGTACTTAATTTCGTCGCCGGAAAATCATGGGGCCCATCCGTGCACTCCATGTTGCAGCTTTATACTGCCCTCTTTCTCGGAATTTTCCGGTACAGCCTTCCTGTACTGTCGAACACGTGCAAGACTAACATCCGTACACTACTGAGCGTACAAGCCCAAGCACTTCGGACATGTCTTGACCTTCCAAGATGCTCATCGACAGTGGCAACTATTGCTATCGCAAAAGAACAGCCGGTCACAACGCATATCATTGTCGAGACGGTGAGAGCGCACATTCGGCATTTATCACGGCTACCATCACATCaTTTAGCGTGTTTGACGGCGTAGAGGCCCCATTCTTCGTTCTGCGGTACTGTGACAAAACATCAGGGCATATTATCGCCTGGCTTCAAACTTGCGATGCATCCAGCAGCTGCGTCGTAGAGTCTCCGTCAACCTGACGTGCGCTTATCAGTTCCTGTAATCGTTAAGAAGGCACGCATATCACCGCTAGCCCTGAAGCAATTGACTTTGCGACAGTTGGACAAAAGGTACTTCGACCGCATATATGTTTACACCGATGGCTCCACTAATTCCAACAGCTCCACAGGAGCAGTGGTTGTTCCATCTGAAAATGTGTTGCTTCAGTACAAGTTTTCTCACACCACGACGTCGACAGCAGCAGAGCTCGCAGCACTTCAAGGTGCAGTAAAGTACATTCTTCACCAGGAACCTAACCAATGGGCCATCTTTTGCGACTCCAGGTCAGCCTTACAGTCACTATGGTTTGTTCTGCAGCACGGGCTACATGAACAATCAGTATATCAGATAAGGCACGACTACCACGAAGGgCTCGCGGAAGGTCACGATATTGTATTTCAGTGGTTGCCGAGTCATTGCGGAttgtcggcaatggccgcgcggataaaactgcttggtcggttcatgacacacacctgcgtacgcccataccactcttaaaaacggACGCTGCAAGGCTACTACAATCACTTGCTCACCGTATCACTCTCCTACAATGGAATATGCCGGGTTTTCCCGACACGCACCTGTTTTCGATCAACCCAAACTTGCAACTTCGTTTCCATCCGGGCTCCCACGATGCGCTGAAACTTAACTGTGTCGcatgaGgTtGggcGtGgcaTttacgAatgcgtactctcgtctcTttGgAatGgCgagcagTtcGgcatGcAacatcTgcgCctgcgaGgcAaCgctcgagcaCatCctatgCcaTtgCcccacGTACAAGTCTGTACGGCGTATTATGGAAGCCAAGCTCTGCCAGCTGGATTCACGGCCGCTTACAGAAGAGCAGATCTTGGCACCTTGGCCGACGGTTtCCCATACGCGCAGAGCCACGAAAGCCCTCTTGTACTTCTTAAGGACCACCATAATTCACACCACTTGTGAAAGAACAGtGTGAGACAGCGCTGTGTaGTCTCGAGCTGACTATTCATCcTTaTCTTCCTTACTCcTTTtCTATCTCTTTTTtCtATTATATTACTCTACCTTTC
>athaller100
TGGGtGgCGCcGGCTATGGAACtGGAtATGGTGCTGgcGTATCACCTGGCcTCGTtGGCagCGGAagTGGCATCGgCtATGGAGCTGgATATGGTgCCGgAGTaGCTCCTGgACTTGTtGGAAGCGGGGGTGGCACCGGCTATGgAGCTGGgTACGGAGCTGGCGTAGCtCCTGgACTAGTTGGCAGCGGTGTTGGAGCTGTGGgTCTGGgAGgAGTTGGAAACCcTGGCGTTGTTGGAGcTGGCAttggtcatggtgctggtgttggagcagctgggttgggcgttgtcggaaacccagtccttgtaggagctggtgcaggtcacgcagctggcgttggagccccgggtgtcggcattgtcggaaacccagcccttgtaggagctggtgtaggtcacgcagctggcgttggagccccgggtgtcggcattgccggtaaccctgttgcagtaggaggaggcgttggtcacagtgtcggtctgggacacggcGTCGGTCTTGgACAAGGagTAGGTGgTGGCTTCCAgtcaGgatatGgcgaCtgctGgtGgCcaCcagtcgggTtaCcgaGgtGgaGcagCcGGTCACAACCAGGGTCCGGTGCCTTCGCTGGTGGcGTGTCCCGAaGCtCCGtgAaTGCgTTCAaGAaCAACGCGGgATACAGCcACAGTtCTGGCTTCTctGCCAGTCATAGCAaGAACTtCGGTGCGGGCcACAaGCAGGGaTCTtCTGGgTTCAgCAGTGGCGCCGCtGgCCACCAGGCTGGgTTCGGCAACGCCGAgACCCGGGGCTCCAACGCCAGCTGCGTGACCTACACCAGCTCCTACAAGGGCTGGGTTTCCGACAACACCAAGACCCGGGGCTCCAACGCCAGATGCGTGACCTACACCGGCTCCTACAAGGGCTGGGTTtCCGACAACGCCCAACCCAGCTCCTCCAACGCCAGCACCATGACCAACGCCCGATCCGACAAGGGCAGGgTTtGCGACACCTCCAAGACCcGCAGCTCCAACActGGATCCAAtGAGTCCAGGAGCAACGCCAGCCCCGTATCCAGATCCATAGCTGGTGCCAGCCCCgCTTCCAAcGAGTCCCGGAGCTACGCCAGCACCATATCCAGCTCCATAGCCGATGCCACCCCCGCTGCCAATGAGTCCAGGTGCTACGCCAGCACCGTAtCCAGTtCCATAGCCGACGCCACCCAGGCCCACGCCACCTAGGATACCACCACGGCCCTCAACGTCCTTCTCATCCTTCTCATTTGCTTTCTtGGTGTCTTCGGCGTAAGCGAGGCAAGCCAcGAGGGCGAGAACtGCAATGCCTGTAAACTTCATCTTGAGAaCTCGGCTATCAGCAaTGGGCCTCTGGTt
>athaller101
caattcaaaccacaaccggactgattagaatgtgtTGAAGATCGACGCTGAAGATGCCAgcAACTtCTGATGCTCATTAATAAAtgCCGAGGCCCActGCTCcGACACCAGCAGcaCCTctGTGCGcagCcTTGCCGAACCcAGCCTGGTGGCcaGCGGCGCCACTGcTGAACCcAGAaGAtCCCTGCTtGTGgCCCGCACCGAaGTTCTtGCTATGACTGGCagAGAAGCCAGAaCTGTGgCTGTATCCcGCGTTGTtCTtGAAcGCATtAaCGGaGCTtCGGGACACgCCACCAGCGAAGGCACCGGAtCCCTGGTTGTGACCGGCTGCTCCACCTCGGTAACcaGACTGGTGGCCACCAGCAGTggCGCCATATCCTGACTGGAAGCCACCACCTACTCCTTGTCCAAgaCCGACGCCGTGTCCCAGACCGACACCGTGACCGACGCCTGCTCCAACTGCAGCAGGgTTACCGACAACGCCGAgACCCGGGGCTCCAACGCCAGCTGCGTGACCTACACCAGCTCCTACAAGGGCTGGGTTTCCGACAACACCAAGACCCGGGGCTCCAACGCCAGATGCGTGACCTACACCGGCTCCTACAAGGGCTGGGTTtCCGACAACGCCCAACCCAGCTCCTCCAACGCCAGCACCATGACCAACGCCCGATCCGACAAGGGCAGGgTTtGCGACACCTCCAAGACCcGCAGCTCCAACActGGATCCAAtGAGTCCAGGAGCAACGCCAGCCCCGTATCCAGATCCATAGCTGGTGCCAGCCCCgCTTCCAAcGAGTCCCGGAGCTACGCCAGCACCATATCCAGCTCCATAGCCGATGCCACCCCCGCTGCCAATGAGTCCAGGTGCTACGCCAGCACCGTAtCCAGTtCCATAGCCGACGCCACCCAGGCCCACGCCACCTAGGATACCACCACGGCCCTCAACGTCCTTCTCATCCTTCTCATTTGCTTTCTtGGTGTCTTCGGCGTAAGCGAGGCAAGCCAcGAGGGCGAGAACtGCAATGCCTGTAAACTTCATCTTGAGAaCTCGGCTATCAGCAaTGGGCCTCTGGTt
>athaller102
caattcaaaccacaaccggactgattagaatgtgtTGAAGATCGACGCTGAAGATGCCAgcAACTtCTGATGCTCATTAATAAAtgCCGAGGCCCActGCTCcGACACCAGCAGcaCCTctGTGCGcagCcTTGCCGAACCcAGCCTGGTGGCcaGCGGCGCCACTGTTGAACCCAGAAGACCCCTGCTTGTGGCCCGCACcGAaGTTCTTGCTATGACTGGCGGAGAAGCCAGAACTGTGGCTGTATCCCGCGTTGTTCTTAAATGCATTCACGGTGCTTCGGGACACGCCACCAGCGAAGGCACCGGATCCCTGGTTGTGACCGGCTGCTCCACCTCGGTAACCAGACTGGTGGCCACCAGCAGTGGCGCCATATCCTGATTGGAAGCCACCACCTACTCCTTGTCCAAgaCCGACGCCGTGTCCCAGACCGACACCGTGACCGACGCCTGCTCCAACTGCAGCAGGgTTACCGACAACGCCGAgACCCGGGGCTCCAACGCCAGCTGCGTGACCTACACCAGCTCCTACAAGGGCTGGGTTTCCGACAACACCAAGACCCGGGGCTCCAACGCCAGATGCGTGACCTACACCGGCTCCTACAAGGGCTGGGTTtCCGACAACGCCCAACCCAGCTCCTCCAACGCCAGCACCATGACCAACGCCCGATCCGACAAGGGCAGGgTTtGCGACACCTCCAAGACCcGCAGCTCCAACActGGATCCAAtGAGTCCAGGAGCAACGCCAGCCCCGTATCCAGATCCATAGCTGGTGCCAGCCCCgCTTCCAAcGAGTCCCGGAGCTACGCCAGCACCATATCCAGCTCCATAGCCGATGCCACCCCCGCTGCCAATGAGTCCAGGTGCTACGCCAGCACCGTAtCCAGTtCCATAGCCGACGCCACCCAGGCCCACGCCACCTAGGATACCACCACGGCCCTCAACGTCCTTCTCATCCTTCTCATTTGCTTTCTtGGTGTCTTCGGCGTAAGCGAGGCAAGCCAcGAGGGCGAGAACtGCAATGCCTGTAAACTTCATCTTGAGAaCTCGGCTATCAGCAaTGGGCCTCTGGTt
>athaller103
TGGGtGgCGCcGGCTATGGAACtGGAtATGGTGCTGgcGTATCACCTGGCcTCGTtGGCagCGGAagTGGCATCGgCtATGGAGCTGgATATGGTgCCGgAGTaGCTCCTGgACTTGTtGGAAGCGGGGGTGGCACCGGCTATGgAGCTGGgTACGGAGCTGGCGTAGCtCCTGgACTAGTTGGCAGCGGTGTTGGAGCTGTGGgTCTGGgAGgAGTTGGAAACCcTGGCGTTGTTGGAGcTGGCAttggtcatggtgctggtgttggagcagctgggttgggcgttgtcggaaacccagtccttgtaggagctggtgcaggtcacgcagctggcgttggagccccgggtgtcggcattgtcggaaacccagcccttgtaggagctggtgtaggtcacgcagctggcgttggagccccgggtgtcggcattgccggtaaccctgttgcagtaggaggaggcgttggtcacagtgtcggtctgggacacggcGTCGGTCTTGgACAAGGagTAGGTGgTGGCTTCCAgtcaGgatatGgcgaCtgctGgtGgCcaCcagtcgggTtaCcgaGgtGgaGcagCcGGTCACAACCAGGGTCCGGTGCCTTCGCTGGTGGcGTGTCCCGAaGCtCCGtgAaTGCgTTCAaGAaCAACGCGGgATACAGCcACAGTtCTGGCTTCTctGCCAGTCATAGCAaGAACTtCGGTGCGGGCcACAaGCAGGGaTCTtCTGGgTTCAgCAGTGGCGCCGCtGgCCACCAGGCTGGgTTCGGCAAGgctgCGCACagAGGtgCTGCTGGTGTCGgAGCagTGGGCCTCGGcaTTTATTAATGAGCATCAGAaGTTgcTGGCATCTTCAGCGTCGATCTTCATttACACATTCTAATCAgTCcGGtaaTGTgTtgTTTgACAAAAaTAAaCTCGTtG
>athaller104
aaaaaaagtaagacatcgattgcaaCGCGCAccaTTTTTtCttcGTTGGCCCGctGATCACgctACTCgggAAAAtGaCTCCTTTCGGGAGCGTCTTCCgTTTAAaTATGAGGTACGGgcgAAGCTTgTgcccATCTGACGTGtAACAgAGCATTGCGTCACTgTAGTTTTACCGTGGaCCGATGTCAGCACGCgAaCTTGCTTCgCctCCTTCTTCtCGACGGTTGTGGTCtCAGGCATGTCGAAGTAAAGAGGCGTCTGATCGGCATTCCcGATTTGCCCAAGCAGGTAGCCGTTGTTGCGCCGCAAGTTTAGGACGAACCTCTGAAAACTGTgAaGCTTTTCATCGTACTtcTTcGcAAAagTTTTCgCATATGcatGTTCCCCTtCGGaGGgAAAAGCCTTtCctCTtcaTAAaGTTAGTTAGCCAGCACCTGCTCGCTTTAAACTGGCTCCGCaTTAGACCTTTTTCTAAGAaTAATTGCATAGCCCGCACTTGGAGCAGTTCTGTtGTCACGGgCCGCTGTGCcGCTCGCTGCTCAaGCACATACTCGCCGAGCAGCTCTTTAATTTGCGGAAACCGACCCTGcTGTGGTCCACTGAAGCCTTTGCGTgAagcTTttGCTGtcGAcAaTCTTCTGCTTTTGTTTCCGCCGGTCCCGCAcGCACGTTtCGGGAACTCCGAACGACcGCGatGCGGCCcGAttttcGTCCGTTTCTGCACACGaGATGACTTTTCtttttaaaGCGGCATCGTGGTGCACTCGAGTaTTTGgAGTCGGCCcTtCcaCGCcGTCGATGCTAATGCACTActAGATGACGAACTCCTCAGcACACGTACGAAGTGCCGCACATGgtAAACACgTAGGCAGaTAtGgCCGACaCgCCATGCCGACGCACgTAGGGGGcGGCCATTTTGgATTTGCcGATGGCAATAGATTgaCCgTAATTTTTTtGTTtCGTACTCGATTCTAACGCGCATGCGATTTATtGagCTCGCTTAACGCGTTAGAATCTGTTCAGAACCGCTCAGTtCGGTTcaTTTGTTCTAATTATTCcgTAcTGCTAGCATATCAGAAATGAAATCtAACcTTgAcctAcccAATTTAACTGTCcGGaGGAAaCTGgCGCGACTGCtATTTTTTtCATAAGATtATTTTTtCACAaTCCATCAATGAaGCGAGACCTCATTTCACAaCCGTCATACCACTCATCgCGCATTGATCATC
>athaller105
aaaaaaagtaagacatcgattgcaaCGCGCAccaTTTTTtCttcGTTGGCCCGctGATCACgctACTCgggAAAAtGaCTCCTTTCGGGAGCGTCTTCCgTTTAAaTATGAGGTACGGgcgAAGCTTgTgcccATCTGACGTGtAACAgAGCATTGCGTCACTgTAGTTTTACCGTGGaCCGATGTCAGCACGCgAaCTTGCTTCgCctCCTTCTTCtCGACGGTTGTGGTCtCAGGCATGTCGAAGTAAAGAGGCGTCTGATCGGCATTCCcGATTTGCCCAAGCAGGTAGCCGTTGTTGCGCCGCAAGTTTAGGACGAACCTCTGAAAACTGTgAaGCTTTTCATCATAGtACTTCTCCgCAAAaGTTTtcGCATATGCATGTTtCCCTtCGAaGGGAAGAGCCTTTCCTCTTCATATAGttaaTtAGCCAGCACCTGCTCGCTTTAAACtGGCTCCGCATTAGACTTTTTTCTAAGACTAATTGCATAGCCCGCACTTGGAGCAGTTCTGTCgTCAcGGGCCGCTGTGCCGCTCGCTCCTCAAGCACATACTCGCGGAGCAGCTCTTtAATTtGCGGAAACCGACCCTGCTGTGGTtCACTGAAGCCTTTGCGTGAAGCTTTGCTGTCGACAATCTTCTGCTTTTGTTTCCGCCGgTCCCGCACGCACGTTTCGGGAACGACCGCGATGCGgCCCGACCTCCGTCCGTTTCTGCACACGCGATGACTTTTCTTTTAAAAGCGGCATCGTCGTGCACTtGAGTTTTTGGAGTCGGCCCTTTCACGTCGTCGATGCTAATGTACTACTAGATGACGAACTCCTCAGCACACGTAaCGAAGTGCcGCACATGGTAAACACACAGGCAGAAATAGCCGACGCACCATGCCACGGAGGAAGG
>athaller106
cttcttggcttagatccaactctaacAaatctAaatgcatgtcaataacccggcgatctatttcctcccctgtacctacagaattaacgccgttcccctccagcatgtcTCTTCATATAAGTACctCGGCgTTTACATtaCCAACAATCTATCTTGGCACACGCATGTTACCTACATCTGTAATAACGCTAACCGAACGCTAGGATACTTACGCCGCAACTTTTCTCGCGCTCCGCTGTCCCTCAAAATTCTATtATACCGATCACTAATTCGCCCAAAGCTTGAGTACGCGTCcGCTATATGGGATCCCGTGCAGCAAAATTTAATtAACGCGTTAGAATCTGTTCAGAACCGCTCAGTtCGGTTcaTTTGTTCTAATTATTCcgTAcTGCTAGCATATCAGAAATGAAATCtAACcTTgAcctAcccAATTTAACTGTCcGGaGGAAaCTGgCGCGACTGCtATTTTTTtCATAAGATtATTTTTtCACAaTCCATCAATGAaGCGAGACCTCATTTCACAaCCGTCATACCACTCATCgCGCATTGATCATC
>athaller107
GAAGAAGTAGCGCACGGCTAAGTCCAGCGCCAACACTCTTGAAaGACGACGGCAACGACTGCGTCTCCGCTGCTACTCTCTGCTCTGCAGCCGGAGTGTGGCCAGCACATGACGAAAAaGGAGGTGCGTCTCCACGCGGGGgAGGAGCAGATCGgCATTTGAGAGAGAAACAACACTCCGCAGCAGCTCTTtCTTTTTTTTtCctACTTtCGTCGTGTGCGGCACACATTCCAGGAACAGgCGACTCTATACCTCTGGCAAGCATACGGCATGGCAACTtGGTCAGGTCTATTTCGGTGCATTGCTCGAAAGAGCCATTACAGTATCGTTGTTCCGTGgAGCCTTTtGCATGCCTCATCCAATTTAACTGTCcGGaGGAAaCTGgCGCGACTGCtATTTTTTtCATAAGATtATTTTTtCACAaTCCATCAATGAaGCGAGACCTCATTTCACAaCCGTCATACCACTCATCgCGCATTGATCATC
>athaller108
GGCGTTTTtGTTGTCTCCGCGGCTTtGTGTCTGGAGAGACGTTTTCTGCTCTTAAAGTGTTTCCGAaGCGCGTTTTGAAAaGATGCGACcACTCGCAATGAATGGGCTCCTCGTGGCCGTCCTGCTGGTCGCCTTCGCTTTCGCCACCGTTTGGTCGGCGCCGGCgCCCCAGGACTTGCCGGCCGAGGGACCAGCGCCTGGCTTCAAGGATCCGTtCGATCTGGGCATCAACATTtCGGATATCTTCAACTTGAAGCTGCTCACcGcACGCAGCCGtGGCACcGATCTcGGCATCGACATCCCGTCCATCCTCAACCTCAAGCTCGACCGCTCCCGTGGTCGACCAGGAGGACTGCTGCTCGACATCTTGGGAGGCAGGTCCGGAGGAGGTCGTTCaCTGTTCAGgCCaTCCGAAGCAGAGAACACATTTACCGACAAGAGCTCGTAGGACCAAGTACGCAGTCTGATCGAAGGCTACATACAACCTTACCGGTCATTATGATGCGTGGACTGAAAGCATACCTGTGATGGTTTTTGCCTGTGATCCAGGTGGTTTTAAaATTTTATTTGCGCTTTCTTATCGTaCAATGTGCTTGTTGCAGAAAGCCGATCTCCTCACCACCTGAATGAGCATGGCAATTaCGAACGgTTCGCaTGTTGTTCAaTTAAACTACGTCTTTtCTTCCTTgaaaa
>athaller109
CAGCcTTCCTGATTCAGTCGTGCCTACCCAGCGAAGAGCCGCAGAACAATCATGAAGGCATTTATGGTCTTAGCCCTGCTCGCCACTTTCGCCTCTGTGAGCACTGCTCACCACTTGGAGCTTTGCAGTGCGTATAATTCCGGTTCGGCTTGTTTCGAAAGCATGTAAGAGAAACAAGACGAACAGTTGAAAACTGAACTCCAGTGCATCGGGCTCCACATTTCagcagaggcaaaccaaagcttcgacaaagcgctGAaGACCcTtGgCTGCcGGgATAGgAGCTGCGTCGTCCGGAAGCTCTGCGCAGGAAaCGACCTGGAAaGCGCCATGGCTGCTCACTTCACGAAGGCTCAAATCACGGAGATTCACAACGCTGCTACTACCTGCGATCCAGAGGCCGGGCATGGCCACCACCACCACTGAAAGCGGTTCGCACGGTGTCTTCTGCGTGCTGACAGTTCCTATAGCTCTCGGAGTCACACCGTGGAGGGGCTCGACAGAGATTTGtCTTAATGAGCATAACtATTTAGCACAACAaGAAAAaTAAATACAtGTCACCTTgaaaa
>athaller110
cccccccccccccccccccccccccccccccccccccaCCACTTGGAGCTTTGCAaGAAACAAGACGAACAGTTGAAAACTGAACTCCAGTGCATCGGGCTCCACATTTCagcagaggcaaaccaaagcttcgacaaagcgctGAaGACCcTtGgCTGCcGGgATAGgAGCTGCGTCGTCCGGAAGCTCTGCGCAGGAAaCGACCTGGAAaGCGCCATGGCTGCTCACTTCACGAAGGCTCAAATCACGGAGATTCACAACGCTGCTACTACCTGCGATCCAGAGGCCGGGCATGGCCACCACCACCACTGAAAGCGGTTCGCACGGTGTCTTCTGCGTGCTGACAGTTCCTATAGCTCTCGGAGTCACACCGTGGAGGGGCTCGACAGAGATTTGtCTTAATGAGCATAACtATTTAGCACAACAaGAAAAaTAAATACAtGTCACCTTgaaaa
>athaller111
tCTGCTGAAATGTGGAGCCCGATGCACTGGAGTTCAGTTTTCAACTGTTCGTCTTGTTtCTtGCAAAGCTCCAAGTGGtGAGCAGTGCTCACAGAGGCGAAAGTGGCGagcagaggcaaaccaaagcttcgacaaagcgctGAaGACCcTtGgCTGCcGGgATAGgAGCTGCGTCGTCCGGAAGCTCTGCGCAGGAAaCGACCTGGAAaGCGCCATGGCTGCTCACTTCACGAAGGCTCAAATCACGGAGATTCACAACGCTGCTACTACCTGCGATCCAGAGGCCGGGCATGGCCACCACCACCACTGAAAGCGGTTCGCACGGTGTCTTCTGCGTGCTGACAGTTCCTATAGCTCTCGGAGTCACACCGTGGAGGGGCTCGACAGAGATTTGtCTTAATGAGCATAACtATTTAGCACAACAaGAAAAaTAAATACAtGTCACCTTgaaaa
>athaller112
CtGCTtGAaGCGACCTTcActATGTAGCTGCTACTgAaCACATTATTGGgTACatAAGTAAATGATTCATGACATTTtCCAAGAAAGcgATAAGATTAACAGTatGGCAATACctATCAGCAATGTGCAgcGATtAaGTAGGATTCTTTGgCGAATGCATtGGACACAAGACTATGCAACCTCGTTGAGGCATACCTTTATTGCCGTTGCGTGAATGATCTTtACGgCGCAAGTATAAaTCTTCACACGTGTGTAGCtACAGGCATACCGAACAATGTGACATTTGTGGACATTAAGTACAGATAAAACAATGTAAGACAACTAATTatcagcaccgttgtgatgcggtatgttgaattccatagtgttgactcactttggtgtattCAacaAAAaTGCAACCGATGTATACACGTCTGAAaGAATAAGTATGCAGTCGGTTCGCATGACAGTGGTTCAGCATTGCGGCGAGGTTTTGTGCTTGACATTGTGACTAGGTCGCCACTGTTCTGACTGCCACTGCTGACGTCACTCCTTCTGGTTGAGGCGGGCATCGAGCTCATTCTTCTCGGTCAGACCattcttgatagtctttaggaggatgttaggttcaccgcagaagccgcggaaatcgtccaggtcgttgttgaagacgtaaactccgcgatagccctcttgaagcaggaaatcaattttgtgctgaatgctgactgcatcgtcgtagccgatccactggtctctgtagtagacgtacgggcacTTtCCTTCGTCGTCgAACTCTCGTTtCCAGTTtCCTTTAAGATTGAGACAGATCTCGTAGTAGGCGAAGATCTCGCTGCTCCTGACAAAGGGCCCGGCGTGcGGTGGCACATCGCGGttgatgagggcgtggaGGCCGTGTtGTtGCGGATCGAGcagcgtgaatcccggccgaagaaggcgatacccatcaccaccttggactttggtgctccaaggctcacgattcgggcaaggccatctttcacattcaacgtcgcctgtgatcctaagtcgatagacctggggaagagtggagtgtggacgtctgtaactccgttccaggttcccctaagatcgtaagcctgtgcattaatCCAGTCGACGTACTtGGAGATTtCAGCAACATCGTATCCAGGATCAAGAAaTTCATCGGAAaCTGGCACGACGACTGTGAGTAGCAAGTCTTTgccttggaaagcaccagccagctccctgatgagactggcatagttttccttgtcgcgtggcgatcctccgcggtaggagactCcGGGgAaGCGCcAGGCcATGTCGACGCcGTCcAGgTtgTACTCcTtCATCcAAaGCAGGACGCTTtCGATGAACAGCGCCcTCcGgTCAGCGCTCGCGACCATCTGGGAGAAAaTTCCGGTCTCGTGTTGCCAGCCGCCAACCGACAGAAGTGTcTTCAGCTGCGGATACTGTGTCTTTATGGCCGTAAAGTTCTTGAAGAGATCCCTGTTTCTCTCGAACTCGGgCACCTCGCTCTtGAGTtCCcAGgTCTGAGGgTtGACGCCcGCGTAGgCAAaGTtGACGTGCGTGCACAGgTCTCCcGgAaTGTCcTtGACACcGTAaTtGgCTGGgTGAGgCcGgCTGTtGgCCcAGgCAGAGTAGTAGCACACcACTGgCGCcGGACCCGGGTGCGCGCCCGTTCTCGCTGTGGTAGCATTAGCTGAAGCCGAAGAGCTCGCCGCTGTGCTTGTCGTTGAAGTTGTCGATCcGCTTTCGTTCTGCTGAGGCATGCCCGAGGCGCAGGTCAGCATTAAGGCGAGTGGGAGCAAGAGCAGCTCCATGGCGGTGCGTTGGCCCGAGTTCAGAGCTGAAGCAAaGTGAGATGCAG
>athaller113
CtGCTtGAaGCGACCTTcActATGTAGCTGCTACTgAaCACATTATTGGgTACatAAGTAAATGATTCATGACATTTtCCAAGAAAGcgATAAGATTAACAGTatGGCAATACctATCAGCAATGTGCAgcGATtAaGTAGGATTCTTTGgCGAATGCATtGGACACAAGACTATGCAACCTCGTTGAGGCATACCTTTATTGCCGTTGCGTGAATGATCTTtACGgCGCAAGTATAAaTCTTCACACGTGTGTAGCtACAGGCATACCGAACAATGTGACATTTGTGGACATTAAGTACAGATAAAACAATGTAAGACAACTAATCTCACTGAAGGCAAGTACGCTGCGAGACAAAGCTATAGACACACGTGCTTTGTTTCGAGCATGGATACTCGTGACCTTGTTTGTGTGGGATCAGCACCGTTGTGATGCCATGTTAAAAAGGGCAATGAAAAaTGTGTCCAAAAaGTTTTTTTtGTATGTTGAATTCCATAGTGTTGACTCACTTTGGTGTATTCAACGAAAATGCAACCGATGTATACACGTCTGAAAGAATAAGTATGCAGTCGGTTCGcatGACAGTGGTTCAGCATTGCGGCGAGGTTTTGTGCTTGACATGGTGACTAGGTGGCCACTGTCCTGACTGCCACTGCTGACGTCACTCCTTCTGGTTGAGGCGGGCATCGAGCTCATTCTTCTCGGTCAGACCattcttgatagtctttaggaggatgttaggttcaccgcagaagccgcggaaatcgtccaggtcgttgttgaagacgtaaactccgcgatagccctcttgaagcaggaaatcaattttgtgctgaatgctgactgcatcgtcgtagccgatccactggtctctgtagtagacgtacgggcacTTtCCTTCGTCGTCgAACTCTCGTTtCCAGTTtCCTTTAAGATTGAGACAGATCTCGTAGTAGGCGAAGATCTCGCTGCTCCTGACAAAGGGCCCGGCGTGcGGTGGCACATCGCGGttgatgagggcgtggaGGCCGTGTtGTtGCGGATCGAGcagcgtgaatcccggccgaagaaggcgatacccatcaccaccttggactttggtgctccaaggctcacgattcgggcaaggccatctttcacattcaacgtcgcctgtgatcctaagtcgatagacctggggaagagtggagtgtggacgtctgtaactccgttccaggttcccctaagatcgtaagcctgtgcattaatCCAGTCGACGTACTtGGAGATTtCAGCAACATCGTATCCAGGATCAAGAAaTTCATCGGAAaCTGGCACGACGACTGTGAGTAGCAAGTCTTTgccttggaaagcaccagccagctccctgatgagactggcatagttttccttgtcgcgtggcgatcctccgcggtaggagactCcGGGgAaGCGCcAGGCcATGTCGACGCcGTCcAGgTtgTACTCcTtCATCcAAaGCAGGACGCTTtCGATGAACAGCGCCcTCcGgTCAGCGCTCGCGACCATCTGGGAGAAAaTTCCGGTCTCGTGTTGCCAGCCGCCAACCGACAGAAGTGTcTTCAGCTGCGGATACTGTGTCTTTATGGCCGTAAAGTTCTTGAAGAGATCCCTGTTTCTCTCGAACTCGGgCACCTCGCTCTtGAGTtCCcAGgTCTGAGGgTtGACGCCcGCGTAGgCAAaGTtGACGTGCGTGCACAGgTCTCCcGgAaTGTCcTtGACACcGTAaTtGgCTGGgTGAGgCcGgCTGTtGgCCcAGgCAGAGTAGTAGCACACcACTGgCGCcGGACCCGGGTGCGCGCCCGTTCTCGCTGTGGTAGCATTAGCTGAAGCCGAAGAGCTCGCCGCTGTGCTTGTCGTTGAAGTTGTCGATCcGCTTTCGTTCTGCTGAGGCATGCCCGAGGCGCAGGTCAGCATTAAGGCGAGTGGGAGCAAGAGCAGCTCCATGGCGGTGCGTTGGCCCGAGTTCAGAGCTGAAGCAAaGTGAGATGCAG
>athaller114
CtGCTtGAaGCGACCTTcActATGTAGCTGCTACTgAaCACATTATTGGgTACatAAGTAAATGATTCATGACATTTtCCAAGAAAGcgATAAGATTAACAGTatGGCAATACctATCAGCAATGTGCAgcGATtAaGTAGGATTCTTTGgCGAATGCATtGGACACAAGACTATGCAACCTCGTTGAGGCATACCTTTATTGCCGTTGCGTGAATGATCTTtACGgCGCAAGTATAAaTCTTCACACGTGTGTAGCtACAGGCATACCGAACAATGTGACATTTGTGGACAtcgtgttgaattCcATAGTGTtGACTCACTTtGgTGTATtCAaTGAAAaTGCAaCCGATGTATACATGCcTCAAaGAAATAAaGTATGCAGTCGGTTCAcatGACAGTGGTTCAGCATTGCGGCGAGGTTTTGTGCTTGACATGGTGACTAGGTGGCCACTGTCCTGACTGCCACTGCTGACGTCACTCCTTCTGGTTGAGGCGGGCATCGAGCTCATTCTTCTCGGTCAGACCattcttgatagtctttaggaggatgttaggttcaccgcagaagccgcggaaatcgtccaggtcgttgttgaagacgtaaactccgcgatagccctcttgaagcaggaaatcaattttgtgctgaatgctgactgcatcgtcgtagccgatccactggtctctgtagtagacgtacgggcacTTtCCTTCGTCGTCgAACTCTCGTTtCCAGTTtCCTTTAAGATTGAGACAGATCTCGTAGTAGGCGAAGATCTCGCTGCTCCTGACAAAGGGCCCGGCGTGcGGTGGCACATCGCGGttgatgagggcgtggaGGCCGTGTtGTtGCGGATCGAGcagcgtgaatcccggccgaagaaggcgatacccatcaccaccttggactttggtgctccaaggctcacgattcgggcaaggccatctttcacattcaacgtcgcctgtgatcctaagtcgatagacctggggaagagtggagtgtggacgtctgtaactccgttccaggttcccctaagatcgtaagcctgtgcattaatCCAGTCGACGTACTtGGAGATTtCAGCAACATCGTATCCAGGATCAAGAAaTTCATCGGAAaCTGGCACGACGACTGTGAGTAGCAAGTCTTTgccttggaaagcaccagccagctccctgatgagactggcatagttttccttgtcgcgtggcgatcctccgcggtaggagactCcGGGgAaGCGCcAGGCcATGTCGACGCcGTCcAGgTtgTACTCcTtCATCcAAaGCAGGACGCTTtCGATGAACAGCGCCcTCcGgTCAGCGCTCGCGACCATCTGGGAGAAAaTTCCGGTCTCGTGTTGCCAGCCGCCAACCGACAGAAGTGTcTTCAGCTGCGGATACTGTGTCTTTATGGCCGTAAAGTTCTTGAAGAGATCCCTGTTTCTCTCGAACTCGGgCACCTCGCTCTtGAGTtCCcAGgTCTGAGGgTtGACGCCcGCGTAGgCAAaGTtGACGTGCGTGCACAGgTCTCCcGgAaTGTCcTtGACACcGTAaTtGgCTGGgTGAGgCcGgCTGTtGgCCcAGgCAGAGTAGTAGCACACcACTGgCGCcGGACCCGGGTGCGCGCCCGTTCTCGCTGTGGTAGCATTAGCTGAAGCCGAAGAGCTCGCCGCTGTGCTTGTCGTTGAAGTTGTCGATCcGCTTTCGTTCTGCTGAGGCATGCCCGAGGCGCAGGTCAGCATTAAGGCGAGTGGGAGCAAGAGCAGCTCCATGGCGGTGCGTTGGCCCGAGTTCAGAGCTGAAGCAAaGTGAGATGCAG
>athaller115
GACGACCCGCCGcAGTTtGGAgTGTTCGGCAGCACCGGTGTCAACGTAGCCAGTTCTGGTGCCGTGGTTCGAGAGGTGAAaGAAAaGCCAaGATCGTCAAGTCGATCCTCAGAGTCCAGTGGaCAAAATCCGAGTGGTCATCCCCTtCCTTCTGAGTGTGCATCATGGACAAGCACCCCAAGGTCGCTGACGAgATTCAGCAGGAGCTGGCAAGCTTCAACGCTtCCTCCTTGAAGCACACAGAGACCCAGGAGAAGGTCCTACTTCCTTCCAAGGAAGATGTGCAGCAGGAGAAGATCCACAACAGCCTTCTGGAAGGTGTGGAGCAGTTTGAGAAGACGAGCATGAAGCACGCGCACACGCAGGAGAAAGTGTGCCTCCCcAAAAAaGAaGACATTGAGTCCGAGAAGGAGCACAAGCAGATGATTGAAGGCATCGAGACCTTCGACCCCTCGAAGCTGAAACATGCGGAGACCAGTGTTAAGAACCCACTGCCGACCAAGGAAGTTtGAAAGTTATGGAATCTACCACAGTACCATTACATTCAATTCATAGAGCAGGAGAAAGCAGCGTGAAGAGCTGCGCTAATGCCAACACAACCGATGCCAAGAGAAACAAAGATCCAGTCATCGTGTATCTCCTTGTCCCGCtttttttttTTTTtGCATCCTCCCAGGGATCTTCCTCTTCACATCCTGGGCATGCATCCCTCTTGTAACTTGGTGGCCACACCAGCTATTTCTTTAGTAGCATTATTcTtGGCAGCCTTTCATAAACAGAGGCGATTGTTTGTGCAGGCATAGTGTAGGCAGCAGAGGGTCACAAATGCCTAAAcATGTGCAACCAGAAGgTGCTGTGCGGTTGCGTGTTGCCTTGGCTGGCATCTGTGGCCAAACTGCATTTTTTTtACACATTGACACTATGCAGCAACAGATTGTGTGAAaGGGTCcTGTTTAGGCCGCCTCGTAaTTTTGCAAACAAGATTTTGGAAGAtGgTtGTGGcACCTTTCGTTATtGATGCATTTTGtACGTGGAAAGGCGGTCGGACGTTTATTTA
>athaller116
GACGACCCGCCGcAGTTtGGAgTGTTCGGCAGCACCGGTGTCAACGTAGCCAGTTCTGGTGCCGTGGTTCGAGAGGTGAAaGAAAaGCCAaGATCGTCAAGTCGATCCTCAGAGTCCAGTGGaCAAAATCCGAGTGGTCATCCCCTtCCTTCTGAGTGTGCATCATGGACAAGCACCCCAAGGTCGCTGACGAgATTCAGCAGGAGCTGGCAAGCTTCAACGCTtCCTCCTTGAAGCACACAGAGACCCAGGAGAAGGTCCTACTTCCTTCCAAGGAAGATGTGCAGCAGGAGAAGATCCACAACAGCCTTCTGGAAGGTGTGGAGCAGTTTGAGAAGACGAGCATGAAGCACGCGCACACGCAGGAGAAAGTGTGCCTCCCcAAAAAaGAaGACATTGAGTCCGAGAAGGAGCACAAGCAGATGATTGAAGGCATCGAGACCTTCGACCCCTCGAAGCTGAAACATGCGGAGACCAGTGTTAAGAACCCACTGCCGACCAAGGAAGTCATAGAGCAGGAGAAAGCAGCGTGAAGAGCTGCGCTAATGCCAACACAACCGATGCCAAGAGAAACAAAGATCCAGTCATCGTGTATCTCCTTGTCCCGCtttttttttTTTTtGCATCCTCCCAGGGATCTTCCTCTTCACATCCTGGGCATGCATCCCTCTTGTAACTTGGTGGCCACACCAGCTATTTCTTTAGTAGCATTATTcTtGGCAGCCTTTCATAAACAGAGGCGATTGTTTGTGCAGGCATAGTGTAGGCAGCAGAGGGTCACAAATGCCTAAAcATGTGCAACCAGAAGgTGCTGTGCGGTTGCGTGTTGCCTTGGCTGGCATCTGTGGCCAAACTGCATTTTTTTtACACATTGACACTATGCAGCAACAGATTGTGTGAAaGGGTCcTGTTTAGGCCGCCTCGTAaTTTTGCAAACAAGATTTTGGAAGAtGgTtGTGGcACCTTTCGTTATtGATGCATTTTGtACGTGGAAAGGCGGTCGGACGTTTATTTA
>athaller117
TGGAGTGTtCGgCAGCACCGGTGTCAACGTAGCCAGTTCTGGTGCCGTGGTTCGAGAGGTGAAAGAAAAGCCAAGATCGTCAAGTCGATCCTCAGAGTCCAGTGGACAAAATCCGAGGGTCGCTGACGAGATTCAGCAGGAGCTGGCAAGCTTCAACGCTTCCTCCTTGAAGCACACAGAGACCCAGGAGAAGGTCCTACTTCCTTCCAAGGAAGTGTCCCAAAATGGACAGCAACAGGCAAGCATTATTAGGTGGCATCAAGGGCTTTGAGAAGTCCCGGTTAAAGCACACAGTCACCAAGGTGAAACAGTTCAAGCCtACAGCACAAGACATTGAGTCCGAGAAGGAGCACAAGCAGATGATTGAAGGCATCGAGACCTTCGACCCCTCGAAGCTGAAACATGCGGAGACCAGTGTTAAGAACCCACTGCCGACCAAGGAAGTTtGAAAGTTATGGAATCTACCACAGTACCATTACATTCAATTCATAGAGCAGGAGAAAGCAGCGTGAAGAGCTGCGCTAATGCCAACACAACCGATGCCAAGAGAAACAAAGATCCAGTCATCGTGTATCTCCTTGTCCCGCtttttttttTTTTtGCATCCTCCCAGGGATCTTCCTCTTCACATCCTGGGCATGCATCCCTCTTGTAACTTGGTGGCCACACCAGCTATTTCTTTAGTAGCATTATTcTtGGCAGCCTTTCATAAACAGAGGCGATTGTTTGTGCAGGCATAGTGTAGGCAGCAGAGGGTCACAAATGCCTAAAcATGTGCAACCAGAAGgTGCTGTGCGGTTGCGTGTTGCCTTGGCTGGCATCTGTGGCCAAACTGCATTTTTTTtACACATTGACACTATGCAGCAACAGATTGTGTGAAaGGGTCcTGTTTAGGCCGCCTCGTAaTTTTGCAAACAAGATTTTGGAAGAtGgTtGTGGcACCTTTCGTTATtGATGCATTTTGtACGTGGAAAGGCGGTCGGACGTTTATTTA
>athaller118
TGGAGTGTtCGgCAGCACCGGTGTCAACGTAGCCAGTTCTGGTGCCGTGGTTCGAGAGGTGAAAGAAAAGCCAAGATCGTCAAGTCGATCCTCAGAGTCCAGTGGACAAAATCCGAGGGTCGCTGACGAGATTCAGCAGGAGCTGGCAAGCTTCAACGCTTCCTCCTTGAAGCACACAGAGACCCAGGAGAAGGTCCTACTTCCTTCCAAGGAAGTGTCCCAAAATGGACAGCAACAGGCAAGCATTATTAGGTGGCATCAAGGGCTTTGAGAAGTCCCGGTTAAAGCACACAGTCACCAAGGTGAAACAGTTCAAGCCtACAGCACAAGACATTGAGTCCGAGAAGGAGCACAAGCAGATGATTGAAGGCATCGAGACCTTCGACCCCTCGAAGCTGAAACATGCGGAGACCAGTGTTAAGAACCCACTGCCGACCAAGGAAGTCATAGAGCAGGAGAAAGCAGCGTGAAGAGCTGCGCTAATGCCAACACAACCGATGCCAAGAGAAACAAAGATCCAGTCATCGTGTATCTCCTTGTCCCGCtttttttttTTTTtGCATCCTCCCAGGGATCTTCCTCTTCACATCCTGGGCATGCATCCCTCTTGTAACTTGGTGGCCACACCAGCTATTTCTTTAGTAGCATTATTcTtGGCAGCCTTTCATAAACAGAGGCGATTGTTTGTGCAGGCATAGTGTAGGCAGCAGAGGGTCACAAATGCCTAAAcATGTGCAACCAGAAGgTGCTGTGCGGTTGCGTGTTGCCTTGGCTGGCATCTGTGGCCAAACTGCATTTTTTTtACACATTGACACTATGCAGCAACAGATTGTGTGAAaGGGTCcTGTTTAGGCCGCCTCGTAaTTTTGCAAACAAGATTTTGGAAGAtGgTtGTGGcACCTTTCGTTATtGATGCATTTTGtACGTGGAAAGGCGGTCGGACGTTTATTTA
>athaller119
GACGACCCGCCGcAGTTtGGAgTGTTCGGCAGCACCGGTGTCAACGTAGCCAGTTCTGGTGCCGTGGTTCGAGAGGTGAAaGAAAaGCCAaGATCGTCAAGTCGATCCTCAGAGTCCAGTGGaCAAAATCCGAGTGGTCATCCCcTtCCTTCTGAGTGTGCATCATGGACAAGCACCCCAAGGTCGCTGACGAgATTCAGCAGGAGCTGGCAAGCTTCAACGCTTCCTCCTTGAAGCACACAGAGACCCAGGAGAAGGTCCTACTTCCTTCCAAGGAAGACATTGAGTCCGAGAAGGAGCACAAGCAGATGATTGAAGGCATCGAGACCTTCGACCCCTCGAAGCTGAAACATGCGGAGACCAGTGTTAAGAACCCACTGCCGACCAAGGAAGTTtGAAAGTTATGGAATCTACCACAGTACCATTACATTCAATTCATAGAGCAGGAGAAAGCAGCGTGAAGAGCTGCGCTAATGCCAACACAACCGATGCCAAGAGAAACAAAGATCCAGTCATCGTGTATCTCCTTGTCCCGCtttttttttTTTTtGCATCCTCCCAGGGATCTTCCTCTTCACATCCTGGGCATGCATCCCTCTTGTAACTTGGTGGCCACACCAGCTATTTCTTTAGTAGCATTATTcTtGGCAGCCTTTCATAAACAGAGGCGATTGTTTGTGCAGGCATAGTGTAGGCAGCAGAGGGTCACAAATGCCTAAAcATGTGCAACCAGAAGgTGCTGTGCGGTTGCGTGTTGCCTTGGCTGGCATCTGTGGCCAAACTGCATTTTTTTtACACATTGACACTATGCAGCAACAGATTGTGTGAAaGGGTCcTGTTTAGGCCGCCTCGTAaTTTTGCAAACAAGATTTTGGAAGAtGgTtGTGGcACCTTTCGTTATtGATGCATTTTGtACGTGGAAAGGCGGTCGGACGTTTATTTA
>athaller120
GACGACCCGCCGcAGTTtGGAgTGTTCGGCAGCACCGGTGTCAACGTAGCCAGTTCTGGTGCCGTGGTTCGAGAGGTGAAaGAAAaGCCAaGATCGTCAAGTCGATCCTCAGAGTCCAGTGGaCAAAATCCGAGTGGTCATCCCcTtCCTTCTGAGTGTGCATCATGGACAAGCACCCCAAGGTCGCTGACGAgATTCAGCAGGAGCTGGCAAGCTTCAACGCTTCCTCCTTGAAGCACACAGAGACCCAGGAGAAGGTCCTACTTCCTTCCAAGGAAGACATTGAGTCCGAGAAGGAGCACAAGCAGATGATTGAAGGCATCGAGACCTTCGACCCCTCGAAGCTGAAACATGCGGAGACCAGTGTTAAGAACCCACTGCCGACCAAGGAAGTCATAGAGCAGGAGAAAGCAGCGTGAAGAGCTGCGCTAATGCCAACACAACCGATGCCAAGAGAAACAAAGATCCAGTCATCGTGTATCTCCTTGTCCCGCtttttttttTTTTtGCATCCTCCCAGGGATCTTCCTCTTCACATCCTGGGCATGCATCCCTCTTGTAACTTGGTGGCCACACCAGCTATTTCTTTAGTAGCATTATTcTtGGCAGCCTTTCATAAACAGAGGCGATTGTTTGTGCAGGCATAGTGTAGGCAGCAGAGGGTCACAAATGCCTAAAcATGTGCAACCAGAAGgTGCTGTGCGGTTGCGTGTTGCCTTGGCTGGCATCTGTGGCCAAACTGCATTTTTTTtACACATTGACACTATGCAGCAACAGATTGTGTGAAaGGGTCcTGTTTAGGCCGCCTCGTAaTTTTGCAAACAAGATTTTGGAAGAtGgTtGTGGcACCTTTCGTTATtGATGCATTTTGtACGTGGAAAGGCGGTCGGACGTTTATTTA
>athaller121
cctgacaggcatcatgacgctgcagcgacgtctttccggcatggagcgcgacctagccgccatccaagccaagctcgatgctctggacaaggaagctgaccgcatcAagcaGgagcaCcctgaGgAagctgaGgCcatCcaGgagcgcaTTttGCAGATCAaGgCAGTTtGGgAGCAGCTCACGCAGTTGCTCAAGGAGCGCGATGCCAAGCTGGAAGAAGCCGGCGACTTGCACAGATTCTTGCGCGACCTCGACCACTTCCAGGCGTGGCTGACCCGGACGCAGACAGAGATCGCGTCGGAAGACGAGCCGACAACGCTGCAGGAGGCAGAGCGGCTGCTGGAGCAGCACCGCCTCATCCGCCAGGAGGTGGACAACTACACGGACGACTACACCAAGATGATGGAGTACGGCGAGCGCATCACTTCGGACGCTGCCGACGAAGACCCGCAGTTCATgttccctgcgcgacggctgggccgagctgcgccagatgtgggagaaccggcaggcgctgctctcgcagtccctcaacctgcagctgttccagcgtgacgccAagcaGgccgaggtgctgctcagtcgCcaGgaacaccaccTtgCcaaGgacgaacaaCccgcAagcTtagagcAagtGgaGgatCTGATCAAGCGTCACGAGGCCTTCCTTACCACCATGGAAGCCAACgatcaatgcggttctccaacatgcccagcgcctgtgcagcgagggtcacaaggatgctgacaagattcgcaagaaggcagactccatcctcgagaggagagatgccaaccggaagcaagcaagcgagcagatggcacgtctcgccgaccagcttgctctgcaccagttccttcaggactgcgaccagctgactgaatggatccaggagaagatgattgtggcgcaagatgagacgtaccgtagcgccaaacggtccactccaagtggacgcgtcaccaggccttcgaggccgaggtgcaggccaacaaggagcGgCtGgaGCGtgCccagcaGgCcGggcgtgCcctcgtGgCcgagAagCccgagatGgctCcgctcgtcgagCcgAagctCcaGgagctGgagCaGCagTtcAacAaCctGgaGgacacgacgcaGgCcAaGggCcagcGgctgTtcgacgacAaCcGgcacgtCctgtacgagcaGACGTGCGACGATATCGACTCATGGATCGATGAGCTCGAGTCAcaggtgctggtctgagacgggccaggaccttgcctcggtcactacgatcctgcagaagcagcgggatgtcgagaaccagatggcgctaaaagcaaggcaggtggacgcccttcagggacaggcgcactacttggagAaactCgACCccAaCcGggCcGAGgagctcatcactcGgcGggctgtcgtGgagcagcgTTttgagcgCctCcaGgcaCcgctcgagcaGaGgcGgcgTGAGCTACtCAagAAaaaGgaGgcaTACCAgttccggcgcgacgtggaggcgaaagctgtgggtggccgagaagatgccactggtcaagtcgcccgaccgcggggcatctctgttcggggtgcagatgctgcgaaagaaggagcagtccctccggcacgaggtggaccaccacgagccacgggtagtggccatctgcgaGgaTGgCcGCcGCcTGgCGgctGAaGgCcACcAaGaTGgACcaGaGTttGAGCGCcTcGCccGggAgcTGgAGgAGCtGTGGgCAGaGCTGCGgCGggCccTGgACGCTCGgCGCGACGACcTtATGatCtCGgagAaGgCacACcAaTactacTttGACGCCAGTGAggcggaggcctggatgagcgagcaggagctgtacatgatggtggaggaacgtggaagggacgaggcgtcggcccagaagcttcgcaagaagcaccagaaccttgaggctgccgtagatgattacgctgagacggtgcggCAaCTGGgTGACACAGCACGgCGgTtAGTtCAGgAGagTCATCcTGACAGCGACcAGATCACcGTGCGgCAGTCACAGgTGgACAaGCTCTATGCcGgCcTGCGGgACcTGgCCcTGgAGCGgCGgCAGAAaCTCGAGGAAGCTCTGCGACTGTTTGGCCTGAGCCGcGAGGTCGACGACCTCATGCAGTGGATCGCTGAGCGGGAAGTGGTAGCCAGCTCTCAGGAGCTTGGTCAGGACTATGAGCATGTCACGCTGTTGCGGgaGCGCTTCAAcgccttccgcgacgagacgccaccgtcggagaggaccgcgtccagaaggctagcgcccaggcggaggccctgatgacgggacctgacgcagcgcaggcggcccagtggaaagacgctttgcaggaggcatgggccgacctgctcgaactcatggacacccgtgcgcaggtgttggcagcctcgtgggatctccaccggttcttccacgactgccgggacgtctaccaacgaattttggaaaacaaaatggcatgtcggaggagctgggtcgggacgccgtcagcgtgtcgaacctccagaggaagcaggcgaacttcgagaacgacctgcagaccctcggctctgctgtggagggaattcggtcacaggcatcacagctgggtgccgcatatgcaggggacaaggcgcgtgaaatccagacgcgcgaggcggaggtggtcgcagcgtggcagcggttgctgagctcgtgcgacagccggcgggcgcggctcgcggacacgggcgaccttttccgcttcctgtgcatGgtgcgggacctgctgctgtggatggaggaagtggtgcggcagatgaacagctcggagaagccgcgcgacgtctctggcgtcgagctcctcatgaacaaccaccagagcctgaaggccgaggtggacgcccgcgaggacaaCCTcGCCGCctgccgccctggggcgggacctccttgcccggaaccactacgcatcgggcgagatcaaggagaagctgctggcgctgagcacgcagcgggcggccctgggagcccgctgggacgagcgctgggagcacttgcagctcatcctggaagtgtaccagtttgcgcgggacgccgcggtcgccgagcactggctgctcgcccaggagccctacctgctcagcatggagctgggacacaccatcgacgaggtggagcaGcTtctcAagcGgcacgaGgctttcgagaagtcggctgccgctcaggaggagcgaTtcgCAGCGCTtGAGCGCcTCACcACGTtCGAaCTCAAgcagatgcgagcgcgggaggaggagcaggagagacgccggcagcaggaagagatggagcgccttgcagccctacagCccccGCcGAGCcACGAGCcGTCTtCCcAGgACAGGgTCgACGCcGAaGCTtCtGCGgAagCcgCccGAGaGCctGCAatCctgAaCGgcGCCGAAAGTGCGGCGACGGCGGTCGCTGTGTCGGCTGCAGCACCCGGAGCTGGAACAGaGGggAGCCCCCAcGCCACGGCCGCATCAGCCGCGTCCGCCGCCGCTGCTGCCGCCACGCCCGCCAGCCCGTCGGGCCCAGCCGCgTcATCgTCTGCACCGAGCACTCCGCCCAAGATCAAGCGCTCTCGTTCCAAGTCGCcTTtcGGCAGCTGGCGCAAGAAGAAGCTGCCcGTAGAGgAAGAGACAGAGCGGCCGGCTGAGGACGAGATCGAGGGTCTGCTGATGAGGAAGCACGAGTGGGAGTCCACGACCAAGAAGGCCTCCAACcGATCGTGGGAGAAGCTATACCTCGTCATCCGGGgAACCACACTGGCTGCGTACAAGGACCAGAAACACTACCGACAGGAACCTGAGAGCCATTACCGCGGAGAAGCACCGGTGGACCTGAGGACAGCAACCGCCGAGCGTGCTACCGACTACACCAAGAAGAAGCACGTCTTTCGGCTCAAGCTTTCCAATGGTGGAGAGTTCCTCTTCCAAGCAAAGGATGAGGAGGAGTTATCCCAGTGGCTGCAACAACTTCAGGCAGCCATCGGCGAGGCCACGGCAGGCCCATCGCGAGCACAGACATTGCCGGCCGAGCGCaGGGACGAGCCCcGCAagCGCAGCTTCTTCACCCTCAAAAaGAaCTAaGTTACAaGGAGGCAaGGgAGTGGGgCCGGAAaGCAACGGCATCTCTCCTTCACCACCAGCTGTTGACTGCCAAAGTGGTTtACGTGTTGTAGCAGCTCGACAATAAAATCGTTtCTCTCTCtCGg
>athaller122
cctgacaggcatcatgacgctgcagcgacgtctttccggcatggagcgcgacctagccgccatccaagccaagctcgatgctctggacaaggaagctgaccgcatcAagcaGgagcaCcctgaGgAagctgaGgCcatCcaGgagcgcaTTttGCAGATCAaGgCAGTTtGGgAGCAGCTCACGCAGTTGCTCAAGGAGCGCGATGCCAAGCTGGAAGAAGCCGGCGACTTGCACAGATTCTTGCGCGACCTCGACCACTTCCAGGCGTGGCTGACCCGGACGCAGACAGAGATCGCGTCGGAAGACGAGCCGACAACGCTGCAGGAGGCAGAGCGGCTGCTGGAGCAGCACCGCCTCATCCGCCAGGAGGTGGACAACTACACGGACGACTACACCAAGATGATGGAGTACGGCGAGCGCATCACTTCGGACGCTGCCGACGAAGACCCGCAGTTCATgttccctgcgcgacggctgggccgagctgcgccagatgtgggagaaccggcaggcgctgctctcgcagtccctcaacctgcagctgttccagcgtgacgccAagcaGgccgaggtgctgctcagtcgCcaGgaacaccaccTtgCcaaGgacgaacaaCccgcAagcTtagagcAagtGgaGgatCTGATCAAGCGTCACGAGGCCTTCCTTACCACCATGGAAGCCAACgatcaatgcggttctccaacatgcccagcgcctgtgcagcgagggtcacaaggatgctgacaagattcgcaagaaggcagactccatcctcgagaggagagatgccaaccggaagcaagcaagcgagcagatggcacgtctcgccgaccagcttgctctgcaccagttccttcaggactgcgaccagctgactgaatggatccaggagaagatgattgtggcgcaagatgagacgtaccgtagcgccaaacggtccactccaagtggacgcgtcaccaggccttcgaggccgaggtgcaggccaacaaggagcGgCtGgaGCGtgCccagcaGgCcGggcgtgCcctcgtGgCcgagAagCccgagatGgctCcgctcgtcgagCcgAagctCcaGgagctGgagCaGCagTtcAacAaCctGgaGgacacgacgcaGgCcAaGggCcagcGgctgTtcgacgacAaCcGgcacgtCctgtacgagcaGACGTGCGACGATATCGACTCATGGATCGATGAGCTCGAGTCAcaggtgctggtctgagacgggccaggaccttgcctcggtcactacgatcctgcagaagcagcgggatgtcgagaaccagatggcgctaaaagcaaggcaggtggacgcccttcagggacaggcgcactacttggagAaactCgACCccAaCcGggCcGAGgagctcatcactcGgcGggctgtcgtGgagcagcgTTttgagcgCctCcaGgcaCcgctcgagcaGaGgcGgcgTGAGCTACtCAagAAaaaGgaGgcaTACCAgttccggcgcgacgtggaggcgaaagctgtgggtggccgagaagatgccactggtcaagtcgcccgaccgcggggcatctctgttcggggtgcagatgctgcgaaagaaggagcagtccctccggcacgaggtggaccaccacgagccacgggtagtggccatctgcgaGgaTGgCcGCcGCcTGgCGgctGAaGgCcACcAaGaTGgACcaGaGTttGAGCGCcTcGCccGggAgcTGgAGgAGCtGTGGgCAGaGCTGCGgCGggCccTGgACGCTCGgCGCGACGACcTtATGatCtCGgagAaGgCacACcAaTactacTttGACGCCAGTGAggcggaggcctggatgagcgagcaggagctgtacatgatggtggaggaacgtggaagggacgaggcgtcggcccagaagcttcgcaagaagcaccagaaccttgaggctgccgtagatgattacgctgagacggtgcggCAaCTGGgTGACACAGCACGgCGgTtAGTtCAGgAGagTCATCcTGACAGCGACcAGATCACcGTGCGgCAGTCACAGgTGgACAaGCTCTATGCcGgCcTGCGGgACcTGgCCcTGgAGCGgCGgCAGAAaCTCGAGGAAGCTCTGCGACTGTTTGGCCTGAGCCGcGAGGTCGACGACCTCATGCAGTGGATCGCTGAGCGGGAAGTGGTAGCCAGCTCTCAGGAGCTTGGTCAGGACTATGAGCATGTCACGCTGTTGCGGgaGCGCTTCAAcgccttccgcgacgagacgccaccgtcggagaggaccgcgtccagaaggctagcgcccaggcggaggccctgatgacgggacctgacgcagcgcaggcggcccagtggaaagacgctttgcaggaggcatgggccgacctgctcgaactcatggacacccgtgcgcaggtgttggcagcctcgtgggatctccaccggttcttccacgactgccgggacgtctaccaacgaattttggaaaacaaaatggcatgtcggaggagctgggtcgggacgccgtcagcgtgtcgaacctccagaggaagcaggcgaacttcgagaacgacctgcagaccctcggctctgctgtggagggaattcggtcacaggcatcacagctgggtgccgcatatgcaggggacaaggcgcgtgaaatccagacgcgcgaggcggaggtggtcgcagcgtggcagcggttgctgagctcgtgcgacagccggcgggcgcggctcgcggacacgggcgaccttttccgcttcctgtgcatGgtgcgggacctgctgctgtggatggaggaagtggtgcggcagatgaacagctcggagaagccgcgcgacgtctctggcgtcgagctcctcatgaacaaccaccagagcctgaaggccgaggtggacgcccgcgaggacaaCCTcGCCGCctgccgccctggggcgggacctccttgcccggaaccactacgcatcgggcgagatcaaggagaagctgctggcgctgagcacgcagcgggcggccctgggagcccgctgggacgagcgctgggagcacttgcagctcatcctggaagtgtaccagtttgcgcgggacgccgcggtcgccgagcactggctgctcgcccaggagccctacctgctcagcatggagctgggacacaccatcgacgaggtggagcaGcTtctcAagcGgcacgaGgctttcgagaagtcggctgccgctcaggaggagcgaTtcgCAGCGCTtGAGCGCcTCACcACGTtCGAaCTCAAgcagatgcgagcgcgggaggaggagcaggagagacgccggcagcaggaagagatggagcgccttgcagccctacagCccccGCcGAGCcACGAGCcGTCTtCCcAGgACAGGgTCgACGCcGAaGCTtCtGCGgAagCcgCccGAGaGCctGCAatCctgAaCGgcGCCGAAAGTGCGGCGACGGCGGTCGCTGTGTCGGCTGCAGCACCCGGAGCTGGAACAGaGgAGCGGCCGGCTGAGGACGAGATCGAGGGTCTGCTGATGAGGAAGCACGAGTGGGAGTCCACGACCAAGAAGGCCTCCAACcGATCGTGGGAGAAGCTATACCTCGTCATCCGGGgAACCACACTGGCTGCGTACAAGGACCAGAAACACTACCGACAGGAACCTGAGAGCCATTACCGCGGAGAAGCACCGGTGGACCTGAGGACAGCAACCGCCGAGCGTGCTACCGACTACACCAAGAAGAAGCACGTCTTTCGGCTCAAGCTTTCCAATGGTGGAGAGTTCCTCTTCCAAGCAAAGGATGAGGAGGAGTTATCCCAGTGGCTGCAACAACTTCAGGCAGCCATCGGCGAGGCCACGGCAGGCCCATCGCGAGCACAGACATTGCCGGCCGAGCGCaGGGACGAGCCCcGCAagCGCAGCTTCTTCACCCTCAAAAaGAaCTAaGTTACAaGGAGGCAaGGgAGTGGGgCCGGAAaGCAACGGCATCTCTCCTTCACCACCAGCTGTTGACTGCCAAAGTGGTTtACGTGTTGTAGCAGCTCGACAATAAAATCGTTtCTCTCTCtCGg
>athaller123
cctgacaggcatcatgacgctgcagcgacgtctttccggcatggagcgcgacctagccgccatccaagccaagctcgatgctctggacaaggaagctgaccgcatcAagcaGgagcaCcctgaGgAagctgaGgCcatCcaGgagcgcaTTttGCAGATCAaGgCAGTTtGGgAGCAGCTCACGCAGTTGCTCAAGGAGCGCGATGCCAAGCTGGAAGAAGCCGGCGACTTGCACAGATTCTTGCGCGACCTCGACCACTTCCAGGCGTGGCTGACCCGGACGCAGACAGAGATCGCGTCGGAAGACGAGCCGACAACGCTGCAGGAGGCAGAGCGGCTGCTGGAGCAGCACCGCCTCATCCGCCAGGAGGTGGACAACTACACGGACGACTACACCAAGATGATGGAGTACGGCGAGCGCATCACTTCGGACGCTGCCGACGAAGACCCGCAGTTCATgttccctgcgcgacggctgggccgagctgcgccagatgtgggagaaccggcaggcgctgctctcgcagtccctcaacctgcagctgttccagcgtgacgccAagcaGgccgaggtgctgctcagtcgCcaGgaacaccaccTtgCcaaGgacgaacaaCccgcAagcTtagagcAagtGgaGgatCTGATCAAGCGTCACGAGGCCTTCCTTACCACCATGGAAGCCAACgatcaatgcggttctccaacatgcccagcgcctgtgcagcgagggtcacaaggatgctgacaagattcgcaagaaggcagactccatcctcgagaggagagatgccaaccggaagcaagcaagcgagcagatggcacgtctcgccgaccagcttgctctgcaccagttccttcaggactgcgaccagctgactgaatggatccaggagaagatgattgtggcgcaagatgagacgtaccgtagcgccaaacggtccactccaagtggacgcgtcaccaggccttcgaggccgaggtgcaggccaacaaggagcGgCtGgaGCGtgCccagcaGgCcGggcgtgCcctcgtGgCcgagAagCccgagatGgctCcgctcgtcgagCcgAagctCcaGgagctGgagCaGCagTtcAacAaCctGgaGgacacgacgcaGgCcAaGggCcagcGgctgTtcgacgacAaCcGgcacgtCctgtacgagcaGACGTGCGACGATATCGACTCATGGATCGATGAGCTCGAGTCAcaggtgctggtctgagacgggccaggaccttgcctcggtcactacgatcctgcagaagcagcgggatgtcgagaaccagatggcgctaaaagcaaggcaggtggacgcccttcagggacaggcgcactacttggagAaactCgACCccAaCcGggCcGAGgagctcatcactcGgcGggctgtcgtGgagcagcgTTttgagcgCctCcaGgcaCcgctcgagcaGaGgcGgcgTGAGCTACtCAagAAaaaGgaGgcaTACCAgttccggcgcgacgtggaggcgaaagctgtgggtggccgagaagatgccactggtcaagtcgcccgaccgcggggcatctctgttcggggtgcagatgctgcgaaagaaggagcagtccctccggcacgaggtggaccaccacgagccacgggtagtggccatctgcgaGgaTGgCcGCcGCcTGgCGgctGAaGgCcACcAaGaTGgACcaGaGTttGAGCGCcTcGCccGggAgcTGgAGgAGCtGTGGgCAGaGCTGCGgCGggCccTGgACGCTCGgCGCGACGACcTtATGatCtCGgagAaGgCacACcAaTactacTttGACGCCAGTGAggcggaggcctggatgagcgagcaggagctgtacatgatggtggaggaacgtggaagggacgaggcgtcggcccagaagcttcgcaagaagcaccagaaccttgaggctgccgtagatgattacgctgagacggtgcggCAaCTGGgTGACACAGCACGgCGgTtAGTtCAGgAGagTCATCcTGACAGCGACcAGATCACcGTGCGgCAGTCACAGgTGgACAaGCTCTATGCcGgCcTGCGGgACcTGgCCcTGgAGCGgCGgCAGAAaCTCGAGGAAGCTCTGCGACTGTTTGGCCTGAGCCGcGAGGTCGACGACCTCATGCAGTGGATCGCTGAGCGGGAAGTGGTAGCCAGCTCTCAGGAGCTTGGTCAGGACTATGAGCATGTCACGCTGTTGCGGgaGCGCTTCAAcgccttccgcgacgagacgccaccgtcggagaggaccgcgtccagaaggctagcgcccaggcggaggccctgatgacgggacctgacgcagcgcaggcggcccagtggaaagacgctttgcaggaggcatgggccgacctgctcgaactcatggacacccgtgcgcaggtgttggcagcctcgtgggatctccaccggttcttccacgactgccgggacgtctaccaacgaattttggaaaacaaaatggcatgtcggaggagctgggtcgggacgccgtcagcgtgtcgaacctccagaggaagcaggcgaacttcgagaacgacctgcagaccctcggctctgctgtggagggaattcggtcacaggcatcacagctgggtgccgcatatgcaggggacaaggcgcgtgaaatccagacgcgcgaggcggaggtggtcgcagcgtggcagcggttgctgagctcgtgcgacagccggcgggcgcggctcgcggacacgggcgaccttttccgcttcctgtgcatGgtgcgggacctgctgctgtggatggaggaagtggtgcggcagatgaacagctcggagaagccgcgcgacgtctctggcgtcgagctcctcatgaacaaccaccagagcctgaaggccgaggtggacgcccgcgaggacaaCCTcGCCGCctgccgccctggggcgggacctccttgcccggaaccactacgcatcgggcgagatcaaggagaagctgctggcgctgagcacgcagcgggcggccctgggagcccgctgggacgagcgctgggagcacttgcagctcatcctggaagtgtaccagtttgcgcgggacgccgcggtcgccgagcactggctgctcgcccaggagccctacctgctcagcatggagctgggacacaccatcgacgaggtggagcaGcTtctcAagcGgcacgaGgctttcgagaagtcggctgccgctcaggaggagcgaTtcgCAGCGCTtGAGCGCcTCACcACGTtCGAaCTCAAgcagatgcgagcgcgggaggaggagcaggagagacgccggcagcaggaagagatggagcgccttgcagccctacagCccccGCcGAGCcACGAGCcGTCTtCCcAGgACAGGgTCgACGCcGAaGCTtCtGCGgAagCcgCccGAGaGCctGCAatCctgAaCGgcGCCGAAAGTGCGGCGACGGCGGTCGCTGTGTCGGCTGCAGCACCCGGAGCTGGAACAGaGGggAGCCCCCAcGCCACGGCCGCATCAGCCGCGTCCGCCGCCGCTGCTGCCGCCACGCCCGCCAGCCCGTCGGGCCCAGCCGCgTcATCgTCTTCCTGCTGCCGGCGTCTCTCCTGCTCTCAGGTTCCTGTCGGTAGTGTTTCTGGTCCTTGTACGCAGCCAGTGTGGTTCCCCGGATGACGAGGTATAGCTTCTCCCACGATCGGTTGGAGGCCTTCTTGGTCGTGGaCTCCCACTCGTGCTTCCTCATCAGCAGACCCTCGATCTCGTCCTCAGCCGGCCGCTCTGTCTCTTCcTCTACGGgCAGCTtCTtCTTGCGCCAGCTGCcGAAGGCGACTTGGACGAGAGCGCTTGATC
>athaller124
CAATCATACGACGTCTTTATTATCGCATTACTGTACAACACGATGACGTGCAGTTGAGGTGACCTCGTTGAAGACCGGCAACGATAAGGGTTCACCGTGGAAGGTACGTGTGAAAATATTTTGTTCAGTGTGATCTCTCTCGTCTCTTCAGGTGCCTTCTACGGCAACCCTGTAATGCTTTCGTAAGGTCTCGTTAGCTATTTAGATAGCCTCCGAGATTGCCGCGTGGCCCACACGCTTCTTAAATCACTCATCATGAGATGGACCATGCATGAATCGTGGTATTCAGTTGTCTCCAGCGATATTTTCTTCTTTCGAGGTACATTGCAGAGTTACATATCTTATTTTGTACTTGCTCAAATGGAGTGGTATCAATTCACTGTTTTACCACAAGTGTTGCGTTATTGAGGTTAATTTCACGTATTAGGACAAAATAGCACTGCCATTTTCGACGGGAACACAGACCACATTAAaTGGAATGTTTTGTTTtGAGTTACCTTCTGGTACATATGCGTCGCAATATTTCACGCTGACGCGTATTTGTCTGGCAAAAGAGAaAAAAAaTCATGTGGCACATTTATCGCCAATAGCCACGACGAGGCTGGTCGGAGTTCATACGTAACACTGCAAGTGCTTTCTGTTTTTCCTGCTATTCTAGAGCACGAAATagttctactctcttttggttctgtctgtcctagttatatttcgtgctccatgtgttctccacacggcaccttacagtcggcagctgagcctcataactgcagtaccaccctggcgggttctcgcctgcttaaggaaccaacaaacatgaagtgggacagcgttgtaaacgaagttgcgtgagtgctcgctcggcaatctcgggggccagtgtcttgtGGggTtGgCCcTAGTGCcAGGAACACTAAAGCTCTTTCAGGCTTTCTTGTGCTTCGCGGTGGCGGCGGCAGCTGGATGGACAGGTGCCGCGACGTGCGCAGGGGTAGCAACGGCGGCGACGGCCGGGTGAGCTGCCACGCCGGGTGTGGCTGCTCCAGATCCTGCGGCGGCCCCTGCAGCGGAGGCCGCTGCAGCGGAGGCAGGCGTAGCCACGCCAGCCGCCGCCGCACCGACAGCACTGTGGCCTACTACGCCAGCCTGATCCTTGACCGTGCACAGCCCCTGCTGGCAAGCACCGTTCAGCACCTGACCGTCGAGAGTCCGGGTCTTGCAAGGCACACcATCCTCGCCGTCAGTGAAGATGAAGTAGGCCCCCTTGCCATCGATCACGTACTCGCAGTGCACCCGACATTCCGAGAAGAGCTTAACATTGGTgCACTTGTGGGTCTTCTGTGTCGTGTCAAAGTGACCGTGGCCTGCTGCTGCCGAGGCCGTCGCACTTTCGGCCGCTGCGTGGTGCGGTGTATCGTTGACGGCGGCGGTGCCGACAGCGGGCGCTGCTGCGGCTGCGCCCGGAGCCGGCGTCACACTCGTGGCCCACGCTGCGGCTACTtGGAGCGCCAGGACGACGCCGAGCGACTTGAGGCAAGACATCCTGAAAGCGGCGTGTGTTTCtttcGCTTGCTTCcACcGCGgCAGCAGCATCGTcgagTgagAagcagcaGgaCcAagAaCcgcgagcagctCTTTctCGGTgCGGCGatAAAAAAaatAaTtAAaTAGACGAAaCGCCAaGgAAGGGACGTTCTATAGGTCTAGCACTCCACCAaCAGCCGGCGtAaTTGCTACGCGctCCGgCGTCaCGGTTTTTTA
>athaller125
CAATCATACGACGTCTTTATTATCGCATTACTGTACAACACGATGACGTGCAGTTGAGGTGACCTCGTTGAAGACCGGCAACGATAAGGGTTCACCGTGGAAGGTACGTGTGAAAATATTTTGTTCAGTGTGATCTCTCTCGTCTCTTCAGGTGCCTTCTACGGCAACCCTGTAATGCTTTCGTAAGGTCTCGTTAGCTATTTAGATAGCCTCCGAGATTGCCGCGTGGCCCACACGCTTCTTAAATCACTCATCATGAGATGGACCATGCATGAATCGTGGTATTCAGTTGTCTCCAGCGATATTTTCTTCTTTCGAGGTACATTGCAGAGTTACATATCTTATTTTGTACTTGCTCAAATGGAGTGGTATCAATTCACTGTTTTACCACAAGTGTTGCGTTATTGAGGTTAATTTCACGTATTAGGACAAAATAGCACTGCCATTTTCGACGGGAACACAGACCACATTAAaTGGAATGTTTTGTTTtGAGTTACCTTCTGGTACATATGCGTCGCAATATTTCACGCTGACGCGTATTTGTCTGGCAAAAGAGAaAAAAAaTCATGTGGCACATTTATCGCCAATAGCCACGACGAGGCTGGTCGGAGTTCATACGTAACACTGCAAGTGCTTTCTGTTTTTCCTGCTATTCTAGAGCACGAAATacgtgctccacgtgttctccacacggcaccttacagtcggcggctgagcatcataactgcagtaccaccctggcgggttctcgcctgcttaaggaaccaacaaacatgaagagcgaaagttgcgtgagtgctcgctcggcaatctcgggggCcAGTGTCTTGTGGGGTTCTTTCAGGCTTTCTTGTGCTTCGCGGTGGCGGCGGCAGCTGGATGGACAGGTGCCGCGACGTGCGCAGGGGTAGCAACGGCGGCGACGGCCGGGTGAGCTGCCACGCCGGGTGTGGCTGCTCCAGATCCTGCGGCGGCCCCTGCAGCGGAGGCCGCTGCAGCGGAGGCAGGCGTAGCCACGCCAGCCGCCGCCGCACCGACAGCACTGTGGCCTACTACGCCAGCCTGATCCTTGACCGTGCACAGCCCCTGCTGGCAAGCACCGTTCAGCACCTGACCGTCGAGAGTCCGGGTCTTGCAAGGCACACcATCCTCGCCGTCAGTGAAGATGAAGTAGGCCCCCTTGCCATCGATCACGTACTCGCAGTGCACCCGACATTCCGAGAAGAGCTTAACATTGGTgCACTTGTGGGTCTTCTGTGTCGTGTCAAAGTGACCGTGGCCTGCTGCTGCCGAGGCCGTCGCACTTTCGGCCGCTGCGTGGTGCGGTGTATCGTTGACGGCGGCGGTGCCGACAGCGGGCGCTGCTGCGGCTGCGCCCGGAGCCGGCGTCACACTCGTGGCCCACGCTGCGGCTACTtGGAGCGCCAGGACGACGCCGAGCGACTTGAGGCAAGACATCCTGAAAGCGGCGTGTGTTTCtttcGCTTGCTTCcACcGCGgCAGCAGCATCGTcgagTgagAagcagcaGgaCcAagAaCcgcgagcagctCTTTctCGGTgCGGCGatAAAAAAaatAaTtAAaTAGACGAAaCGCCAaGgAAGGGACGTTCTATAGGTCTAGCACTCCACCAaCAGCCGGCGtAaTTGCTACGCGctCCGgCGTCaCGGTTTTTTA
>athaller126
CAATCATACGACGTCTTTATTATCGCATTACTGTACAACACGATGACGTGCAGTTGAGGTGACCTCGTTGAAGACCGGCAACGATAAGGGTTCACCGTGGAAGGTACGTGTGAAAATATTTTGTTCAGTGTGATCTCTCTCGTCTCTTCAGGTGCCTTCTACGGCAACCCTGTAATGCTTTCGTAAGGTCTCGTTAGCTATTTAGATAGCCTCCGAGATTGCCGCGTGGCCCACACGCTTCTTAAATCACTCATCATGAGATGGACCATGCATGAATCGTGGTATTCAGTTGTCTCCAGCGATATTTTCTTCTTTCGAGGTACATTGCAGAGTTACATATCTTATTTTGTACTTGCTCAAATGGAGTGGTATCAATTCACTGTTTTACCACAAGTGTTGCGTTATTGAGGTTAATTTCACGTATTAGGACAAAATAGCACTGCCATTTTCGACGGGAACACAGACCACATTAAaTGGAATGTTTTGTTTtGAGTTACCTTCTGGTACATATGCGTCGCAATATTTCACGCTGACGCGTATTTGTCTGGCAAAAGAGAaAAAAAaTCATGTGGCACATTTATCGCCAATAGCCACGACGAGGCTGGTCGGAGTTCATACGTAACACTGCAAGTGCTTTCTGTTTTTCCTGCTATTCTAGAGCACGAAATagttctactctcttttggttctgtctgtcctagttatatttcgtgctccatgtgttctccacacggcaccttacagtcggcagctgagcctcataactgcagtaccaccctggcgggttctcgcctgcttaaggaaccaacaaacatgaagtgggacagcgttgtaaacgaagttgcgtgagtgctcgctcggcaatctcgggggccagtgtcttgtGGggTtGgCCcTAGTGCcAGGAACACTAAAGCTCTTTCAGGCTTTCTTGTGCTTCGCGGTGGCGGCGGCAGCTGGATGGACAGGTGCCGCGACGTGCGCAGGGGTAGCAACGGCGGCGACGGCCGGGTGAGCTGCCACGCCGGGTGTGGCTGCTCCAGATCCTGCGGCGGCCCCTGCAGCGGAGGCCGCTGCAGCGGAGGCAGGCGTAGCCACGCCAGCCGCCGCCGCACCGACAGCACTGTGGCCTACTACGCCAGCCTGATCCTTGACCGTGCACAGCCCCTGCTGGCAAGCACCGTTCAGCACCTGACCGTCGAGAGTCCGGGTCTTGCAAGGCACACcATCCTCGCCGTCAGTGAAGATGAAGTAGGCCCCCTTGCCATCGATCACGTACTCGCAGTGCACCCGACATTCCGAGAAGAGCTTAACATTGGTgCACTTGTGGGTCTTCTGTGTCGTGTCAAAGTGACCGTGGCCTGCTGCTGCCGAGGCCGTCGCACTTTCGGCCGCTGCGTGGTGCGGTGTATCGTTGACGGCGGCGGTGCCGACAGCGGGCGCTGCCGCGGTGGAAGCAAGCGAAAGAAACACACGCCGCTTTCAGGATGTCTTGCCTCAAGTCGCTCGGCGTCGTCCTGGCGCTCCAAGTAGCCGCAGCGTGGgCCACGAGTGTGaCGCCGgCTCCGGGCG
>athaller127
CAATCATACGACGTCTTTATTATCGCATTACTGTACAACACGATGACGTGCAGTTGAGGTGACCTCGTTGAAGACCGGCAACGATAAGGGTTCACCGTGGAAGGTACGTGTGAAAATATTTTGTTCAGTGTGATCTCTCTCGTCTCTTCAGGTGCCTTCTACGGCAACCCTGTAATGCTTTCGTAAGGTCTCGTTAGCTATTTAGATAGCCTCCGAGATTGCCGCGTGGCCCACACGCTTCTTAAATCACTCATCATGAGATGGACCATGCATGAATCGTGGTATTCAGTTGTCTCCAGCGATATTTTCTTCTTTCGAGGTACATTGCAGAGTTACATATCTTATTTTGTACTTGCTCAAATGGAGTGGTATCAATTCACTGTTTTACCACAAGTGTTGCGTTATTGAGGTTAATTTCACGTATTAGGACAAAATAGCACTGCCATTTTCGACGGGAACACAGACCACATTAAaTGGAATGTTTTGTTTtGAGTTACCTTCTGGTACATATGCGTCGCAATATTTCACGCTGACGCGTATTTGTCTGGCAAAAGAGAaAAAAAaTCATGTGGCACATTTATCGCCAATAGCCACGACGAGGCTGGTCGGAGTTCATACGTAACACTGCAAGTGCTTTCTGTTTTTCCTGCTATTCTAGAGCACGAAATacgtgctccacgtgttctccacacggcaccttacagtcggcggctgagcatcataactgcagtaccaccctggcgggttctcgcctgcttaaggaaccaacaaacatgaagagcgaaagttgcgtgagtgctcgctcggcaatctcgggggCcAGTGTCTTGTGGGGTTCTTTCAGGCTTTCTTGTGCTTCGCGGTGGCGGCGGCAGCTGGATGGACAGGTGCCGCGACGTGCGCAGGGGTAGCAACGGCGGCGACGGCCGGGTGAGCTGCCACGCCGGGTGTGGCTGCTCCAGATCCTGCGGCGGCCCCTGCAGCGGAGGCCGCTGCAGCGGAGGCAGGCGTAGCCACGCCAGCCGCCGCCGCACCGACAGCACTGTGGCCTACTACGCCAGCCTGATCCTTGACCGTGCACAGCCCCTGCTGGCAAGCACCGTTCAGCACCTGACCGTCGAGAGTCCGGGTCTTGCAAGGCACACcATCCTCGCCGTCAGTGAAGATGAAGTAGGCCCCCTTGCCATCGATCACGTACTCGCAGTGCACCCGACATTCCGAGAAGAGCTTAACATTGGTgCACTTGTGGGTCTTCTGTGTCGTGTCAAAGTGACCGTGGCCTGCTGCTGCCGAGGCCGTCGCACTTTCGGCCGCTGCGTGGTGCGGTGTATCGTTGACGGCGGCGGTGCCGACAGCGGGCGCTGCCGCGGTGGAAGCAAGCGAAAGAAACACACGCCGCTTTCAGGATGTCTTGCCTCAAGTCGCTCGGCGTCGTCCTGGCGCTCCAAGTAGCCGCAGCGTGGgCCACGAGTGTGaCGCCGgCTCCGGGCG
>athaller128
GCAACAGCaGCTctcGCCCAtGgcGACcAcaCCtCcAtGCGAAGAGAaGGAGgaTGAGCTGTcGCCACTGCCcGTGCcTCCCCAgCGAaGCcGGCGTGGGgCGGtCAGCGCAGAGACCTACtCCGAGGAGGACGCCACGTCATACGTCAAAAaGATGGTGCCcAAGgACTATAAGACCATGGCTGCACTTtCAAAGGCCATCGAGAAGAACGTCCTGTTCTCACACTTGGACGACAACGAGCGAAGCGACATCTTCGACGCCATGTtCCCCGTGGTTCACAAAGCGGGCGAGGTGATCATCCAGCAAGGGGACGAGGGCGACAACTTCTACGTCATCGACCAAGGAGAAGTGGATGTGTATGTCAACGGACAGCACGTCACCACGATTGCGGAGAACGGAAGCTTCGGAGAGCTGgccctgatttacggaacacctcGGgCAGCTACGgTCAaGgCTAaGACAGACATCAaGCTTtGGgCTATCGACcGAGACACATACAGAaGAaTCTtGaTGGGAAGCACCATCCGCAAGCGCAAAATGTACGAAGAATTTCTTAGCAAAGTTTCCATTCTGGAGAGCCTCGACAAGTGGGAGAGACTCACAGTGGCCGACGCGCTCGAGCCTGTCACATTCAACGATGGCGACATCATTGTGGAACAAGGCAtgcccggcgacgacttcttcatcattgaggagggttcagcatcagttttgcagagacgatccgagagcgagccacaagaagaggtcggcaggcttggcccctctgattacttcggcgagatcgcgctgctgctggaccggccgcgggcggccacagtggtgtcgcgtgggcccctgaagtgtgtcaagctcgaccggtcccgctttgagcgtgtgctgggaccctgtgccgagatcctcaagcgcaacatgacccactacaacagcctcatatccctctccgtgtagagggcaattatcggatgtgtggtggctgtctaaaaggaaaaggtagcaagtggcatcgcagaagaacagaagttgccaatctgttttctcacttttgcaaaatggcttcaaagcaccagagaaacccatgctgccccttcccttctccaccccaaaTtcgtcatcgtctgcaaccTttagtgCcgCctgctccTtcTttcaTGTCACCCTGGCTCTGCTTTCGAACTAGAACTTGtcccagaactcgttctgcagttattggcttcttcgcggcacgtgcgtaagtcgggaagtagctgcagtgtgctcgtaaccttgtcatgcttccgtagccgtgctgcaccgacagagtgagctgtacatcGAGAaTATtATtGTtAGTACAaGgCcGgATCTTtCACGTGAAaCTtCcaGTCACcTctCAaTCTgCGCTtCtctgctacgtgacgtcgtatGgccgcacAaaagaGggagcgcagAaatggtatAaaaGgtGggagtgagcctccgtctcgCccagttgCAGCATTTTATTTGCACACTGTCATTtGtACTTTTTTTtCctCAATGATTTTTtGTTGCGATCATTTTACTTGTACATAGAACTAGTTTCTGTATGTgTTTTTGCGAGGCAGGCACAAGAGAGATGTGTGGCTCACACACAGCCTTTGAGaattttgtcatctacggagaggatagatcatcttattttcacctcttctaatggagcaggtggaccaccctttgttttattggctttgcatgtgattgttttgtgcacccctctttatatcactagtgtGTGCGCGGGAGTGTGGAGAACATTATTAgAGCTTCGCTTTTACGCGcTGTTCAAaCTGCAGCCAGaCCTCGcccccagcctttctcttctgcgcatattccgtcttggcggtgtggcc
>athaller129
GCAACAGCaGCTctcGCCCAtGgcGACcAcaCCtCcAtGCGAAGAGAaGGAGgaTGAGCTGTcGCCACTGCCcGTGCcTCCCCAgCGAaGCcGGCGTGGGgCGGtCAGCGCAGAGACCTACtCCGAGGAGGACGCCACGTCATACGTCAAAAaGATGGTGCCcAAGgACTATAAGACCATGGCTGCACTTtCAAAGGCCATCGAGAAGAACGTCCTGTTCTCACACTTGGACGACAACGAGCGAAGCGACATCTTCGACGCCATGTtCCCCGTGGTTCACAAAGCGGGCGAGGTGATCATCCAGCAAGGGGACGAGGGCGACAACTTCTACGTCATCGACCAAGGAGAAGTGGATGTGTATGTCAACGGACAGCACGTCACCACGATTGCGGAGAACGGAAGCTTCGGAGAGCTGTCCTGTTATGAAATCGTCTGTGGAAGTTACCTTGGACTGGACCATCACCATTGGTCGGTCTCTACTAGGCAGCTTGTATTGCCGGTGACGCCGCAACTCTGTGCCTAGTTTCTGTTTACAGAAGGCTCAATTGATCAGCCGTAGACTGTATTAGCGCACCAGAACTTCTTTTtCCTTTTGGCTGATAACTGTGTCTAGGCTTAGTCTCGCATTGTGAAGAAACTGACTTAGATGTCTTATCTGCATCTTCTTTCTTTTTGTACCTTTGATGATGGTCACTTCGGTGTGGCCAGGAATCGCGTCGAAAGCAACCCATTATCTACTTGTTATTATTTTGTAAGGTTGTTGGCTCTCATAGCGCAGATGCAATTTTTACTCCCGAATCGCACCCGTATGCCGTGGAGGACAAACCACTAGCCAACGTCCTTTCAGGCAGTGTAGTGCTCGTACGTCCCATCATCTTAACTGGGTGCGCAACGTCCTTGGTATTTCAGGGTAGTTGGACCATGCCCCCTCCCcACCCCCcATTTGTTGCCCTCAAATtAGaCGCTAATACTGCTGAGAGCCGCTGCGGTTGTTTAGAACAATGCGCATTTCcTGTAACCGTTGCTTTGGGCGTTTTCGGTACTGGAAGAGACAACTCGCGGCATGTCGTTGAGTGTGTCATTGCAATCgaGGGCTGGCGCTGACGTTTAGATTTGGCACGAGACCCAAGTGCAATGTGTTCCAACAAAAAGCAGGACGTAGCGTTTCAGCATTTCAAGGGCGGCaCCGGTAAGGTCTTGGAAAGTTCACTAACGCCTATCCCCTTTTATTTCTGAATGACGCACACTGAAAGTCCTTGTTGTGTGATCTATCTTTCTCTTGATCTGGGGCAAATGCGTTTCTAGTAACACCACATTTCTAGCAAGCTAAGGGCGGTCCTTTGATAAAAAGTTGTACTGTTCTTGCGTCCACGACTGGGAAAGAGTACCGTAAGCTGCCCGTGGATGTCTTGCACCTTGTGGAACGCATGGCTGGCTCCAAGCTCACGGAACTGCATCATGCTTGCTACCTGGTAGCACGTAAAAGGCCACATAGCAAAAaTCCTTTGACCGAAGTGTATTGATCCGAGTTGCACGCTAGGAACGCCATCGTGATAGCTTCGGAGCGGGGGTGGAATTGCCCACCGGTCCTTTTCTCGGCAAGCCGTTTCTCTGCGGACCGTCTTTTCTGCAAACCATAGTCTTTGTCAGTGAGAATTTCAAAACTTTTCTTTCTGTCAAAAACAACCGATACACTCTGCAAGTTGGGTGTCGTGTCAAGAGTACCAAACCAAGAGCCATGCATTCCACAGGCTGCAGCACGGGTATGTGCTTTGATAGCGCGGGTTTTCTTGCAATGCCTGGAGACCCATGGTGTCAAGAATGGGTGTAGTGTCTTTTTtATTATTGAAATGTGCACTTACTCTTGTCTCAGTTGTCTTTTAAACTTTTTtAATATTTGTAGGACTGGCCTCCTCTTCTTTGCTTTATTTagTTGCAACCTTCTTTCCTTCCTCCTACGCCCtACCCGTCTGTTGCAAAGCCCCCcTGAaCAGCTTCTTTTTGGaCAAaTGTTCGgagTtgTGCAGAaGaTTttGTTGTTAGaGTAAaaGAaGC
>athaller130
tttcttttcacagggttgtaattataaggtttacacctgtaatggtgTtttagtaGgTGTCTaGGATTTACACGGGCGCGATTGTGTgCTACGCAAaTTTACAcTGAaaaGGGGgTGTTAATTATTACACAGATGCACACTAGCATTTGAAaaGTAaGAAAAaGTGTTATAAAGAGGCAGTATTGAAAGAAGgcATCTGGTTACTTGCAAAAAGGCTGACTGTTAAGGCGATGCGGCAGTTGTCAGATTTCTAGCTGCATCGAATTCCGTAAATGCACAACCAGTGCATTTGCAGCATTGTATTGCTAGGCCACTGAAGGGATCTCCTCCTGAATTGTTCTTGCCTTGTGGTtGTTGTTAAGGAAAGTGGATTTTCTTTTCTGTCCTGTTATGAAATCGTCTGTGGAAGTTACCTTGGACTGGACCATCACCATTGGTCGGTCTCTACTAGGCAGCTTGTATTGCCGGTGACGCCGCAACTCTGTGCCTAGTTTCTGTTTACAGAAGGCTCAATTGATCAGCCGTAGACTGTATTAGCGCACCAGAACTTCTTTTtCCTTTTGGCTGATAACTGTGTCTAGGCTTAGTCTCGCATTGTGAAGAAACTGACTTAGATGTCTTATCTGCATCTTCTTTCTTTTTGTACCTTTGATGATGGTCACTTCGGTGTGGCCAGGAATCGCGTCGAAAGCAACCCATTATCTACTTGTTATTATTTTGTAAGGTTGTTGGCTCTCATAGCGCAGATGCAATTTTTACTCCCGAATCGCACCCGTATGCCGTGGAGGACAAACCACTAGCCAACGTCCTTTCAGGCAGTGTAGTGCTCGTACGTCCCATCATCTTAACTGGGTGCGCAACGTCCTTGGTATTTCAGGGTAGTTGGACCATGCCCCCTCCCcACCCCCcATTTGTTGCCCTCAAATtAGaCGCTAATACTGCTGAGAGCCGCTGCGGTTGTTTAGAACAATGCGCATTTCcTGTAACCGTTGCTTTGGGCGTTTTCGGTACTGGAAGAGACAACTCGCGGCATGTCGTTGAGTGTGTCATTGCAATCgaGGGCTGGCGCTGACGTTTAGATTTGGCACGAGACCCAAGTGCAATGTGTTCCAACAAAAAGCAGGACGTAGCGTTTCAGCATTTCAAGGGCGGCaCCGGTAAGGTCTTGGAAAGTTCACTAACGCCTATCCCCTTTTATTTCTGAATGACGCACACTGAAAGTCCTTGTTGTGTGATCTATCTTTCTCTTGATCTGGGGCAAATGCGTTTCTAGTAACACCACATTTCTAGCAAGCTAAGGGCGGTCCTTTGATAAAAAGTTGTACTGTTCTTGCGTCCACGACTGGGAAAGAGTACCGTAAGCTGCCCGTGGATGTCTTGCACCTTGTGGAACGCATGGCTGGCTCCAAGCTCACGGAACTGCATCATGCTTGCTACCTGGTAGCACGTAAAAGGCCACATAGCAAAAaTCCTTTGACCGAAGTGTATTGATCCGAGTTGCACGCTAGGAACGCCATCGTGATAGCTTCGGAGCGGGGGTGGAATTGCCCACCGGTCCTTTTCTCGGCAAGCCGTTTCTCTGCGGACCGTCTTTTCTGCAAACCATAGTCTTTGTCAGTGAGAATTTCAAAACTTTTCTTTCTGTCAAAAACAACCGATACACTCTGCAAGTTGGGTGTCGTGTCAAGAGTACCAAACCAAGAGCCATGCATTCCACAGGCTGCAGCACGGGTATGTGCTTTGATAGCGCGGGTTTTCTTGCAATGCCTGGAGACCCATGGTGTCAAGAATGGGTGTAGTGTCTTTTTtATTATTGAAATGTGCACTTACTCTTGTCTCAGTTGTCTTTTAAACTTTTTtAATATTTGTAGGACTGGCCTCCTCTTCTTTGCTTTATTTagTTGCAACCTTCTTTCCTTCCTCCTACGCCCtACCCGTCTGTTGCAAAGCCCCCcTGAaCAGCTTCTTTTTGGaCAAaTGTTCGgagTtgTGCAGAaGaTTttGTTGTTAGaGTAAaaGAaGC
>athaller131
caatttcttttcacagggttgtaattataaggtttacacctgtaatggtgTTTTtAGTAGGTGTCTaGGATTTACACGGGCGCGATTGTGTgCTACGCAAaTTTACACtttttttttttttttttttttaagacatctaagtcagtttcttcacaatgcgagactaagCCTAGACACAGTTATCAGCCAAAaGgAAAAaGAAGTtCTGgTGCGCTAaTACAGTCTACGGCTGATCAATTGAGCCTTCTGTAAACAGAAACTAGGCACAGAGTTGCGGCGTCACCGGC
>athaller132
TGTCgAGCCaCAAAAAACAAaGTCTtCGAAAAaGAAaCGTtCtGGTtCTAAGCACGAGCCAGCACAAGAAaGTtCGGAGGAATtGGAGTCGaGCctGTGTGGTGACGaGGAAaTGAAAAAaCAGGCTGTTtCCGAAGAAGAGCGTTCGAACATCGCCATGaCGCAAAaCGCAACGCGACGCAAGCAGCGTTATGTCAACTTGTACAGCCGGGAAGGCCGTGCGCGCGACGTCGtGTTGTTTCCTGGCCGCCATCCGTGCGAGTGTGAGGCCCgccggcacgcgctcattaacaactgccttcgttgcggtcgcatgtgccgccaggaagggtcgggaccgtgcttcacctgcggcaatttggtatgcactaatgaagaaaaggagctcctgtctcggattcgaagaagagccttagcttcggAaCAaGCTgaTGAaCcaTaccGTCGATGAGGgTCTtGCcAaGgCTATtGAgcaaagaatcggcttctggaatatgatcgtacctcgagcgtcgtacccggtcatagatgacAaTtCcGacTATtACTCCTccgacaacaagtggcttacgcttgagcaacgagaaatgattcgtaaaaggaacaagagttctacgcagagctacatgcttctcgacggcaacaaaaggtgacgctagactttgctgggcgccaagttgtgaaggaaggcccacagcatgccagcgtccagagcttgttgcagtcacttgtagtgcctatggctgaaacaaatatttatgacctagtgtgcagacaagtggaatccatgcactttattgatccagctttggatatgccacctcctgagtatgtaccaacaggggcccttcatgcaccgaggcgtaatcgtctgatgggtgacaacagcctagtgtgcatctcaagcaatagagaagtcatcagCTCCCGCATTCAGGATCGAgCTCTCATGGAAATGTCTGATGATGGCTTTGCACTTtcTGTGCAaCAACCATTtGCTGGTCTGCTagTGGCtGgAaTCAAaaagcatgAaGggcgtgcTtGgTtcacAacatacaggggtcgtctctggattcatgcagcctgcaaacagccctcacaggaagacatcactgaagtgactggcatttatcgccagattgtcaaagcagagaccgaagaactgaaatttccggacgagtacccgacgagttgcctcttgggatgtgtcaatcttgttgactgtctgccccaggacatctaccgtgaacagtacccATTtGGaGAaTGCTTTtctCCTTTtGTCTtGaTATgTAaGGAaCcTCAagAGCTGAAA
>athaller133
TGTCgAGCCaCAAAAAACAAaGTCTtCGAAAAaGAAaCGTtCtGGTtCTAAGCACGAGCCAGCACAAGAAaGTtCGGAGGAATtGGAGTCGaGCctGTGTGGTGACGaGGAAaTGAAAAAaCAGGCTGTTtCCGAAGAAGAGCGTTCGAACATCGCCATGaCGCAAAaCGCAACGCGACGCAAGCAGCGTTATGTCAACTTGTACAGCCGGGAAGGCCGTGCGCGCGACGTCGtGTTGTTTCCTGGCCGCCATCCGTGCGAGTGTGAGGCCCgccggcacgcgctcattaacaactgccttcgttgcggtcgcatgtgccgccaggaagggtcgggaccgtgcttcacctgcggcaatttggtatgcactaatgaagaaaaggagctcctgtctcggattcgaagaagagccttagcttcggAaCAaGCTgaTGAaCcaTaccGTCGATGAGGgTCTtGCcAaGgCTATtGAgcaaagaatcggcttctggaatatgatcgtacctcgagcgtcgtacccggtcatagatgacAaTtCcGacTATtACTCCTcagacaacaagtggctgacgcttgagcaacgagaaatgattcgggaagaagagttgtacgcagagcaacatgcttcacgacgacaacagaaggtgacgctagattttgctgggcgccaagtggtgaaggaagacccacggcatgccagcatgcaaagcttgtttcaatcacTtGtagAaCctatGgctgAaaTAaatatcAaTGaCcAaTtgtgtagagAagtGgagtCcATACACTTTGTTGATCCAGCCTTGGATATGCCACCATTCGAGTATGTACCAACCGAGGTCCTCCGTGCACCGACCTGTCCAATGGGGGACAACAGCCTAGTGTGCACCTCAAGCAATGGACTAGTCATCAGCTCCCGCATTCAGGATCGAGCTCTCATGGAAATGTCTGATGATGGCTTTGCACTTTCCGTGCAACAACCATTTGCCGGTCTGCTAGTGGCCGgAaTCAAaaagcatgAaGggcgtgcTtGgTtcacAacatacaggggtcgtctctggattcatgcagcctgcaaacagccctcacaggaagacatcactgaagtgactggcatttatcgccagattgtcaaagcagagaccgaagaactgaaatttccggacgagtacccaacgagttgcctcttgggatgtgtcaatcttgttgattgcctgccccaggacatctaccgtgaacagtacccATTtGGaGAaTGCTTTtctCCTTTtGTCTtGaTATgTAaGGAaCcTCAagAGCTGAAA
>athaller134
AGGTtCCGGTTCGAAGCAGGAGCCAGCACATGAAACTTTGGAGCAGCTGgAGTCGAGCTTGTGTGGGAACAAGGGAATGGCACAACAGGCTGTTtCCGAAGAGGAGCGTCCGAATATCGCCATGACGCAAAGCGCAACGCGACGCAAGCAGCGTTTtGTCAACTTGTACAGCCGCCAAGGCGTCGAGTtGCTtCCTGGCCGCCATCCGTGCGAGTGCGAGGCCCAccggcacgcgctcattaacaactgccttcgttgcggtcgcatgtgccgccaggaagggtcgggaccgtgcttcacctgcggcaatttggtatgcactaatgaagaaaaggagctcctgtctcggattcgaagaagagccttagcttcggAaCAaGCTgaTGAaCcaTaccGTCGATGAGGgTCTtGCcAaGgCTATtGAgcaaagaatcggcttctggaatatgatcgtacctcgagcgtcgtacccggtcatagatgacAaTtCcGacTATtACTCCTccgacaacaagtggcttacgcttgagcaacgagaaatgattcgtaaaaggaacaagagttctacgcagagctacatgcttctcgacggcaacaaaaggtgacgctagactttgctgggcgccaagttgtgaaggaaggcccacagcatgccagcgtccagagcttgttgcagtcacttgtagtgcctatggctgaaacaaatatttatgacctagtgtgcagacaagtggaatccatgcactttattgatccagctttggatatgccacctcctgagtatgtaccaacaggggcccttcatgcaccgaggcgtaatcgtctgatgggtgacaacagcctagtgtgcatctcaagcaatagagaagtcatcagCTCCCGCATTCAGGATCGAgCTCTCATGGAAATGTCTGATGATGGCTTTGCACTTtcTGTGCAaCAACCATTtGCTGGTCTGCTagTGGCtGgAaTCAAaaagcatgAaGggcgtgcTtGgTtcacAacatacaggggtcgtctctggattcatgcagcctgcaaacagccctcacaggaagacatcactgaagtgactggcatttatcgccagattgtcaaagcagagaccgaagaactgaaatttccggacgagtacccgacgagttgcctcttgggatgtgtcaatcttgttgactgtctgccccaggacatctaccgtgaacagtacccATTtGGaGAaTGCTTTtctCCTTTtGTCTtGaTATgTAaGGAaCcTCAagAGCTGAAA
>athaller135
AGGTtCCGGTTCGAAGCAGGAGCCAGCACATGAAACTTTGGAGCAGCTGgAGTCGAGCTTGTGTGGGAACAAGGGAATGGCACAACAGGCTGTTtCCGAAGAGGAGCGTCCGAATATCGCCATGACGCAAAGCGCAACGCGACGCAAGCAGCGTTTtGTCAACTTGTACAGCCGCCAAGGCGTCGAGTtGCTtCCTGGCCGCCATCCGTGCGAGTGCGAGGCCCAccggcacgcgctcattaacaactgccttcgttgcggtcgcatgtgccgccaggaagggtcgggaccgtgcttcacctgcggcaatttggtatgcactaatgaagaaaaggagctcctgtctcggattcgaagaagagccttagcttcggAaCAaGCTgaTGAaCcaTaccGTCGATGAGGgTCTtGCcAaGgCTATtGAgcaaagaatcggcttctggaatatgatcgtacctcgagcgtcgtacccggtcatagatgacAaTtCcGacTATtACTCCTcagacaacaagtggctgacgcttgagcaacgagaaatgattcgggaagaagagttgtacgcagagcaacatgcttcacgacgacaacagaaggtgacgctagattttgctgggcgccaagtggtgaaggaagacccacggcatgccagcatgcaaagcttgtttcaatcacTtGtagAaCctatGgctgAaaTAaatatcAaTGaCcAaTtgtgtagagAagtGgagtCcATACACTTTGTTGATCCAGCCTTGGATATGCCACCATTCGAGTATGTACCAACCGAGGTCCTCCGTGCACCGACCTGTCCAATGGGGGACAACAGCCTAGTGTGCACCTCAAGCAATGGACTAGTCATCAGCTCCCGCATTCAGGATCGAGCTCTCATGGAAATGTCTGATGATGGCTTTGCACTTTCCGTGCAACAACCATTTGCCGGTCTGCTAGTGGCCGgAaTCAAaaagcatgAaGggcgtgcTtGgTtcacAacatacaggggtcgtctctggattcatgcagcctgcaaacagccctcacaggaagacatcactgaagtgactggcatttatcgccagattgtcaaagcagagaccgaagaactgaaatttccggacgagtacccaacgagttgcctcttgggatgtgtcaatcttgttgattgcctgccccaggacatctaccgtgaacagtacccATTtGGaGAaTGCTTTtctCCTTTtGTCTtGaTATgTAaGGAaCcTCAagAGCTGAAA
>athaller136
GTGGCACGCTCCTGGCGCATTCGTaaaaGCGCGCGCGTTCCTGGCGCGcccAACCAGTGTACAGTCGACGTCGACGAAGAACGCAAATGTGCGTCCTCCTACTAGCGTTGGgCCTtGCGGCCcTtGgTTCGAACCTAGGATGCGAGGCTCATTTtCtGGGgTCAGTGGAGCGAGGTCCGTGCCAGGCCAAGAACCCTgTGGgCCGGGGCTTCCTTGACGGGACGTGCATGCCGGCgaTCAAGTGCAAGCAGATACTGCGCGGCATCGTCCGACTCAACTTCCCAGTCATCTGTGGCTtCGAACTGCTCAAGCCCATCGTGTGCTGCCCGCACATGGGACATTCCGCGCCCGGATCAGGAGGAAAAGGACCAGgACCAGAACCACATGTTCCGCACCAGCCCTTGCCGCCTCATGGTGGTGGCGGCTCGGGATACCCCATTAGGCCGGACAACTACTTTCCAGACGTGGGACCCcAGCAGCCACACGGGAACTCCCCcGGAACcGGgCCGGTCCCGCCTCAACCGGgAAGCGGCGGTCCAGTtgTtCCTCATAGACCGGTAGTTCCGTCGAGACCAACGAATCCATCAGGACCAGTGgTTCCGtcAAAaCCGGtGGTTCCGTCAAAaCCGGTGGTTCCGTCAGGACCTGCGGTCCCGCCGACGCCAGTCAACAAGCCAGGCAAGCGGCCAGGACCGGGCGGTGGCAGCAACCCTCCAGGGGAGGGGTCCGATGACGGTGCGCCATGCGACGAGTGCGAGGATGGAGAGAACGACTCCTACATCCACTTAATCGACCCGAGAAGAGGAAAGAACTGAACAAGACAGCGCTGGCCGgCCTGCTGAGTGACCACCGTGCGCTGTATACGCCTCTCCTCACGTTGCTTTCTGGGCGGAGCTCTTCTATTTCTTCGCGACCCGCTGGAAACGCGCGCATCGGCGAAGCTTAAGAGCAGAAACTAGGTCTTCTTCGCATCACGGACGTCAGCAGAAAGTAAATTGATAAAACAGTGGCATCAAAGCAAAGAACACCTCTACCAGTGTTTATACATCTGTTGAACGTCGTGCACGCAGAATAATCGAGAGATTTCGGAGCTCCGTAACTGCAAGTTCTTGTCGCACTTTTCGCATAGGCGAAGATTGTTTGACGACGACATTCTTGCATAACGATGTACATTGACGCAAACGACGACACGCAAAAAAaTGGTAGATTGTAGACGCTATAAAACCTGATATACTCATATCCTACTGAGAAGcTCTGTACGTGCGACGTTTGCGAGGTAATAAATGGGTACACACCATTACACCACCAGTTGCAtAAGTAAGATgggATACTTGGTTCACTCTTTAATACTTTCTTTCACTTGTTAAaTATATGAGAGCGCATCAATGTTGTCACGCGTAATACTTTATGAAaGAGCTGATATAGCGTGAAAaTTCAGATGCGACCCACTGaTAAAGCaCCCTGTTGTTACTGCTGTTGTTTGTTGAAAGAGAAaTAAAAGCGTACCCATTtATTACCTCGCAAaCGTCGCACGTACAGAGCTtCTCAGTAGGATATGAGTATATCAGGTTTTATAGCGTCTACAATCTACCATTTTTTtGCGTGTCGTCGTTtGCGTCAATGTACATCgTTATGCAAGAAtGTCGTCGtCAAaCAAtCTtGCCTATGCG
>athaller137
GGAAAAGGACcAGGGGgTTTTAGAAACCCGGTGGACCcGTTTAACCTGTTAAATGACATCCTtACAAACaTCCCGGGTCTaGgATCGGCAGTGGGAGgCCCACATGCCGGCGCAAGCCCTtACGTTCCTACGATACCCCATTTACCACACGGTGGCAGCTTCGGATTTCCAATCAATCCCcAAGGCATTCTGCCAGgACCAGAACCACATGTTCCGCACCAGCCCTTGCCGCCTCATGGTGGTGGCGGCTCGGGATACCCCATTAGGCCGGACAACTACTTTCCAGACGTGGGACCCcAGCAGCCACACGGGAACTCCCCcGGAACcGGgCCGGTCCCGCCTCAACCGGgAAGCGGCGGTCCAGTtgTtCCTCATAGACCGGTAGTTCCGTCGAGACCAACGAATCCATCAGGACCAGTGgTTCCGtcAAAaCCGGtGGTTCCGTCAAAaCCGGTGGTTCCGTCAGGACCTGCGGTCCCGCCGACGCCAGTCAACAAGCCAGGCAAGCGGCCAGGACCGGGCGGTGGCAGCAACCCTCCAGGGGAGGGGTCCGATGACGGTGCGCCATGCGACGAGTGCGAGGATGGAGAGAACGACTCCTACATCCACTTAATCGACCCGAGAAGAGGAAAGAACTGAACAAGACAGCGCTGGCCGgCCTGCTGAGTGACCACCGTGCGCTGTATACGCCTCTCCTCACGTTGCTTTCTGGGCGGAGCTCTTCTATTTCTTCGCGACCCGCTGGAAACGCGCGCATCGGCGAAGCTTAAGAGCAGAAACTAGGTCTTCTTCGCATCACGGACGTCAGCAGAAAGTAAATTGATAAAACAGTGGCATCAAAGCAAAGAACACCTCTACCAGTGTTTATACATCTGTTGAACGTCGTGCACGCAGAATAATCGAGAGATTTCGGAGCTCCGTAACTGCAAGTTCTTGTCGCACTTTTCGCATAGGCGAAGATTGTTTGACGACGACATTCTTGCATAACGATGTACATTGACGCAAACGACGACACGCAAAAAAaTGGTAGATTGTAGACGCTATAAAACCTGATATACTCATATCCTACTGAGAAGcTCTGTACGTGCGACGTTTGCGAGGTAATAAATGGGTACACACCATTACACCACCAGTTGCAtAAGTAAGATgggATACTTGGTTCACTCTTTAATACTTTCTTTCACTTGTTAAaTATATGAGAGCGCATCAATGTTGTCACGCGTAATACTTTATGAAaGAGCTGATATAGCGTGAAAaTTCAGATGCGACCCACTGaTAAAGCaCCCTGTTGTTACTGCTGTTGTTTGTTGAAAGAGAAaTAAAAGCGTACCCATTtATTACCTCGCAAaCGTCGCACGTACAGAGCTtCTCAGTAGGATATGAGTATATCAGGTTTTATAGCGTCTACAATCTACCATTTTTTtGCGTGTCGTCGTTtGCGTCAATGTACATCgTTATGCAAGAAtGTCGTCGtCAAaCAAtCTtGCCTATGCG
>athaller138
GTTTTAGAAACCCGGTGGACCcGTTTAACCTGTTAAATGACATCCTTACAAACATCCCGGGTCTAGGATCGGCAGTGGGAGGCCCACATGCCGGCGCAAGACCAGAACCACATGTTCCGCACCAGCCCTTGCCGCCTCATGGTGGTGGCGGCTCGGGATACCCCATTAGGCCGGACAACTACTTTCCAGACGTGGGACCCcAGCAGCCACACGGGAACTCCCCcGGAACcGGgCCGGTCCCGCCTCAACCGGgAAGCGGCGGTCCAGTtgTtCCTCATAGACCGGTAGTTCCGTCGAGACCAACGAATCCATCAGGACCAGTGgTTCCGtcAAAaCCGGtGGTTCCGTCAAAaCCGGTGGTTCCGTCAGGACCTGCGGTCCCGCCGACGCCAGTCAACAAGCCAGGCAAGCGGCCAGGACCGGGCGGTGGCAGCAACCCTCCAGGGGAGGGGTCCGATGACGGTGCGCCATGCGACGAGTGCGAGGATGGAGAGAACGACTCCTACATCCACTTAATCGACCCGAGAAGAGGAAAGAACTGAACAAGACAGCGCTGGCCGgCCTGCTGAGTGACCACCGTGCGCTGTATACGCCTCTCCTCACGTTGCTTTCTGGGCGGAGCTCTTCTATTTCTTCGCGACCCGCTGGAAACGCGCGCATCGGCGAAGCTTAAGAGCAGAAACTAGGTCTTCTTCGCATCACGGACGTCAGCAGAAAGTAAATTGATAAAACAGTGGCATCAAAGCAAAGAACACCTCTACCAGTGTTTATACATCTGTTGAACGTCGTGCACGCAGAATAATCGAGAGATTTCGGAGCTCCGTAACTGCAAGTTCTTGTCGCACTTTTCGCATAGGCGAAGATTGTTTGACGACGACATTCTTGCATAACGATGTACATTGACGCAAACGACGACACGCAAAAAAaTGGTAGATTGTAGACGCTATAAAACCTGATATACTCATATCCTACTGAGAAGcTCTGTACGTGCGACGTTTGCGAGGTAATAAATGGGTACACACCATTACACCACCAGTTGCAtAAGTAAGATgggATACTTGGTTCACTCTTTAATACTTTCTTTCACTTGTTAAaTATATGAGAGCGCATCAATGTTGTCACGCGTAATACTTTATGAAaGAGCTGATATAGCGTGAAAaTTCAGATGCGACCCACTGaTAAAGCaCCCTGTTGTTACTGCTGTTGTTTGTTGAAAGAGAAaTAAAAGCGTACCCATTtATTACCTCGCAAaCGTCGCACGTACAGAGCTtCTCAGTAGGATATGAGTATATCAGGTTTTATAGCGTCTACAATCTACCATTTTTTtGCGTGTCGTCGTTtGCGTCAATGTACATCgTTATGCAAGAAtGTCGTCGtCAAaCAAtCTtGCCTATGCG
>athaller139
AGAACACATCTGCCAACGTTtGTACATCTGTTGAACGTCGTGCACGCAgAATAATCGAGAGATTTCGgAGCTCCGTAACTGCAAGTTCGTGTCGCACTTTTCGCATGTAGGCGAAGATAGTTTGACGACGACATTCTTGCATAACGATGTACATTGACGCAAACGACGACacAAAAAaTGgTaGATtGTAGACGCTATAAAaCcTaGCTATACTCATATCCTACTGAGAAGCTCTGTACGTGCGACGTTTGCGAGGTATTAAATGGGTACACACCATTACACCACCAGTTGCAtAAGTAAGATgggATACTTGGTTCACTCTTTAATACTTTCTTTCACTTGTTAAaTATATGAGAGCGCATCAATGTTGTCACGCGTAATACTTTATGAAaGAGCTGATATAGCGTGAAAaTTCAGATGCGACCCACTGaTAAAGCaCCCTGTTGTTACTGCTGTTGTTTGTTGAAAGAGAAaTAAAAGCGTACCCATTtATTACCTCGCAAaCGTCGCACGTACAGAGCTtCTCAGTAGGATATGAGTATATCAGGTTTTATAGCGTCTACAATCTACCATTTTTTtGCGTGTCGTCGTTtGCGTCAATGTACATCgTTATGCAAGAAtGTCGTCGtCAAaCAAtCTtGCCTATGCG
>athaller140
GGCGAGCGCCTGTTTCCGCTGATCCACCGCATGTACCCAGACCTGGCCGGCAAGATCACCGGCATGCTGCTCGAGATTGACAACTCTGAGCTGCTGCACATGCTCGAGCACCACGAGTCGCTCAAGGCAATGGTAGAAGGGTaGGGAAAAAaGTGGgAGTTTtGCTCTTTTTTATGTATCGAAGTTTtGCTCTTTTTTtCTTTTTtCTGGTCTGCTCCCTTCCCTCTGATTCCTGGTGGGCCAGTTCACGTGGGTGACGATAAACCAAGAGCACCGCAAGTGCACTGGCCGGGCACCGCAACAAACACAAAGGGCAAATGCAAAACAAGGTGTGCGCCCTGTGCGGTCCCAGCCGAGCCCTCGCAGCAGGCCACTTGGGCtACCCGTCACCCATAGACTCTGCAAACCCCCGGGGAAGTCTACGATGGAGTCGGGAGCTAGGCGGTCAGGTCACTACTACTCCTTCTTCATGGCCACGTTCTCCTTGGCCTGGTGAGCGTGCAGCACTGCAACGGCTTCTTCCACCTTGGCCTTGAGCGACTCGTGGTGCTCGAGCATGTGCAGCAGCTCAGAGTTGTCAATCTCGAGCAGCATGCCGGTGATCTTGCCGGCCAGGTCTGGGTACATGCGGTGGATCAGCGGAACAGGCGCTCGCCCAGCATCTGCTTCTGGTCGTGCGGGGTGGCCTCAGCCAGCATGGAGGCGGTCAGGGGCTCCTGGCCCTGGATGTGCACCGCAGCCTGCTGGGTCTGAGACACCTGCTGGGCAGCCACCGCAGCTGCGGCCACCTGCTGTTGCTGCTGCTGCTGGGCGGCCACCTGGAATGAAGCGGCAATGGGTGCAGAGACTTGCTGGACCTGTGGTTGGTTGCGCACGGTCTGAGTGTACTTGTAGGTCGGGCGTGGACCACCAGCCGTCTGTGGAGCAAGACCCGCAGGACGGGGGCCCATCACCCTGGGCGCCGATGGGGCCTGCTGGGGAGGGGCCTGCTGAGGAGGTGGaGCCTGCTGCCCACCAGTGATTGGCCGTGCGCTGCCCAGGGCTCCCCGCTGCGGCTGTGTCCCCAGTGAAGGGCGAGGCTGCCGCTGGTAGGGCATCGAGGTAGGGAAGCCGCCCTGAGGCTGACCCCCCTGGGGTCCACCGGCCCCCGCCTGGGGTCCCCCGGGTCCACGCAGCTGCTGCTGCTGGCCTGTCCAGCGAGGGGTGGCACGCATCTGGGCTGGTCCCAAGGTGGCCGGGAAGTAGCTGCGCTGGGCTGTCTGGTGGGGCATGGTGGGCACAAAGTATCCCGCAGCACCTGCGCCACCTGGCGGGAACATCTGTCCCATCTGCATACGCATGCCGGCAATGCGGTGCATGTACTGCGAGGCAAGATGTGCCTTGCGGTCTTCCTTGCGCTGGGCCAGAGCGACATAAAGTGGCTTGGAGACCACGATACGGCCATTCATTTCAGTCACAGCCTTCGTCGCCTCTTCCGGTGAGCTGAAGCAGACAAATCCAAAGCCCTTAGAACGCCCGTTGCCATCGGTCATCACCTTGGCGCTGGTGATGTTGCCGAAAGGTGCAAACTCTTTCCGGAGCCGCTCGTCATCTAGGGCATCGTCCAAATTTTTGACGTACAAGTTGACGCCCTGGTAGCGGTTCAGGCGCTCTTGCTTCAGCTGTTCGAAGTGGCGCTTTAGCTCGGACTGGCGCTCGGCCTTCTTCTGGGCACGCCCCACGTACAGCACCCGGCCACCCATCTCCTTACCGTTGAGCTCCTCCACGGCGCGCTCAGCACTCTCGGGATCCTCGAACGAGACGAATCCAAAGCCCCGGTTTTTGCCGCTCTCATCGGTCATCACCTTGGCACTAGTGATCTTGCCAAACTTCTCAAAGATGACCATGAGCTTCTCGTCGTCGAGCTCGTCACCAAAGTTCTTGATGTAGACGTTGGTGAAGCATCGGGCCTTGTCGCCAAGCATCTTCTCGCGCTCCTTGCGGGGGATGAACcTGCCCACATAGACCTTCTTGTTGTTCAGCAGCATGCCATTCACTTTGCTGATGGCCTTGTTGGCTGCTTCTTCAGTCTCGAAATGGACAAAACCATATCCCTTTGAGGATGCCTCTTCGTCTGTGGCCACGCGACAAGACAGGATGTTCCCAAAGGCTGAGAAGGTGTCGTACATGGCCTTGTTGTCAATAGTCTTGTCGAGGTTCTTGATGAAGACATTTCCGACCCCGGACTTTCGCAGCGATGGATCTCGCTGTGACCACATGATACGGATCGGCTTGCTTTTGATAGGGTCGAAGTTCATTGTGTCCAGGGCACGCTCCGCATCGGCGGGCTGCTGGAAGTTGACATATGCGTAGCCAAGTGAGCGACGAGTGATCATGTCTCTGCAAACCCTAATCGAAAGCACGGGACCCGCTGTGGAAAaCTTCTCAAAAaGCATCGCCTCCGTGACCTCCGGGTGCAAGTCGCCGACGTAGAGAGAAGCCATCGGGTAGTTGGGACCGCTGGGGTTCATCTTGCCAGGTTTAGGGTGGTGGTGAGCTCGTCGTAATCGAAGGGGGAGATCCGCCTAACCCTAACTCCAAAGCGACAGTTACAAACTTTTTGGACTGAACTCGCAGTACAAGCTCAGGGTTTTGCCGAAGTTTTGCAATTTTTTTtACGTTTTAAGTTTTATAGATTTTTTtGTtATTTTtAgtGCTTAGCCGTAGCGTACGCaGAATTTAtACGGGTGCGGCCTCGGTTGAaGCCTGCGAGCTTGGACTCGCCGTGACTTCCTGAGTTGCACCGGCagTGGCAaCTGTTGTTTCAGCGACTGGGGATGCCGACGTGTCCTTGTTCTGAGCTTCCGTGCTCGGAGCGTCTTCCCTgAaTTCCGCGACCGGAACTGGTGACGCCTCCGACGCCTTCTCCATTGCcTCGgCAaCGACCGCTGGGgTCgTCACTGgCGgTgAGTtGGTgCTCTGATCGCCcGATCGGCCTTCCGCTTCCTCCTGgCGagCGACTGTtGtGGCTGGcccaccgggggcggctGTCGCGTCGCTCTTGCttggCTGCTCTGCcgtttccatcgtgggcttggacTCgtcagaccgctcttcactggctgccgacaccAccggcgaagtctccggaccagaggtggcggtaactctgacggtctcctctttatcggcttccatcgccgccatggttaccgccccggctgttgacgcagactcggacggtg
>athaller141
GGCGAGCGCCTGTTTCCGCTGATCCACCGCATGTACCCAGACCTGGCCGGCAAGATCACCGGCATGCTGCTCGAGATTGACAACTCTGAGCTGCTGCACATGCTCGAGCACCACGAGTCGCTCAAGGCAATGGTAGAAGGGTaGGGAAAAAaGTGGgAGTTTtGCTCTTTTTTATGTATCGAAGTTTtGCTCTTTTTTtCTTTTTtCTGGTCTGCTCCCTTCCCTCTGATTCCTGGTGGGCCAGTTCACGTGGGTGACGATAAACCAAGAGCACCGCAAGTGCACTGGCCGGGCACCGCAACAAACACAAAGGGCAAATGCAAAACAAGGTGTGCGCCCTGTGCGGTCCCAGCCGAGCCCTCGCAGCAGGCCACTTGGGCtACCCGTCACCCATAGACTCTGCAAACCCCCGGGGAAGTCTACGATGGAGTCGGGAGCTAGGCGGTCAGGTCACTACTACTCCTTCTTCATGGCCACGTTCTCCTTGGCCTGGTGAGCGTGCAGCACTGCAACGGCTTCTTCCACCTTGGCCTTGAGCGACTCGTGGTGCTCGAGCATGTGCAGCAGCTCAGAGTTGTCAATCTCGAGCAGCATGCCGGTGATCTTGCCGGCCAGGTCTGGGTACATGCGGTGGATCAGCGGAACAGGCGCTCGCCCAGCATCTGCTTCTGGTCGTGCGGGGTGGCCTCAGCCAGCATGGAGGCGGTCAGGGGCTCCTGGCCCTGGATGTGCACCGCAGCCTGCTGGGTCTGAGACACCTGCTGGGCAGCCACCGCAGCTGCGGCCACCTGCTGTTGCTGCTGCTGCTGGGCGGCCACCTGGAATGAAGCGGCAATGGGTGCAGAGACTTGCTGGACCTGTGGTTGGTTGCGCACGGTCTGAGTGTACTTGTAGGTCGGGCGTGGACCACCAGCCGTCTGTGGAGCAAGACCCGCAGGACGGGGGCCCATCACCCTGGGCGCCGATGGGGCCTGCTGGGGAGGGGCCTGCTGAGGAGGTGGaGCCTGCTGCCCACCAGTGATTGGCCGTGCGCTGCCCAGGGCTCCCCGCTGCGGCTGTGTCCCCAGTGAAGGGCGAGGCTGCCGCTGGTAGGGCATCGAGGTAGGGAAGCCGCCCTGAGGCTGACCCCCCTGGGGTCCACCGGCCCCCGCCTGGGGTCCCCCGGGTCCACGCAGCTGTTGCTGCTGGCCTGTCCAGCGAGGGGTGGCACGCATCTGGGCTGGTCCCAAGGTGGCCGGGAAGTAGCTGCGCTGGGCTGTCTGGTGGGGCATGGTGGGCACAAAGTATCCCGCAGCACCTGCGCCACCTGGCGGGAACATCTGTCCCATCTGCATACGCATGCCGGCAATGCGGTGCATGTACTGCGAGGCAAGATGTGCCTTACGGTCTTCCTTGCGCTGGGCCAGAGCGACGTAAAGTGGCTTGGAGACCACGATACGGCCATTCATTTCAGTCACAGCCTTCGTCGCCTCTTCCGGTGAGCTGAAGCAGACAAATCCAAAGCCCTTAGAACGCCCGTTGCCGTCGGTCATCACCTTGGCACTGGTGATGTTGCCAAAAGGTGCAAACTCTTTCCGGAGCCGCTCGTCATCTAGGGCATCGTCCAAATTTTTGACGTACAAGTTGACGCCCTGGTAGCGGTTCAGGCGCTCTTGCTTCAGCTGTTCGAAGTGGCGCTTCAGCTCGGACTGGCGCTCGGCCTTCTTCTGGGCACGCCCCACGTACAGCACCCGGCCACCCATCTCCTTACCGTTGAGCTCCTCCACGGCGCGCTCAGCACTCTCGGGATCCTCGAACGAGACGAATCCAAAGCCCCGGTTTTTGCCGCTCTCATCGGTCATCACCTTGGCGCTAGTGATCTTGCCAAACTTCTCAAAGATGACCATGAGCTTCTCGTCGTCGAGCTCGTCACCAAAGTTCTTGATGTAGACGTTGGTGAAGCATCGGGCCTTGTCGCCAAGCATCTTCTCGCGCTCCTTGCGGGGGATGAACcTGCCCACATAGACCTTCTTGTTGTTCAGCAGCATGCCATTCACTTTGCTGATGGCCTTGTTGGCTGCTTCTTCAGTCTCGAAATGGACAAAACCATATCCCTTTGAGGATGCCTCTTCGTCTGTGGCCACGCGACAAGACAGGATGTTCCCAAAGGCTGAGAAGGTGTCGTACATGGCCTTGTTGTCAATAGTCTTGTCGAGGTTCTTGATGAAGACATTTCCGACCCCGGACTTTCGCAGCGATGGATCTCGCTGTGACCACATGATACGGATCGGCTTGCTTTTGATAGGGTCGAAGTTCATTGTGTCCAGGGCACGCTCCGCATCGGCGGGCTGCTGGAAGTTGACATATGCGTAGCCAAGTGAGCGACGAGTGATCATGTCTCTGCAAACCCTAATCGAAAGCACGGGACCCGCTGTGGAAAaCTTCTCAAAAaGCATCGCCTCCGTGACCTCCGGGTGCAAGTCGCCGACGTAGAGAGAAGCCATCGGGTAGTTGGGACCGCTGGGGTTCATCTTGCCAGGTTTAGGGTGGTGGTGAGCTCGTCGTAATCGAAGGGGGAGATCCGCCTAACCCTAACTCCAAAGCGACAGTTACAAACTTTTTGGACTGAACTCGCAGTACAAGCTCAGGGTTTTGCCGAAGTTTTGCAATTTTTTTtACGTTTTAAGTTTTATAGATTTTTTtGTtATTTTtAgtGCTTAGCCGTAGCGTACGCaGAATTTAtACGGGTGCGGCCTCGGTTGAaGCCTGCGAGCTTGGACTCGCCGTGACTTCCTGAGTTGCACCGGCagTGGCAaCTGTTGTTTCAGCGACTGGGGATGCCGACGTGTCCTTGTTCTGAGCTTCCGTGCTCGGAGCGTCTTCCCTgAaTTCCGCGACCGGAACTGGTGACGCCTCCGACGCCTTCTCCATTGCcTCGgCAaCGACCGCTGGGgTCgTCACTGgCGgTgAGTtGGTgCTCTGATCGCCcGATCGGCCTTCCGCTTCCTCCTGgCGagCGACTGTtGtGGCTGGcccaccgggggcggctGTCGCGTCGCTCTTGCttggCTGCTCTGCcgtttccatcgtgggcttggacTCgtcagaccgctcttcactggctgccgacaccAccggcgaagtctccggaccagaggtggcggtaactctgacggtctcctctttatcggcttccatcgccgccatggttaccgccccggctgttgacgcagactcggacggtg
>athaller142
CGAAaCcAaGgTGGAaGCtCCGAAaGCAgTCGATGCAGCCTGAACGGGTTCCGCGGGCTCcGCCTTGACTtCGGTGCTGGCTGCTGTGACCGTAGTGCTAGCAGGGCTCGACTGCGGgACGTTTtCTGTtGTAACGGCGACGGGTGTCTCGCTGTGGGCTTCAACGGCCGCGTGAGCAGCAACGACAGCAGCTTCGgTGCTtACGGGTGCGGCCTCGGTTGAaGCCTGCGAGCTTGGACTCGCCGTGACTTCCTGAGTTGCACCGGCagTGGCAaCTGTTGTTTCAGCGACTGGGGATGCCGACGTGTCCTTGTTCTGAGCTTCCGTGCTCGGAGCGTCTTCCCTgAaTTCCGCGACCGGAACTGGTGACGCCTCCGACGCCTTCTCCATTGCcTCGgCAaCGACCGCTGGGgTCgTCACTGgCGgTgAGTtGGTgCTCTGATCGCCcGATCGGCCTTCCGCTTCCTCCTGgCGagCGACTGTtGtGGCTGGcccaccgggggcggctGTCGCGTCGCTCTTGCttggCTGCTCTGCcgtttccatcgtgggcttggacTCgtcagaccgctcttcactggctgccgacaccAccggcgaagtctccggaccagaggtggcggtaactctgacggtctcctctttatcggcttccatcgccgccatggttaccgccccggctgttgacgcagactcggacggtg
>athaller143
GCTTACCTCAGTGGCGTCTGTTGCGATATATGGACAAATCATGgTAGCCGTTTTCGAAACGGCTGGTGGGCCAGCTTACACGGTCAACACCCAAGAGCTTCAGAAGATAGTGAACGGCGCGTGGCAGAAATGGTTGAGGCGGAAGTGCGATCTGCGAATTAACGTCCTCGTCCGGGCAACATATTCAAGGGCAAAGGAGGAGTTGGAACGCAAGCGCCTATCTCGCAAACGCCGCTGGCAGGAGCTGTGGTCCGAGAGTGCCcAGTGgAAGCGACCGCACCAAGATGgCGGCTCAAGCGACGATGACCcACTTTCCCTGAACTGTTtCTTTGAGAAGCTTCGGCACGGACAAGTGGCAGTGCAGGACTGAGTCTGaGCGTGgCGTCGTTtCCTTTCtGTTTTtGtCaGTTCCcACCACCACCACCTCCCGCCCCcAcGGCGCGACTACCCGCCTGGATGTCGGCGTCCGCTGGAaGGGAGTGAGTCACCGGTGGTCGCACTAATTGTACATATCATCGCTGTAAATAATATATTTCTCATTGTACATAaCCATAGTCGTCTTATTAAACTGATGAAATGTCGAATTCTGCAGTCCGTCGCAATTCTATTGTCGCTGAGCGGCCGCCATCTTGGTAGGCTTAGCAGATATAATGCCGTCGTTAGGCTTACATGTTCACTGACATAATGGCCcCACATGCCGATTtGTAAAGCTGGTAGTTTCCCGTCCATTGCTGCAAATAGTCAGTAACCTTGtATTTTtAATTTTtATCTGCACAGCTATGAtgaTTCGCGTTGATGTGCTTACTTGATTTTTCTTGTCTATAGGCGACCTTGTTGAACAGTTCCCAGTCGTCGCAACGTTTTCAAGAATAACATGTTCTTTTTGCAGTAGATATCCCAAGCCGATGAGAAGGTCGAGCACCcTTTTTtGTGTTGAAAGAGACTTGCGTTTCAGACCTTGAGAGTATCGAAGAAAATTCTGCATTACTTCTGcAaCTCCAGAAAATTTTGCAAGTaCTTGAGAAAAGTTCGTACGGGATGGATGATAGCACTGCATCGCCGTCGTCGCCTGTCATGGATTTGACTTTCCAACTCTTGGGTTTGCCCGCTCTTTttcTTTTCTACACTATTCATGGCGTGGCTTCATTTGTCAATTACTGAATCGATCAAAGATTTTTTcaGTTTTtATACTTGTCATAAAATTGTAAGTTTCATCTAGTTCAAGTTATTGGTTGATTACAtCAACTATGCTATGACGAATTTTGCTAAATTGCCATCGCCATTTCAGCCAAGGCACATACATTCTTCGTTCGAGAAGTCTGATTGCTATCTTTTGCTTTTGACCTTCTTCTCCATTTCTATAGCACCAAGTCCTATTCAAAGAGAAGTCTCCACAGTACTCTGGATTTACAGTGGAAGTATTGCAAAGATTGTGTTGGGGAAACTGCTAAAAGCTGACCAATATGGGAATCTTGCCCAAGGATAGAATTCTGGCTCAAGCTTCGAAAGCCATTGTACAGTTCAAGGGGAAGAAATGCGAAAGAACCCGATCAGAGCTCAAATCATAACTTCTCCTGAAGTATGGCAAGTTTGAAGTAATGTGAAGCACAAGCTGTAAGTCGTCCTCTCCAAGATTTGTATGCCAGTTATGTTTTAATGTGGAAGCATGGTGTCCCTGGTTTTAAAGTGCAGATTCCAGCTATGAAGTATACAGTGCACAATCAAGGTTTCAAGTTTTGGTTCAAGTGGTCCTAGTTAGTGACATTGAATTGGAatagtctgtgttcaagtaatgtgaatgttcaagaacagtccgtatccaagcttcaaaattctttgtggtagttgccaagaaatttaaccttcaagcagtcaagagatctatttgaagttaaagcttgaagaaatttgagaagaaatagcaagcaagcatttaggttttggcagatgtgcttAtGAaGTttAaaCtAaaGAAaTaTtGCAaGCAGTtAaTTtttGCAaGATGTGCTCACTGAaGTtAAaGCTtGAaGAAaTGtCcTAGAaGAAAaaTAaCAGgCAaGCATTTAGGTTTTGCCAGATGTGCTTATgaagttgaagcgaaagaaatggtgcaagcagttgtgttttgcaagatgtgctctatgaagttagagcttgaagaaatgTCcGAGAaCAaagAAaaTAaGCAagtAgttAAaTTttgCAaGATGTGCTCTATGAaGTAAaGCTtGAAGAAaTGTCCGAGAACAAAGAAAAATAAGCAAGTAGTTAAATTTTGCAAGATGTGCTCTATGAAGTTGAAGACAATTCTGAGAAATTTCACTTCCAAGTAGTTGAATATCTATCACAAGATGTGCTCTGAAGTTAGAAGATTGAAGAAATAGAACaGACCAGAAGAAAGATTATtCCAaGAGGGGGGgAGGGGTCATTTTACAGAAAAGATTTATTTATACATACAGAGCAAGAAACTCGGgCACAGTAGATTGTGCCAGACAGAAGTGCCAAGGTTGCCCGAAAAGAAATAACCGGATAGCAAGTTTCGCCGTGCATTGGAACTGGTTTGCTTTtCTCTTTTTAAGTAGGCTAGCTCAATTTTTGGTGCTGCATTAAAGCGAAAATTTCTTGGCGGTGCTTTATTTTATAGCAGCAGCACATAGGCTTAGGCTAGGCATGAATTTGGAACGAGTTTGAGGCTCAGGCATGTTTGTTTTGCAGGTATGCACGGGGACTGCCCAACGAGATTTAGTGTCTGAATGACCTGTAATGAAAACGAGGGATCGTTCATTTAATAGAAGGCATCGCAATGGTTACGCTGGTGTGTAGCTCCCACAGGTATTCGTGAGTTCTTGTTGCATTTGTTTCCCTAAACTTGTCCATTTGTTACGTTGCATTGCATTTGTAATTGACCACTTTCCTATAGCAGCTGTACTAcTGCTCGCAAAAAAAAaTGTATACATAGTATACTCCTCTGCATTtCTGCGAAGTCCTTTTtCtAGtGgAaTATTTtCtCCAGCATGTCTTGGGGAGGGGgggCGTGTTGTATGCTTTGCTTGAGACCCATTGCAGCTAACTAGGTGTACCACCTGGATGACATAGACCTTAGTGACACCATCACTGCTACGACACAATCACATCGTCTCACTGCGTCCTGGAGTCTCCGTGCGTTGCTTTCCATTCTGCCTGGTGCGCCCTGGTCTTGTTTTTGTCCGTCCTGGCTGCACGGAAATTCTTTCGTAAGCCACGTGTGAATGGGGTTTTCGTTCTTCCTATGAAATTTGCACGGACCGTTTCCTAACTGCAATAAGTTGCAAGTTGCTTTGCTAGTCTTTCAGACTGGGTATTGCAAGGCTTTTGTAATGCTCAAGTGcGAACTTTGTGGGGGAGGGTTAATTGTGCAGCTATTGCAAGTTAACAGTGTCACCTGCATTAGAGCACTTTGAATGTAACCTGCTGAAGCATTGCATGCAATTtCTTTGCACTGGTCGTCAATCGTCGCCAGAGCATTTTCAGATcGGATTGGgggggGGGGGgTAgCGGTAATTGTGATTAGTGTTTTtGCAGGAAGCTAGGTGTTTGGCATAAAGGTCTGGAGCAAACCCTGCTGTTGTGAGCAGCCGACATTATTGCCGGGTAAGGGGATTTTGATGTAATAGGGAAGAAGTTTCGGCGTATTATGCAAGTTTGTGCAGTGCCGAGGTAGCCAGGATCTGGAAGATCGGCAGATCTCGTAAGCATTTTTTTTgTtGGGGCGGGGgAAaGGGgCTGCTATGGAATATCTAGTTTTtGCAGTGCTTGACGGAAGTTCCATAAACTGGATCTGGAGAGAAGCTGCCGTAAGCATTTtcttttGTAaGGGGaGAaTGgTTAAAGTctGTGTACAGTGCATTTTTT
>athaller144
GCTTACCTCAGTGGCGTCTGTTGCGATATATGGACAAATCATGgTAGCCGTTTTCGAAACGGCTGGTGGGCCAGCTTACACGGTCAACACCCAAGAGCTTCAGAAGATAGTGAACGGCGCGTGGCAGAAATGGTTGAGGCGGAAGTGCGATCTGCGAATTAACGTCCTCGTCCGGGCAACATATTCAAGGGCAAAGGAGGAGTTGGAACGCAAGCGCCTATCTCGCAAACGCCGCTGGCAGGAGCTGTGGTCCGAGAGTGCCcAGTGgAAGCGACCGCACCAAGATGgCGGCTCAAGCGACGATGACCcACTTTCCCTGAACTGTTtCTTTGAGAAGCTTCGGCACGGACAAGTGGCAGTGCAGGACTGAGTCTGaGCGTGgCGTCGTTtCCTTTCtGTTTTtGtCaGTTCCcACCACCACCACCTCCCGCCCCcAcGGCGCGACTACCCGCCTGGATGTCGGCGTCCGCTGGAaGGGAGTGAGTCACCGGTGGTCGCACTAATTGTACATATCATCGCTGTAAATAATATATTTCTCATTGTACATAaCCATAGTCGTCTTATTAAACTGATGAAATGTCGAATTCTGCAGTCCGTCGCAATTCTATTGTCGCTGAGCGGCCGCCATCTTGGTAGGCTTAGCAGATATAATGCCGTCGTTAGGCTTACATGTTCACTGACATAATGGCCcCACATGCCGATTtGTAAAGCTGGTAGTTTCCCGTCCATTGCTGCAAATAGTCAGTAACCTTGtATTTTtAATTTTtATCTGCACAGCTATGAtgaTTCGCGTTGATGTGCTTACTTGATTTTTCTTGTCTATAGGCGACCTTGTTGAACAGTTCCCAGTCGTCGCAACGTTTTCAAGAATAACATGTTCTTTTTGCAGTAGATATCCCAAGCCGATGAGAAGGTCGAGCACCcTTTTTtGTGTTGAAAGAGACTTGCGTTTCAGACCTTGAGAGTATCGAAGAAAATTCTGCATTACTTCTGcAaCTCCAGAAAATTTTGCAAGTaCTTGAGAAAAGTTCGTACGGGATGGATGATAGCACTGCATCGCCGTCGTCGCCTGTCATGGATTTGACTTTCCAACTCTTGGGTTTGCCCGCTCTTTttcTTTTCTACACTATTCATGGCGTGGCTTCATTTGTCAATTACTGAATCGATCAAAGATTTTTTcaGTTTTtATACTTGTCATAAAATTGTAAGTTTCATCTAGTTCAAGTTATTGGTTGATTACAtCAACTATGCTATGACGAATTTTGCTAAATTGCCATCGCCATTTCAGCCAAGGCACATACATTCTTCGTTCGAGAAGTCTGATTGCTATCTTTTGCTTTTGACCTTCTTCTCCATTTCTATAGCACCAAGTCCTATTCAAAGAGAAGTCTCCACAGTACTCTGGATTTACAGTGGAAGTATTGCAAAGATTGTGTTGGGGAAACTGCTAAAAGCTGACCAATATGGGAATCCGTttgAaGTAatGtgAaGCACAagCtGtAaGTCGtCctCTtGAaGaGTtCgCATGgtgtCccGtGCAGATtCcaGcTAtGAaGTAtACAGTgCAcAatCAaGcaagtggtcctagtttagcgacattgaattggaatagtcggtgttcaagtaatgtgaatgttcaagaacagtccctatccaagcttcaaaattctttgtggtagttgccaagaaatttatttaaccttcaagcaggtgtcaacagatctgctatctgaagttacagcttgaagaaatagcaagcaagcatttaggtttggcacatgtGCTtATGAaGTttAagCtAaaGAaataTtGCAaGCagTtaGgAaTtgcAagatgtgctcactgAagTtAaagcTtgAagAaatgtCctagAagAaaaatAacaGgcAagcaTttAGgTTttGgCaGATGTGCTtATgAaGTtGAagCGAAaGAaaTaGTaCAagCAgTtGTTttgCAaGATGTGcTCtATGAaGTtAAaGCTtGAaGAAaTgTtCgagAACAAAAAATAACAAGCAAGTAGTTAAATTTTGCAAGATGTGCTCTGTGAAGTTGAAGACAATTCTGAGAAAATTCACTTGCAAGTAGTTGAATTATCACAAGATGTGCTCTGAAGTTAGAAGATTGAAGAAATAGAACAGACCAGAAGAAAGGTGGTTCCTAATG
>athaller145
GCGCATCATGCTGGTACTTAATCTGGTCGGCATAAAACGTGAATGGAGGGACTTTAGTTAAGGCATGGGCACcCaTGGAGCCATTAGCGCAATGTGCGATAATACTACTGaTATTACTACGAAGTTCTCGGTAGAATGCCTCCTGTGTTtGCTTTTTGTGGATGTTGCgCCTTTGTTGCAGAGATTTTTATtATGACTTTTTCATAGTTACTTGGCATGTGCAATTCTCTAAAGTGTCTAAAGCAAGGGCTTTGTGGTGAACAACCAGTATGCTTCAGCCGTGAAaCTGTTATAGTGAATGAGAATAGCGTCTGCTTAATGGCACTAGTACGCTTGACGATAGTTaTAGCGCgAGaagggAaCGatGACACAGAGACAAGAAaGACACGAGCGCTCGTGTCTTtCATGTCcTTCTTGTCGCTCaTGTCTTTCGTaTCcTTGTCTCTgTGTCGtcgTTTTGTTCTCGCGCTaTAACTATcGTCATGCCATACCAACTAGCCCAAGCTGCCACACTTCCATGGTAGAGTTGAAaCCGGAGAAGAGGGgCAATGCCAGGGgACATCATATCAGTGAGCGCGTGCAGCGTGTGACTCTTGCTGTTCTCGATGATAAGGgcagttatcacaattccttgagacattttgacgtcgaatttggcaCcgTtgCccgCccttgcTtaatgcgcgacgtgtcTtttgaCcgtAaaCcctCcAagTttcaCcAacgcgTtcTtacaGGTGCTATCAAGCATGGACCCTGGGCAAAAGCCGGCTGTGCTGGTTACTCGGCAAGACGTAGCCCAGGAAGCGCTCGAGCTTCTCTGCGATAGGTGCGATGTCGAGGTGTGGAATGAAGACCAGCCGATTCCTAGGCCAGTTCTTCTGCGAAAGATTGCTGGCAAAGACGCTCTGTTTTGCCTGGTTACAGAGAAGGCCCCAACTTGAAGGTAGTCGGTACAATGTCAGTTGGTTATGACCACATTAACGTTGCTGAGTGCACAAAAAGGCGAATCGCACTTGGTAACACACCTCATGTGTTAACTGACGCAACAGCGGAGCTAGGAATTGGTCTTTTGCTTGCAACAGCCCGGCGAATGTTCGAAGCACATCAGGCAATAAGCAGTGGAGAGTGGGCGAGGGCTGCTTGGAGTCCAACATGGATGTGTGGCTCAGAGATCGGAAGGTCGACTGTTGGCATAGTTGGCATGGGCAACATAGGGTTTGGAATTCTTGAGAGGCTTAAGGCATTTAGGGTGTCACGGTTTTTGTACTATTCGAGGTCCCACAAACCAGCAGCCGAGAGAATAGGTGCTCAGTTTACAAGATTCGAAGAATTGTTGAAACAATCGGACTATGTGGTAGTCTGCTGTGCCCTCACACCTGAAACAACGAAAATGTTTGACAAAAAGGCTTTCAGCTTGATGAAGAGCACAGCCTCACTTATAAACATTAGCAGGGGCCCAGTTGTAGATCAGGAGGCACTTTGTGAAGCCCTGTCTTCTGGAAAAATCCGGTCTGCTGGCTTGGATGTCATGACACCAGAGCCACTTCCACCAGACCATCCACTGTTAAAGTTACCAAATTGTGTGATCCTTCCCCACATTGGTAGTGCAGCAACTCGCACCCGAACTGCAATGGCCATTCTAACAGCGCAGAACATATTAGCTGCCCTTGATGGCCGACCAATGCCTGCTGCGGTCAACTAGACTGTCAAGAACTTGTCTCCGTGGAAGTGTATTTCTGAACCATCTGAGGAAAAAAATaCAaCTTTTAGCcAATGGCACTTCAaTtGTTACAGCATTTATGGATAGTTTtGTAACTTGTCGAAAGGAGCGCAGAATGAAAaTGCAAAaGTGCGGTGTGTTAGTGCcTGCTACTTTGTGTGCTTACcACTGAGgACAATAGGAGgATAGTTtCtGTAGAGCAGTGGGgAaTGTGCAaGATACAGAAaTTAGGGTAcTCGaTAAAaTGGGCATTCGTAGGTTCAaTGAaTtAaTATGCTTAGTCATTCCTGCTGTTCTCTGACAAaTCTTtCTTGCcTGTTGTCGAaCgAGTA
>athaller146
GCGCATCATGCTGGTACTTAATCTGGTCGGCATAAAACGTGAATGGAGGGACTTTAGTTAAGGCATGGGCACcCaTGGAGCCATTAGCGCAATGTGCGATAATACTACTGaTATTACTACGAAGTTCTCGGTAGAATGCCTCCTGTGTTtGCTTTTTGTGGATGTTGCgCCTTTGTTGCAGAGATTTTTATtATGACTTTTTCATAGTTACTTGGCATGTGCAATTCTCTAAAGTGTCTAAAGCAAGGGCTTTGTGGTGAACAACCAGTATGCTTCAGCCGTGAAaCTGTTATAGTGAATGAGAATAGCGTCTGCTTAATGGCACTAGTACGCTTGACGATAGTTaTAGCGCgAGaagggAaCGatGACACAGAGACAAGAAaGACACGAGCGCTCGTGTCTTtCATGTCcTTCTTGTCGCTCaTGTCTTTCGTaTCcTTGTCTCTgTGTCGtcgTTTTGTTCTCGCGCTaTAACTATcGTCATGCCATACCAACTAGCCCAAGCTGCCACACTTCCATGGTAGAGTTGAAaCCGGAGAAGAGGGgCAATGCCAGGGgACATCATATCAGTGAGCGCGTGCAGCGTGTGACTCTTGCTGTTCTCGATgaTAaGGgTGCTATCAAGCATGGACCCTGGGCAAAAGCCGGCTGTGCTGGTTACTCGGCAAGACGTAGCCCAGGAAGCGCTCGAGCTTCTCTGCGATAGGTGCGATGTCGAGGTGTGGAATGAAGACCAGCCGATTCCTAGGCCAGTTCTTCTGCGAAAGATTGCTGGCAAAGACGCTCTGTTTTGCCTGGTTACAGAGAAGGCCCCAACTTGAAGGTAGTCGGTACAATGTCAGTTGGTTATGACCACATTAACGTTGCTGAGTGCACAAAAAGGCGAATCGCACTTGGTAACACACCTCATGTGTTAACTGACGCAACAGCGGAGCTAGGAATTGGTCTTTTGCTTGCAACAGCCCGGCGAATGTTCGAAGCACATCAGGCAATAAGCAGTGGAGAGTGGGCGAGGGCTGCTTGGAGTCCAACATGGATGTGTGGCTCAGAGATCGGAAGGTCGACTGTTGGCATAGTTGGCATGGGCAACATAGGGTTTGGAATTCTTGAGAGGCTTAAGGCATTTAGGGTGTCACGGTTTTTGTACTATTCGAGGTCCCACAAACCAGCAGCCGAGAGAATAGGTGCTCAGTTTACAAGATTCGAAGAATTGTTGAAACAATCGGACTATGTGGTAGTCTGCTGTGCCCTCACACCTGAAACAACGAAAATGTTTGACAAAAAGGCTTTCAGCTTGATGAAGAGCACAGCCTCACTTATAAACATTAGCAGGGGCCCAGTTGTAGATCAGGAGGCACTTTGTGAAGCCCTGTCTTCTGGAAAAATCCGGTCTGCTGGCTTGGATGTCATGACACCAGAGCCACTTCCACCAGACCATCCACTGTTAAAGTTACCAAATTGTGTGATCCTTCCCCACATTGGTAGTGCAGCAACTCGCACCCGAACTGCAATGGCCATTCTAACAGCGCAGAACATATTAGCTGCCCTTGATGGCCGACCAATGCCTGCTGCGGTCAACTAGACTGTCAAGAACTTGTCTCCGTGGAAGTGTATTTCTGAACCATCTGAGGAAAAAAATaCAaCTTTTAGCcAATGGCACTTCAaTtGTTACAGCATTTATGGATAGTTTtGTAACTTGTCGAAAGGAGCGCAGAATGAAAaTGCAAAaGTGCGGTGTGTTAGTGCcTGCTACTTTGTGTGCTTACcACTGAGgACAATAGGAGgATAGTTtCtGTAGAGCAGTGGGgAaTGTGCAaGATACAGAAaTTAGGGTAcTCGaTAAAaTGGGCATTCGTAGGTTCAaTGAaTtAaTATGCTTAGTCATTCCTGCTGTTCTCTGACAAaTCTTtCTTGCcTGTTGTCGAaCgAGTA
>athaller147
aggtgcgatgtcgaggtgtggaatgaagaccagccgattcctaggccagttcttctgcgaaagattgctggcaaagacgctctgTTTtGCCTGGTTACAGAGAAGGTAGACTCTGAATTGTTGGATGCTGCTGGCCCCAACTTGAAGGTAGTCGGTACAATGTCAGTTGGTTATGACCACATTAACGTTGCTGAGTGCACAAAAAGGCGAATCGCACTTGGTAACACACCTCATGTGTTAACTGACGCAACAGCGGAGCTAGGAATTGGTCTTTTGCTTGCAACAGCCCGGCGAATGTTCGAAGCACATCAGGCAATAAGCAGTGGAGAGTGGGCGAGGGCTGCTTGGAGTCCAACATGGATGTGTGGCTCAGAGATCGGAAGGTCGACTGTTGGCATAGTTGGCATGGGCAACATAGGGTTTGGAATTCTTGAGAGGCTTAAGGCATTTAGGGTGTCACGGTTTTTGTACTATTCGAGGTCCCACAAACCAGCAGCCGAGAGAATAGGTGCTCAGTTTACAAGATTCGAAGAATTGTTGAAACAATCGGACTATGTGGTAGTCTGCTGTGCCCTCACACCTGAAACAACGAAAATGTTTGACAAAAAGGCTTTCAGCTTGATGAAGAGCACAGCCTCACTTATAAACATTAGCAGGGGCCCAGTTGTAGATCAGGAGGCACTTTGTGAAGCCCTGTCTTCTGGAAAAATCCGGTCTGCTGGCTTGGATGTCATGACACCAGAGCCACTTCCACCAGACCATCCACTGTTAAAGTTACCAAATTGTGTGATCCTTCCCCACATTGGTAGTGCAGCAACTCGCACCCGAACTGCAATGGCCATTCTAACAGCGCAGAACATATTAGCTGCCCTTGATGGCCGACCAATGCCTGCTGCGGTCAACTAGACTGTCAAGAACTTGTCTCCGTGGAAGTGTATTTCTGAACCATCTGAGGAAAAAAATaCAaCTTTTAGCcAATGGCACTTCAaTtGTTACAGCATTTATGGATAGTTTtGTAACTTGTCGAAAGGAGCGCAGAATGAAAaTGCAAAaGTGCGGTGTGTTAGTGCcTGCTACTTTGTGTGCTTACcACTGAGgACAATAGGAGgATAGTTtCtGTAGAGCAGTGGGgAaTGTGCAaGATACAGAAaTTAGGGTAcTCGaTAAAaTGGGCATTCGTAGGTTCAaTGAaTtAaTATGCTTAGTCATTCCTGCTGTTCTCTGACAAaTCTTtCTTGCcTGTTGTCGAaCgAGTA
>athaller149
CGCAACGCCGAACGGCCAGCTTGGTCTTGTAAGGTTCGTGCGAGATGGTCCAGCGCTTGTCGTCCTCTATGCTCTTGCCCTCCAGGGCCCACTTCTTGTTTGGTGGTGGCTCACCAAGAACGGGCACTTCAAACTCGAAGCTCTTTCCAACCTTGATACGGATGTCaTGCAGAGCAGTGCGATCGATCCTTGGAGCCATGTTTTTtAGGgCGGGCAACATGTTGTCCAGTGgACTCGCTGGGAACTCCTGGACCGCCCTTATTGACTGCTCTGACACGGAACTCGTACGGAGTACCTTCGATGAGATCACCAACCTTAGCCTTAGTCTCATCTGCTGGTACTTCCATGACTGGTgTCCAATCAGGATTGTATTTGtCCTTCTTCTCAATGACGTAGCCTGTGATAGGTGATCCTCCGTCATTTtCAGGTGGTGTCCACTTGAGCTTCACAAAGTCCTTGTCGTAATCCTCAATCTCCGGCTTGCCGGgACTGCCAGGTTCATCAAATGGATTCTTGGCAACGATGGATTTGTCAGCCTCGAGGGGTTCAGACTCTCCTTGGCGGTTGGCAGCCTTGACTCTGAACTTGTAGGTCTTGCCCGGCTGCAATCCCTTTACCTTCAtCTGAGTCTCAGGCCcAATGGTGTCACCAGCTGGGACCCACAATCCTGTATTGGGATCAAGCTtCTCAACAACATAGTGATCAACAGGCATGCCACCGTCATCTACAGGAGgATTCCATTTGAGCGTGCAACCCTCcGCATGGACATCTTCAATCTTGAGAGGTCCTCCAGGAGGTGTTGGTTTGTCAAGAACAATGACTTCGACATCAGCAACATCCTTGCCGTGCTCGTTGACAGCTGTGATGGTGTAAGTGCCACTGTCGGCGCGCTGAGCATGCCGCACATTGAGTTTGGTGTTGTAAGGAACGTTCGTCAGCTTCACGTGGTCCGAAGGGAGCACCTTCTTGCCCTTCAGGGTCCAGGTGACCTCTGGTGGCGGCTCACCAATGACATTGACGTCAAAGTTGAAGTTCTGGCCAGCCTTAATGCGCACCTTGTCCAAGTTGGTACGATCAATCTTGGGCGCCAGCTTGcGTGGCTTCGTAATTATGGGCAGTGTGGCATCACTGGGCTCGCCCGGTCCTGCCTTGTTGACGGCTATGACACGGAACTCGTACGGCTGGTTGGCTGCCAGGTCTCCCACCGTGGCCTTCGTCTGGCTGGCAGGCACTTCAGCGGCCTTCTCCCAGTTGCCCcACTTGTCTTTCTTTTCAaTGATGTACTTCTCCACCGGAGCGCCACCGTCGTtCTCAGGCGGAGTCCACTTGAGGTCCACGTGGTCCTTGTCCCAGTCGGTTGcTtCGACATTGCCCGGCTTGCCAGGCTCATCAAATGGATTCTTGGCAaCAaTGGTTCCATCCATCTCAAGAGGCTCACTCTCTCCTTCCTTGTTCAAGgCCTTAACCCTGAACTTGTATTCTTTTCCTGGAGTCAAGCCAGTTACATCCaTTCCaGGCTCCTTGGTCTTGCCCACAGGAACCCAGACACCAGTTTCAGGGTCCATTTTTtCCACAAGGTAaCcATCAAGTGGCATGCCTCCGGTGTCCTtCGgTCGTTtCcACTtCAGCTTGCAACCCTCCTtGtGGACATCAGAGACCTCCAGAGGACCTTCGGgATTtCCTGGGACATCCAGGACGTTGACTGTAaCTGTGGCTGCATcTTTGCCAGAGCTGTTGGTGGCAGTGATGGTGTACTTTCCAGAGTCACCACGTTCAGCCCTCCGCACAGACAACTTGGTGTTGTAGTCCTCGGTTTCAATGTTGCGATGTGTAGTGGGTTTCAGGGTCTCATCATCTAGAGACCACACGATGGTCGGCGGAGGCTCGCCCTGGACGTTCACGTCAAACTTGATTGGCTGTCCAGCCTTGATGGTCAAGTCGTGGAGGTTCTTGCGGTCAATGCGTGGTGCCAGGAATCTTGGCTTAGCCACAACAGGCTTGGAGGCTTCACTGGGCTCTCCAGGACCGGCCTTATTGACGGCGATGACACGGAACTCGTACTCCTTTCCTTCGTCCAAGAAaGGAGCGGTTCCCTTGCACTGGTCGCCGGGTACCTCGGCTGCTTTCTCCCATCGAGGGCTGTTCTTTtCCTtCTTCTCGATGACATAGTGCGAGATGGGAGCGCCTCCATCCTtGTCTGGTGGCGTCCACTTGAGGTCCACGTGGTCCTtGTTCCAGTCCGTGGCCTCTGGCTTTCCAGGAGCCGATGGTGCATCATACGGGTCTTtGGCTGTGATGGGAaTGTCAGTCTCcAGAGgCTCCGaCTCGCCTtCc
>athaller150
TtGCTCTTCAAGCCCTGTCGTTTTTCTGCCATTCGTTGTCTGGAGACCGGGAGTACCGGCTGTAAACAAAGGCGCCATGAAATTGTTGCTGGTCGCAGCCGCGCTGGTCGGACTTTCCGCTGCGCAAATTGTCGAGCGCCGCGTGATCAAGAACCCTGACGGTTCGACCACACACATGGAGAGCAGCTCGTGGGGCCACAGTTCTTTCAACCAGGAGACTTCGGACAATGATGGCCTCATCAGTGGTCGTAGCGGCTACGCAGACAGCTCGGGAGTAAACTACGACCGCCACTACACCGTAGACCGCAATGGACAGCgccgctacatcgaccccaaggaaagcaagctgaagggaccagccccctccatccccatgccatcaggtgtcttcggaggtaacgacGATTtCCTGTCCGGACGATCAGGCTTCGGCAACTTGCCTGGATTCGGGAACCTTCCCGGATTTGGAGGCAACGTGCCCGGATTCGGCGCCAACTTCCCCGGATTCGGCGGCAACCGTAGGAACAATTAAGCACTCGCTCTTGCCCCCTGAGCCCTACACTCTTCCACTGTACCTCACCATCGACTCTGTCTCCAACGCACTCTGGGTGCACTGTGTCTCCCCCTCCTCTTCACATGCCTTGAAGCCTGCACTGTGGAACGAGGACTTGTTCCGAACTCTTCTTCGTGAACGTTTTtCTTCGACATCAGAACCATTGCCCACTCTGTATCTCAAAACCAGCCTTCTGTTAGTTCTTTCTGAAACTCTCCTCATTCTCCTCATCTTCCAAACGCATTTTATAAACCACCAAAGAATTCGAAATAAAGGAAGCGGGAACTTCGCCTAAAGCCGTGCTAGCAACGCATTCCCGACCCAATGAGCACCGTTTTGTTGCATATTTtGAAAAaCGGCTTTCATATGACGTATAAATTACTTTGCCAAAAaTAATGAACCAATCCTTTAAATGTTTCTGCTCAGCTACTTTTGAGGCTTTATACAGGGTATCAATTTAATCATGTGATTTTTGCGTTCATTACATTTAAGTCAGATGCGAATTCAGTAGCTGCGTATTCGGAGTGGTTTTAGTCTGTGTTATTAAAAGCTTGAATCTCCAATCATGCTATGCAATTGTCTCTTTCAGCAACTCTGGAAaTGTGGCGCTTCTTtCCGCcTGgATTCAGgTTTtAGTtCAAaTGgATtGAaTAAAaGAGcTCTCcTtcaaacacgagtgttgcagTttgactctgAagCcAaCcgAagcacgtacTttatAatagAagtgcGgtgcTtcaCctAagtgactgAatcatgAaatgtgTtgtgAATCCCGCAGTATCAGTTAATCCGtGGGCTAGTTAAAGCTGCATGGTTGAGcAaTAATCAACAAATCAACAAAAGCCTGAATGTAACACTTGCAATAGCGAACTACCAACTGACGTTTATTGTGAAACGAAGCAAGGTGTATGCAGGCAATATTATCAGGGAACAATGACAAAAATGCTCCCACcTCCTCGTAGAGAATCCTTAGGAAGTGCGAATGCATTTCTTGCACCGACAGAGGaCACCGTTGCCGTCAGACATTCACCTTCACCGACTTCTGCCATCGCCTTGAGAGCcAGAGATTGGTTGAGAGTGAGGAGCGAGTGGACGGGAGAGTGGGGCGCCAGCGTTCCCAGCTCTGCGTTGGCGTTTCACAGCGgTGTATCCGAGCAcACG
>athaller151
TtGCTCTTCAAGCCCTGTCGTTTTTCTGCCATTCGTTGTCTGGAGACCGGGAGTACCGGCTGTAAACAAAGGCGCCATGAAATTGTTGCTGGTCGCAGCCGCGCTGGTCGGACTTTCCGCTGCGCAAATTGTCGAGCGCCGCGTGATCAAGAACCCTGACGGTTCGACCACACACATGGAGAGCAGCTCGTGGGGCCACAGTTCTTTCAACCAGGAGACTTCGGACAATGATGGCCTCATCAGTGGTCGTAGCGGCTACGCAGACAGCTCGGGAGTAAACTACGACCGCCACTACACCGTAGACCGCAATGGACAGCgccgctacatcgaccccaaggaaagcaagctgaagggaccagccccctccatccccatgccatcaggtgtcttcggaggtaacgacGATTtCCTGTCCGGACGATCAGGCTTCGGCAACTTGCCTGGATTCGGGAACCTTCCCGGATTTGGAGGCAACGTGCCCGGATTCGGCGCCAACTTCCCCGGATTCGGCGGCAACCGTAGGAACAATTAAGCACTCGCTCTTGCCCCCTGAGCCCTACACTCTTCCACTGTACCTCACCATCGACTCTGTCTCCAACGCACTCTGGGTGCACTGTGTCTCCCCCTCCTCTTCACATGCCTTGAAGCCTGCACTGTGGAACGAGGACTTGTTCCGAACTCTTCTTCGTGAACGTTTTtCTTCGACATCAGAACCATTGCCCACTCTGTATCTCAAAACCAGCCTTCTGTTAGTTCTTTCTGAAACTCTCCTCATTCTCCTCATCTTCCAAACGCATTTTATAAACCACCAAAGAATTCGAAATAAAGGAAGCGGGAACTTCGCCTAAAGCCGTGCTAGCAACGCATTCCCGACCCAATGAGCACCGTTTTGTTGCATATTTtGAAAAaCGGCTTTCATATGACGTATAAATTACTTTGCCAAAAaTAATGAACCAATCCTTTAAATGTTTCTGCTCAGCTACTTTTGAGGCTTTATACAGGGTATCAATTTAATCATGTGATTTTTGCGTTCATTACATTTAAGTCAGATGCGAATTCAGTAGCTGCGTATTCGGAGTGGTTTTAGTCTGTGTTATTAAAAGCTTGAATCTCCAATCATGCTATGCAATTGTCTCTTTCAGCAACTCTGGAAaTGTGGCGCTTCTTtCCGCcTGgATTCAGgTTTtAGTtCAAaTGgATtGAaTAAAaGAGcTCTCcTtcaaacacgagtgttgcagTttgactctgAagCcAaCcgAagcacgtacTttatAatagAagtgcGgtgcTtcaCctAagtgactgAatcatgAaatgtgTtgtgAATCCCGCAGTATCAGTTAATCCGtGGGCTAGTTAAAGCTGCATGGTTGAGcAaTAATCAACAAATCAACAAAAGCCTGAATGTAACACTTGCAATAGCGAACTACCAACTGACGTTTATTGTGAAACGAAGCAAGGTGTATGCAGGCAATATTATCAGGGAACAATGACAAAAATGCTCCCACcTCCTCGTAGAGAATCCTTAGGAAGTGCGAATGCATTTCTTGCACCGACAGAGGaCACCGTTGCCGTCAGACATTCACCTTCACCGACTTCTGCCATCGCCTTGAGAGCcAGAGATTGGTTGAGAGTGAGGAGCGAGTGGACGGGAGAGTGGGGCGCCAGCGt
>athaller152
GCCCACCGTATGTACAGCTTCAGAATCGAGCAAAAGCAGCGCTGAGGAGTGTAAAaTCTCAAAAAACTCTGCTTttGCACAGACATAAAACACACATTACATTTGAaCCTAACCACAGGTATGACGTCCTGGTGCCGATtCACTTtCTTTTtCTTTTTGACTCCTcTtAATGGTTTCACACTCATTTTGCACACAAAGGCTAAAAGGTGCTACGACCACAGCGTCTCAAACGTTGGATCCAAGTCATCTCTGGCTTTCACACGCACGCACACACGCATGTGTACACCACACACTCACTTCATATAGAaTGAGgAAAAAAaaCAAAAAAaGGTCCAGCAAAACTTGATCCCTGTCAGCTGGAGCAAGAACAACACAAGAATACTCGAAATAACAAAGATGCTTCGTCCTTTtGCCGTCCTTTAGAACGCTCGTCCTCTGCGACTGGGGTCCAGCAGATGACGCCTCTTTAGGCTGCAGAAGTTAGAAAGTTCCTAACAATCaCTTGCGAAAGGACTACTGAAATCTCCGACGGAGTTGGTGACTCATTCACCGAATAGTGCTGAGGACCCCCACTGCCACTTGCGCACGCTCTTCTGCACAGAACTGGAGATGACGAAAACAACGGTGCACAAGCTGTCGgTGGAGTCATGCACAGTGCCCTGGTGTGTCCGAATCGAGCCGGTACTATGGTGCCGCCGGTGACCATTGTCGCATCTTCTTTCACTTCAGTTTCTCTTCACTTGTCGCTAGATGAATCTTGGCGCAAGGGTAGCAGCAGAGGGCACCTCAATTGCACTTCTGTGACACTGGCGGAAACTCGGAGTCATCGGTGAGGCGCAACGCGGCGTTGGTCGGAGGCGACAAAGAGACCATTCCAGCAGCATCTGCCGGAGTTTGGTCCTGaTAACCTCGCACTACAGCAGCGTAGCTCGaCAATCCcTGCGAGTCCAGCTTGCGTGCTGCTGGAGTTGGTTGAGATGCCGCTCCCTGCGCCGTAGTTTGGTCCGAACCTGCATCGCCAGACTGCGATGGTGTGGTCGTCGTGTTGGGTTGACCGTCCAGCCGGTGCTGCGAGTACAGGGAACAGTCGCCACCCTCGACAGGATCCAAGTTGTAGACATACAAGTAGCCATCGGCAGTGGCCACGAGTACCCTTGGTATCTTCTGAATTGTGCTGAGGCAGCAGACTGTGCGCACCGACTGGAaCGGAAGGTGGACCGTGGCGAACGACCGGCCCTGGTTGAaCACATCGGTGACCTGCGTGGGCAGgTAGGAGGCGCCCTGCACGATGGCCTTGCCCAGGTAGCCAAACCaGgTGCCGGGATCCtCGGCcACCcGGTTGGACTCCGGGTCCTCGAGCTTGAaGATATGCACTGTCTCAAaGTtGCTtGACGAGgCcAGgAaCAGCGAGTCGgAGCTGAaCGCCAACGAaTAGATGTtCGCACACCGCTTCATGCCCcTCCGGAaCTCGTACAaCTTCTGtCcGTCCGCAaCACCGAAAaCTCGTATGACCGTGCCCTTTTCCGAAGCCGTAGCGATAAGCGTCCCCACGGAGTTGAAAGCTAGGgCTGCCAGTTTGCTGTCATGtGCCGGGATCATCACCTTGGCTTGCAGGTTGAGGGCATCAAAGATCTGGACCTCGCCAATCTTGTCAGATCCTGGGTACGCCAGGTAGCAGTTGTCACTGGAGGGCGACAGGGCGCACAGGCCGTCCGGATTGGGCGGAGTCTcaCGAATTGTGTGCAGCACCTTCATGTCCCGAATGTTGTGTATGTAGAGGCTCTCCTCGAGGCACACAACAAGGCGCGCCCGgTTGAGCCGCACGgCCAGGATGCTATTGCTGTAGGAGTAATTGCAGATCTCAGACTCCTTCTTGAAGTGGCACAtCTTGAGCTTCCGCAGGGACGCTgTGCTGACGAGGgACACCAGGCTGGACAGgAAGaGGCGCTCGACCAGGgCcATGCCTTCCtCTTCATTTtCATATATCTGTTCAA
>athaller153
GCCCACCGTATGTACAGCTTCAGAATCGAGCAAAAGCAGCGCTGAGGAGTGTAAAaTCTCAAAAAACTCTGCTTttGCACAGACATAAAACACACATTACATTTGAaCCTAACCACAGGTATGACGTCCTGGTGCCGATtCACTTtCTTTTtCTTTTTGACTCCTcTtAATGGTTTCACACTCATTTTGCACACAAAGGCTAAAAGGTGCTACGACCACAGCGTCTCAAACGTTGGATCCAAGTCATCTCTGGCTTTCACACGCACGCACACACGCATGTGTACACCACACACTCACTTCATATAGAaTGAGgAAAAAAaaCAAAAAAaGGTCCAGCAAAACTTGATCCCTGTCAGCTGGAGCAAGAACAACACAAGAATACTCGAAATAACAAAGATGCTTCGTCCTTTtGCCGTCCTTTAGAACGCTCGTCCTCTGCGACTGGGGTCCAGCAGATGACGCCTCTTTAGGCTGCAGAAGTTAGAAAGTTCCTAACAATCaCTTGCGAAAGGACTACTGAAATCTCCGACGGAGTTGGTGACTCATTCACCGAATAGTGCTGAGGACCCCCACTGCCACTTGCGCACGCTCTTCTGCACAGAACTGGAGATGACGAAAACAACGGTGCACAAGCTGTCGgTGGAGTCATGCACAGTGCCCTGGTGTGTCCGAATCGAGCCGGTACTATGGTGCCGCCGGTGACCATTGTCGCATCTTCTTTCACTTCAGTTTCTCTTCACTTGTCGCTAGATGAATCCTGCGAGTCCAGCTTGCGTGCTGCTGGAGTTGGTTGAGATGCCGCTCCCTGCGCCGTAGTTTGGTCCGAACCTGCATCGCCAGACTGCGATGGTGTGGTCGTCGTGTTGGGTTGACCGTCCAGCCGGTGCTGCGAGTACAGGGAACAGTCGCCACCCTCGACAGGATCCAAGTTGTAGACATACAAGTAGCCATCGGCAGTGGCCACGAGTACCCTTGGTATCTTCTGAATTGTGCTGAGGCAGCAGACTGTGCGCACCGACTGGAaCGGAAGGTGGACCGTGGCGAACGACCGGCCCTGGTTGAaCACATCGGTGACCTGCGTGGGCAGgTAGGAGGCGCCCTGCACGATGGCCTTGCCCAGGTAGCCAAACCaGgTGCCGGGATCCtCGGCcACCcGGTTGGACTCCGGGTCCTCGAGCTTGAaGATATGCACTGTCTCAAaGTtGCTtGACGAGgCcAGgAaCAGCGAGTCGgAGCTGAaCGCCAACGAaTAGATGTtCGCACACCGCTTCATGCCCcTCCGGAaCTCGTACAaCTTCTGtCcGTCCGCAaCACCGAAAaCTCGTATGACCGTGCCCTTTTCCGAAGCCGTAGCGATAAGCGTCCCCACGGAGTTGAAAGCTAGGgCTGCCAGTTTGCTGTCATGtGCCGGGATCATCACCTTGGCTTGCAGGTTGAGGGCATCAAAGATCTGGACCTCGCCAATCTTGTCAGATCCTGGGTACGCCAGGTAGCAGTTGTCACTGGAGGGCGACAGGGCGCACAGGCCGTCCGGATTGGGCGGAGTCTcaCGAATTGTGTGCAGCACCTTCATGTCCCGAATGTTGTGTATGTAGAGGCTCTCCTCGAGGCACACAACAAGGCGCGCCCGgTTGAGCCGCACGgCCAGGATGCTATTGCTGTAGGAGTAATTGCAGATCTCAGACTCCTTCTTGAAGTGGCACAtCTTGAGCTTCCGCAGGGACGCTgTGCTGACGAGGgACACCAGGCTGGACAGgAAGaGGCGCTCGACCAGGgCcATGCCTTCCtCTTCATTTtCATATATCTGTTCAA
>athaller154
gagacgagggtacagcggcagctcgtcctggaagacggcaaggtgatcgccgacacgggtccccagatcaccaccagaaccaccgaagacaacaaggtcgaggagtcggaggacacccagcacaagaagacgggtgacgaggacgtccccgacggctacatCccGgtgCcGggTtCcGAGCGGgTGgTGtGCGAGAaGACtGaGtCGCAtCAGgTCACcAaGgAGACcAaGgAGgAGAaCAtGAaGATGCACGACGAGAaCTtCAaGgAaCtCAGAGgACcGgAGgAGAtCcACcGATtGgCcGTGATGgTGCcGgAGgAGTCGCcATtGgTGGgCATCcGgCcGgACcGgTtCCcGGgCAaGCTGACGCACTACAGCAGCcGCTCGCGCAaGgTGACAGACAaGgAcgaGgtgAaGgagaTttCcgaGgagcgcAatGgagaGgtcaCcAagcagaCcaCcaGgacacatcaCcacgaGgagAaGGACGATgacgaagagaagacgaggcagaaggaagagaccttccagctgttgaacgagagagtacctacacgatggagcggaaatcaaggttcccgaccgaatgcgcaaacagaaagacctcctgtacctccaggcgacgtctcctgaacgacacgacccggtcacgcgacgggcgttgagcctagaggaggaggaggaaatacgaaacagtgagacgaaccgctggctggacaaccacttcggatcggagacttcggacgacgacgccgtgaagagcaagcacggtggtaacgttatcaacgtaaagatgaccgacaccaagaggacaccaacgcctccaaccaagccgcccagggaatcgcccaacctcatctacacgacgccatactttaagtctcctaccccgtcaccgactccgctcgactcgaCACTCAGAaGCACcAaGTCCcaacagaagactacctcctatcgccgcgaagagaaagtggacgactcaagacagtctcgctcaagcccgcgttcgaattggAaatCcagCccGTCCATATACCATGACGTGACGCGTCATCTGGACGAGTCGCCGACACGGTACaCAAAAGAaGATCGCTCGTACAGGGACCTCGAGAGCAGCTACAGACCCGTCGAGAAATCGACCATTGTCGGGAACAGCGTCTTCACTAGGGAGGACAGAAGGCTCAACGAAAGCAAGCGAGTCACGAGCGAGTACGACAGAGACATAAAGAAACAACCGCCTCAAGAAAGGCCGAGGTCTCCCGAATCACGACCCGTACAGAGGTCGCAGTCGACAAGGACACCAGAGAAGCCAGTTGCTCAAACTCCCAACTACACGTACAGTCTTCcACGAGGTTCAACCAATCGACGCGCAACGCGCGTGGACCAAGCTtCCAAGACGAGTCGTGGAGTACAAGCAGACCTTGACGACGAGCCTTACAcTCCCCCcAGCTCGCGCTACGTCGTGCACACAGTACGAGAAACTCAGAGCTTGCCCCGgcATCATCACCACCACCACCACCACCGACACCGTCACCAGCACTCTTCCTCCTCTCACCACCGACACCGCAGTGAAGAGACCGAACACCACCGTCGAAGCGGTGATCGAAACCGCAGCCCCGACTCCAACATATCTACGGCGTCGAGGCCTTCCAAGACCTTCTATTTCGGCGACAAGACGGACACCAGCTACCACGATAGCCGCCACAAGGACGGCTACTTCACCATCGAGAAGGACCGCTACGTTAAGCcTCCCCGGCGGTTTAGGTCGGACCCACGCGAGCGTTACTACTCCGTCGAGGACCTAACGACCCGGTCGTACGCTACGCCGGCGCCGACGTCTTCGCCcAAAAaGCCcAGCTTCATCGACCGGCAGCGCTACTTCCCGGCGACTCCTCCGGCGAGCCCACCGCCGAGGCTTATAAAGATCACCAACGGCCGCTCCACGTCGCCATCCCcTCCCGAGTCACCGAAGCCGACGTCGACGAGCCATCTCcTGCCtCCTCCGtcGCCATACGCGTCGCTCAACcGTCGcTACcGGaGCCcGTcACCCGtAgTGAACCCTCCGgCGTTCAcgcccctccaga
>athaller155
gagacgagggtacagcggcagctcgtcctggaagacggcaaggtgatcgccgacacgggtccccagatcaccaccagaaccaccgaagacaacaaggtcgaggagtcggaggacacccagcacaagaagacgggtgacgaggacgtcccgacggctacatCccGgtgCcGggTtCcGAGCGGgTGgTGtGCGAGAaGACtGaGtCGCAtCAGgTCACcAaGgAGACcAaGgAGgAGAaCAtGAaGATGCACGACGAGAaCTtCAaGgAaCtCAGAGgACcGgAGgAGAtCcACcGATtGgCcGTGATGgTGCcGgAGgAGTCGCcATtGgTGGgCATCcGgCcGgACcGgTtCCcGGgCAaGCTGACGCACTACAGCAGCcGCTCGCGCAaGgTGACAGACAaGgAcgaGgtgAaGgagaTttCcgaGgagcgcAatGgagaGgtcaCcAagcagaCcaCcaGgacacatcaCcacgaGgagAaGGACGaGCTGCcGCTGTACCCTCGTCTcGGTCTGgCGGgTCTTGTGGTTGacGACTTTCTTGGACGTGGTCCATTCCTCTCGCTTTGTGTTCGATATAACGTCAGTGTCGGCGAGCGGTGCGGGACTGGAGaTAAaCcTGCGTGt
>athaller156
ggACGTCCGctgATCTAGtGGAaGTCTAACGGACGtCTTTCACTCGGAGCAATAGCAGTGTCACAtAaTCTtGAGCTTtACTTTtCGGATGATTtCCATGGCAGCGTCGGtGACGTCACTGGGCAAGGACAGTAACACCGAAAGGAGAAGGAGGTCCGATCCCCACGGCGAGCTGTAGTGAGTTGTCGGCCGCGTCTCCCTGACCGCTTTCTCGAGAACGTCGATGCACTCTTCGGGATtCTTTCTGATcATCGGCCCCGAGAAGTTGTCGGTcACCcTgaGCCACTCGTCGACATCGTCTTGGCTGTAGTCGGCGATCACTTCGGGGCTCTGCTTTCGGAACTCCTCCATCACGCGTTCCTTGGAATCGGTGAACATCCAGACGATGGGTGTCTTGTATGCTGCGGGCTCCACTGTGACGAAGTCGACGCCTCGGCCATGACACTCGCGTCGAAAGGCATCCATCATGGAGATAACGGCGATCTTACTCATGCAGTATGGTGCCACCATTGGAGATGCGAGACGGCCTAAGGGGCTGGCAACAGTGACGACTCTGCCTTGACTTTTCCTCAAGAGGGGCAGAAACCgCTTGATGACGCGAAGGACACCGAAGACGTTGACGTCAAATATTCTCGTGATGGTTTCCACGGTCGTCCATTCCAGTAGTCCGCTGCTTCCTATTCCGGCGTTCGCCACGACTGCCCATAGTACTGTGGTACCCAACTTTCCCTTCACGGCAAGGAAAGCCTCGTCTACTTGCTCTTGCTTCGTAACGTCCATTTGCAAGACAACTATGTTCTCCAGCTGGCTCAGCTCCTCGGCCCCGTCGCTTTTCGAGTTGAGGCAACCGGCGAACACCAGGAAGTGCTTGCGAGCAAGCCGCCTAGCGAGACGGTGGCCGAAGCCTGAATCGCAACCAGTGATGAGCACCGCTTTTCGATCTCCTTGCACTTCCgCCACAATGGTGCGcTtCCAGACGAAtcGAGACAGAGTGTAGGACAACTTTAACGCTACCCACGTCGAGCCTAATATCACcGATATCAGGTGCAGCGGAGTAAGGTAGTCCCACAAGTTCCACAGCAGAAATAAAAaGACCGAAAAAGTACCcATTGTGCGCTCATTGAGCATATGGTCGCGGTCTTCACTCGCTGCAGGCAGAACAATGACATTTTGCCGTGCCAaTAATCTAGCAGTGTCGTCGATTCTGACTGgAaGCGCACCATTGTGGCGGAAGTGCAAGgAGATCGAAAaGCGgTGCTCATCACTGGTTGCGATTCAGgCTTCGGCCACCGTCTCGCTAGgCGGCTTGCTCGCAAgCACTTCCtGGTGTtCGCCGgTTGCcTCAaCTCGAAAGcGACGGGgCCGaGGAGCTGAGCcAGCTGGagAACatAGTTGTCTTGCAAtGgaCGTTACGAGCAaGA
>athaller157
ggACGTCCGctgATCTAGtGGAaGTCTAACGGACGtCTTTCACTCGGAGCAATAGCAGTGTCACAtAaTCTtGAGCTTtACTTTtCGGATGATTtCCATGGCAGCGTCGGtGACGTCACTGGGCAAGGACAGTAACACCGAAAGGAGAAGGAGGTCCGATCCCCACGGCGAGCTGTAGTGAGTTGTCGGCCGCGTCTCCCTGACCGCTTTCTCGAGAACGTCGATGCACTCTTCGGGATtCTTTCTGATcATCGGCCCCGAGAAGTTGTCGGTcACCcTgaGCCACTCGTCGACATCGTCTTGGCTGTAGTCGGCGATCACTTCGGGGCTCTGCTTTCGGAACTCCTCCATCACGCGTTCCTTGGAATCGGTGAACATCCAGACGATGGGTGTCTTGTATGCTGCGGGCTCCACTGTGACGAAGTCGACGCCTCGGCCATGACACTCGCGTCGAAAGGCATCCATCATGGAGATAACGGCGATCTTACTCATGCAGTATGGTGCCACCATTGGAGATGCGAGACGGCCTAAGGGGCTGGCAACAGTGACGACTCTGCCTTGACTTTTCCTCAAGAGGGGCAGAAACCgCTTGATGACGCGAAGGACACCGAAGACGTTGACGTCAAATATTCTCGTGATGGTTTCCACGGTCGTCCATTCCAGTAGTCCGCTGCTTCCTATTCCGGCGTTCGCCACGACTGCCCATAGTACTGTGGTACCCAACTTTCCCTTCACGGCAAGGAAAGCCTCGTCTACTTGCTCTTGCTTCGTAACGTCCATTTGCAAGACAACTATGTTCTCCAGCTGGCTCAGCTCCTCGGCCCCGTCGCTTTTCGAGTTGAGGCAACCGGCGAACACCAGGAAGTGCTTGCGAGCAAGCCGCCTAGCGAGACGGTGGCCGAAGCCTGAATCGCAACCcTGTTCCCTTAAcATGCCCCAcGGAGGTGGTCTAGTGGCTAAGGTACTCGGCTGCTGACCAGCAGGTCGTGGGATCAAATCCCGGCTGCGGCGGCAGTGATGAGCACCGCTTTTCGATCTCCTTGCACTTCCGCCACAATGGTGCGCTTCCAGACGAATCGAGACAGAGTGTAGGACAACtttAAC
>athaller158
aGtGAAATAAAtcGGTAcTatGAAATAAaaTAttGgtCTtCattGAaCTATGTtATgggAGTGGAaCCGgTACAATGCAATATGtGATACAcATTGAaaCCATTCaTAAAGCATGCAGGTGTgtGAaCGTGGGTGAAATCGAAacgAaTGGCAaGGaaTAAAGTGAAATTTTGAATGGTATCAGTACTaTgAAATAAGAATAGTGGTCTTCatCGAACTATaTCGCAGAGTACAGTAGAATGAAATAAGTGAAaTACGTACACTGACATGTGATTCGTGATGTGctCTTAAACCAATAtatAGCAGTATGCAggagTATAAATGAGCTTGTGGGTAAAATCTACTATGAAATATGAATAATGATGCACTagTCATTCAAGAgaTAATCTTTACAGTGAAATTTGAAcAgTagTGCTTCATTGAACGGAAGTATTACAGTgTAGTtATGCGAGTGGAACTGgtATAGTGGATTATCTGAGTTGTTCCAATTtAtAAAGTATACAGGTGTGTGAATGAGTATCaTCAATATGAATTTCAATGAGTTAAGCCAAAACAGTGAAATAAATtGgTAGTGTGAAATGAAATAGTGGTCTTTGCTGAACTATGTtATGCGAgtGgAaCcGgTACAaTGCAaTATGTGATGCACTATtGAACAaCTtGTAAaGCATACAGgTGTGTGAaCCTGGgTGAAATTGATAAGAATGGCaaaggaataaaccggagttgtgcgttgaatattcgaaacaagggaaatgcgtactctgaaatgggagttctgtcgtgctcttaaaccaacaaatagcagtatgcaggggtaTGagCTtGTGGgtAAaaTGtCCcATGAaaTATGAaTAaTGaTGCACTGgTCATTtGAaGgATATAGTaGAcAaGGTTtAaaagttatgcgggcaaaaagggaCagtgAaaTtcgAaTAatGgtgCTtcATtGAaCcaacGTATtACaGgAtACAGTTATACGAGTGGAACtGGTATAGTagAATAAGTGATGCCTTATTTAACCAaTTTCTAAaGTATACAGgTGTGTGAaCTACAAtAATAAaGTATACAGgTGTGTGAaCATgAGTGAA
>athaller159
aggtgtgtgaaagagtgaaatctacacggaataaaccggagttgtgaatgatatcggtactattcaataacaatagtggtcttcattgaactatatcgcagagtacagatagaaataagtgaaatacgtacactgaaatgtgagtcgtgatgtgctcttacaccaacatacagcagtatgcaggggtatgagcatgtGggtgaaatctaCcatgAaatatgAatagtgatgcactGgtcatCcAagagatgAagttacAagTGTTtGAATAGTTATGCGGGCGAAATAGGTACAGTGAAATTCGAATCTTGgTGTTtCATTGAATCAATGTATTAGAGTATACAGTTATGCGAGTGGAAcAGgtATAGTGGAatATCTGAGGTGTTACTGAACCcATTTATAAagTATACAGGTGTGTGAACTTGAGTATCATCGATATGGATTGCAAAGAGTTAAGCCAAAACAGTGAAATAAATtGgTAGTGTGAAATGAAATAGTGGTCTTTGCTGAACTATGTtATGCGAgtGgAaCcGgTACAaTGCAaTATGTGATGCACTATtGAACAaCTtGTAAaGCATACAGgTGTGTGAaCCTGGgTGAAATTGATAAGAATGGCaaaggaataaaccggagttgtgcgttgaatattcgaaacaagggaaatgcgtactctgaaatgggagttctgtcgtgctcttaaaccaacaaatagcagtatgcaggggtaTGagCTtGTGGgtAAaaTGtCCcATGAaaTATGAaTAaTGaTGCACTGgTCATTtGAaGgATATAGTaGAcAaGGTTtAaaagttatgcgggcaaaaagggaCagtgAaaTtcgAaTAatGgtgCTtcATtGAaCcaacGTATtACaGgAtACAGTTATACGAGTGGAACtGGTATAGTagAATAAGTGATGCCTTATTTAACCAaTTTCTAAaGTATACAGgTGTGTGAaCTACAAtAATAAaGTATACAGgTGTGTGAaCATgAGTGAA
>athaller160
CATAAAGCTTTCCCGTATAAAGGCCGGTGATCCTCCAGGCCCCGGCGTTACTTTGtCTGAGAGCTCTGTGCGCAGGTACCCGCAGTCCCGGAAAGGCCCCGTCTTGTGCGACACGCTTATCGGTTACACTGCTGCATCGTCACGtGAAGACGTTCAAGAGGAATATGGGCCCCATGGTGAAGCTGTTTCTTCTAGCCACTCTGGCAGTGGCGTATGCGCAGCAGGACTACGACAACGCTCCACCGGAGCCGTACCAGTTCAAGTACGATGTGCAGGACGAAGAAGGCAACACGCAGATGCACGAGCAATCCAGCGACGGTAAAACCGTTCGAGGCTCGTACGGCTACACGGACAAGGAtggactgttccgcatcgtagagtacatcgccgacgaaaacggtttccgggctatgatcaagaccaacgaacccggaaccaagaccggaggctcggctgacggagtcttcagctcctgatcaataacttgacgcgttgacaaaatggcttgccggaatatgtcgtaaaagattactgtagatacagaagggattgctatgaaagaaagtagggtagactttctgaaagccagccttgctaaatggttacgcagaaagcgttgccatgaaaacccgccgaGTTGAATTCATCACTGCCGCCTGCTTGACCTGTGTTATCATAGCTgatgaagttgtgggtgaagagcgttgccgtgtgctgcttcccagtacttgatgctcccgatatcgatgtgttgccatccagctgaggtggcgaggatccgggtgatgCcgAGTCCGTGTCTCAGTAGTAAATGCTTGTGTAGGCTGGAAAGTTGGTCATTGCAGTAACCTCACGGTACTGCGGTGTCTCATCcGCTTACGGCATATTTTATTATCGACACATATTACACAGCCTAGAAgaaattgaaggctttagtgccgcttcactcaggtatggcattcgataactggaatatatcttttctttataaaacgacactgcgttgtgacagctttGTTTGGCGTCCGAATGTGCACGGTTATTCATTTTCAGAaTAAAGAAGCTTTGAGTTGCCGCTTCAAACCTTTGTAGTTGTTTGAAAGCGCGTTCGCAGCGTCTTCTCACTTTAAATGTGAGAGGCTGGCGTATTAATGGTGTGGGCAGCgcttctgagtattctgctgcgcagagctgtcacattaatgtaacttttgagacagagatataaacacgctacttaagttggcaggtgccattaaactgccagtgcctgacgtattgacacatgtgttgttgattGTTCTTtCTCTGCTTGCAaGACTTtGGCGCTAATTCTTAGCTgATtATATTTtGTCATGTTtGTGTTACGCAACACACAAAAAaTGTGCGTGGTCGCCCACTATGTCCTCTTCGGTTGTAGTAGTACTTTtCTTTCATTAACCACgttcgtcaacgccattattctgctgcgacatgtgactaaccgggcaatagtgcaaaacttttgatggcttcttgtgtgtgttgtgtattgtcccgtccaaagcgtgggtgctttcgagggaagtgtgtttATTtATtACTGCTtCTGTGATGTCAGTGTGAGTACACATtGTCGCTtACACATCTGTGATGTGCGTGCcTtCAaTGCAGATAAaaTGTtCcTGgAaTATGAGTTtATACTTttCGCcTACGTtGTAGTtGCTtCAAaTGTGgTATGCGATtAGGggTtCTtGCGGgCACGAaTTtCGACTCTtGgATATTtCcGAGTGgCATtGTATGTTATGCATGATGCATTCGCTGTGGTAGTTtGcttgctgcgatAaaaaaaGCCGaGCATAGCCAATTTtCTTGTTtCTACATtGTTACTGTAGATGCCTTGGCCGAGACGATGAaCATtGCTTtATTTtCTTATGCTGCGGTGTCCAGTTTATACAGGCAttttttGgATAAGTAGCGATCTGTGCACTGACTTGTAGTACGCCTAATAAATCGTTTCTTTGTGGAAGT
>athaller161
CATAAAGCTTTCCCGTATAAAGGCCGGTGATCCTCCAGGCCCCGGCGTTACTTTGtCTGAGAGCTCTGTGCGCAGGTACCCGCAGTCCCGGAAAGGCCCCGTCTTGTGCGACACGCTTATCGGTTACACTGCTGCATCGTCACGtGAAGACGTTCAAGAGGAATATGGGCCCCATGGTGAAGCTGTTTCTTCTAGCCACTCTGGCAGTGGCGTATGCGCAGCAGGACTACGACAACGCTCCACCGGAGCCGTACCAGTTCAAGTACGATGTGCAGGACGAAGAAGGCAACACGCAGATGCACGAGCAATCCAGCGACGGTAAAACCGTTCGAGGCTCGTACGGCTACACGGACAAGGACGGACTGTTCCGCATCGTAGAGTACATCGCCGACGAAAACGGTTTCCGGGCTATGATCAAGACCAACGAACCCGGAACCAAGACCGGAGGCTCGGCTGACGCCCCCGTGGAGTCTTCAGCTCCTGATCAATAACTTGACGCGTTGCAAAATGGCTTGCCGGAATATGTCGTAAAaGATTACTGTAGATACAGAAGGGATTGCTATGAAACAGAAAAAAAaGAAAGTAGAGTAGACTTTTCTGAAAGCCAGCCTTGCTAAATGGTTACGCAGAAAGCGTTGCCATGAAAACCCGCCGAGTTGAATTCATCACTGCCGCCTGCTTGATCTGTGTTATCATGGCTGCGTTTCCATGAAGTTGTGGGTGAAGAGCGTTGCCGTGTGACTGAGGCGCTTCCCAGTACTCGATGCTCCCGATATCGATGTGTTGCCATCCAGCTGAGGTGGCGAGGATTCGGGTGATGCCGAGTCCGTGTCTCAGTAGTAAATGCTTGTGTAGGCTGGAAAGTTGGTCATTGCAGTAACCTCACGGTACTGCGGTGTCTCATCCGCTTACGGCATATTTTATTATCGACACATATTACACAGCCTAGAAgaaattgaaggctttagtgctgcttcactcaggtatggcattcgataactggaatatatcttttcttcataaaacgacactgcgttgtgacagctttgtttggcgtccgaatgtgcacagttattcattttcagaataaagcagctttgagctgccgcttcaaacctttgtagttgtttgaaagcgcgttcgctgcgttttctcactttaaatgcgagaggctggcgtattaatggtgtgggcagcgcttctgagtattctGCtGCGCAGAGCTGTCTTATTAAAGtAACTTTtGAGACAGAGATATAAACACGCTACTCAAGTTGGCAGGTGCCATTAAACTGCTAGTGCCTGACGTATTGACagtgttgtgcgtggtcgcccactatgtcctcttcggttgtagtagtacttttctttcattaaccacgttcgttaacggcattattctgctgcgacatgtgactaaccgggcaatagtgcttttgatggcttcttgtgtgtgttgtgtattgtcccgtccaaagcgagggaagttgtttatttattactgcttctgtgatgtcagtgtgatacacattgtccttacacatctgtgatgtgcgtgccttcaatgcagagttcctggaatatgagtttatagcctacgttgtagttgcttcaaatgtggtatgcgattaggggTtCTtGCGGgCACGAaTTtCGGTTCTTGGATATTTCCGAGTGGCATTGTATGTTATGCATGCATTCGCTGTGGCAGTTtGcttgctgcgatAaaaaaaGCCGaGCATAGCCAATTTtCTTGTTtCTACATtGTTACTGTAGATGCCTTGGCCGAGACGATGAaCATtGCTTtATTTtCTTATGCTGCGGTGTCCAGTTTATACAGGCAttttttGgATAAGTAGCGATCTGTGCACTGACTTGTAGTACGCCTAATAAATCGTTTCTTTGTGGAAGT
>athaller162
AACATGTTCCTGGGAaCGGTCTCAACATTCTTAAAACaTAGAACATAGACGGTAGGaCATCTAAATCTCcAACcTGTCTGACCATCCAGGCTTCTGGAGTTGACTCTCtCTTTATATCACTCTGgCGCGCTCGTGCGCaTAAAcACACACACACACACACACACACACACACACACACACACACACACACACACACACACACACACACACACACACACACACACACACACACACACaCacAcACACaCACACACACACACACACaCAGACACAGATCGtCATGACcTAaGGCCcTAaGTGATTttCCGGCATCGACGTGAaGAaTAaC
>athaller163
cacACACACACACACACACACACACACACACACACACACACACACACACACACACACACACACACACACACACACACACACACACACACACACACACACACACACACACaCacAcACACaCACACACACACACACACaCAGACACAGATCGtCATGACcTAaGGCCcTAaGTGATTttCCGGCATCGACGTGAaGAaTAaC
>athaller164
AACATGTTCCTGGGAaCGGTCTCAACATTCTTAAAACaTAGAACATAGACGGTAGGaCATCTAAATCTCcAACcTGTCTGACCATCCAGGCTTCTGGAGTTGACTCTCtCTTTATATCACTCTGgCGCGCTCGTGCGCaTAAAcACACACACACACACACACACACACACACACACACACACACACACACACACACACACACACACACACACACACACACACACACACACACACACA
>athaller167
GCTGTCTTCGAGTTGCCTCCTGTTACTTTtGTGTCCcAGTTCGCCTTtCGGTTCTGAAAATGCGCCGCACTTTGGCCTTCGTCTTGCTCGGGTCCGTCCTGGCAGTGGCCTTTACAGCTCcTACCCCcGCTGAAGAACCGAAAGAGGAGGAGATTGAAGGCAGGACCAGACATGGCCGTTTGCATCATCATGGtCGGGGAAAGAAAGGTGGCTTCGGTGGACCCGGCATCGCGGGTCCCGGAGGTTTCGGCCCCGGTATTGGTGGGGGCTATGGCCCGGGACTGGGAGGTGGCCAGTTCGGCAGCGGCTTCAACCAGGGTGGAAGTTTTCAGACGGGAGTtCAGGGGAACAGGTATGGCCAGGGTGGCTTCAACTACAATGTCGGTGGCTCGAATAGACGCGAATACGGCAACGTGCAGACCTACGGAGATCGCGAGTCATTTGGTCTGAGTAAAAATGAGGGAGCCAACCGGGCCACGGGACAGTCTAGCTTTGGCAACGAATACAAGAACCAGgAACAAGGATCCGGAGGCCAGCAGTTCAGCTCCGGATTTTCTGGCTAAAACTGAAACGTCTAGGTGTGTTGGATGTA
>athaller168
TTTTATTCACATATGCCCATAAAATGAcagCCcAGgCTACAAaCAATCACTGTTtGCTAAACTTGTTTTcGCcTCCACATGgCcGCAAGCTCTGCACTCTtCAGAaGCTCGCccccACCTTCTGAAGTCTTAGTACATAGTATTATGATAGCcGTGAACTTGTCGCTACACTTTTCAGTTTAGCGTAAATTTTGGATAGaGGTGCATGAGCTGCACTGGCCATGgCAGAAGCGAAaTCAAGTTTAGCTGCCCGAGAAAGTACTGTCGCTGCATGTGATAATAGTGTTTTTAGTTTTGAAGAAAGAAAAGAAAGACGCCAAGTTTGAGACGGCAACAGATTGGAGAACCAACACTCCAAAAAAGACGAAAATATTGCATGAGAgAAATAAAATAAAAGTTAaCAGCAAGCGAaaaaaaaaaaaaaaaCCTAGGTCAGTGTACATTCATGCACTGGTAACAGTTTCGTTATCTCTCTGCAGCGCTGAACTGAAAGATGTTGGTTATATGGCAGCACTCGTTGTTGCTGCAGGATGGCATCACCGTACTCTATGCATCTGCACACTTCTCGCACTCAGTGTATGAGTGAGCTTCTCTTGAAGACGGAAAGAAAAaCGGCCATCATCAACAATGAAAGAAATAATGCTGCTGATGCCATCCTGCTGCCCcGTTGTTGCAGAAGACAGAAAGAAAGTGTGTTGAAGGAAGAAACTTCGTTGCAAGAGGTTCAGGACGATGCACCTGGAAGATGATGGTAAGAGAGActggatagcatctgctcgactgtgctgtgttcatagctggtcagcctgagagacaacattgagggcaaagctggcagtgctctccccgcttgcatctgtagcgatggcctggtattggcccacgtcggttacagtcgCcTGTGTGATGGTCATTGTGCAGGCTCGGCCATCTTGGGCAATCTTGTAGTGGGCACCCTCCTTCAGGGCATCACCATCCTTCAGCCATCGAACTCCGAGAGCTTCTTTGTCCGTGACACACTTGAACACAACTGGCTGGCCTTCTGCTGATGttgccgaccttggatatatagagaatccaggcccacgagtggctcacctggaactaagacatccagggtgcaggtgctgaatgcttcccgacgtcattgaaagcttcacaggtgtaggtgccactgtcttctgggtacacttcggcaatcacaagtttgtaaacatcaccctctgtgacatattggaagtctttgctagacttaatctccttttcattgtgcagCcaCACAACATCAAACTTGTTGGAACCTCTAATTGTACATTGTAGCGTCACCGCATCACCaTCCTTCACAACATGGCTcTTAAGGTGCTCAGCAAAGATGGGTGACTTGCCATCGAAGCCTTTTGATTCTACCTCCTCTTTCTCCATGGGCAGTACGGTGAGCTTGCTGCGTgtttccgccttgccttcggcattggttgctacgcaggcgtactctccttcatcctcggggtaaacttcaccaatggaaagactggcttcacgatttttgtacttcaggctgatgatgtccgaggatttcagagactcgccattcttGAaCCACTCcacggATGGCTCAGGGTCGCCGTCCACAACGGCTTTGAGCAGGAGGGGTTCACCATCCTTAATGCTCATGTCCTGAAGACCAACCTTGAAAGATGGTGCTACCATGGGCAGGGCttcatcaggaagtttaagctcctgtgtcgtagtccgagaacgagatgggctagtgccttctgctccttccttcttaccataaggcttctgaacacgcttggtggctccagtgtctggcggaggtgacagcttggcagccgcagaacttagcgtactcgcaacacggtcctttgcagagtctcgcctagacaaagatgacacatccgaagctttgtagtcagttgtcttcttgtctaccgacttgtaatcagatgacttgtaatcagacttatagtcggatttggacttgtagtctgacttgtagtctgatgtggacctataatccgACGAGgACTtGTAGTCGgATGAGACTTtGgAGgAaGACcTGTAGTCTGACTtGTAGTCAGATTtGgACTtGTAGTCAGACTtGTAGTCAGACTtATAGTCcGATTtATAGTCAGATTtGTACAAaCTGCTtGACTtGTAGTCGgAGCTAGCcAGgTGCTtGCTCGCAGACGAGTAGTCCCTGGCAGAATAAGATGACGAGACATCGCTGACCcTTGAGCTCTtCACAGATCGGGTATCTGCGAATTTGGAGGAGTGGCGCAAATAGTCGCTCTTGGAGTGCAGTCCTAGATCAGAGGCTCGTGCATACGAGGACAAGGAGGAGTCGTAGCCAGAGTAAGCGGGTTTGGCAGAGTAAGGGGTTGGCGAGGCAGGAGAGGCTCCTGTGTGATGTTGTATCACGGTCGGGGAATGGCCTTCAGGTAGTCTGCGGCGGTCTTCAACGATGAGGAAGCAGCTTGTTTCATCCTCTCCAAGAGCGTTTTTGGCCTTGCAGACATACTTGCCGGCATCTTCTTTCTTGCAAGTCAAAATCTCCAGCGTCACTACGCCATCCGCATGGGACATGTTGTAGTCAAACTTGCTGAGCTCTTTGCCGTCCTTGTACCATTTGATCTCTGGATGTGGCTTTCCAGACAAGCAGCAGAGAAGCTTGACGCCAATGTTGGTCTGGATGACACGAGGCCGGAGATGGAATGTGAAGCAAGGAGCGCTGTCGGCGGGCTCCTCCCACAAATCGTACTTCAGAGGCTCTCTGCGCCTCCTGACAGGCTCCTCTAGCCGGACTTCTGGAATCGTGATTGGCATAGCTTGAACATTCAGGAAGACAGGCTCCTCTCTGTAGCCGTAACTGTTTTCTGCACGAATGATGTACTCGCCACGATCGTCAAGACGACACCGGTTCAGAATGAAGTAGTAGTCGTCGCCCTCGTAGCGCTTCATGTGCTTTACGCTCTGCCGAAGTTCGCAGCTGTCACGATACCATGTGATGGTGGCAGGTGCAGCAGCAATAACCCTGCAGTAAAATTTGGCGCTTTGTCCTTCAAAGGCAAATGCACTTGTTGGTTTGATGACAAAGCGTGGTGCCGCTTGTCGTCGATCAAAGTAGAAGTCATGGATGTTGTACTTCTTGTCaTGGAGTTTTCGTAATGAGCTGTAGTTTGCAATATGACCAATGGGAACTGTGCATGAGTCCCAGTAGTGGCCGTATTTGGCCCTGATGTGATCCCGGAACTTGATGTACCGGCTGTTGGGTATTGGAATGGTTGCCGACTCCTTGATATCACCCTTGAGCCAATTGTGCTCCAGACATTCATGCGCTGTCATACGCTTATCCTTGTTTCTTGTGAGCAGACGGCGAATGAAGTCCTTGCCTTCTTCAGAAACATTTGCAAAAGCCTCGTCGTCAAAGTCCCAGTCACAGGCCTTGACATTTTTCAGTGTTTCAACGTCATTCTCACCAGCAAACGGCGACAGACCACTCAATAGGACGTATGCCAGCACGCCAACCGCCCACATGTCCGTGTAGAAGCCAACTGGCTCGCGGTCAACAaTCTCGGGAGCCGCAAACTCGGCAGTTCCAGTTGATATTTTGACGACCTCATTTGGATCAAGCTTGGTAGCCAGTCCAAAGTCGATGAGCTTGACATTCGTGCTCTTCCTAGTCTGGCACATAATATTTTCAGGCTTGAGGTCAAGGTGAATAATGTTCTTTTCATGCATGTGCTTGACACCCTCGCAGATCTGGCGCATGTAGTTTATCACTTCAGCCTCGGACATCTTGTAGTCCTCATCTGTGATGCGTTCAAACAGCTCTCCACCAGACATGAATTCATAGATGAGCACCATTTCGTCATCATCTTCAAAAGCATCATGAAGGCGAATGAGTTTGGGGTGATGCAGCTGGTTCATAATGTCTATCTCCTTGCGGATAATGGACTTCTCCAAAGGATGAGAAACGGGAATGAACTTGGCCGCAAAAATGTGGCCAGTCTTCTTCTCGCGGCAGCGATGCACAACACCAAAGGCACCCGTTCCGATCTCTTCGAGGATGTCGTAGTAGTCATACACGCTGGAAGTTTTGATGTCGATTGGTTGCGGAATGTACTTGTCAAAGTCATGCACAAATTGGTCATAGTTTGTGATTTTGCCCTCAGATTTTCCTCTGATCTTCTTTCCATGTTCGTCAACCATGTAgTCTTTCTTCTTTTCCTTCCTTGAAGGCTTGGTCATGATGGGAGCTGTGGGTTCACAAGGCTCACtCcTTCCAAAGACGTTTTCAGCATACACGCGGAACTGGTATTCTTTGGACGGGTTCAAGCCAGTGATCTGGTGAGTTGTGAACCTCGTGTTTCCACAGCGCACCCACGTGGTGAGTGGGCTTTCTCGTTTCTCAATCATGTAGTTCGTGACGTGGCTTCCACCATCCCACAACGGTGGTTTCCATGAGAGCAGGCAGTTGTCATCATTGATGTTCTCAACCACTGGGTGTCTGGGTGGATCAGGTTTGTCACTGATCTGGACCTTGATGATAGCAGAGTCCATGCCAAGCTCATTCTCCGCAACCAGGCGGTACGGTCCGCTGTCGGTCTTGTTGACGTCGCGGATGGTGAGGATGGCGTGCCGCTCGCCAGTTTGGATGTCGAAGTGAACGCCGCTCTCGATCTCCTCGCCTTCCTTGAACCACTTGATGCGCGGCTTCGGGAAGCCCGTGAAGGGAATCTTGAGCACCACATTCTCGCCCctCTCGAAGCAGGCCAGTTCGCGGAAACGAGGTGGCACGTTGATGTGTGGTGCCGTCTTGATGAGCAGCTCTGCCCGAGTAGAACGGGTGCCGCCCTTGTTGACAGCACGGCAGGTGTACTCGTCGGCGTCcTCCCCAAaGaTGTCTGATATGATGAGGGTaCACAGTTCACCTTCGCGCGTGATGCTGTACTTGAGACTCTCGTGCAGCTCGCGTGtGCCCTTGTACCACGTTATTTCGGGGgTCGGGTTTCCGGTCACCTTGCACTGGAACTGGGCACTCTTGTTCTCAATGCCCATGGCAGTCTTGAGCGGCATGATGAACTCAGGTGGTGTTGCGGCCTGTGGGTCCTTGATCTTGACTTGCTGGGAGTTCGAAGACGGTGGACTCTGGCCGGCCTCGTTGACGGCAAACACGCGGAACTCGTATTGACGATCTTCAATGAGGTTGGGgATATTGATTTGCgTCGGCAGGCACAGGTGCGCGGGGTTGACGCGCTGCCAGGCTTGAGTGCCGACTTCACGCTTGTCCACCCAGTAGCCGAGGATGCGCGAGCCACCATCTGATTCTGGTTTCTCCCACGACAGGTTCACAAAGTCGCCACCCACCTCAGTTACCACGGGTATGCCAGGTGCAGTTGGTGGATCAAATGGCAACTTGGCAATGATCGGGTTTGTTCCTTCTAGTGGAGCACTCTGGCCGTTTTCATTGACAGCCATGACTCTGAAGAGGTACTCTCCATTTTCAGTCAGACCTTGTACTGTTAGTGTTGTGTCACGACAGTAGGTGCTCGCCACCACCCACTGGTTGTGAGTGGTTTCCCTGCGCTCCACAATGTAGTGGGTGACCTTGCAGCCGCCATCATACTTTGGTGGGTGCCATGCAAGTTTGCACGTGTGCTGAGTGATGTCAGACACTTCCAGAGGTCCAACAGGTGGGCCAGGTAAGCCAGTGACGTAGAGTGTGAACTGGGCACTTGCTGTACCGCTGTCATTCTTGAGGGTGAGCTGGTACTTGCCCTCATCTGGCTTCTCTGCCTCACGCAGGTACACGATCACGTAGTCATCAAACACCGTGTACTTGAGGTGGTCACTCTCCGGCACTTCAAGGCCTCCCTTGAACAGCGATACCTCCATGGGTGTTGAGCCCGAGAAGTAGATCTTGACCTTGCCGTTGTCCTTCTCTGGCACGTACACTTCATTCGGACAGCGCTCGATTCGTGGCGGCGCAGCAATTTTGAGGTCAGCAGAACACCGTGCTGAGCCCAGAGGGTTGCTAATTTCACAGGTGTATTCTCCTTCATCCCCGTCTTCAATCTCGCTGAAGACAAGCTGGTAGACGCCTTCCTCTGGCTTCTCAACGGCTCGGATTCTCGTTCCACCACGGATGTCTCGGCCATTCTTTAGCCATCTTGCAGTTGGTGCAGGCTTTCCAATGGCTTCACATTCAAGAGTGACTTGCTTCTTAAGGCTGACATTCTTGTtGAAAAGTCGGCGCACGAACTCTGGCTTTACTCCATCTTTGTACTCTGTCGCCTTCACTGGTGTGGTACACATAGATGGCTCACTCTTTCCAGCAGCGTTGACGGCGTACACGCGGAACTCGTACTCGTTGTTCTCCTTGAGTTTCATGTCTGTGTAGTCGCAGTCCAGGATTGTGTAGTCGTTCGAAACCAACCAGAATGGACTGCCAACCTCACGTCGTTCCACAATGTAACCTGTAATGCGACTGCCACCGTCTGATCTTGGCTTGTCCCATTTGAGGTCACAGTAGCTCTTTCCAACTTTGACCACCTCAACGTTCTGAGGAGGCGATGGAACAGAGAATTTCGGTTTTAGTCTCAGGGTTGCCGTCGGCTCACTGGGTTCACTGAAGCCAGCAGCATTCTTGGCCTTCACCCTGAATTCATAGTCTTTGCCCTCGAACAGCCGAGTAACGGTGTAGGATGTGTCCTTGACAAGACCATCATTGGCAATGCGCCACTTGCCATCGATGGGCTCGCGGTATTCAACCTGGTATCCTTGAATCTTGGAGCCACCATCACTGGCAGGACGATCCCACCTCAGGCTCACACTGGTGACGTCATAGTCCACAATGTCTGGACGACCTGGTGGGCTTGGCACATCGAATGGGAACTTGGCAGTGATGGgACGATCAGTCTCCAGTGGAGTGCTAACACCGTACTGGTTCTCTGCACTGACCCGGAAATTGTACTTCTTGTTTGGTTCCAGTCCGATGACATCATAGTGGCAGCCCCGGACAAAGCTAGACAGCTTGGTCCAAATCTTGGTGGTTGGATCTTGTTTCTCAACAATATAGTTAGTGATCGGGCTACCACCATCATCCAGGGGAGGTCGCCACGAGAGTGAGCAGGTTTCGGGTGTAATATCCGATGCCTCCAGTGGACCTTGCGGTGGGCCTGGTTTGTCAACAACAAGGACCTTGCATGATGCTGTGTCTGAACCCTGTGGGTTCTTCAACGTAAGCGTGTACTTTCCGCTGTCGTCACGCTTGGCCTTCTTGTTGAGgAACACGGTGAATGCCACATTAACTTCAGTATGGATCCTGTCGTCAGGTAGCACAGCGTTTCCATTGATAGTCCAAGATGCCTCTGGTGCTGGACTGCCACTGTACGGAACTCGGATAGTAAACTCCTCACCAGCCATGACCACAATGTCACGCATGGTGAAGCCACTATCAATCTTGGGAGCAGCTGGAGGAGGCCTTGCATAGATGCCTTCTGAAGCATTGCTCCAGGGCGACTCTCCAGCTGCGTTGACGGCACACACACGGAATTCATACTGcTtGGTTTTCAGTCAGGCCTGGCACCTTGTGTGTGAGATCTGGCACAGGTGTCGGTGTAACGCGGCTCCACTTGGTGTCGCCAACTTTGCGCTTCTCAACAAGGTAACCAGTGATTGGTGAACCACCGTCATTTCGTGGCTTGTTCCATGCGATAGTGATGGAGTCGGGTGATGTGTCCACAGCATGTGGGGCTCCTGGTGCACTTGGTGGGTCAAATGGCAGCTTGGCAAGTATGGGCTCAGCGGTCGTTGCAGGATCACTGGTTCCAAACTGGTTCTCAGCCATGACCCTGAAGTTGTAGCGGCGACCAACGGTGAGCCCACGCACTCGAAATGCAGTGCCCACGACGTAGGTGCCGATCCGGTGCCAAGACTTGGTGCCCTCTTCTTGCTTCTCCACAACATAGTTGGTGATTTCCGCTCCACCATCGTCCTTTGGTGGCAGCCAGCGCAATGTCAGGGAGTCACCATCCACCTCTTCaCCACGCAGATTTTCTGGTGGTGCTGGACGATCTAGGACAGTtaCCTTACAGTAGACAGTGTCAAATCCGTGCTtGTTTTtGAGGAACAGCTTGTACTGGCCAGTGTCATCCcTcTTtGCCTTGGTAACAGTCAGGCTAGCATTCTCTTCTGACACCTTGTATGTCCTtCtCGgCTCTTTGTCAtCAAGgTCAAtGTCATTCTtGGACCAGATAGCTTCCGGTttGGGgAaGgCCAGTGAaTGGCACGTTGATGCTGAAGTCCTGGCCAGCCTtCACAACAATGTCcTtcACAGCGCCAGCATtGATTCTTGGCTTGTCTGGCTGCTCTTCgaCCAGCACAAGACCCGTGGGCTTGCTCGGAGGGCTCTCGCCGATGTCGTTGACGGCCACCACCCGGAATTCGTATTCCTGCCCTTCGTCCAGGTTGGGCACCGTGAAATTGGTGTCTGGGTGAGGCAGGATGTTCACCGGCGTCCAGTCCTTGGCATCCTTGGGCTTCTTCTCGATGATGTAGCCCTTGATCTTGCTTCCACCaTCGTTTGTGGGTTTGTTCCAGGAGAGGGTCACCGAGTTCTTGGTGATCTTGTCCACACGTGGCaTGTCCGGAGCGCTGGGAGCAAACTTGGGCTCCTTGGCCACAACAGCAACACTTGGCTTGCTTGGTTTTCCAGGGCCGCCCTCGTTGACAGCTGTCACTCTGAACTCGTAGGTCTTGCCTTCAGTCAGGTGAGGcACTGTGAACTGGGTGCCAGGTGTGGGTGCAGCATTGGCCTTGACCCATTCGGGATGTCCTCGCTCACGCTTCTCCACAATGTAACCTTGAATTGGACGCCCACCATCATTAGTTGGAGGCGTCCAAGAAATGGTAGCAGCAGTCGGGCCAATCTCATCAACCTTTGGCTGACCAGGAGAGTCGGGTGTGTCGAATGGGTTCTTGGCGGTGACTGGCTTGCCCTCGAGCGGTTCACTGATGCCGTAAATGTTCTCTGCTCGAACACGGAACTTGTACTGCTTGCCTTCCTCGAGGTTGCGCACAGTGTACGTTGTGTTGGGACAGTAGCCTGGCACGGGCTGCCAGAAGTCGGAGCCAACCTCGCACTTCTCAACAAGGTATCCTGTGATCTCTGCTCCACCATCATCCTCTGGTTTCCTCCACTTGAGCACCACTGTAGAGTTAGTCACCTCAGGATATTCAAGTGGTCCTTGAGGAGGTCCAGGCTTATCATAGACGAGAACGTCGATGTCAGCCGAATCTTCTCCATACATGTTCTTTGCCTTGATGGTGTACTTTCCTGTGTCACCTCTCTGCGACACTGGAATGGTGAGGTTGACGGCCTCGTCAGCGGTGTCGGTACGGATCCGGTTGGTGGGCGGAATCTCCTTGTCGTTGATCAACCACGTGACAGCAGGTGCAGGAGCACCCGTGAGCGGGATGTTGATGTTGAGCGGATCACCCGCACGCACGCGAATACCCTTTCCATAGAGGCCGTCCAGGTGCAGCTTTGGCTTCTCTTTCATCGGTTTGGCAGCAATTGGCTTAGAAGCCATGCTTGGCTCACTTGGGCCAGCTGCGTTCTTGGCAACCACTCTATATTCATACTGGTGCCCAtCTGTCACATCCTTGTCTGTATACTCTGGCGTTCGAACAGGTTCCTTGTTGACGCGCACCCAGCGGTTAGACTTGGTGTCTCTGCGCTCAATGTCATAGCCTGTGATGGGTGAGCCTCCATCATTGCGTGGTGGCTCCCATTTGATTTTGATGAAATCACGGTCATGGTCCACAGCTTCAGGCTGTCCAGGCTTGCCTGGGGTACCATATGGACTCTTGGCCACAACTGGACGAGTTGTTGTAAGAGGCTCAGACAATCCCTGTGCATTCTCAGCCATAACTCGGAACTCGTATGCAGTTCCTTCAATGAGTTTCGGCACAGTTGCTtCGGTGGCCGTTGGAGGCACAAACGAAACCGCAGGCACCCACTGGCCGCCATGGGTCTTGTCCCGCTTCTCAATAACGTAACCCGTGATGTCACTTCCTCCAGTGTCCTTTGGAGGCCTCCAGGAAAGCTTCACATGGTCCTTGTCAACTTCATCGACATTCAAGGGaCCCTCTGgTGGGTTTGgTTtATCCAGAATGaCAACTGGCaGAGTtCcACTGTCCTCACcAcTGTcATTCTtGAGgTGTAATGTGTACgccccaccgtcagacctcttggtgtcaacggtgttgattatggtgtggtcgtcaaagttggatatggtgacccggtcatccgagatcaatggcttgccatcaaccatccacgagacggtcggtggggtgcaccgatg
>athaller169
TTTTATTCACATATGCCCATAAAATGAcagCCcAGgCTACAAaCAATCACTGTTtGCTAAACTTGTTTTcGCcTCCACATGgCcGCAAGCTCTGCACTCTtCAGAaGCTCGCccccACCTTCTGAAGTCTTAGTACATAGTATTATGATAGCcGTGAACTTGTCGCTACACTTTTCAGTTTAGCGTAAATTTTGGATAGaGGTGCATGAGCTGCACTGGCCATGgCAGAAGCGAAaTCAAGTTTAGCTGCCCGAGAAAGTACTGTCGCTGCATGTGATAATAGTGTTTTTAGTTTTGAAGAAAGAAAAGAAAGACGCCAAGTTTGAGACGGCAACAGATTGGAGAACCAACACTCCAAAAAAGACGAAAATATTGCATGAGAgAAATAAAATAAAAGTTAaCAGCAAGCGAaaaaaaaaaaaaaaaCCTAGGTCAGTGTACATTCATGCACTGGTAACAGTTTCGTTATCTCTCTGCAGCGCTGAACTGAAAGATGTTGGTTATATGGCAGCACTCGTTGTTGCTGCAGGATGGCATCACCGTACTCTATGCATCTGCACACTTCTCGCACTCAGTGTATGAGTGAGCTTCTCTTGAAGACGGAAAGAAAAaCGGCCATCATCAACAATGAAAGAAATAATGCTGCTGATGCCATCCTGCTGCCCcGTTGTTGCAGAAGACAGAAAGAAAGTGTGTTGAAGGAAGAAACTTCGTTGCAAGAGGTTCAGGACGATGCAcctggatagcatctgctcgactgtgctgtgttcatagctggtcagcctgagagacaacattgagggcaaagctggcagtgctctccccgcttgcatctgtagcgatggcctggtattggcccacgtcggttacagtcgCcTGTGTGATGGTCATTGTGCAGGCTCGGCCATCTTGGGCAATCTTGTAGTGGGCACCCTCCTTCAGGGCATCACCATCCTTCAGCCATCGAACTCCGAGAGCTTCTTTGTCCGTGACACACTTGAACACAACTGGCTGGCCTTCTGCTGATGttgccgaccttggatatatagagaatccaggcccacgagtggctcacctggaactaagacatccagggtgcaggtgctgaatgcttcccgacgtcattgaaagcttcacaggtgtaggtgccactgtcttctgggtacacttcggcaatcacaagtttgtaaacatcaccctctgtgacatattggaagtctttgctagacttaatctccttttcattgtgcagCcaCACAACATCAAACTTGTTGGAACCTCTAATTGTACATTGTAGCGTCACCGCATCACCaTCCTTCACAACATGGCTcTTAAGGTGCTCAGCAAAGATGGGTGACTTGCCATCGAAGCCTTTTGATTCTACCTCCTCTTTCTCCATGGGCAGTACGGTGAGCTTGCTGCGTgtttccgccttgccttcggcattggttgctacgcaggcgtactctccttcatcctcggggtaaacttcaccaatggaaagactggcttcacgatttttgtacttcaggctgatgatgtccgaggatttcagagactcgccattcttGAaCCACTCcacggATGGCTCAGGGTCGCCGTCCACAACGGCTTTGAGCAGGAGGGGTTCACCATCCTTAATGCTCATGTCCTGAAGACCAACCTTGAAAGATGGTGCTACCATGGGCAGGGCttcatcaggaagtttaagctcctgtgtcgtagtccgagaacgagatgggctagtgccttctgctccttccttcttaccataaggcttctgaacacgcttggtggctccagtgtctggcggaggtgacagcttggcagccgcagaacttagcgtactcgcaacacggtcctttgcagagtctcgcctagacaaagatgacacatccgaagctttgtagtcagttgtcttcttgtctaccgacttgtaatcagatgacttgtaatcagacttatagtcggatttggacttgtagtctgacttgtagtctgatgtggacctataatccgACGAGgACTtGTAGTCGgATGAGACTTtGgAGgAaGACcTGTAGTCTGACTtGTAGTCAGATTtGgACTtGTAGTCAGACTtGTAGTCAGACTtATAGTCcGATTtATAGTCAGATTtGTACAAaCTGCTtGACTtGTAGTCGgAGCTAGCcAGgTGCTtGCTCGCAGACGAGTAGTCCCTGGCAGAATAAGATGACGAGACATCGCTGACCcTTGAGCTCTtCACAGATCGGGTATCTGCGAATTTGGAGGAGTGGCGCAAATAGTCGCTCTTGGAGTGCAGTCCTAGATCAGAGGCTCGTGCATACGAGGACAAGGAGGAGTCGTAGCCAGAGTAAGCGGGTTTGGCAGAGTAAGGGGTTGGCGAGGCAGGAGAGGCTCCTGTGTGATGTTGTATCACGGTCGGGGAATGGCCTTCAGGTAGTCTGCGGCGGTCTTCAACGATGAGGAAGCAGCTTGTTTCATCCTCTCCAAGAGCGTTTTTGGCCTTGCAGACATACTTGCCGGCATCTTCTTTCTTGCAAGTCAAAATCTCCAGCGTCACTACGCCATCCGCATGGGACATGTTGTAGTCAAACTTGCTGAGCTCTTTGCCGTCCTTGTACCATTTGATCTCTGGATGTGGCTTTCCAGACAAGCAGCAGAGAAGCTTGACGCCAATGTTGGTCTGGATGACACGAGGCCGGAGATGGAATGTGAAGCAAGGAGCGCTGTCGGCGGGCTCCTCCCACAAATCGTACTTCAGAGGCTCTCTGCGCCTCCTGACAGGCTCCTCTAGCCGGACTTCTGGAATCGTGATTGGCATAGCTTGAACATTCAGGAAGACAGGCTCCTCTCTGTAGCCGTAACTGTTTTCTGCACGAATGATGTACTCGCCACGATCGTCAAGACGACACCGGTTCAGAATGAAGTAGTAGTCGTCGCCCTCGTAGCGCTTCATGTGCTTTACGCTCTGCCGAAGTTCGCAGCTGTCACGATACCATGTGATGGTGGCAGGTGCAGCAGCAATAACCCTGCAGTAAAATTTGGCGCTTTGTCCTTCAAAGGCAAATGCACTTGTTGGTTTGATGACAAAGCGTGGTGCCGCTTGTCGTCGATCAAAGTAGAAGTCATGGATGTTGTACTTCTTGTCaTGGAGTTTTCGTAATGAGCTGTAGTTTGCAATATGACCAATGGGAACTGTGCATGAGTCCCAGTAGTGGCCGTATTTGGCCCTGATGTGATCCCGGAACTTGATGTACCGGCTGTTGGGTATTGGAATGGTTGCCGACTCCTTGATATCACCCTTGAGCCAATTGTGCTCCAGACATTCATGCGCTGTCATACGCTTATCCTTGTTTCTTGTGAGCAGACGGCGAATGAAGTCCTTGCCTTCTTCAGAAACATTTGCAAAAGCCTCGTCGTCAAAGTCCCAGTCACAGGCCTTGACATTTTTCAGTGTTTCAACGTCATTCTCACCAGCAAACGGCGACAGACCACTCAATAGGACGTATGCCAGCACGCCAACCGCCCACATGTCCGTGTAGAAGCCAACTGGCTCGCGGTCAACAaTCTCGGGAGCCGCAAACTCGGCAGTTCCAGTTGATATTTTGACGACCTCATTTGGATCAAGCTTGGTAGCCAGTCCAAAGTCGATGAGCTTGACATTCGTGCTCTTCCTAGTCTGGCACATAATATTTTCAGGCTTGAGGTCAAGGTGAATAATGTTCTTTTCATGCATGTGCTTGACACCCTCGCAGATCTGGCGCATGTAGTTTATCACTTCAGCCTCGGACATCTTGTAGTCCTCATCTGTGATGCGTTCAAACAGCTCTCCACCAGACATGAATTCATAGATGAGCACCATTTCGTCATCATCTTCAAAAGCATCATGAAGGCGAATGAGTTTGGGGTGATGCAGCTGGTTCATAATGTCTATCTCCTTGCGGATAATGGACTTCTCCAAAGGATGAGAAACGGGAATGAACTTGGCCGCAAAAATGTGGCCAGTCTTCTTCTCGCGGCAGCGATGCACAACACCAAAGGCACCCGTTCCGATCTCTTCGAGGATGTCGTAGTAGTCATACACGCTGGAAGTTTTGATGTCGATTGGTTGCGGAATGTACTTGTCAAAGTCATGCACAAATTGGTCATAGTTTGTGATTTTGCCCTCAGATTTTCCTCTGATCTTCTTTCCATGTTCGTCAACCATGTAgTCTTTCTTCTTTTCCTTCCTTGAAGGCTTGGTCATGATGGGAGCTGTGGGTTCACAAGGCTCACtCcTTCCAAAGACGTTTTCAGCATACACGCGGAACTGGTATTCTTTGGACGGGTTCAAGCCAGTGATCTGGTGAGTTGTGAACCTCGTGTTTCCACAGCGCACCCACGTGGTGAGTGGGCTTTCTCGTTTCTCAATCATGTAGTTCGTGACGTGGCTTCCACCATCCCACAACGGTGGTTTCCATGAGAGCAGGCAGTTGTCATCATTGATGTTCTCAACCACTGGGTGTCTGGGTGGATCAGGTTTGTCACTGATCTGGACCTTGATGATAGCAGAGTCCATGCCAAGCTCATTCTCCGCAACCAGGCGGTACGGTCCGCTGTCGGTCTTGTTGACGTCGCGGATGGTGAGGATGGCGTGCCGCTCGCCAGTTTGGATGTCGAAGTGAACGCCGCTCTCGATCTCCTCGCCTTCCTTGAACCACTTGATGCGCGGCTTCGGGAAGCCCGTGAAGGGAATCTTGAGCACCACATTCTCGCCCctCTCGAAGCAGGCCAGTTCGCGGAAACGAGGTGGCACGTTGATGTGTGGTGCCGTCTTGATGAGCAGCTCTGCCCGAGTAGAACGGGTGCCGCCCTTGTTGACAGCACGGCAGGTGTACTCGTCGGCGTCcTCCCCAAaGaTGTCTGATATGATGAGGGTaCACAGTTCACCTTCGCGCGTGATGCTGTACTTGAGACTCTCGTGCAGCTCGCGTGtGCCCTTGTACCACGTTATTTCGGGGgTCGGGTTTCCGGTCACCTTGCACTGGAACTGGGCACTCTTGTTCTCAATGCCCATGGCAGTCTTGAGCGGCATGATGAACTCAGGTGGTGTTGCGGCCTGTGGGTCCTTGATCTTGACTTGCTGGGAGTTCGAAGACGGTGGACTCTGGCCGGCCTCGTTGACGGCAAACACGCGGAACTCGTATTGACGATCTTCAATGAGGTTGGGgATATTGATTTGCgTCGGCAGGCACAGGTGCGCGGGGTTGACGCGCTGCCAGGCTTGAGTGCCGACTTCACGCTTGTCCACCCAGTAGCCGAGGATGCGCGAGCCACCATCTGATTCTGGTTTCTCCCACGACAGGTTCACAAAGTCGCCACCCACCTCAGTTACCACGGGTATGCCAGGTGCAGTTGGTGGATCAAATGGCAACTTGGCAATGATCGGGTTTGTTCCTTCTAGTGGAGCACTCTGGCCGTTTTCATTGACAGCCATGACTCTGAAGAGGTACTCTCCATTTTCAGTCAGACCTTGTACTGTTAGTGTTGTGTCACGACAGTAGGTGCTCGCCACCACCCACTGGTTGTGAGTGGTTTCCCTGCGCTCCACAATGTAGTGGGTGACCTTGCAGCCGCCATCATACTTTGGTGGGTGCCATGCAAGTTTGCACGTGTGCTGAGTGATGTCAGACACTTCCAGAGGTCCAACAGGTGGGCCAGGTAAGCCAGTGACGTAGAGTGTGAACTGGGCACTTGCTGTACCGCTGTCATTCTTGAGGGTGAGCTGGTACTTGCCCTCATCTGGCTTCTCTGCCTCACGCAGGTACACGATCACGTAGTCATCAAACACCGTGTACTTGAGGTGGTCACTCTCCGGCACTTCAAGGCCTCCCTTGAACAGCGATACCTCCATGGGTGTTGAGCCCGAGAAGTAGATCTTGACCTTGCCGTTGTCCTTCTCTGGCACGTACACTTCATTCGGACAGCGCTCGATTCGTGGCGGCGCAGCAATTTTGAGGTCAGCAGAACACCGTGCTGAGCCCAGAGGGTTGCTAATTTCACAGGTGTATTCTCCTTCATCCCCGTCTTCAATCTCGCTGAAGACAAGCTGGTAGACGCCTTCCTCTGGCTTCTCAACGGCTCGGATTCTCGTTCCACCACGGATGTCTCGGCCATTCTTTAGCCATCTTGCAGTTGGTGCAGGCTTTCCAATGGCTTCACATTCAAGAGTGACTTGCTTCTTAAGGCTGACATTCTTGTtGAAAAGTCGGCGCACGAACTCTGGCTTTACTCCATCTTTGTACTCTGTCGCCTTCACTGGTGTGGTACACATAGATGGCTCACTCTTTCCAGCAGCGTTGACGGCGTACACGCGGAACTCGTACTCGTTGTTCTCCTTGAGTTTCATGTCTGTGTAGTCGCAGTCCAGGATTGTGTAGTCGTTCGAAACCAACCAGAATGGACTGCCAACCTCACGTCGTTCCACAATGTAACCTGTAATGCGACTGCCACCGTCTGATCTTGGCTTGTCCCATTTGAGGTCACAGTAGCTCTTTCCAACTTTGACCACCTCAACGTTCTGAGGAGGCGATGGAACAGAGAATTTCGGTTTTAGTCTCAGGGTTGCCGTCGGCTCACTGGGTTCACTGAAGCCAGCAGCATTCTTGGCCTTCACCCTGAATTCATAGTCTTTGCCCTCGAACAGCCGAGTAACGGTGTAGGATGTGTCCTTGACAAGACCATCATTGGCAATGCGCCACTTGCCATCGATGGGCTCGCGGTATTCAACCTGGTATCCTTGAATCTTGGAGCCACCATCACTGGCAGGACGATCCCACCTCAGGCTCACACTGGTGACGTCATAGTCCACAATGTCTGGACGACCTGGTGGGCTTGGCACATCGAATGGGAACTTGGCAGTGATGGgACGATCAGTCTCCAGTGGAGTGCTAACACCGTACTGGTTCTCTGCACTGACCCGGAAATTGTACTTCTTGTTTGGTTCCAGTCCGATGACATCATAGTGGCAGCCCCGGACAAAGCTAGACAGCTTGGTCCAAATCTTGGTGGTTGGATCTTGTTTCTCAACAATATAGTTAGTGATCGGGCTACCACCATCATCCAGGGGAGGTCGCCACGAGAGTGAGCAGGTTTCGGGTGTAATATCCGATGCCTCCAGTGGACCTTGCGGTGGGCCTGGTTTGTCAACAACAAGGACCTTGCATGATGCTGTGTCTGAACCCTGTGGGTTCTTCAACGTAAGCGTGTACTTTCCGCTGTCGTCACGCTTGGCCTTCTTGTTGAGgAACACGGTGAATGCCACATTAACTTCAGTATGGATCCTGTCGTCAGGTAGCACAGCGTTTCCATTGATAGTCCAAGATGCCTCTGGTGCTGGACTGCCACTGTACGGAACTCGGATAGTAAACTCCTCACCAGCCATGACCACAATGTCACGCATGGTGAAGCCACTATCAATCTTGGGAGCAGCTGGAGGAGGCCTTGCATAGATGCCTTCTGAAGCATTGCTCCAGGGCGACTCTCCAGCTGCGTTGACGGCACACACACGGAATTCATACTGcTtGGTTTTCAGTCAGGCCTGGCACCTTGTGTGTGAGATCTGGCACAGGTGTCGGTGTAACGCGGCTCCACTTGGTGTCGCCAACTTTGCGCTTCTCAACAAGGTAACCAGTGATTGGTGAACCACCGTCATTTCGTGGCTTGTTCCATGCGATAGTGATGGAGTCGGGTGATGTGTCCACAGCATGTGGGGCTCCTGGTGCACTTGGTGGGTCAAATGGCAGCTTGGCAAGTATGGGCTCAGCGGTCGTTGCAGGATCACTGGTTCCAAACTGGTTCTCAGCCATGACCCTGAAGTTGTAGCGGCGACCAACGGTGAGCCCACGCACTCGAAATGCAGTGCCCACGACGTAGGTGCCGATCCGGTGCCAAGACTTGGTGCCCTCTTCTTGCTTCTCCACAACATAGTTGGTGATTTCCGCTCCACCATCGTCCTTTGGTGGCAGCCAGCGCAATGTCAGGGAGTCACCATCCACCTCTTCaCCACGCAGATTTTCTGGTGGTGCTGGACGATCTAGGACAGTtaCCTTACAGTAGACAGTGTCAAATCCGTGCTtGTTTTtGAGGAACAGCTTGTACTGGCCAGTGTCATCCcTcTTtGCCTTGGTAACAGTCAGGCTAGCATTCTCTTCTGACACCTTGTATGTCCTtCtCGgCTCTTTGTCAtCAAGgTCAAtGTCATTCTtGGACCAGATAGCTTCCGGTttGGGgAaGgCCAGTGAaTGGCACGTTGATGCTGAAGTCCTGGCCAGCCTtCACAACAATGTCcTtcACAGCGCCAGCATtGATTCTTGGCTTGTCTGGCTGCTCTTCgaCCAGCACAAGACCCGTGGGCTTGCTCGGAGGGCTCTCGCCGATGTCGTTGACGGCCACCACCCGGAATTCGTATTCCTGCCCTTCGTCCAGGTTGGGCACCGTGAAATTGGTGTCTGGGTGAGGCAGGATGTTCACCGGCGTCCAGTCCTTGGCATCCTTGGGCTTCTTCTCGATGATGTAGCCCTTGATCTTGCTTCCACCaTCGTTTGTGGGTTTGTTCCAGGAGAGGGTCACCGAGTTCTTGGTGATCTTGTCCACACGTGGCaTGTCCGGAGCGCTGGGAGCAAACTTGGGCTCCTTGGCCACAACAGCAACACTTGGCTTGCTTGGTTTTCCAGGGCCGCCCTCGTTGACAGCTGTCACTCTGAACTCGTAGGTCTTGCCTTCAGTCAGGTGAGGcACTGTGAACTGGGTGCCAGGTGTGGGTGCAGCATTGGCCTTGACCCATTCGGGATGTCCTCGCTCACGCTTCTCCACAATGTAACCTTGAATTGGACGCCCACCATCATTAGTTGGAGGCGTCCAAGAAATGGTAGCAGCAGTCGGGCCAATCTCATCAACCTTTGGCTGACCAGGAGAGTCGGGTGTGTCGAATGGGTTCTTGGCGGTGACTGGCTTGCCCTCGAGCGGTTCACTGATGCCGTAAATGTTCTCTGCTCGAACACGGAACTTGTACTGCTTGCCTTCCTCGAGGTTGCGCACAGTGTACGTTGTGTTGGGACAGTAGCCTGGCACGGGCTGCCAGAAGTCGGAGCCAACCTCGCACTTCTCAACAAGGTATCCTGTGATCTCTGCTCCACCATCATCCTCTGGTTTCCTCCACTTGAGCACCACTGTAGAGTTAGTCACCTCAGGATATTCAAGTGGTCCTTGAGGAGGTCCAGGCTTATCATAGACGAGAACGTCGATGTCAGCCGAATCTTCTCCATACATGTTCTTTGCCTTGATGGTGTACTTTCCTGTGTCACCTCTCTGCGACACTGGAATGGTGAGGTTGACGGCCTCGTCAGCGGTGTCGGTACGGATCCGGTTGGTGGGCGGAATCTCCTTGTCGTTGATCAACCACGTGACAGCAGGTGCAGGAGCACCCGTGAGCGGGATGTTGATGTTGAGCGGATCACCCGCACGCACGCGAATACCCTTTCCATAGAGGCCGTCCAGGTGCAGCTTTGGCTTCTCTTTCATCGGTTTGGCAGCAATTGGCTTAGAAGCCATGCTTGGCTCACTTGGGCCAGCTGCGTTCTTGGCAACCACTCTATATTCATACTGGTGCCCAtCTGTCACATCCTTGTCTGTATACTCTGGCGTTCGAACAGGTTCCTTGTTGACGCGCACCCAGCGGTTAGACTTGGTGTCTCTGCGCTCAATGTCATAGCCTGTGATGGGTGAGCCTCCATCATTGCGTGGTGGCTCCCATTTGATTTTGATGAAATCACGGTCATGGTCCACAGCTTCAGGCTGTCCAGGCTTGCCTGGGGTACCATATGGACTCTTGGCCACAACTGGACGAGTTGTTGTAAGAGGCTCAGACAATCCCTGTGCATTCTCAGCCATAACTCGGAACTCGTATGCAGTTCCTTCAATGAGTTTCGGCACAGTTGCTtCGGTGGCCGTTGGAGGCACAAACGAAACCGCAGGCACCCACTGGCCGCCATGGGTCTTGTCCCGCTTCTCAATAACGTAACCCGTGATGTCACTTCCTCCAGTGTCCTTTGGAGGCCTCCAGGAAAGCTTCACATGGTCCTTGTCAACTTCATCGACATTCAAGGGaCCCTCTGgTGGGTTTGgTTtATCCAGAATGaCAACTGGCaGAGTtCcACTGTCCTCACcAcTGTcATTCTtGAGgTGTAATGTGTACgccccaccgtcagacctcttggtgtcaacggtgttgattatggtgtggtcgtcaaagttggatatggtgacccggtcatccgagatcaatggcttgccatcaaccatccacgagacggtcggtggggtgcaccgatg
>athaller170
TTTTATTCACATATGCCCATAAAATGAcagCCcAGgCTACAAaCAATCACTGTTtGCTAAACTTGTTTTcGCcTCCACATGgCcGCAAGCTCTGCACTCTtCAGAaGCTCGCccccACCTTCTGAAGTCTTAGTACATAGTATTATGATAGCcGTGAACTTGTCGCTACACTTTTCAGTTTAGCGTAAATTTTGGATAGaGGTGCATGAGCTGCACTGGCCATGgCAGAAGCGAAaTCAAGTTTAGCTGCCCGAGAAAGTACTGTCGCTGCATGTGATAATAGTGTTTTTAGTTTTGAAGAAAGAAAAGAAAGACGCCAAGTTTGAGACGGCAACAGATTGGAGAACCAACACTCCAAAAAAGACGAAAATATTGCATGAGAgAAATAAAATAAAAGTTAaCAGCAAGCGAaaaaaaaaaaaaaaaCCTAGGTCAGTGTACATTCATGCACTGGTAACAGTTTCGTTATCTCTCTGCAGCGCTGAACTGAAAGATGTTGGTTATATGGCAGCACTCGTTGTTGCTGCAGGATGGCATCACCGTACTCTATGCATCTGCACACTTCTCGCACTCAGTGTATGAGTGAGCTTCTCTTGAAGACGGAAAGAAAAaCGGCCATCATCAACAATGAAAGAAATAATGCTGCTGATGCCATCCTGCTGCCCcGTTGTTGCAGAAGACAGAAAGAAAGTGTGTTGAAGGAAGAAACTTCGTTGCAAGAGGTTCAGGACGATGCACCTGGAAGATGATGGTAAGAGAGActggatagcatctgctcgactgtgctgtgttcatagctggtcagcctgagagacaacattgagggcaaagctggcagtgctctccccgcttgcatctgtagcgatggcctggtattggcccacgtcggttacagtcgCcTGTGTGATGGTCATTGTGCAGGCTCGGCCATCTTGGGCAATCTTGTAGTGGGCACCCTCCTTCAGGGCATCACCATCCTTCAGCCATCGAACTCCGAGAGCTTCTTTGTCCGTGACACACTTGAACACAACTGGCTGGCCTTCTGCTGATGttgccgaccttggatatatagagaatccaggcccacgagtggctcacctggaactaagacatccagggtgcaggtgctgaatgcttcccgacgtcattgaaagcttcacaggtgtaggtgccactgtcttctgggtacacttcggcaatcacaagtttgtaaacatcaccctctgtgacatattggaagtctttgctagacttaatctccttttcattgtgcagCcaCACAACATCAAACTTGTTGGAACCTCTAATTGTACATTGTAGCGTCACCGCATCACCaTCCTTCACAACATGGCTcTTAAGGTGCTCAGCAAAGATGGGTGACTTGCCATCGAAGCCTTTTGATTCTACCTCCTCTTTCTCCATGGGCAGTACGGTGAGCTTGCTGCGTgtttccgccttgccttcggcattggttgctacgcaggcgtactctccttcatcctcggggtaaacttcaccaatggaaagactggcttcacgatttttgtacttcaggctgatgatgtccgaggatttcagagactcgccattcttGAaCCACTCcacggATGGCTCAGGGTCGCCGTCCACAACGGCTTTGAGCAGGAGGGGTTCACCATCCTTAATGCTCATGTCCTGAAGACCAACCTTGAAAGATGGTGCTACCATGGGCAGGGCttcatcaggaagtttaagctcctgtgtcgtagtccgagaacgagatgggctagtgccttctgctccttccttcttaccataaggcttctgaacacgcttggtggctccagtgtctggcggaggtgacagcttggcagccgcagaacttagcgtactcgcaacacggtcctttgcagagtctcgcctagacaaagatgacacatccgaagctttgtagtcagttgtcttcttgtctaccgacttgtaatcagatgacttgtaatcagacttatagtcggatttggacttgtagtctgacttgtagtctgatgtggacctataatccgACGAGgACTtGTAGTCGgATGAGACTTtGgAGgAaGACcTGTAGTCTGACTtGTAGTCAGATTtGgACTtGTAGTCAGACTtGTAGTCAGACTtATAGTCcGATTtATAGTCAGATTtGTACAAaCTGCTtGACTtGTAGTCGgAGCTAGCcAGgTGCTtGCTCGCAGACGAGTAGTCCCTGGCAGAATAAGATGACGAGACATCGCTGACCcTTGAGCTCTtCACAGATCGGGTATCTTCAACGATGAGGAAGCAGCTTGTTTCATCCTCTCCAAGAGCGTTTTTGGCCTTGCAGACATACTTGCCGGCATCTTCTTTCTTGCAAGTCAAAATCTCCAGCGTCACTACGCCATCCGCATGGGACATGTTGTAGTCAAACTTGCTGAGCTCTTTGCCGTCCTTGTACCATTTGATCTCTGGATGTGGCTTTCCAGACAAGCAGCAGAGAAGCTTGACGCCAATGTTGGTCTGGATGACACGAGGCCGGAGATGGAATGTGAAGCAAGGAGCGCTGTCGGCGGGCTCCTCCCACAAATCGTACTTCAGAGGCTCTCTGCGCCTCCTGACAGGCTCCTCTAGCCGGACTTCTGGAATCGTGATTGGCATAGCTTGAACATTCAGGAAGACAGGCTCCTCTCTGTAGCCGTAACTGTTTTCTGCACGAATGATGTACTCGCCACGATCGTCAAGACGACACCGGTTCAGAATGAAGTAGTAGTCGTCGCCCTCGTAGCGCTTCATGTGCTTTACGCTCTGCCGAAGTTCGCAGCTGTCACGATACCATGTGATGGTGGCAGGTGCAGCAGCAATAACCCTGCAGTAAAATTTGGCGCTTTGTCCTTCAAAGGCAAATGCACTTGTTGGTTTGATGACAAAGCGTGGTGCCGCTTGTCGTCGATCAAAGTAGAAGTCATGGATGTTGTACTTCTTGTCaTGGAGTTTTCGTAATGAGCTGTAGTTTGCAATATGACCAATGGGAACTGTGCATGAGTCCCAGTAGTGGCCGTATTTGGCCCTGATGTGATCCCGGAACTTGATGTACCGGCTGTTGGGTATTGGAATGGTTGCCGACTCCTTGATATCACCCTTGAGCCAATTGTGCTCCAGACATTCATGCGCTGTCATACGCTTATCCTTGTTTCTTGTGAGCAGACGGCGAATGAAGTCCTTGCCTTCTTCAGAAACATTTGCAAAAGCCTCGTCGTCAAAGTCCCAGTCACAGGCCTTGACATTTTTCAGTGTTTCAACGTCATTCTCACCAGCAAACGGCGACAGACCACTCAATAGGACGTATGCCAGCACGCCAACCGCCCACATGTCCGTGTAGAAGCCAACTGGCTCGCGGTCAACAaTCTCGGGAGCCGCAAACTCGGCAGTTCCAGTTGATATTTTGACGACCTCATTTGGATCAAGCTTGGTAGCCAGTCCAAAGTCGATGAGCTTGACATTCGTGCTCTTCCTAGTCTGGCACATAATATTTTCAGGCTTGAGGTCAAGGTGAATAATGTTCTTTTCATGCATGTGCTTGACACCCTCGCAGATCTGGCGCATGTAGTTTATCACTTCAGCCTCGGACATCTTGTAGTCCTCATCTGTGATGCGTTCAAACAGCTCTCCACCAGACATGAATTCATAGATGAGCACCATTTCGTCATCATCTTCAAAAGCATCATGAAGGCGAATGAGTTTGGGGTGATGCAGCTGGTTCATAATGTCTATCTCCTTGCGGATAATGGACTTCTCCAAAGGATGAGAAACGGGAATGAACTTGGCCGCAAAAATGTGGCCAGTCTTCTTCTCGCGGCAGCGATGCACAACACCAAAGGCACCCGTTCCGATCTCTTCGAGGATGTCGTAGTAGTCATACACGCTGGAAGTTTTGATGTCGATTGGTTGCGGAATGTACTTGTCAAAGTCATGCACAAATTGGTCATAGTTTGTGATTTTGCCCTCAGATTTTCCTCTGATCTTCTTTCCATGTTCGTCAACCATGTAgTCTTTCTTCTTTTCCTTCCTTGAAGGCTTGGTCATGATGGGAGCTGTGGGTTCACAAGGCTCACtCcTTCCAAAGACGTTTTCAGCATACACGCGGAACTGGTATTCTTTGGACGGGTTCAAGCCAGTGATCTGGTGAGTTGTGAACCTCGTGTTTCCACAGCGCACCCACGTGGTGAGTGGGCTTTCTCGTTTCTCAATCATGTAGTTCGTGACGTGGCTTCCACCATCCCACAACGGTGGTTTCCATGAGAGCAGGCAGTTGTCATCATTGATGTTCTCAACCACTGGGTGTCTGGGTGGATCAGGTTTGTCACTGATCTGGACCTTGATGATAGCAGAGTCCATGCCAAGCTCATTCTCCGCAACCAGGCGGTACGGTCCGCTGTCGGTCTTGTTGACGTCGCGGATGGTGAGGATGGCGTGCCGCTCGCCAGTTTGGATGTCGAAGTGAACGCCGCTCTCGATCTCCTCGCCTTCCTTGAACCACTTGATGCGCGGCTTCGGGAAGCCCGTGAAGGGAATCTTGAGCACCACATTCTCGCCCctCTCGAAGCAGGCCAGTTCGCGGAAACGAGGTGGCACGTTGATGTGTGGTGCCGTCTTGATGAGCAGCTCTGCCCGAGTAGAACGGGTGCCGCCCTTGTTGACAGCACGGCAGGTGTACTCGTCGGCGTCcTCCCCAAaGaTGTCTGATATGATGAGGGTaCACAGTTCACCTTCGCGCGTGATGCTGTACTTGAGACTCTCGTGCAGCTCGCGTGtGCCCTTGTACCACGTTATTTCGGGGgTCGGGTTTCCGGTCACCTTGCACTGGAACTGGGCACTCTTGTTCTCAATGCCCATGGCAGTCTTGAGCGGCATGATGAACTCAGGTGGTGTTGCGGCCTGTGGGTCCTTGATCTTGACTTGCTGGGAGTTCGAAGACGGTGGACTCTGGCCGGCCTCGTTGACGGCAAACACGCGGAACTCGTATTGACGATCTTCAATGAGGTTGGGgATATTGATTTGCgTCGGCAGGCACAGGTGCGCGGGGTTGACGCGCTGCCAGGCTTGAGTGCCGACTTCACGCTTGTCCACCCAGTAGCCGAGGATGCGCGAGCCACCATCTGATTCTGGTTTCTCCCACGACAGGTTCACAAAGTCGCCACCCACCTCAGTTACCACGGGTATGCCAGGTGCAGTTGGTGGATCAAATGGCAACTTGGCAATGATCGGGTTTGTTCCTTCTAGTGGAGCACTCTGGCCGTTTTCATTGACAGCCATGACTCTGAAGAGGTACTCTCCATTTTCAGTCAGACCTTGTACTGTTAGTGTTGTGTCACGACAGTAGGTGCTCGCCACCACCCACTGGTTGTGAGTGGTTTCCCTGCGCTCCACAATGTAGTGGGTGACCTTGCAGCCGCCATCATACTTTGGTGGGTGCCATGCAAGTTTGCACGTGTGCTGAGTGATGTCAGACACTTCCAGAGGTCCAACAGGTGGGCCAGGTAAGCCAGTGACGTAGAGTGTGAACTGGGCACTTGCTGTACCGCTGTCATTCTTGAGGGTGAGCTGGTACTTGCCCTCATCTGGCTTCTCTGCCTCACGCAGGTACACGATCACGTAGTCATCAAACACCGTGTACTTGAGGTGGTCACTCTCCGGCACTTCAAGGCCTCCCTTGAACAGCGATACCTCCATGGGTGTTGAGCCCGAGAAGTAGATCTTGACCTTGCCGTTGTCCTTCTCTGGCACGTACACTTCATTCGGACAGCGCTCGATTCGTGGCGGCGCAGCAATTTTGAGGTCAGCAGAACACCGTGCTGAGCCCAGAGGGTTGCTAATTTCACAGGTGTATTCTCCTTCATCCCCGTCTTCAATCTCGCTGAAGACAAGCTGGTAGACGCCTTCCTCTGGCTTCTCAACGGCTCGGATTCTCGTTCCACCACGGATGTCTCGGCCATTCTTTAGCCATCTTGCAGTTGGTGCAGGCTTTCCAATGGCTTCACATTCAAGAGTGACTTGCTTCTTAAGGCTGACATTCTTGTtGAAAAGTCGGCGCACGAACTCTGGCTTTACTCCATCTTTGTACTCTGTCGCCTTCACTGGTGTGGTACACATAGATGGCTCACTCTTTCCAGCAGCGTTGACGGCGTACACGCGGAACTCGTACTCGTTGTTCTCCTTGAGTTTCATGTCTGTGTAGTCGCAGTCCAGGATTGTGTAGTCGTTCGAAACCAACCAGAATGGACTGCCAACCTCACGTCGTTCCACAATGTAACCTGTAATGCGACTGCCACCGTCTGATCTTGGCTTGTCCCATTTGAGGTCACAGTAGCTCTTTCCAACTTTGACCACCTCAACGTTCTGAGGAGGCGATGGAACAGAGAATTTCGGTTTTAGTCTCAGGGTTGCCGTCGGCTCACTGGGTTCACTGAAGCCAGCAGCATTCTTGGCCTTCACCCTGAATTCATAGTCTTTGCCCTCGAACAGCCGAGTAACGGTGTAGGATGTGTCCTTGACAAGACCATCATTGGCAATGCGCCACTTGCCATCGATGGGCTCGCGGTATTCAACCTGGTATCCTTGAATCTTGGAGCCACCATCACTGGCAGGACGATCCCACCTCAGGCTCACACTGGTGACGTCATAGTCCACAATGTCTGGACGACCTGGTGGGCTTGGCACATCGAATGGGAACTTGGCAGTGATGGgACGATCAGTCTCCAGTGGAGTGCTAACACCGTACTGGTTCTCTGCACTGACCCGGAAATTGTACTTCTTGTTTGGTTCCAGTCCGATGACATCATAGTGGCAGCCCCGGACAAAGCTAGACAGCTTGGTCCAAATCTTGGTGGTTGGATCTTGTTTCTCAACAATATAGTTAGTGATCGGGCTACCACCATCATCCAGGGGAGGTCGCCACGAGAGTGAGCAGGTTTCGGGTGTAATATCCGATGCCTCCAGTGGACCTTGCGGTGGGCCTGGTTTGTCAACAACAAGGACCTTGCATGATGCTGTGTCTGAACCCTGTGGGTTCTTCAACGTAAGCGTGTACTTTCCGCTGTCGTCACGCTTGGCCTTCTTGTTGAGgAACACGGTGAATGCCACATTAACTTCAGTATGGATCCTGTCGTCAGGTAGCACAGCGTTTCCATTGATAGTCCAAGATGCCTCTGGTGCTGGACTGCCACTGTACGGAACTCGGATAGTAAACTCCTCACCAGCCATGACCACAATGTCACGCATGGTGAAGCCACTATCAATCTTGGGAGCAGCTGGAGGAGGCCTTGCATAGATGCCTTCTGAAGCATTGCTCCAGGGCGACTCTCCAGCTGCGTTGACGGCACACACACGGAATTCATACTGcTtGGTTTTCAGTCAGGCCTGGCACCTTGTGTGTGAGATCTGGCACAGGTGTCGGTGTAACGCGGCTCCACTTGGTGTCGCCAACTTTGCGCTTCTCAACAAGGTAACCAGTGATTGGTGAACCACCGTCATTTCGTGGCTTGTTCCATGCGATAGTGATGGAGTCGGGTGATGTGTCCACAGCATGTGGGGCTCCTGGTGCACTTGGTGGGTCAAATGGCAGCTTGGCAAGTATGGGCTCAGCGGTCGTTGCAGGATCACTGGTTCCAAACTGGTTCTCAGCCATGACCCTGAAGTTGTAGCGGCGACCAACGGTGAGCCCACGCACTCGAAATGCAGTGCCCACGACGTAGGTGCCGATCCGGTGCCAAGACTTGGTGCCCTCTTCTTGCTTCTCCACAACATAGTTGGTGATTTCCGCTCCACCATCGTCCTTTGGTGGCAGCCAGCGCAATGTCAGGGAGTCACCATCCACCTCTTCaCCACGCAGATTTTCTGGTGGTGCTGGACGATCTAGGACAGTtaCCTTACAGTAGACAGTGTCAAATCCGTGCTtGTTTTtGAGGAACAGCTTGTACTGGCCAGTGTCATCCcTcTTtGCCTTGGTAACAGTCAGGCTAGCATTCTCTTCTGACACCTTGTATGTCCTtCtCGgCTCTTTGTCAtCAAGgTCAAtGTCATTCTtGGACCAGATAGCTTCCGGTttGGGgAaGgCCAGTGAaTGGCACGTTGATGCTGAAGTCCTGGCCAGCCTtCACAACAATGTCcTtcACAGCGCCAGCATtGATTCTTGGCTTGTCTGGCTGCTCTTCgaCCAGCACAAGACCCGTGGGCTTGCTCGGAGGGCTCTCGCCGATGTCGTTGACGGCCACCACCCGGAATTCGTATTCCTGCCCTTCGTCCAGGTTGGGCACCGTGAAATTGGTGTCTGGGTGAGGCAGGATGTTCACCGGCGTCCAGTCCTTGGCATCCTTGGGCTTCTTCTCGATGATGTAGCCCTTGATCTTGCTTCCACCaTCGTTTGTGGGTTTGTTCCAGGAGAGGGTCACCGAGTTCTTGGTGATCTTGTCCACACGTGGCaTGTCCGGAGCGCTGGGAGCAAACTTGGGCTCCTTGGCCACAACAGCAACACTTGGCTTGCTTGGTTTTCCAGGGCCGCCCTCGTTGACAGCTGTCACTCTGAACTCGTAGGTCTTGCCTTCAGTCAGGTGAGGcACTGTGAACTGGGTGCCAGGTGTGGGTGCAGCATTGGCCTTGACCCATTCGGGATGTCCTCGCTCACGCTTCTCCACAATGTAACCTTGAATTGGACGCCCACCATCATTAGTTGGAGGCGTCCAAGAAATGGTAGCAGCAGTCGGGCCAATCTCATCAACCTTTGGCTGACCAGGAGAGTCGGGTGTGTCGAATGGGTTCTTGGCGGTGACTGGCTTGCCCTCGAGCGGTTCACTGATGCCGTAAATGTTCTCTGCTCGAACACGGAACTTGTACTGCTTGCCTTCCTCGAGGTTGCGCACAGTGTACGTTGTGTTGGGACAGTAGCCTGGCACGGGCTGCCAGAAGTCGGAGCCAACCTCGCACTTCTCAACAAGGTATCCTGTGATCTCTGCTCCACCATCATCCTCTGGTTTCCTCCACTTGAGCACCACTGTAGAGTTAGTCACCTCAGGATATTCAAGTGGTCCTTGAGGAGGTCCAGGCTTATCATAGACGAGAACGTCGATGTCAGCCGAATCTTCTCCATACATGTTCTTTGCCTTGATGGTGTACTTTCCTGTGTCACCTCTCTGCGACACTGGAATGGTGAGGTTGACGGCCTCGTCAGCGGTGTCGGTACGGATCCGGTTGGTGGGCGGAATCTCCTTGTCGTTGATCAACCACGTGACAGCAGGTGCAGGAGCACCCGTGAGCGGGATGTTGATGTTGAGCGGATCACCCGCACGCACGCGAATACCCTTTCCATAGAGGCCGTCCAGGTGCAGCTTTGGCTTCTCTTTCATCGGTTTGGCAGCAATTGGCTTAGAAGCCATGCTTGGCTCACTTGGGCCAGCTGCGTTCTTGGCAACCACTCTATATTCATACTGGTGCCCAtCTGTCACATCCTTGTCTGTATACTCTGGCGTTCGAACAGGTTCCTTGTTGACGCGCACCCAGCGGTTAGACTTGGTGTCTCTGCGCTCAATGTCATAGCCTGTGATGGGTGAGCCTCCATCATTGCGTGGTGGCTCCCATTTGATTTTGATGAAATCACGGTCATGGTCCACAGCTTCAGGCTGTCCAGGCTTGCCTGGGGTACCATATGGACTCTTGGCCACAACTGGACGAGTTGTTGTAAGAGGCTCAGACAATCCCTGTGCATTCTCAGCCATAACTCGGAACTCGTATGCAGTTCCTTCAATGAGTTTCGGCACAGTTGCTtCGGTGGCCGTTGGAGGCACAAACGAAACCGCAGGCACCCACTGGCCGCCATGGGTCTTGTCCCGCTTCTCAATAACGTAACCCGTGATGTCACTTCCTCCAGTGTCCTTTGGAGGCCTCCAGGAAAGCTTCACATGGTCCTTGTCAACTTCATCGACATTCAAGGGaCCCTCTGgTGGGTTTGgTTtATCCAGAATGaCAACTGGCaGAGTtCcACTGTCCTCACcAcTGTcATTCTtGAGgTGTAATGTGTACgccccaccgtcagacctcttggtgtcaacggtgttgattatggtgtggtcgtcaaagttggatatggtgacccggtcatccgagatcaatggcttgccatcaaccatccacgagacggtcggtggggtgcaccgatg
>athaller171
TTTTATTCACATATGCCCATAAAATGAcagCCcAGgCTACAAaCAATCACTGTTtGCTAAACTTGTTTTcGCcTCCACATGgCcGCAAGCTCTGCACTCTtCAGAaGCTCGCccccACCTTCTGAAGTCTTAGTACATAGTATTATGATAGCcGTGAACTTGTCGCTACACTTTTCAGTTTAGCGTAAATTTTGGATAGaGGTGCATGAGCTGCACTGGCCATGgCAGAAGCGAAaTCAAGTTTAGCTGCCCGAGAAAGTACTGTCGCTGCATGTGATAATAGTGTTTTTAGTTTTGAAGAAAGAAAAGAAAGACGCCAAGTTTGAGACGGCAACAGATTGGAGAACCAACACTCCAAAAAAGACGAAAATATTGCATGAGAgAAATAAAATAAAAGTTAaCAGCAAGCGAaaaaaaaaaaaaaaaCCTAGGTCAGTGTACATTCATGCACTGGTAACAGTTTCGTTATCTCTCTGCAGCGCTGAACTGAAAGATGTTGGTTATATGGCAGCACTCGTTGTTGCTGCAGGATGGCATCACCGTACTCTATGCATCTGCACACTTCTCGCACTCAGTGTATGAGTGAGCTTCTCTTGAAGACGGAAAGAAAAaCGGCCATCATCAACAATGAAAGAAATAATGCTGCTGATGCCATCCTGCTGCCCcGTTGTTGCAGAAGACAGAAAGAAAGTGTGTTGAAGGAAGAAACTTCGTTGCAAGAGGTTCAGGACGATGCAcctggatagcatctgctcgactgtgctgtgttcatagctggtcagcctgagagacaacattgagggcaaagctggcagtgctctccccgcttgcatctgtagcgatggcctggtattggcccacgtcggttacagtcgCcTGTGTGATGGTCATTGTGCAGGCTCGGCCATCTTGGGCAATCTTGTAGTGGGCACCCTCCTTCAGGGCATCACCATCCTTCAGCCATCGAACTCCGAGAGCTTCTTTGTCCGTGACACACTTGAACACAACTGGCTGGCCTTCTGCTGATGttgccgaccttggatatatagagaatccaggcccacgagtggctcacctggaactaagacatccagggtgcaggtgctgaatgcttcccgacgtcattgaaagcttcacaggtgtaggtgccactgtcttctgggtacacttcggcaatcacaagtttgtaaacatcaccctctgtgacatattggaagtctttgctagacttaatctccttttcattgtgcagCcaCACAACATCAAACTTGTTGGAACCTCTAATTGTACATTGTAGCGTCACCGCATCACCaTCCTTCACAACATGGCTcTTAAGGTGCTCAGCAAAGATGGGTGACTTGCCATCGAAGCCTTTTGATTCTACCTCCTCTTTCTCCATGGGCAGTACGGTGAGCTTGCTGCGTgtttccgccttgccttcggcattggttgctacgcaggcgtactctccttcatcctcggggtaaacttcaccaatggaaagactggcttcacgatttttgtacttcaggctgatgatgtccgaggatttcagagactcgccattcttGAaCCACTCcacggATGGCTCAGGGTCGCCGTCCACAACGGCTTTGAGCAGGAGGGGTTCACCATCCTTAATGCTCATGTCCTGAAGACCAACCTTGAAAGATGGTGCTACCATGGGCAGGGCttcatcaggaagtttaagctcctgtgtcgtagtccgagaacgagatgggctagtgccttctgctccttccttcttaccataaggcttctgaacacgcttggtggctccagtgtctggcggaggtgacagcttggcagccgcagaacttagcgtactcgcaacacggtcctttgcagagtctcgcctagacaaagatgacacatccgaagctttgtagtcagttgtcttcttgtctaccgacttgtaatcagatgacttgtaatcagacttatagtcggatttggacttgtagtctgacttgtagtctgatgtggacctataatccgACGAGgACTtGTAGTCGgATGAGACTTtGgAGgAaGACcTGTAGTCTGACTtGTAGTCAGATTtGgACTtGTAGTCAGACTtGTAGTCAGACTtATAGTCcGATTtATAGTCAGATTtGTACAAaCTGCTtGACTtGTAGTCGgAGCTAGCcAGgTGCTtGCTCGCAGACGAGTAGTCCCTGGCAGAATAAGATGACGAGACATCGCTGACCcTTGAGCTCTtCACAGATCGGGTATCTTCAACGATGAGGAAGCAGCTTGTTTCATCCTCTCCAAGAGCGTTTTTGGCCTTGCAGACATACTTGCCGGCATCTTCTTTCTTGCAAGTCAAAATCTCCAGCGTCACTACGCCATCCGCATGGGACATGTTGTAGTCAAACTTGCTGAGCTCTTTGCCGTCCTTGTACCATTTGATCTCTGGATGTGGCTTTCCAGACAAGCAGCAGAGAAGCTTGACGCCAATGTTGGTCTGGATGACACGAGGCCGGAGATGGAATGTGAAGCAAGGAGCGCTGTCGGCGGGCTCCTCCCACAAATCGTACTTCAGAGGCTCTCTGCGCCTCCTGACAGGCTCCTCTAGCCGGACTTCTGGAATCGTGATTGGCATAGCTTGAACATTCAGGAAGACAGGCTCCTCTCTGTAGCCGTAACTGTTTTCTGCACGAATGATGTACTCGCCACGATCGTCAAGACGACACCGGTTCAGAATGAAGTAGTAGTCGTCGCCCTCGTAGCGCTTCATGTGCTTTACGCTCTGCCGAAGTTCGCAGCTGTCACGATACCATGTGATGGTGGCAGGTGCAGCAGCAATAACCCTGCAGTAAAATTTGGCGCTTTGTCCTTCAAAGGCAAATGCACTTGTTGGTTTGATGACAAAGCGTGGTGCCGCTTGTCGTCGATCAAAGTAGAAGTCATGGATGTTGTACTTCTTGTCaTGGAGTTTTCGTAATGAGCTGTAGTTTGCAATATGACCAATGGGAACTGTGCATGAGTCCCAGTAGTGGCCGTATTTGGCCCTGATGTGATCCCGGAACTTGATGTACCGGCTGTTGGGTATTGGAATGGTTGCCGACTCCTTGATATCACCCTTGAGCCAATTGTGCTCCAGACATTCATGCGCTGTCATACGCTTATCCTTGTTTCTTGTGAGCAGACGGCGAATGAAGTCCTTGCCTTCTTCAGAAACATTTGCAAAAGCCTCGTCGTCAAAGTCCCAGTCACAGGCCTTGACATTTTTCAGTGTTTCAACGTCATTCTCACCAGCAAACGGCGACAGACCACTCAATAGGACGTATGCCAGCACGCCAACCGCCCACATGTCCGTGTAGAAGCCAACTGGCTCGCGGTCAACAaTCTCGGGAGCCGCAAACTCGGCAGTTCCAGTTGATATTTTGACGACCTCATTTGGATCAAGCTTGGTAGCCAGTCCAAAGTCGATGAGCTTGACATTCGTGCTCTTCCTAGTCTGGCACATAATATTTTCAGGCTTGAGGTCAAGGTGAATAATGTTCTTTTCATGCATGTGCTTGACACCCTCGCAGATCTGGCGCATGTAGTTTATCACTTCAGCCTCGGACATCTTGTAGTCCTCATCTGTGATGCGTTCAAACAGCTCTCCACCAGACATGAATTCATAGATGAGCACCATTTCGTCATCATCTTCAAAAGCATCATGAAGGCGAATGAGTTTGGGGTGATGCAGCTGGTTCATAATGTCTATCTCCTTGCGGATAATGGACTTCTCCAAAGGATGAGAAACGGGAATGAACTTGGCCGCAAAAATGTGGCCAGTCTTCTTCTCGCGGCAGCGATGCACAACACCAAAGGCACCCGTTCCGATCTCTTCGAGGATGTCGTAGTAGTCATACACGCTGGAAGTTTTGATGTCGATTGGTTGCGGAATGTACTTGTCAAAGTCATGCACAAATTGGTCATAGTTTGTGATTTTGCCCTCAGATTTTCCTCTGATCTTCTTTCCATGTTCGTCAACCATGTAgTCTTTCTTCTTTTCCTTCCTTGAAGGCTTGGTCATGATGGGAGCTGTGGGTTCACAAGGCTCACtCcTTCCAAAGACGTTTTCAGCATACACGCGGAACTGGTATTCTTTGGACGGGTTCAAGCCAGTGATCTGGTGAGTTGTGAACCTCGTGTTTCCACAGCGCACCCACGTGGTGAGTGGGCTTTCTCGTTTCTCAATCATGTAGTTCGTGACGTGGCTTCCACCATCCCACAACGGTGGTTTCCATGAGAGCAGGCAGTTGTCATCATTGATGTTCTCAACCACTGGGTGTCTGGGTGGATCAGGTTTGTCACTGATCTGGACCTTGATGATAGCAGAGTCCATGCCAAGCTCATTCTCCGCAACCAGGCGGTACGGTCCGCTGTCGGTCTTGTTGACGTCGCGGATGGTGAGGATGGCGTGCCGCTCGCCAGTTTGGATGTCGAAGTGAACGCCGCTCTCGATCTCCTCGCCTTCCTTGAACCACTTGATGCGCGGCTTCGGGAAGCCCGTGAAGGGAATCTTGAGCACCACATTCTCGCCCctCTCGAAGCAGGCCAGTTCGCGGAAACGAGGTGGCACGTTGATGTGTGGTGCCGTCTTGATGAGCAGCTCTGCCCGAGTAGAACGGGTGCCGCCCTTGTTGACAGCACGGCAGGTGTACTCGTCGGCGTCcTCCCCAAaGaTGTCTGATATGATGAGGGTaCACAGTTCACCTTCGCGCGTGATGCTGTACTTGAGACTCTCGTGCAGCTCGCGTGtGCCCTTGTACCACGTTATTTCGGGGgTCGGGTTTCCGGTCACCTTGCACTGGAACTGGGCACTCTTGTTCTCAATGCCCATGGCAGTCTTGAGCGGCATGATGAACTCAGGTGGTGTTGCGGCCTGTGGGTCCTTGATCTTGACTTGCTGGGAGTTCGAAGACGGTGGACTCTGGCCGGCCTCGTTGACGGCAAACACGCGGAACTCGTATTGACGATCTTCAATGAGGTTGGGgATATTGATTTGCgTCGGCAGGCACAGGTGCGCGGGGTTGACGCGCTGCCAGGCTTGAGTGCCGACTTCACGCTTGTCCACCCAGTAGCCGAGGATGCGCGAGCCACCATCTGATTCTGGTTTCTCCCACGACAGGTTCACAAAGTCGCCACCCACCTCAGTTACCACGGGTATGCCAGGTGCAGTTGGTGGATCAAATGGCAACTTGGCAATGATCGGGTTTGTTCCTTCTAGTGGAGCACTCTGGCCGTTTTCATTGACAGCCATGACTCTGAAGAGGTACTCTCCATTTTCAGTCAGACCTTGTACTGTTAGTGTTGTGTCACGACAGTAGGTGCTCGCCACCACCCACTGGTTGTGAGTGGTTTCCCTGCGCTCCACAATGTAGTGGGTGACCTTGCAGCCGCCATCATACTTTGGTGGGTGCCATGCAAGTTTGCACGTGTGCTGAGTGATGTCAGACACTTCCAGAGGTCCAACAGGTGGGCCAGGTAAGCCAGTGACGTAGAGTGTGAACTGGGCACTTGCTGTACCGCTGTCATTCTTGAGGGTGAGCTGGTACTTGCCCTCATCTGGCTTCTCTGCCTCACGCAGGTACACGATCACGTAGTCATCAAACACCGTGTACTTGAGGTGGTCACTCTCCGGCACTTCAAGGCCTCCCTTGAACAGCGATACCTCCATGGGTGTTGAGCCCGAGAAGTAGATCTTGACCTTGCCGTTGTCCTTCTCTGGCACGTACACTTCATTCGGACAGCGCTCGATTCGTGGCGGCGCAGCAATTTTGAGGTCAGCAGAACACCGTGCTGAGCCCAGAGGGTTGCTAATTTCACAGGTGTATTCTCCTTCATCCCCGTCTTCAATCTCGCTGAAGACAAGCTGGTAGACGCCTTCCTCTGGCTTCTCAACGGCTCGGATTCTCGTTCCACCACGGATGTCTCGGCCATTCTTTAGCCATCTTGCAGTTGGTGCAGGCTTTCCAATGGCTTCACATTCAAGAGTGACTTGCTTCTTAAGGCTGACATTCTTGTtGAAAAGTCGGCGCACGAACTCTGGCTTTACTCCATCTTTGTACTCTGTCGCCTTCACTGGTGTGGTACACATAGATGGCTCACTCTTTCCAGCAGCGTTGACGGCGTACACGCGGAACTCGTACTCGTTGTTCTCCTTGAGTTTCATGTCTGTGTAGTCGCAGTCCAGGATTGTGTAGTCGTTCGAAACCAACCAGAATGGACTGCCAACCTCACGTCGTTCCACAATGTAACCTGTAATGCGACTGCCACCGTCTGATCTTGGCTTGTCCCATTTGAGGTCACAGTAGCTCTTTCCAACTTTGACCACCTCAACGTTCTGAGGAGGCGATGGAACAGAGAATTTCGGTTTTAGTCTCAGGGTTGCCGTCGGCTCACTGGGTTCACTGAAGCCAGCAGCATTCTTGGCCTTCACCCTGAATTCATAGTCTTTGCCCTCGAACAGCCGAGTAACGGTGTAGGATGTGTCCTTGACAAGACCATCATTGGCAATGCGCCACTTGCCATCGATGGGCTCGCGGTATTCAACCTGGTATCCTTGAATCTTGGAGCCACCATCACTGGCAGGACGATCCCACCTCAGGCTCACACTGGTGACGTCATAGTCCACAATGTCTGGACGACCTGGTGGGCTTGGCACATCGAATGGGAACTTGGCAGTGATGGgACGATCAGTCTCCAGTGGAGTGCTAACACCGTACTGGTTCTCTGCACTGACCCGGAAATTGTACTTCTTGTTTGGTTCCAGTCCGATGACATCATAGTGGCAGCCCCGGACAAAGCTAGACAGCTTGGTCCAAATCTTGGTGGTTGGATCTTGTTTCTCAACAATATAGTTAGTGATCGGGCTACCACCATCATCCAGGGGAGGTCGCCACGAGAGTGAGCAGGTTTCGGGTGTAATATCCGATGCCTCCAGTGGACCTTGCGGTGGGCCTGGTTTGTCAACAACAAGGACCTTGCATGATGCTGTGTCTGAACCCTGTGGGTTCTTCAACGTAAGCGTGTACTTTCCGCTGTCGTCACGCTTGGCCTTCTTGTTGAGgAACACGGTGAATGCCACATTAACTTCAGTATGGATCCTGTCGTCAGGTAGCACAGCGTTTCCATTGATAGTCCAAGATGCCTCTGGTGCTGGACTGCCACTGTACGGAACTCGGATAGTAAACTCCTCACCAGCCATGACCACAATGTCACGCATGGTGAAGCCACTATCAATCTTGGGAGCAGCTGGAGGAGGCCTTGCATAGATGCCTTCTGAAGCATTGCTCCAGGGCGACTCTCCAGCTGCGTTGACGGCACACACACGGAATTCATACTGcTtGGTTTTCAGTCAGGCCTGGCACCTTGTGTGTGAGATCTGGCACAGGTGTCGGTGTAACGCGGCTCCACTTGGTGTCGCCAACTTTGCGCTTCTCAACAAGGTAACCAGTGATTGGTGAACCACCGTCATTTCGTGGCTTGTTCCATGCGATAGTGATGGAGTCGGGTGATGTGTCCACAGCATGTGGGGCTCCTGGTGCACTTGGTGGGTCAAATGGCAGCTTGGCAAGTATGGGCTCAGCGGTCGTTGCAGGATCACTGGTTCCAAACTGGTTCTCAGCCATGACCCTGAAGTTGTAGCGGCGACCAACGGTGAGCCCACGCACTCGAAATGCAGTGCCCACGACGTAGGTGCCGATCCGGTGCCAAGACTTGGTGCCCTCTTCTTGCTTCTCCACAACATAGTTGGTGATTTCCGCTCCACCATCGTCCTTTGGTGGCAGCCAGCGCAATGTCAGGGAGTCACCATCCACCTCTTCaCCACGCAGATTTTCTGGTGGTGCTGGACGATCTAGGACAGTtaCCTTACAGTAGACAGTGTCAAATCCGTGCTtGTTTTtGAGGAACAGCTTGTACTGGCCAGTGTCATCCcTcTTtGCCTTGGTAACAGTCAGGCTAGCATTCTCTTCTGACACCTTGTATGTCCTtCtCGgCTCTTTGTCAtCAAGgTCAAtGTCATTCTtGGACCAGATAGCTTCCGGTttGGGgAaGgCCAGTGAaTGGCACGTTGATGCTGAAGTCCTGGCCAGCCTtCACAACAATGTCcTtcACAGCGCCAGCATtGATTCTTGGCTTGTCTGGCTGCTCTTCgaCCAGCACAAGACCCGTGGGCTTGCTCGGAGGGCTCTCGCCGATGTCGTTGACGGCCACCACCCGGAATTCGTATTCCTGCCCTTCGTCCAGGTTGGGCACCGTGAAATTGGTGTCTGGGTGAGGCAGGATGTTCACCGGCGTCCAGTCCTTGGCATCCTTGGGCTTCTTCTCGATGATGTAGCCCTTGATCTTGCTTCCACCaTCGTTTGTGGGTTTGTTCCAGGAGAGGGTCACCGAGTTCTTGGTGATCTTGTCCACACGTGGCaTGTCCGGAGCGCTGGGAGCAAACTTGGGCTCCTTGGCCACAACAGCAACACTTGGCTTGCTTGGTTTTCCAGGGCCGCCCTCGTTGACAGCTGTCACTCTGAACTCGTAGGTCTTGCCTTCAGTCAGGTGAGGcACTGTGAACTGGGTGCCAGGTGTGGGTGCAGCATTGGCCTTGACCCATTCGGGATGTCCTCGCTCACGCTTCTCCACAATGTAACCTTGAATTGGACGCCCACCATCATTAGTTGGAGGCGTCCAAGAAATGGTAGCAGCAGTCGGGCCAATCTCATCAACCTTTGGCTGACCAGGAGAGTCGGGTGTGTCGAATGGGTTCTTGGCGGTGACTGGCTTGCCCTCGAGCGGTTCACTGATGCCGTAAATGTTCTCTGCTCGAACACGGAACTTGTACTGCTTGCCTTCCTCGAGGTTGCGCACAGTGTACGTTGTGTTGGGACAGTAGCCTGGCACGGGCTGCCAGAAGTCGGAGCCAACCTCGCACTTCTCAACAAGGTATCCTGTGATCTCTGCTCCACCATCATCCTCTGGTTTCCTCCACTTGAGCACCACTGTAGAGTTAGTCACCTCAGGATATTCAAGTGGTCCTTGAGGAGGTCCAGGCTTATCATAGACGAGAACGTCGATGTCAGCCGAATCTTCTCCATACATGTTCTTTGCCTTGATGGTGTACTTTCCTGTGTCACCTCTCTGCGACACTGGAATGGTGAGGTTGACGGCCTCGTCAGCGGTGTCGGTACGGATCCGGTTGGTGGGCGGAATCTCCTTGTCGTTGATCAACCACGTGACAGCAGGTGCAGGAGCACCCGTGAGCGGGATGTTGATGTTGAGCGGATCACCCGCACGCACGCGAATACCCTTTCCATAGAGGCCGTCCAGGTGCAGCTTTGGCTTCTCTTTCATCGGTTTGGCAGCAATTGGCTTAGAAGCCATGCTTGGCTCACTTGGGCCAGCTGCGTTCTTGGCAACCACTCTATATTCATACTGGTGCCCAtCTGTCACATCCTTGTCTGTATACTCTGGCGTTCGAACAGGTTCCTTGTTGACGCGCACCCAGCGGTTAGACTTGGTGTCTCTGCGCTCAATGTCATAGCCTGTGATGGGTGAGCCTCCATCATTGCGTGGTGGCTCCCATTTGATTTTGATGAAATCACGGTCATGGTCCACAGCTTCAGGCTGTCCAGGCTTGCCTGGGGTACCATATGGACTCTTGGCCACAACTGGACGAGTTGTTGTAAGAGGCTCAGACAATCCCTGTGCATTCTCAGCCATAACTCGGAACTCGTATGCAGTTCCTTCAATGAGTTTCGGCACAGTTGCTtCGGTGGCCGTTGGAGGCACAAACGAAACCGCAGGCACCCACTGGCCGCCATGGGTCTTGTCCCGCTTCTCAATAACGTAACCCGTGATGTCACTTCCTCCAGTGTCCTTTGGAGGCCTCCAGGAAAGCTTCACATGGTCCTTGTCAACTTCATCGACATTCAAGGGaCCCTCTGgTGGGTTTGgTTtATCCAGAATGaCAACTGGCaGAGTtCcACTGTCCTCACcAcTGTcATTCTtGAGgTGTAATGTGTACgccccaccgtcagacctcttggtgtcaacggtgttgattatggtgtggtcgtcaaagttggatatggtgacccggtcatccgagatcaatggcttgccatcaaccatccacgagacggtcggtggggtgcaccgatg
>athaller172
GATGCCAATGATATGTCCGTATTCCAATTTTTAAaTGAGTGTTTGTTGTTGTAGGGTTTCAGTTTGAGATTATtGTGTGGCGCTTGTAATCCACGAAGCCAGAAAAACGCGACAACCTGGTATCCAGtggcatccgactgaaaggcaatgctagattattatttattcataaccagcgctcacgagtgctaatattacacaagtaaacaagttaggtaatcgatgtcacgaaagaggtgcgctgtcttcaccagaaatatcttacgctaatactttaaaaaaaactagtGTtAaTGAaTCATGAGAGCGTtGgATtGgATAAaCATTtATtGGGgCcTCcAAAaCACAGgTCACTGTGTCGTGGGCTGCTCCCACGTGTGGACcGACATACTGAGCTCCTCAGCCGACTCATGGGcttggtcatgagagcgttagaaagcctgctacttgcaccaaatgcgtaacaattttcactgtacaatatacttccaaccatatttccgcgaaatagacaacacagctatcgtaaacgtgatacggttcgtgagagtctctttcaggagatcaaaataagacttcgtccttcttcgaaccgtgcaaaatagactagctagcttttattgattgcgcacaacgcagaagtgcaccaagcttcttGAAaCCcGaGCcAGTTttCAGCcATTTtCTAGATACGAATACAGAGCTTTAAACTatggctaggagacaacatcgtgcgagtgcagcttgtggtgcaggcacttgactgtaggtgtcgtttagcattgaataaatatcatggcgtacattaaacacggaaaggatacttctcgatatactttggaacgtttgcaatactatactttggaacgtctacatgttccagatggttgaagtttattggtgttaacggcgtgcgcttcataacttctcgCATATTtCATCATCTGAAaTCTCTATACATCAaGTATATGCcGTGCAGTtATtGATtACTAGgAaCATATGTACAGAGCGTAGCCCcGTCcTGgCGCTGTGATGATtCTGCGCGcGAaTtGAaTtATtAaTAaGgCTtACATACGATGATCcAaCATATATGTACACTtGCGTAAaTACATtCATtATAAAaGCATGAGAaCTGCGgCcATACTGgCTCATGAAGGATGTATCATTtGACTACCcGAACCTATAACTCGGCACAAGGCGAGTACCTGCTGAGCtccatggtaaggcatatatagtcaagcaaaccgtaaacgggctcaaaatgagcaaccctgtttaataaacaagtcgacgttggcaccattgtaatcaccctttagatttttttctatgtaaactgcaagaggaagtgaattgattggttttagtggaacactttgcaaacttctcccggtgccagtctcaacgcttaccagaaagccagacctccgactttcagaatcctaaagaggaattgttcaataattggcgagcaGgacAagcgTtcacAaagAaaTatgTacaTtgcgcAaagaaatgtcatctaccgcgtccaactcaagtctgacatcgtttcatgtCccGgaTtCAGgCtGTCAGATtGGgTtAcaCgAaCGTTAAAaTGCTGCTAGACAAAAGAGAGAGATATGGTAATGCAGTGATGGCAAATGGTGGGTATAGCgggggggggggccGTcAtgAACTACGTAAGGTCCTCGAAATATTTTtAGCTCGTTCaTTTtGATTAaGATCCCAAACGCGAACCTAAGGCAAAgACAAGCAAGAACGAACATTGAAAAAGTtAaTaCgCAGATTTCATTTtAACGTGTGTAGCCcACGTAAAAACAaCCCTGAGGTTTGTCATCTTTTCGTAACTCCTGATGTTGACTCTGTAGTGtttgtagtgttaacagcctccacattcttatgatcctttcataaaattgagaatcattaaaccacaattcaacgatacaattacgagggacgctgcagcgaagggcccggaaaatttgaaaatatggtgttctctaacgtgcacctaattaaatgtacaggcctctggaatattggtcctattttaatgcggccgcgacagccaggacccgattccgtataaccatcGgatcaCcacGgTttctgatgatcTtgCTatgtcacgtactattatgacagcgatcgcaagctccacgaccttgcgttttcgtgagccagcgttgattcgaaagggttaaccaatgcgttccccagagcggttttcaaactgatcgacccgtttcaccccagaatttaagctctaattctacggcaaagcgtccagcgctggtacaacagtgaaaggatgcaacataaacagtagcatcacagcacagacaccacacacaacacaaaacaccgaaccatggatcggcagtccatgcagcatacaaGgCGtGCtAtCACAGATtCcAcAagTtcAagtacaTAaaCgTtCcgtCcGgagtcTaGtaTtcatgacgcatgagaCtGCTTTGTCGACACCAGTCGTtCAAGCGTGTGCCGGCCGCAACCGAGTAGAAAaGTTCTCCCgtagcgttgacgtatacaccggagtaaacaggtttgttcgtgcacatgggaccagacaaggagtgcccgaaaatgacgtgtccgcaatgagcgtcggtggttcacaccttgtgacacagcgaccatacttgtgtcaaattcatcatcgcgttgccttatttaggagcagaaggtacaaaagtagcttcgtAatgaTtAagacactgcAaacacgTtcAatcGggcAagtctAacaGgCctgCcAatgAaatgtGggTtacGgcAagcatgaTtgagCccAaaCctactAAaaTttCGCCcACGGCGtCTCCTGTTCCCGCAGAAGGCATTGTATGCTCTGAaTATGCAGCTTtACAaGtGCATtCGCGTCcgttctcaagccctactaatcgagcaacgtacttatgcaatacgtactacggtactatggtacttcggcaaggcacggcaacgatctagggtacaaaaatgaggcaatttttgagctactcaagtacccacgaaagttccagAagcacAaGgacagtGgtgctagtCccatagtcgcAatcaCcacgatgtcAacacAaaagcgaAacgtgtcacgctgactGgAagtCcGGGTTtGAGTCCTCAGCTGCTCGGTAGCTGCAGTCGTTGTCATTCAAGCGTAAAATCCCCAGATGAACGCACACACGGCGACGaggaagacggcgttgagcGTGCACACGGTGCCCCACACGCGACTCTCGTCCAGGGCGGCAACCGCCTCCTGGGCCTCCTGCTCGGGACTCACGGGCGGCAGCTGGTtGGCCgCCATCTCCTGCGCTTCCTCGTGCgTCCCGGTGACGCCGCAGAtGCAGAaCAGCGCCTTCTTGAaGCCTCTCAGCTCTTTCTTTGGGgCTTGCATCACTTCGtGTGGCgACACGTGACCTCTGATGGTCAaGGGTAcAtCGTtGGAAGCCAg
>athaller173
ggaaTACGGACATATCAttggcatccgactgaaaggcaatgctagattattatttattcataaccagcgctcacgagtgctaatattacacaagtaaacaagttaggtaatcgatgtcacgaaagaggtgcgctgtcttcaccagaaatatcttacgctaatactttaaaaaaaactagtGTtAaTGAaTCATGAGAGCGTtGgATtGgATAAaCATTtATtGGGgCcTCcAAAaCACAGgTCACTGTGTCGTGGGCTGCTCCCACGTGTGGACcGACATACTGAGCTCCTCAGCCGACTCATGGGcttggtcatgagagcgttagaaagcctgctacttgcaccaaatgcgtaacaattttcactgtacaatatacttccaaccatatttccgcgaaatagacaacacagctatcgtaaacgtgatacggttcgtgagagtctctttcaggagatcaaaataagacttcgtccttcttcgaaccgtgcaaaatagactagctagcttttattgattgcgcacaacgcagaagtgcaccaagcttcttGAAaCCcGaGCcAGTTttCAGCcATTTtCTAGATACGAATACAGAGCTTTAAACTatggctaggagacaacatcgtgcgagtgcagcttgtggtgcaggcacttgactgtaggtgtcgtttagcattgaataaatatcatggcgtacattaaacacggaaaggatacttctcgatatactttggaacgtttgcaatactatactttggaacgtctacatgttccagatggttgaagtttattggtgttaacggcgtgcgcttcataacttctcgCATATTtCATCATCTGAAaTCTCTATACATCAaGTATATGCcGTGCAGTtATtGATtACTAGgAaCATATGTACAGAGCGTAGCCCcGTCcTGgCGCTGTGATGATtCTGCGCGcGAaTtGAaTtATtAaTAaGgCTtACATACGATGATCcAaCATATATGTACACTtGCGTAAaTACATtCATtATAAAaGCATGAGAaCTGCGgCcATACTGgCTCATGAAGGATGTATCATTtGACTACCcGAACCTATAACTCGGCACAAGGCGAGTACCTGCTGAGCtccatggtaaggcatatatagtcaagcaaaccgtaaacgggctcaaaatgagcaaccctgtttaataaacaagtcgacgttggcaccattgtaatcaccctttagatttttttctatgtaaactgcaagaggaagtgaattgattggttttagtggaacactttgcaaacttctcccggtgccagtctcaacgcttaccagaaagccagacctccgactttcagaatcctaaagaggaattgttcaataattggcgagcaGgacAagcgTtcacAaagAaaTatgTacaTtgcgcAaagaaatgtcatctaccgcgtccaactcaagtctgacatcgtttcatgtCccGgaTtCAGgCtGTCAGATtGGgTtAcaCgAaCGTTAAAaTGCTGCTAGACAAAAGAGAGAGATATGGTAATGCAGTGATGGCAAATGGTGGGTATAGCgggggggggggccGTcAtgAACTACGTAAGGTCCTCGAAATATTTTtAGCTCGTTCaTTTtGATTAaGATCCCAAACGCGAACCTAAGGCAAAgACAAGCAAGAACGAACATTGAAAAAGTtAaTaCgCAGATTTCATTTtAACGTGTGTAGCCcACGTAAAAACAaCCCTGAGGTTTGTCATCTTTTCGTAACTCCTGATGTTGACTCTGTAGTGtttgtagtgttaacagcctccacattcttatgatcctttcataaaattgagaatcattaaaccacaattcaacgatacaattacgagggacgctgcagcgaagggcccggaaaatttgaaaatatggtgttctctaacgtgcacctaattaaatgtacaggcctctggaatattggtcctattttaatgcggccgcgacagccaggacccgattccgtataaccatcGgatcaCcacGgTttctgatgatcTtgCTatgtcacgtactattatgacagcgatcgcaagctccacgaccttgcgttttcgtgagccagcgttgattcgaaagggttaaccaatgcgttccccagagcggttttcaaactgatcgacccgtttcaccccagaatttaagctctaattctacggcaaagcgtccagcgctggtacaacagtgaaaggatgcaacataaacagtagcatcacagcacagacaccacacacaacacaaaacaccgaaccatggatcggcagtccatgcagcatacaaGgCGtGCtAtCACAGATtCcAcAagTtcAagtacaTAaaCgTtCcgtCcGgagtcTaGtaTtcatgacgcatgagaCtGCTTTGTCGACACCAGTCGTtCAAGCGTGTGCCGGCCGCAACCGAGTAGAAAaGTTCTCCCgtagcgttgacgtatacaccggagtaaacaggtttgttcgtgcacatgggaccagacaaggagtgcccgaaaatgacgtgtccgcaatgagcgtcggtggttcacaccttgtgacacagcgaccatacttgtgtcaaattcatcatcgcgttgccttatttaggagcagaaggtacaaaagtagcttcgtAatgaTtAagacactgcAaacacgTtcAatcGggcAagtctAacaGgCctgCcAatgAaatgtGggTtacGgcAagcatgaTtgagCccAaaCctactAAaaTttCGCCcACGGCGtCTCCTGTTCCCGCAGAAGGCATTGTATGCTCTGAaTATGCAGCTTtACAaGtGCATtCGCGTCcgttctcaagccctactaatcgagcaacgtacttatgcaatacgtactacggtactatggtacttcggcaaggcacggcaacgatctagggtacaaaaatgaggcaatttttgagctactcaagtacccacgaaagttccagAagcacAaGgacagtGgtgctagtCccatagtcgcAatcaCcacgatgtcAacacAaaagcgaAacgtgtcacgctgactGgAagtCcGGGTTtGAGTCCTCAGCTGCTCGGTAGCTGCAGTCGTTGTCATTCAAGCGTAAAATCCCCAGATGAACGCACACACGGCGACGaggaagacggcgttgagcGTGCACACGGTGCCCCACACGCGACTCTCGTCCAGGGCGGCAACCGCCTCCTGGGCCTCCTGCTCGGGACTCACGGGCGGCAGCTGGTtGGCCgCCATCTCCTGCGCTTCCTCGTGCgTCCCGGTGACGCCGCAGAtGCAGAaCAGCGCCTTCTTGAaGCCTCTCAGCTCTTTCTTTGGGgCTTGCATCACTTCGtGTGGCgACACGTGACCTCTGATGGTCAaGGGTAcAtCGTtGGAAGCCAg
>athaller174
GATGCCAATGATATGTCCGTATTCCAATTTTTAAaTGAGTGTTTGTTGTTGTAGGGTTTCAGTTTGAGATTATtGTGTGGCGCTTGTAATCCACGAAGCCAGAAAAACGCGACAACCTGGTATCCAGtggcatccgactgaaaggcaatgctagattattatttattcataaccagcgctcacgagtgctaatattacacaagtaaacaagttaggtaatcgatgtcacgaaagaggtgcgctgtcttcaccagaaatatcttacgctaatactttaaaaaaaactagtGTtAaTGAaTCATGAGAGCGTtGgATtGgATAAaCATTtATtGGGgCcTCcAAAaCACAGgTCACTGTGTCGTGGGCTGCTCCCACGTGTGGACcGACATACTGAGCTCCTCAGCCGACTCATGGGcttggtcatgagagcgttagaaagcctgctacttgcaccaaatgcgtaacaattttcactgtacaatatacttccaaccatatttccgcgaaatagacaacacagctatcgtaaacgtgatacggttcgtgagagtctctttcaggagatcaaaataagacttcgtccttcttcgaaccgtgcaaaatagactagctagcttttattgattgcgcacaacgcagaagtgcaccaagcttcttGAAaCCcGaGCcAGTTttCAGCcATTTtCTAGATACGAATACAGAGCTTTAAACTatggctaggagacaacatcgtgcgagtgcagcttgtggtgcaggcacttgactgtaggtgtcgtttagcattgaataaatatcatggcgtacattaaacacggaaaggatacttctcgatatactttggaacgtttgcaatactatactttggaacgtctacatgttccagatggttgaagtttattggtgttaacggcgtgcgcttcataacttctcgCATATTtCATCATCTGAAaTCTCTATACATCAaGTATATGCcGTGCAGTtATtGATtACTAGgAaCATATGTACAGAGCGTAGCCCcGTCcTGgCGCTGTGATGATtCTGCGCGcGAaTtGAaTtATtAaTAaGgCTtACATACGATGATCcAaCATATATGTACACTtGCGTAAaTACATtCATtATAAAaGCATGAGAaCTGCGgCcATACTGgCTCATGAAGGATGTATCATTtGACTACCcGAACCTATAACTCGGCACAAGGCGAGTACCTGCTGAGCtccatggtaaggcatatatagtcaagcaaaccgtaaacgggctcaaaatgagcaaccctgtttaataaacaagtcgacgttggcaccattgtaatcaccctttagatttttttctatgtaaactgcaagaggaagtgaattgattggttttagtggaacactttgcaaacttctcccggtgccagtctcaacgcttaccagaaagccagacctccgactttcagaatcctaaagaggaattgttcaataattggcgagcaGgacAagcgTtcacAaagAaaTatgTacaTtgcgcAaagaaatgtcatctaccgcgtccaactcaagtctgacatcgtttcatgtCccGgaTtCAGgCtGTCAGATtGGgTtAcaCgAaCGTTAAAaTGCTGCTAGACAAAAGAGAGAGATATGGTAATGCAGTGATGGCAAATGGTGGGTATAGCCACGTTTCTCcATTGTCCCCTGATCAAGTTCATGATAGACCATGCGTCAAaCATAAACTAGcTCCTACTAGCTGTGTTTGACGCATGGCAAATGGTGGGTATAGCCACGTTTCTCATTGTCCCCTGATCAAGTTCATGATAGCCATGCGTCAAACATAACTAGCTCCTACTAGCTGTGTGCAGATGAAGGATAATTTCATTGGTAGAGCAAATAAACTGCGACTGCGTGTGCTCTGAAACCCAAGCGGCGTGCTACTCAATGTTCGTTCTTGCTTGTCT
>athaller175
ggaaTACGGACATATCAttggcatccgactgaaaggcaatgctagattattatttattcataaccagcgctcacgagtgctaatattacacaagtaaacaagttaggtaatcgatgtcacgaaagaggtgcgctgtcttcaccagaaatatcttacgctaatactttaaaaaaaactagtGTtAaTGAaTCATGAGAGCGTtGgATtGgATAAaCATTtATtGGGgCcTCcAAAaCACAGgTCACTGTGTCGTGGGCTGCTCCCACGTGTGGACcGACATACTGAGCTCCTCAGCCGACTCATGGGcttggtcatgagagcgttagaaagcctgctacttgcaccaaatgcgtaacaattttcactgtacaatatacttccaaccatatttccgcgaaatagacaacacagctatcgtaaacgtgatacggttcgtgagagtctctttcaggagatcaaaataagacttcgtccttcttcgaaccgtgcaaaatagactagctagcttttattgattgcgcacaacgcagaagtgcaccaagcttcttGAAaCCcGaGCcAGTTttCAGCcATTTtCTAGATACGAATACAGAGCTTTAAACTatggctaggagacaacatcgtgcgagtgcagcttgtggtgcaggcacttgactgtaggtgtcgtttagcattgaataaatatcatggcgtacattaaacacggaaaggatacttctcgatatactttggaacgtttgcaatactatactttggaacgtctacatgttccagatggttgaagtttattggtgttaacggcgtgcgcttcataacttctcgCATATTtCATCATCTGAAaTCTCTATACATCAaGTATATGCcGTGCAGTtATtGATtACTAGgAaCATATGTACAGAGCGTAGCCCcGTCcTGgCGCTGTGATGATtCTGCGCGcGAaTtGAaTtATtAaTAaGgCTtACATACGATGATCcAaCATATATGTACACTtGCGTAAaTACATtCATtATAAAaGCATGAGAaCTGCGgCcATACTGgCTCATGAAGGATGTATCATTtGACTACCcGAACCTATAACTCGGCACAAGGCGAGTACCTGCTGAGCtccatggtaaggcatatatagtcaagcaaaccgtaaacgggctcaaaatgagcaaccctgtttaataaacaagtcgacgttggcaccattgtaatcaccctttagatttttttctatgtaaactgcaagaggaagtgaattgattggttttagtggaacactttgcaaacttctcccggtgccagtctcaacgcttaccagaaagccagacctccgactttcagaatcctaaagaggaattgttcaataattggcgagcaGgacAagcgTtcacAaagAaaTatgTacaTtgcgcAaagaaatgtcatctaccgcgtccaactcaagtctgacatcgtttcatgtCccGgaTtCAGgCtGTCAGATtGGgTtAcaCgAaCGTTAAAaTGCTGCTAGACAAAAGAGAGAGATATGGTAATGCAGTGATGGCAAATGGTGGGTATAGCCACGTTTCTCcATTGTCCCCTGATCAAGTTCATGATAGACCATGCGTCAAaCATAAACTAGcTCCTACTAGCTGTGTTTGACGCATGGCAAATGGTGGGTATAGCCACGTTTCTCATTGTCCCCTGATCAAGTTCATGATAGCCATGCGTCAAACATAACTAGCTCCTACTAGCTGTGTGCAGATGAAGGATAATTTCATTGGTAGAGCAAATAAACTGCGACTGCGTGTGCTCTGAAACCCAAGCGGCGTGCTACTCAATGTTCGTTCTTGCTTGTCT
>athaller176
GGTTGAAGTAGAGTTCgCATATCTGTAGCTAAATCTGGACATAACCACACAGTACAACAGTCACTAAAGAAAAcAaCTGCGAAAAaCTGGCAGCTGTTAGGCACGAAGAGATCcCacGAaTTTCtCTAGTTGAACCACTGCTGAAAGTaCGAGTACATAAAATAGCATTCGATAGAAACACACAGCATCAAATGCACATTCAAACAGGGTTAGTCCTCATTACATcaGAAAAAAtAcAAAGACATCAAAGACGACTCAAAAGAGACTTGCAGTCCGTTAGAATACACTAAAGAAACAAGACTCAAAGCCTTCCAaGGGACTCTAAAGAGAGCcTGAAACATgCAAATTACACTGCtgCCTGTCCTGTAGCTTTtAAAGAGCTTAACAAGGCAGGTAAAAGTTTTGACAGATCTTTATTCGTGAAAAATATGTGCTCCTCCTCCCAaTAATGAACGATTAATTTCAGTCAACAGTCGAGAGaGgAtcTTGCAGCTCGCATGTAACAGTGCTTGCACGTGAGTGCaCACaCACAAaGCTAAACAGTGGCAGGGAaTACCAACCAACAaTATGGACTAGCCTCTTGGAACACAAAtAGCATAATCTTAAAATGGCAAAGCCAATGACAAATCCTCTGAAATAAACATTTTtATACAAGGAAAAaCGGGAGgaCTGCAGGgTagTCGGCGAcgTAATTTTTtCcACTCCACAAACTATGTACATGAGACGTATGGCATTtGGAGCACAAAGCAGTAACACCGCTTTGTGAGCAGTCCTGCATGGGCATTCTTCAAACATAACAATATATCCATCTTCATTCAAACTGGTGGCGGTGTCTTCCAGTTAAGTGTGCCGATGTCCATGGAGGCCCTTGAACACCGTTTCAGGTCACTCACACAAATCTGTTGACCTTGGGCTTGGGCCTGTGTGCCTCCTGGCGCTCAGACTCGtcccGGATCGCTTCAAATTTGGCTCTCAGGGTCTTGGCCGTGTCGgCCATGGGCAAGCACTCCTCGTCAGCgTTCTCGCCGTTTCGTCGGCTCTCGCGGGCCTCGCGCTCTGCATCCCAGTTCTCGAAgCGTGCCCGCATGCTCTTGGCGCGGTCAGCCTCGACCACGATGTCGTCCTCgACGCGGTACGAACACTGAACAaTGTCAGGGTCGCGCTGGACTtCGGGCGATGGCTCATGCTCGTCGTCGCGCGTGTACTCGCGCGGAGGAGTGATCCTCTTGAGTGGcTTGGGACCCTGGGGCGGTTCCTCGCGGCTCGCGTTAACCTCGAGCTCGCGGAACCGCTCACGCATGCGtCGTGCGGTGTCCGTGAcGATGACCTCTTCAGCTGGGTCGGCAGCTCGAACGACGTTGGGGTCACGTGGAGGTTGGAACTCTGGAGAAGGCTCCTTGCCGCTCTCaCGGGGTGGCGTCATCTCGAAGCGCTTGCGCTGCTTGTTAGAGTCATCCTTGAAGTTTTCGAAGAACTTGAAGCGCTCAGACACCTCGGTGGTGGCAACCTCAACATCGCGGACGGGGTCGCTGGAGCGGACGACGTCGCCTGGTGAGACtGGGTTCTGTTGAGGCCGTGCAACATTCCAGCGGTTGCTAGGGGAGCGGGCCAGTGACGTGGAAGAAGCACCAGACTGGCGGGCCACCTCGGCGTCAAGTTGTTTGAAAATGTTCTTAGCCTCGTGGGCAATCCCTGTCTCGTTGAAAACACTGAGCTCCTCCTGCTTCTCTCGCTGGAGGCGCTCAATCTTTTCGGCCTCGGTCTCTTGGGTCACCACACCGGCCTCAAACTTTTCCTTGAtGGAGGTGGCACGAGCCTCCTGGCCCTCCACGCTGATTTGTTCGGCCCGCCCAGCCTGGATACGGTTGGCATCCTCCACGGCCTTCTGGTACACCTGTCGCATGGATTCTGAGCGGCCCAAGCACATTTTCTTGCGCAGCTTCGCCAGCTCCTCTTTGGTCTCCTCGGTGCGCTCCTGGTGGCTGCTCACTGCACCACTCTCCCATTGGCTCTTGAGCGATGACAAACCTTCGTAGACAACCTTTTCCTTAGTCTTGGTCTCCCTGACGACGGACGAATCCTCGTCTTCGCTCTCTGTGGGAGAGTGGGCATCCCCGTTCCTTTCTCCAGCAGCCACTGACTGGTATTTCTCTAGCCTCTGGAGCAGACTCTCCGAACGTCCTAAGGCAGACCTGTCGGCGACGGATGGCACCGACTCCTGCGGCGACTCGAAGCGCTGTCTGATGTTACCAaGATCCAGGTTGATGTTgTGCAGACCATCGTCAGTTTTGGTGTCGCATCTGACGACGTCCGGTGGAAGCTCCTCGGGTATGTTCTCGCGGATTATCATTTCGTGACGGCGCTGGCGACGTGGTCCGGCGTCGTTGTCGAAGCGAGCCTTTGGTTGAAACAGCTGCTTGAAGTGGATCTTGCAGTAGATTTCCGTCTCATGAGACATGTATCCGTCCACAGAGAGCAGCTTGTtGCATTCCTtGCACCTGAAGCAGTTCTTGTGGTAGAAGTTCTTCTCGGCGATGATGCGCTCCACGGGATACACGTGGGTGCCGCACTTGCGGCAGAAGCACTTGCTCTCGTCGATCTTGATCTTGTTGAACTTGTTCTGCAGCCTCTGCTTGTCTATCTTCACCTCCTCGATGACGCCGCTtTCGTTGTTATGGCTCTCCTGTTCCTGGACACTGGTGAAGCTGGACTTCTCGGTCTTTTCGGTGACGCCGTTCAGACCATCGTAGGCACCAGCCCTGGCAGTGACCATCTCGGTGTCCACTCTGCTCGTCGAGGTGATGCTCGACTGCTGCAACGTGATGCCTTCCTTGCTGCTCGTCCGAGCGCTCGCCACCACTCGCTTGCTCTTGGTGACCGAGGACTTTGTAACGCCCGCAGAATCGGCCACGTCTGACATGGTCACCTTCTTCAACGGCGGTGTGGAGAGTACCATTtCTTCTAaGGgATCAGCACCGGTCGACCAGAACGGGCTCCAAATCTAGGCACGGGGCaCAGCGTTCGgTtCCGCaCCcAa
>athaller177
GGTTGAAGTAGAGTTCgCATATCTGTAGCTAAATCTGGACATAACCACACAGTACAACAGTCACTAAAGAAAAcAaCTGCGAAAAaCTGGCAGCTGTTAGGCACGAAGAGATCcCacGAaTTTCtCTAGTTGAACCACTGCTGAAAGTaCGAGTACATAAAATAGCATTCGATAGAAACACACAGCATCAAATGCACATTCAAACAGGGTTAGTCCTCATTACATcaGAAAAAAtAcAAAGACATCAAAGACGACTCAAAAGAGACTCAAAGCCTTCCAaGGGACTCTAAAGAGAGCcTGAAACATgCAAATTACACTGCtgCCTGTCCTGTAGCTTTtAAAGAGCTTAACAAGGCAGGTAAAAGTTTTGACAGATCTTTATTCGTGAAAAATATGTGCTCCTCCTCCCAaTAATGAACGATTAATTTCAGTCAACAGTCGAGAGaGgAtcTTGCAGCTCGCATGTAACAGTGCTTGCACGTGAGTGCaCACaCACAAaGCTAAACAGTGGCAGGGAaTACCAACCAACAaTATGGACTAGCCTCTTGGAACACAAAtAGCATAATCTTAAAATGGCAAAGCCAATGACAAATCCTCTGAAATAAACATTTTtATACAAGGAAAAaCGGGAGgaCTGCAGGgTagTCGGCGAcgTAATTTTTtCcACTCCACAAACTATGTACATGAGACGTATGGCATTtGGAGCACAAAGCAGTAACACCGCTTTGTGAGCAGTCCTGCATGGGCATTCTTCAAACATAACAATATATCCATCTTCATTCAAACTGGTGGCGGTGTCTTCCAGTTAAGTGTGCCGATGTCCATGGAGGCCCTTGAACACCGTTTCAGGTCACTCACACAAATCTGTTGACCTTGGGCTTGGGCCTGTGTGCCTCCTGGCGCTCAGACTCGtcccGGATCGCTTCAAATTTGGCTCTCAGGGTCTTGGCCGTGTCGgCCATGGGCAAGCACTCCTCGTCAGCgTTCTCGCCGTTTCGTCGGCTCTCGCGGGCCTCGCGCTCTGCATCCCAGTTCTCGAAgCGTGCCCGCATGCTCTTGGCGCGGTCAGCCTCGACCACGATGTCGTCCTCgACGCGGTACGAACACTGAACAaTGTCAGGGTCGCGCTGGACTtCGGGCGATGGCTCATGCTCGTCGTCGCGCGTGTACTCGCGCGGAGGAGTGATCCTCTTGAGTGGcTTGGGACCCTGGGGCGGTTCCTCGCGGCTCGCGTTAACCTCGAGCTCGCGGAACCGCTCACGCATGCGtCGTGCGGTGTCCGTGAcGATGACCTCTTCAGCTGGGTCGGCAGCTCGAACGACGTTGGGGTCACGTGGAGGTTGGAACTCTGGAGAAGGCTCCTTGCCGCTCTCaCGGGGTGGCGTCATCTCGAAGCGCTTGCGCTGCTTGTTAGAGTCATCCTTGAAGTTTTCGAAGAACTTGAAGCGCTCAGACACCTCGGTGGTGGCAACCTCAACATCGCGGACGGGGTCGCTGGAGCGGACGACGTCGCCTGGTGAGACtGGGTTCTGTTGAGGCCGTGCAACATTCCAGCGGTTGCTAGGGGAGCGGGCCAGTGACGTGGAAGAAGCACCAGACTGGCGGGCCACCTCGGCGTCAAGTTGTTTGAAAATGTTCTTAGCCTCGTGGGCAATCCCTGTCTCGTTGAAAACACTGAGCTCCTCCTGCTTCTCTCGCTGGAGGCGCTCAATCTTTTCGGCCTCGGTCTCTTGGGTCACCACACCGGCCTCAAACTTTTCCTTGAtGGAGGTGGCACGAGCCTCCTGGCCCTCCACGCTGATTTGTTCGGCCCGCCCAGCCTGGATACGGTTGGCATCCTCCACGGCCTTCTGGTACACCTGTCGCATGGATTCTGAGCGGCCCAAGCACATTTTCTTGCGCAGCTTCGCCAGCTCCTCTTTGGTCTCCTCGGTGCGCTCCTGGTGGCTGCTCACTGCACCACTCTCCCATTGGCTCTTGAGCGATGACAAACCTTCGTAGACAACCTTTTCCTTAGTCTTGGTCTCCCTGACGACGGACGAATCCTCGTCTTCGCTCTCTGTGGGAGAGTGGGCATCCCCGTTCCTTTCTCCAGCAGCCACTGACTGGTATTTCTCTAGCCTCTGGAGCAGACTCTCCGAACGTCCTAAGGCAGACCTGTCGGCGACGGATGGCACCGACTCCTGCGGCGACTCGAAGCGCTGTCTGATGTTACCAaGATCCAGGTTGATGTTgTGCAGACCATCGTCAGTTTTGGTGTCGCATCTGACGACGTCCGGTGGAAGCTCCTCGGGTATGTTCTCGCGGATTATCATTTCGTGACGGCGCTGGCGACGTGGTCCGGCGTCGTTGTCGAAGCGAGCCTTTGGTTGAAACAGCTGCTTGAAGTGGATCTTGCAGTAGATTTCCGTCTCATGAGACATGTATCCGTCCACAGAGAGCAGCTTGTtGCATTCCTtGCACCTGAAGCAGTTCTTGTGGTAGAAGTTCTTCTCGGCGATGATGCGCTCCACGGGATACACGTGGGTGCCGCACTTGCGGCAGAAGCACTTGCTCTCGTCGATCTTGATCTTGTTGAACTTGTTCTGCAGCCTCTGCTTGTCTATCTTCACCTCCTCGATGACGCCGCTtTCGTTGTTATGGCTCTCCTGTTCCTGGACACTGGTGAAGCTGGACTTCTCGGTCTTTTCGGTGACGCCGTTCAGACCATCGTAGGCACCAGCCCTGGCAGTGACCATCTCGGTGTCCACTCTGCTCGTCGAGGTGATGCTCGACTGCTGCAACGTGATGCCTTCCTTGCTGCTCGTCCGAGCGCTCGCCACCACTCGCTTGCTCTTGGTGACCGAGGACTTTGTAACGCCCGCAGAATCGGCCACGTCTGACATGGTCACCTTCTTCAACGGCGGTGTGGAGAGTACCATTtCTTCTAaGGgATCAGCACCGGTCGACCAGAACGGGCTCCAAATCTAGGCACGGGGCaCAGCGTTCGgTtCCGCaCCcAa
>athaller178
GGTTGAAGTAGAGTTCgCATATCTGTAGCTAAATCTGGACATAACCACACAGTACAACAGTCACTAAAGAAAAcAaCTGCGAAAAaCTGGCAGCTGTTAGGCACGAAGAGATCcCacGAaTTTCtCTAGTTGAACCACTGCTGAAAGTaCGAGTACATAAAATAGCATTCGATAGAAACACACAGCATCAAATGCACATTCAAACAGGGTTAGTCCTCATTACATcaGAAAAAAtAcAAAGACATCAAAGACGACTCAAAAGAGACTTGCAGTCCGTTAGAATACACTAAAGAAACAAGACTCAAAGCCTTCCAaGGGACTCTAAAGAGAGCcTGAAACATgCAAATTACACTGCtgCCTGTCCTGTAGCTTTtAAAGAGCTTAACAAGGCAGGTAAAAGTTTTGACAGATCTTTATTCGTGAAAAATATGTGCTCCTCCTCCCAaTAATGAACGATTAATTTCAGTCAACAGTCGAGAGaGgAtcTTGCAGCTCGCATGTAACAGTGCTTGCACGTGAGTGCaCACaCACAAaGCTAAACAGTGGCAGGGAaTACCAACCAACAaTATGGACTAGCCTCTTGGAACACAAAtAGCATAATCTTAAAATGGCAAAGCCAATGACAAATCCTCTGAAATAAACATTTTtATACAAGGAAAAaCGGGAGgaCTGCAGGgTagTCGGCGAcgTAATTTTTtCcACTCCACAAACTATGTACATGAGACGTATGGCATTtGGAGCACAAAGCAGTAACACCGCTTTGTGAGCAGTCCTGCATGGGCATTCTTCAAACATAACAATATATCCATCTTCATTCAAACTGGTGGCGGTGTCTTCCAGTTAAGTGTGCCGATGTCCATGGAGGCCCTTGAACACCGTTTCAGGTCACTCACACAAATCTGTTGACCTTGGGCTTGGGCCTGTGTGCCTCCTGGCGCTCAGACTCGtcccGGATCGCTTCAAATTTGGCTCTCAGGGTCTTGGCCGTGTCGgCCATGGGCAAGCACTCCTCGTCAGCgTTCTCGCCGTTTCGTCGGCTCTCGCGGGCCTCGCGCTCTGCATCCCAGTTCTCGAAgCGTGCCCGCATGCTCTTGGCGCGGTCAGCCTCGACCACGATGTCGTCCTCgACGCGGTACGAACACTGAACAaTGTCAGGGTCGCGCTGGACTtCGGGCGATGGCTCATGCTCGTCGTCGCGCGTGTACTCGCGCGGAGGAGTGATCCTCTTGAGTGGcTTGGGACCCTGGGGCGGTTCCTCGCGGCTCGCGTTAACCTCGAGCTCGCGGAACCGCTCACGCATGCGtCGTGCGGTGTCCGTGAcGATGACCTCTTCAGCTGGGTCGGCAGCTCGAACGACGTTGGGGTCACGTGGAGGTTGGAACTCTGGAGAAGGCTCCTTGCCGCTCTCaCGGGGTGGCGTCATCTCGAAGCGCTTGCGCTGCTTGTTAGAGTCATCCTTGAAGTTTTCGAAGAACTTGAAGCGCTCAGACACCTCGGTGGTGGCAACCTCAACATCGCGGACGGGGTCGCTGGAGCGGACGACGTCGCCTGGTGAGACtGGGTTCTGTTGAGGCCGTGCAACATTCCAGCGGTTGCTAGGGGAGCGGGCCAGTGACGTGGAAGAAGCACCAGACTGGCGGGCCACCTCGGCGTCAAGTTGTTTGAAAATGTTCTTAGCCTCGTGGGCAATCCCTGTCTCGTTGAAAACACTGAGCTCCTCCTGCTTCTCTCGCTGGAGGCGCTCAATCTTTTCGGCCTCGGTCTCTTGGGTCACCACACCGGCCTCAAACTTTTCCTTGAtGGAGGTGGCACGAGCCTCCTGGCCCTCCACGCTGATTTGTTCGGCCCGCCCAGCCTGGATACGGTTGGCATCCTCCACGGCCTTCTGGTACACCTGTCGCATGGATTCTGAGCGGCCCAAGCACATTTTCTTGCGCAGCTTCGCCAGCTCCTCTTTGGTCTCCTCGGTGCGCTCCTGGTGGCTGCTCACTGCACCACTCTCCCATTGGCTCTTGAGCGATGACAAACCTTCGTAGACAACCTTTTCCTTAGTCTTGGTCTCCCTGACGACGGACGAATCCTCGTCTTCGCTCTCTGTGGGAGAGTGGGCATCCCCGTTCCTTTCTCCAGCAGCCACTGACTGGTATTTCTCTAGCCTCTGGAGCAGACTCTCCGAACGTCCTAAGGCAGACCTGTCGGCGACGGATGGCACCGACTCCTGCGGCGACTCGAAGCGCTGTCTGATGTTACCAaGATCCAGGTTGATGTTgTGCAGACCATCGTCAGTTTTGGTGTCGCATTCGCCCGACCACTCGGCGGCGTTCTCGGAAAGCGGCATTCCGCGGACGTCAACCTCcTCTTCGGCGAGCCCCGCCGGTtCTCCGTCGTCCGCGCAAGgCGAGCCGgCGgCGTCCTCTACGGCGtGCgAAaTAaTATCCGATGGCACGGCTGAGTCACCgTCGaCGGTGCCGTTATCCAGACACGgAGAACAGcACTCAGCcGgCGTAGTACCcTcGCcAGCCGCGGAGTCcGAcGCAGCAGCCGTCATTCcGTtGTCATtAGGCGCGTCTTC
>athaller179
GGTTGAAGTAGAGTTCgCATATCTGTAGCTAAATCTGGACATAACCACACAGTACAACAGTCACTAAAGAAAAcAaCTGCGAAAAaCTGGCAGCTGTTAGGCACGAAGAGATCcCacGAaTTTCtCTAGTTGAACCACTGCTGAAAGTaCGAGTACATAAAATAGCATTCGATAGAAACACACAGCATCAAATGCACATTCAAACAGGGTTAGTCCTCATTACATcaGAAAAAAtAcAAAGACATCAAAGACGACTCAAAAGAGACTCAAAGCCTTCCAaGGGACTCTAAAGAGAGCcTGAAACATgCAAATTACACTGCtgCCTGTCCTGTAGCTTTtAAAGAGCTTAACAAGGCAGGTAAAAGTTTTGACAGATCTTTATTCGTGAAAAATATGTGCTCCTCCTCCCAaTAATGAACGATTAATTTCAGTCAACAGTCGAGAGaGgAtcTTGCAGCTCGCATGTAACAGTGCTTGCACGTGAGTGCaCACaCACAAaGCTAAACAGTGGCAGGGAaTACCAACCAACAaTATGGACTAGCCTCTTGGAACACAAAtAGCATAATCTTAAAATGGCAAAGCCAATGACAAATCCTCTGAAATAAACATTTTtATACAAGGAAAAaCGGGAGgaCTGCAGGgTagTCGGCGAcgTAATTTTTtCcACTCCACAAACTATGTACATGAGACGTATGGCATTtGGAGCACAAAGCAGTAACACCGCTTTGTGAGCAGTCCTGCATGGGCATTCTTCAAACATAACAATATATCCATCTTCATTCAAACTGGTGGCGGTGTCTTCCAGTTAAGTGTGCCGATGTCCATGGAGGCCCTTGAACACCGTTTCAGGTCACTCACACAAATCTGTTGACCTTGGGCTTGGGCCTGTGTGCCTCCTGGCGCTCAGACTCGtcccGGATCGCTTCAAATTTGGCTCTCAGGGTCTTGGCCGTGTCGgCCATGGGCAAGCACTCCTCGTCAGCgTTCTCGCCGTTTCGTCGGCTCTCGCGGGCCTCGCGCTCTGCATCCCAGTTCTCGAAgCGTGCCCGCATGCTCTTGGCGCGGTCAGCCTCGACCACGATGTCGTCCTCgACGCGGTACGAACACTGAACAaTGTCAGGGTCGCGCTGGACTtCGGGCGATGGCTCATGCTCGTCGTCGCGCGTGTACTCGCGCGGAGGAGTGATCCTCTTGAGTGGcTTGGGACCCTGGGGCGGTTCCTCGCGGCTCGCGTTAACCTCGAGCTCGCGGAACCGCTCACGCATGCGtCGTGCGGTGTCCGTGAcGATGACCTCTTCAGCTGGGTCGGCAGCTCGAACGACGTTGGGGTCACGTGGAGGTTGGAACTCTGGAGAAGGCTCCTTGCCGCTCTCaCGGGGTGGCGTCATCTCGAAGCGCTTGCGCTGCTTGTTAGAGTCATCCTTGAAGTTTTCGAAGAACTTGAAGCGCTCAGACACCTCGGTGGTGGCAACCTCAACATCGCGGACGGGGTCGCTGGAGCGGACGACGTCGCCTGGTGAGACtGGGTTCTGTTGAGGCCGTGCAACATTCCAGCGGTTGCTAGGGGAGCGGGCCAGTGACGTGGAAGAAGCACCAGACTGGCGGGCCACCTCGGCGTCAAGTTGTTTGAAAATGTTCTTAGCCTCGTGGGCAATCCCTGTCTCGTTGAAAACACTGAGCTCCTCCTGCTTCTCTCGCTGGAGGCGCTCAATCTTTTCGGCCTCGGTCTCTTGGGTCACCACACCGGCCTCAAACTTTTCCTTGAtGGAGGTGGCACGAGCCTCCTGGCCCTCCACGCTGATTTGTTCGGCCCGCCCAGCCTGGATACGGTTGGCATCCTCCACGGCCTTCTGGTACACCTGTCGCATGGATTCTGAGCGGCCCAAGCACATTTTCTTGCGCAGCTTCGCCAGCTCCTCTTTGGTCTCCTCGGTGCGCTCCTGGTGGCTGCTCACTGCACCACTCTCCCATTGGCTCTTGAGCGATGACAAACCTTCGTAGACAACCTTTTCCTTAGTCTTGGTCTCCCTGACGACGGACGAATCCTCGTCTTCGCTCTCTGTGGGAGAGTGGGCATCCCCGTTCCTTTCTCCAGCAGCCACTGACTGGTATTTCTCTAGCCTCTGGAGCAGACTCTCCGAACGTCCTAAGGCAGACCTGTCGGCGACGGATGGCACCGACTCCTGCGGCGACTCGAAGCGCTGTCTGATGTTACCAaGATCCAGGTTGATGTTgTGCAGACCATCGTCAGTTTTGGTGTCGCATTCGCCCGACCACTCGGCGGCGTTCTCGGAAAGCGGCATTCCGCGGACGTCAACCTCcTCTTCGGCGAGCCCCGCCGGTtCTCCGTCGTCCGCGCAAGgCGAGCCGgCGgCGTCCTCTACGGCGtGCgAAaTAaTATCCGATGGCACGGCTGAGTCACCgTCGaCGGTGCCGTTATCCAGACACGgAGAACAGcACTCAGCcGgCGTAGTACCcTcGCcAGCCGCGGAGTCcGAcGCAGCAGCCGTCATTCcGTtGTCATtAGGCGCGTCTTC
>athaller180
ggctcgcagagcatcaacaggaatgaaacactaaagccaccaagtctgatctatgaattcctcgtcaaggctggcaaccattatggcatgagtgccagcactcttccaattgtcattcatccacctggctctgcagctctatctggacagggtctgagcctgggtggaaagatagccattatactggtgatgacagctctggtgcttgtgattgctgctGTGCTGGGCATTTTCTACTGGAaGCGCTGgAaGGCCAAAaCAAGGCCTCCTGgTGTGTCGTTCGAGAATCCCACCTACCTCAAAGcaCAGCctGgtGAaaCAgCtgttgaaaatGgtggccaccgaaatggccgcccacgggctgttgagaactgttatgaagacatacgtgcagtcagactttcctcgtgatctgggacagattgcacatcctgtattcaggtctcctcctctctctgtgagggagttctacattttgccctgatgctacactggctggattaatcgtcatgggagcttcaaagcccgtgtcttataatgaaacaaagacaacgggacagtatattgcctagtgactctgaatccatggcgttctcaaagaatctgccatgctgtgtgtgcctcgccaaatgtaatgaggccaatgttcttgtgcaacgacgagagcttgctgcgatgagacttcttcagcatctggtgaatatctgcctcgtgtttaatgccttagtgaacactgttgcatgaaacctttgttttggttctccgtgtgcacatgatggcaaggcgatgctcagccttgcatcaagattattgccctggaaatcacgctactcttcAagaTttgtgAaacGgggtgCctcgtgcTttctGgactGgtgcacactctgcatccatacagcatgcagtaagcatctgccttgcaccttgtagaacttcatgctgttggggcatatgccatCcccttgccacatgtgCcagatgAatAaatgtgctgcacgccttaTttcTtgtgtagaaCcTtctGgctgcacgtAatgatgtAaagCcagctcacTttGgcatagatAatactataactGgcTttgataaaaactataatatttactcggcaattctagaaaggagtcttaatGAAAGTGGACATACCGTCTCCTTAAGCACTGCGGCAGCTTGTCACATTGTTAGTTAATTCATCCTAGTGCTTTCCATTGCTTGAAATAGTCCCGCTTACCAAATCAGGCTGTTCGCAGGAATGTTTTATTGCAAATTTTGGGAAAAAGCGTAGtcGTGACTTTGAAGCATTGTCACTGATTCAAAAAGGTGGCATATCTCCTTTGTGCAGTACCAATGCAGTTAGTGCTGATAAGCTGGTTGATGTTCTGCTTAGCCTATGTATTTGCAAGCTATGAAAAGGAAGCCAGCAAGAAGTCAGAGTACTTAAAAAaTAAATCTAAGGAAGGGCAGTTGCTTCTTGTGGTGACACCAGCAGAAGACGACTGTCACCACACTGCTTTGTACATAAATGATATGTGATAACAAAGAAAGCGTTTATGACATGTTATGGCATTCCATTTTTCGTTGCTGTGCTTTtCTTATAGTGCATTTTGTGgCTTCTTTCGTGTGCAAATTTGTTATGGCCTAGTGTAGTTTAAAAaTGTAGAAAAGTTTGACAAGGCGATTTCATCTACCATGATCGTGATATCATGCCGAGTGATTTCAGTTGTGTAATTTAGCTTTTACATGTGTTCAGTTATTGCACACTTTTtAtGGCATTAGACAGAATTTGCTAAAGAAGAaTGCAGCAGTCATTGTGATATGCAATGTTGTCTATAGAGGATCTGTGTTACTACCATTGCAGTGAACATTCCAGTGCAaCcTACCATCCATTTCTGTTGCAAACTCTGAACCAAAATTTAATGTGTCACACACCATGCTCAGATGAAGATTACAAACCAACAATGAAAAACAGCCATTTCATTTTGGAGCAGATTGTAACAACAGCAAACACACTGATGTTGATATCTGCCTTCAAATGACTGTAGTTTTGTTGATAGAATCTTAGCGTCAGATGTGTTGGATGTTAAAGTCCGACTTCAAACTGTACGACAGTAGGACTGCAACATCACCCAAAATTGTTCAAACAGATCGCATATTATAAAATTATGGAGTACTGACAAGAACCCTTCATGTTTAGCTGCCCACTTTTATtGAAGGGCCAGTAAACTGGCTCAGACTTTTtCTtGcACCCcACAAACAaGCTTGCTAATtCATACAGTAGACTACGGCAATCACATTTGCcGAATATTACAGTGCTGTGTGTTGAGCGgACCCTCCATTTtGAAAAaCAAATCTCACACCtGTTTCCCTCACCTGATCAaTCCTCTTCGTACATGCACAGTGACGATAGCTTGCCAATAGACAATGTTACGCACCACTGAACTCGTCAATTGGTTCTTTGCACTACAAAATGGCACTTTGACCCTGCGGGGGTGCAGTTTCAGCAGAGCAGCCTAAATTTTGATTTTTCTGTGCTGCCCTCTGCCGTTTTGTAGAGCCCGAAACTACAAGAGAAGCGATATTGCCAGAATGAAGGCCTCCAAAACCATGAGGTGTCTCACTACTTTACTGCAAGAAAAAAAGTGCTCCACGCTTTCTGCCTGTACCAATATGACACGTACTCACGTGGGGCAAGTCCCGCTCTATCGTTGATTGTGCGCAGATTACGTATCACGGATGtcGAGTCATGTTGTTGAAGTAGGCGGAGTCACGACGACGTGGTACTCTTTCCCTCCCCGAGAAAAGGGGAGCGAGCGCCTGTGCGAAAATTCGAAACTGACTGAAATGGATGTTTTAACCTCTGTAACATCCTTATTGTAGTACCACATATTCGCAAAATTCTTGCAGTAGCATGTTCACATAGCAAAAGTGCGCATATTTCTCTTCACTAAAACGTTCGGACATCAGGGTTGTTTACTAGCCCTTAAAAAAAaGTGGTCAGGGGAGGCTGTCCTCTCAAGAACATGTGTGACATTGAGATTGTTATTTTGCTGCAAAGGTTATGCATACCCATAAAAATGTTTGAGAATTTGCTAGCAGATATGTATGATTGTATAGTCCAACAGTAGCAACATGTGACAGTTTGTATGATGTCCACAACAAAGTTACCTGTCCCAGTCAAGCTCAGAGATGAGATGTTATTTtCAGAGAACTATAGATGCTATTTtCCTTCTTGCACAGAAaAaGTGTGTACAAAACTGAaCAGCATGGAAAGCAATCCTGC
>athaller181
ggctcgcagagcatcaacaggaatgaaacactaaagccaccaagtctgatctatgaattcctcgtcaaggctggcaaccattatggcatgagtgccagcactcttccaattgtcattcatccacctggctctgcagctctatctggacagggtctgagcctgggtggaaagatagccattatactggtgatgacagctctggtgcttgtgattgctgctGTGCTGGGCATTTTCTACTGGAaGCGCTGgAaGGCCAAAaCAAGGCCTCCTGgTGTGTCGTTCGAGAATCCCACCTACCTCAAAGcaCAGCctGgtGAaaCAgCtgttgaaaatGgtggccaccgaaatggccgcccacgggctgttgagaactgttatgaagacatacgtgcagtcagactttcctcgtgatctgggacagattgcacatcctgtattcaggtctcctcctctctctgtgagggagttctacattttgccctgatgctacactggctggattaatcgtcatgggagcttcaaagcccgtgtcttataatgaaacaaagacaacgggacagtatattgcctagtgactctgaatccatggcgttctcaaagaatctgccatgctgtgtgtgcctcgccaaatgtaatgaggccaatgttcttgtgcaacgacgagagcttgctgcgatgagacttcttcagcatctggtgaatatctgcctcgtgtttaatgccttagtgaacactgttgcatgaaacctttgttttggttctccgtgtgcacatgatggcaaggcgatgctcagccttgcatcaagattattgccctggaaatcacgctactcttcAagaTttgtgAaacGgggtgCctcgtgcTttctGgactGgtgcacactctgcatccatacagcatgcagtaagcatctgccttgcaccttgtagaacttcatgctgttggggcatatgccatCcccttgccacatgtgCcagatgAatAaatgtgctgcacgccttaTttcTtgtgtagaaCcTtctGgctgcacgtAatgatgtAaagCcagctcacTttGgcatagatAatactataactGgcTttgataaaaactataatatttactcggcaattctagaaaggagtcttaatGAAAGTGGACATACCGTCTCCTTAAGCACTGCGGCAGCTTGTCACATTGTTAGTTAATTCATCCTAGTGCTTTCCATTGCTTGAAATAGTCCCGCTTACCAAATCAGGCTGTTCGCAGGAATGTTTTATTGCAAATTTTGGGAAAAAGCGTAGtcGTGACTTTGAAGCATTGTCACTGATTCAAAAAGGTGGCATATCTCCTTTGTGCAGTACCAATGCAGTTAGTGCTGATAAGCTGGTTGATGTTCTGCTTAGCCTATGTATTTGCAAGCTATGAAAAGGAAGCCAGCAAGAAGTCAGAGTACTTAAAAAaTAAATCTAAGGAAGGGCAGTTGCTTCTTGTGGTGACACCAGCAGAAGACGACTGTCACCACACTGCTTTGTACATAAATGATATGTGATAACAAAGAAAGCGTTTATGACATGTTATGGCATTCCATTTTTCGTTGCTGTGCTTTtCTTATAGTGCATTTTGTGgCTTCTTTCGTGTGCAAATTTGTTATGGCCTAGTGTAGTTTAAAAaTGTAGAAAAGTTTGACAAGGCGATTTCATCTACCATGATCGTGATATCATGCCGAGTGATTTCAGTTGTGTAATTTAGCTTTTACATGTGTTCAGTTATTGCACACTTTTtAtGGCATTAGACAGAATTTGCTAAAGAAGAaTGCAGCAGTCATTGTGATATGCAATGTTGTCTATAGAGGATCTGTGTTACTACCATTGCAGTGAACATTCCAGTGCAaCcTACCATCCATTTCTGTTGCAAACTCTGAACCAAAATTTAATGTGTCACACACCATGCTCAGATGAAGATTACAAACCAACAATGAAAAACAGCCATTTCATTTTGGAGCAGATTGTAACAACAGCAAACACACTGATGTTGATATCTGCCTTCAAATGACTGTAGTTTTGTTGATAGAATCTTAGCGTCAGATGTGTTGGATGTTAAAGTCCGACTTCAAACTGTACGACAGTAGGACTGCAACATCACCCAAAATTGTTCAAACAGATCGCATATTATAAAATTATGGAGTACTGACAAGAACCCTTCATGTTTAGCTGCCCACTTtcGCAGGAAGACCAACAAAGTTCGTTGCACGTTCCtCCTAGTTGCCGCGGGTCCTTCAGGAAaGATGaTGTCATCAACTGtCCGGTGCCTATGGCAGCCTGACACGTGGTGACATTTTCCAAATTAAGGAGATGCTCAGGCGGAaCAaTTGCCGGCCATGCAGGCCTATGGCAGCCTGACACGTGGTGACATTTtCCAAATTAAGgAGATGCTCAGGCGGAACAATTGCCGGCCATGCAGGCCAGGCTAACCCCGCCTGCtgCAaCACCACCACCACCACcA
>athaller182
aacagcatgaagttctacaaggtgcaaggcagatgcttactgcatgctgtatggatgcagagtgtgcaccagtccagaaagcacgaggcaccccgtttcacatgtgccagatgaataaatgtgctgcacgccttatttcttgtgtagaaccttctggctgcacgtaatgatgtaaagccagctcactttggcatagataatactataactggctttgaataaaactataatatttactcggcaattctagaaaggagtcttaatgaaagtggacATACCGTCTCCTtAAACACTGCGGCAGCTTGTCACATTGTTAGTTAATTCATCCTAGTGCTTTCCATTGCTTGAAATAGTCCCGCTTACCAAATCAGGCTGTTCGCAGGAATGTTTTATTGCAAATTTTGGGAAAAAGCGTAGtcGTGACTTTGAAGCATTGTCACTGATTCAAAAAGGTGGCATATCTCCTTTGTGCAGTACCAATGCAGTTAGTGCTGATAAGCTGGTTGATGTTCTGCTTAGCCTATGTATTTGCAAGCTATGAAAAGGAAGCCAGCAAGAAGTCAGAGTACTTAAAAAaTAAATCTAAGGAAGGGCAGTTGCTTCTTGTGGTGACACCAGCAGAAGACGACTGTCACCACACTGCTTTGTACATAAATGATATGTGATAACAAAGAAAGCGTTTATGACATGTTATGGCATTCCATTTTTCGTTGCTGTGCTTTtCTTATAGTGCATTTTGTGgCTTCTTTCGTGTGCAAATTTGTTATGGCCTAGTGTAGTTTAAAAaTGTAGAAAAGTTTGACAAGGCGATTTCATCTACCATGATCGTGATATCATGCCGAGTGATTTCAGTTGTGTAATTTAGCTTTTACATGTGTTCAGTTATTGCACACTTTTtAtGGCATTAGACAGAATTTGCTAAAGAAGAaTGCAGCAGTCATTGTGATATGCAATGTTGTCTATAGAGGATCTGTGTTACTACCATTGCAGTGAACATTCCAGTGCAaCcTACCATCCATTTCTGTTGCAAACTCTGAACCAAAATTTAATGTGTCACACACCATGCTCAGATGAAGATTACAAACCAACAATGAAAAACAGCCATTTCATTTTGGAGCAGATTGTAACAACAGCAAACACACTGATGTTGATATCTGCCTTCAAATGACTGTAGTTTTGTTGATAGAATCTTAGCGTCAGATGTGTTGGATGTTAAAGTCCGACTTCAAACTGTACGACAGTAGGACTGCAACATCACCCAAAATTGTTCAAACAGATCGCATATTATAAAATTATGGAGTACTGACAAGAACCCTTCATGTTTAGCTGCCCACTTTTATtGAAGGGCCAGTAAACTGGCTCAGACTTTTtCTtGcACCCcACAAACAaGCTTGCTAATtCATACAGTAGACTACGGCAATCACATTTGCcGAATATTACAGTGCTGTGTGTTGAGCGgACCCTCCATTTtGAAAAaCAAATCTCACACCtGTTTCCCTCACCTGATCAaTCCTCTTCGTACATGCACAGTGACGATAGCTTGCCAATAGACAATGTTACGCACCACTGAACTCGTCAATTGGTTCTTTGCACTACAAAATGGCACTTTGACCCTGCGGGGGTGCAGTTTCAGCAGAGCAGCCTAAATTTTGATTTTTCTGTGCTGCCCTCTGCCGTTTTGTAGAGCCCGAAACTACAAGAGAAGCGATATTGCCAGAATGAAGGCCTCCAAAACCATGAGGTGTCTCACTACTTTACTGCAAGAAAAAAAGTGCTCCACGCTTTCTGCCTGTACCAATATGACACGTACTCACGTGGGGCAAGTCCCGCTCTATCGTTGATTGTGCGCAGATTACGTATCACGGATGtcGAGTCATGTTGTTGAAGTAGGCGGAGTCACGACGACGTGGTACTCTTTCCCTCCCCGAGAAAAGGGGAGCGAGCGCCTGTGCGAAAATTCGAAACTGACTGAAATGGATGTTTTAACCTCTGTAACATCCTTATTGTAGTACCACATATTCGCAAAATTCTTGCAGTAGCATGTTCACATAGCAAAAGTGCGCATATTTCTCTTCACTAAAACGTTCGGACATCAGGGTTGTTTACTAGCCCTTAAAAAAAaGTGGTCAGGGGAGGCTGTCCTCTCAAGAACATGTGTGACATTGAGATTGTTATTTTGCTGCAAAGGTTATGCATACCCATAAAAATGTTTGAGAATTTGCTAGCAGATATGTATGATTGTATAGTCCAACAGTAGCAACATGTGACAGTTTGTATGATGTCCACAACAAAGTTACCTGTCCCAGTCAAGCTCAGAGATGAGATGTTATTTtCAGAGAACTATAGATGCTATTTtCCTTCTTGCACAGAAaAaGTGTGTACAAAACTGAaCAGCATGGAAAGCAATCCTGC
>athaller183
aacagcatgaagttctacaaggtgcaaggcagatgcttactgcatgctgtatggatgcagagtgtgcaccagtccagaaagcacgaggcaccccgtttcacatgtgccagatgaataaatgtgctgcacgccttatttcttgtgtagaaccttctggctgcacgtaatgatgtaaagccagctcactttggcatagataatactataactggctttgaataaaactataatatttactcggcaattctagaaaggagtcttaatgaaagtggacATACCGTCTCCTtAAACACTGCGGCAGCTTGTCACATTGTTAGTTAATTCATCCTAGTGCTTTCCATTGCTTGAAATAGTCCCGCTTACCAAATCAGGCTGTTCGCAGGAATGTTTTATTGCAAATTTTGGGAAAAAGCGTAGtcGTGACTTTGAAGCATTGTCACTGATTCAAAAAGGTGGCATATCTCCTTTGTGCAGTACCAATGCAGTTAGTGCTGATAAGCTGGTTGATGTTCTGCTTAGCCTATGTATTTGCAAGCTATGAAAAGGAAGCCAGCAAGAAGTCAGAGTACTTAAAAAaTAAATCTAAGGAAGGGCAGTTGCTTCTTGTGGTGACACCAGCAGAAGACGACTGTCACCACACTGCTTTGTACATAAATGATATGTGATAACAAAGAAAGCGTTTATGACATGTTATGGCATTCCATTTTTCGTTGCTGTGCTTTtCTTATAGTGCATTTTGTGgCTTCTTTCGTGTGCAAATTTGTTATGGCCTAGTGTAGTTTAAAAaTGTAGAAAAGTTTGACAAGGCGATTTCATCTACCATGATCGTGATATCATGCCGAGTGATTTCAGTTGTGTAATTTAGCTTTTACATGTGTTCAGTTATTGCACACTTTTtAtGGCATTAGACAGAATTTGCTAAAGAAGAaTGCAGCAGTCATTGTGATATGCAATGTTGTCTATAGAGGATCTGTGTTACTACCATTGCAGTGAACATTCCAGTGCAaCcTACCATCCATTTCTGTTGCAAACTCTGAACCAAAATTTAATGTGTCACACACCATGCTCAGATGAAGATTACAAACCAACAATGAAAAACAGCCATTTCATTTTGGAGCAGATTGTAACAACAGCAAACACACTGATGTTGATATCTGCCTTCAAATGACTGTAGTTTTGTTGATAGAATCTTAGCGTCAGATGTGTTGGATGTTAAAGTCCGACTTCAAACTGTACGACAGTAGGACTGCAACATCACCCAAAATTGTTCAAACAGATCGCATATTATAAAATTATGGAGTACTGACAAGAACCCTTCATGTTTAGCTGCCCACTTtcGCAGGAAGACCAACAAAGTTCGTTGCACGTTCCtCCTAGTTGCCGCGGGTCCTTCAGGAAaGATGaTGTCATCAACTGtCCGGTGCCTATGGCAGCCTGACACGTGGTGACATTTTCCAAATTAAGGAGATGCTCAGGCGGAaCAaTTGCCGGCCATGCAGGCCTATGGCAGCCTGACACGTGGTGACATTTtCCAAATTAAGgAGATGCTCAGGCGGAACAATTGCCGGCCATGCAGGCCAGGCTAACCCCGCCTGCtgCAaCACCACCACCACCACcA
>athaller184
CGTGCCGAAACAGTGGTCACTCCTCTGACCACGAGATCTCTCTGCTTGCGGAAGCTtCGAACTTCTCAAAAaGAAGACGCGACTCGGCTCCCcCCTCGCGTCAGtgTtGGCCGCGtCAGCAGCGACGACGaGAAAaGAGCAGGCAGCAGCAGAACGACTGGCAACGCGTTCCTCTCTGAGCGAGACCATGGCGTtCCAGAGGCCATtCCTCATCAtCCTGAAGCGTGAAGAGCCCGGCCAGCCCTGGGGATTCAGGGTCtCCGGTGGGGCAGACCTGGCTAcGCCCCCcAGGGTGGACAAGGTGGTCgACGGGGGTCTTGCGGCGCTGCAGGGAATGCACGAGGGCGACCTCATCATACAGGTGGGGAAGCACAACGTCCAGGATCTGACCGAGACCCGTATCAACTCGCTGCTCGCACAGCCTGCCAAGAGGCTCGAAGTCTTCATCGTCAGAGAAGACTTTCTCCAGAAGCCGAGAAAGGGCGAGCCCTCGACAGTGAAGGCCGTTGTACACAACCAGTACAACTCGCCCCTGCAGCTCTACTCGCAGGAAAAAGTCGCCGAGACTTTGGCCTATCACGCCCAGGCCATCACCGCCGAGGACGGGGTCAACAACATCCAACCCGTGGGGCTGCCCCAGAACCTCGTTCGCTCCGCTGTCCTACAGGCTCTGAGCGAAGACGACATTGGTGGAAACCCATATCGAACCGCGAACGGGACAACTGCAGTGCAGAGGACTACTGCTCCTCCAACACCTCCACCGAAACCGCGGCCTCCATCTTATAGCGGAGGACCGCCGCAACCAGAGAGGCCGTACTCTTCGTCCGGGCACCACGTGACATTCTCCAACCCGGGAACTCCCGGCACGCCACCTATCCAGCAGCATCACACCTACATACCACCTCCACCACCACTGCATACCTACCAGCAGCCTAGCTACCAACAGTTCAGCTACCAACAACCAGCTTATGAACAGCAGCCAGTTTACCATCAACAACCAGCCAGCTATCCGGTcagcacgcgcggcagagcagctacgaagaggtcgatcagcgtcagcagcagattcgggaagccgagttgaggcagcgtcaatacgaggaagagcggctgcagcaggcgcagtacgaagaagggcgcttccgccagccgccacaggacttccggcgtgtcgagtttgaggccgagcagaggaggcttcgcgaagaagaggagcgccgccgacgcgtgattcaggaggaagagagcaagaggcgccaggaggaggtaCtGCGCcAAaGGCGACTCGAGCAGGAGGAGCAGGAGCGCCAGCGGCGTCAGGAGCAGCAGGAGTACGAGCAGTACCAGCAGCACCAGCAGCAGTACCAGCGATACCTCGAGGAGCAGAAGCGTAGGGACGAGGAGCTGAGGCGGaggaacttagagcagaatcaagtacagcagcaagaagccgcccgccgccggcagctcgaggagcaacagcgaagagcgcagcagcagcagcagcaacaacaacaacatcaggtgcgcttccagaacgcccagcgggaaccgctgaacgtgcagcaagcccagcaagaggcccaaaggcgctttcagccaagtgcagctgtggccagctcgccccagcaccaggagcaggtgggctctcaagCTCAGcgctgggagaCTAGAaTCTGGgAGgAaCAGCAGgCcAGgATGCCcGgCACACcACTAGgATCGCCcACcGTCTCACGCCGGGCacgcgacaacgtgtggccgccaaaGGAaTCGAGCGTGCGATGGACTCCTAAGACGGgATTTtCTCCGCAACTGACACGTCAAAGTTCGCAGGGCGCCAAGCAGTTCGTGTGGCCACCGCCAAAGTCCGGCGTGGCCAATGGAGATGACGGCGGCTTCCCGTATCGGCCTCCGAGCCGCTCggccgtgaacgcgtggcacccgccacagtcgcccacgtcgggctcgcggacgccgccgttcgcgcgctccccgtctctgggtcgccgcacgcgcgacatcgcctggccgccgccacagcccgaggcgtcaCccAAATTTGTGCCGCGGCCAGTGAGCCGCAGCGGCCTGCACCGGCCCGACGAGTTCATCCACCAGAACGCCAGCTGTGGCGTGCCGCCCACCTACAGGCCACCGCCAAATTCCTCCCAGTACCTGTAGATCGCCTTTCCTCGGAGCCACGTAGGGTTCCCCTACGTTCTCCCACCGTACAGGAGATGTGCGGGAACGCTACACAACACCTCCACGCCCTAACACTgcgtgccgtcccgttgttccctccgttttcccttcgcgcacacacgcttgctcctcagaccacggcctctttcgcatgctcacgctatttgtcgagctaatcttaatgagccattttaacggcacatatttgttcattcgtcttgggtgattaccagtcagagactcgcagcatggattttcttgcgtgtgttcatgtcataaactttgcgtcagtgatttaattaaaggtaacggcgtattgggctatattagagctggaggtcgtGgTCTGTGgagccggttaacaCCcGACGTGgTATGCTAGATAAAaTATGGGgAGTGTTtAGgTACGTGgCATtCcTGgTGCATGTtCTtCGAaCGTtCTtGGgTATCTTTTTTttCCTTgaactaaagacagctttcttgaccgcctgctcgaaactataaggcgtggtagcgagaaacagttgataaaatacaaataaattactagcatgaagtttacacatgtattaattgaaatgaaagaagAaaGCTGCCAGGTTGACGCATTTAGAATATGCTCAGCTGCAAATGTATGATCCATCCGTGAACAGGATAGTCAACaacatgcggcgagaacttgcaccagagacgGgcacacacacTGCGaatctttcagaccgGgattgttgccgacgagctaaaggagatcatcctgggcagctgcaccgcgggacttgttaccaatagagagactttctcgagaagttcgacactacttatttaagtttgtctgtgttatgtaaagcccgtccattcgcggatcgtacatgcgttctccaccattgcccggtaggccatttgttttattcttaagtggaaaccaattCACAGAGCACcGCTtACGCATGgCTGTtCGTGgAAAAaaGAAaTCATTTTttATAATTAACAATATACGAGATGAAAaGCTTTtACAAACTACACGCGCGTACACTTTAAAAGAAAAGCTGTgataaggtaccgaagggcaaagtgttttcaatttcgagtgccaattacATTTTTttGCCAAGGTGGCTTGATGAACTAACATCTATTGCCCTCCGTCTTCTGTCTAGGATTATACAATGACGCAGCTGTTTTTACTCTGCACATATTCTGCCTCAACATTTACTAAAACAAACAAACGCATACTAACACTGACTCTGGAGCAGCGGGCCACAGATCACGCCTTTACCAAGCGgTGTGCTgTCcTtGTtAAagtCGggaCGCcgAaTgcgCaTGTgaTgcGTgaCctgctaCctctgtcaGgAaagagAaGgAacaTtaTtaGgcTCTTGCAAAAATCTCGGTTGATAACGACATAGCTTTAGGCAAGCACGCATTTTCTttttttCtGTtATcGCCTCTCTTTGGGTtCTGTtttttaCGTTtATgTTT
>athaller185
CCACCAGGCAGgAAGAAAGCAACGAGCGCTCTTGGAAGGCAGCTCCACCCACAGGGTTGACACGCGGTTCCCCGTCCGTGCCGCAGCTCCTGACTCATCAGGCTGTTGTCGCCTCACCATTGAAGTATCGGTTTTCTGGGCTCCGAAAAGCACGTCAGGATGTTCGAGCTTCCGCCAGAAGACTTTCTCCAGAAGCCGAGAAAGGGCGAGCCCTCGACAGTGAAGGCCGTTGTACACAACCAGTACAACTCGCCCCTGCAGCTCTACTCGCAGGAAAAAGTCGCCGAGACTTTGGCCTATCACGCCCAGGCCATCACCGCCGAGGACGGGGTCAACAACATCCAACCCGTGGGGCTGCCCCAGAACCTCGTTCGCTCCGCTGTCCTACAGGCTCTGAGCGAAGACGACATTGGTGGAAACCCATATCGAACCGCGAACGGGACAACTGCAGTGCAGAGGACTACTGCTCCTCCAACACCTCCACCGAAACCGCGGCCTCCATCTTATAGCGGAGGACCGCCGCAACCAGAGAGGCCGTACTCTTCGTCCGGGCACCACGTGACATTCTCCAACCCGGGAACTCCCGGCACGCCACCTATCCAGCAGCATCACACCTACATACCACCTCCACCACCACTGCATACCTACCAGCAGCCTAGCTACCAACAGTTCAGCTACCAACAACCAGCTTATGAACAGCAGCCAGTTTACCATCAACAACCAGCCAGCTATCCGGTcagcacgcgcggcagagcagctacgaagaggtcgatcagcgtcagcagcagattcgggaagccgagttgaggcagcgtcaatacgaggaagagcggctgcagcaggcgcagtacgaagaagggcgcttccgccagccgccacaggacttccggcgtgtcgagtttgaggccgagcagaggaggcttcgcgaagaagaggagcgccgccgacgcgtgattcaggaggaagagagcaagaggcgccaggaggaggtaCtGCGCcAAaGGCGACTCGAGCAGGAGGAGCAGGAGCGCCAGCGGCGTCAGGAGCAGCAGGAGTACGAGCAGTACCAGCAGCACCAGCAGCAGTACCAGCGATACCTCGAGGAGCAGAAGCGTAGGGACGAGGAGCTGAGGCGGaggaacttagagcagaatcaagtacagcagcaagaagccgcccgccgccggcagctcgaggagcaacagcgaagagcgcagcagcagcagcagcaacaacaacaacatcaggtgcgcttccagaacgcccagcgggaaccgctgaacgtgcagcaagcccagcaagaggcccaaaggcgctttcagccaagtgcagctgtggccagctcgccccagcaccaggagcaggtgggctctcaagCTCAGcgctgggagaCTAGAaTCTGGgAGgAaCAGCAGgCcAGgATGCCcGgCACACcACTAGgATCGCCcACcGTCTCACGCCGGGCacgcgacaacgtgtggccgccaaaGGAaTCGAGCGTGCGATGGACTCCTAAGACGGgATTTtCTCCGCAACTGACACGTCAAAGTTCGCAGGGCGCCAAGCAGTTCGTGTGGCCACCGCCAAAGTCCGGCGTGGCCAATGGAGATGACGGCGGCTTCCCGTATCGGCCTCCGAGCCGCTCggccgtgaacgcgtggcacccgccacagtcgcccacgtcgggctcgcggacgccgccgttcgcgcgctccccgtctctgggtcgccgcacgcgcgacatcgcctggccgccgccacagcccgaggcgtcaCccAAATTTGTGCCGCGGCCAGTGAGCCGCAGCGGCCTGCACCGGCCCGACGAGTTCATCCACCAGAACGCCAGCTGTGGCGTGCCGCCCACCTACAGGCCACCGCCAAATTCCTCCCAGTACCTGTAGATCGCCTTTCCTCGGAGCCACGTAGGGTTCCCCTACGTTCTCCCACCGTACAGGAGATGTGCGGGAACGCTACACAACACCTCCACGCCCTAACACTgcgtgccgtcccgttgttccctccgttttcccttcgcgcacacacgcttgctcctcagaccacggcctctttcgcatgctcacgctatttgtcgagctaatcttaatgagccattttaacggcacatatttgttcattcgtcttgggtgattaccagtcagagactcgcagcatggattttcttgcgtgtgttcatgtcataaactttgcgtcagtgatttaattaaaggtaacggcgtattgggctatattagagctggaggtcgtGgTCTGTGgagccggttaacaCCcGACGTGgTATGCTAGATAAAaTATGGGgAGTGTTtAGgTACGTGgCATtCcTGgTGCATGTtCTtCGAaCGTtCTtGGgTATCTTTTTTttCCTTgaactaaagacagctttcttgaccgcctgctcgaaactataaggcgtggtagcgagaaacagttgataaaatacaaataaattactagcatgaagtttacacatgtattaattgaaatgaaagaagAaaGCTGCCAGGTTGACGCATTTAGAATATGCTCAGCTGCAAATGTATGATCCATCCGTGAACAGGATAGTCAACaacatgcggcgagaacttgcaccagagacgGgcacacacacTGCGaatctttcagaccgGgattgttgccgacgagctaaaggagatcatcctgggcagctgcaccgcgggacttgttaccaatagagagactttctcgagaagttcgacactacttatttaagtttgtctgtgttatgtaaagcccgtccattcgcggatcgtacatgcgttctccaccattgcccggtaggccatttgttttattcttaagtggaaaccaattCACAGAGCACcGCTtACGCATGgCTGTtCGTGgAAAAaaGAAaTCATTTTttATAATTAACAATATACGAGATGAAAaGCTTTtACAAACTACACGCGCGTACACTTTAAAAGAAAAGCTGTgataaggtaccgaagggcaaagtgttttcaatttcgagtgccaattacATTTTTttGCCAAGGTGGCTTGATGAACTAACATCTATTGCCCTCCGTCTTCTGTCTAGGATTATACAATGACGCAGCTGTTTTTACTCTGCACATATTCTGCCTCAACATTTACTAAAACAAACAAACGCATACTAACACTGACTCTGGAGCAGCGGGCCACAGATCACGCCTTTACCAAGCGgTGTGCTgTCcTtGTtAAagtCGggaCGCcgAaTgcgCaTGTgaTgcGTgaCctgctaCctctgtcaGgAaagagAaGgAacaTtaTtaGgcTCTTGCAAAAATCTCGGTTGATAACGACATAGCTTTAGGCAAGCACGCATTTTCTttttttCtGTtATcGCCTCTCTTTGGGTtCTGTtttttaCGTTtATgTTT
>athaller186
CGTGCCGAAACAGTGGTCACTCCTCTGACCACGAGATCTCTCTGCTTGCGGAAGCTtCGAACTTCTCAAAAaGAAGACGCGACTCGGCTCCCcCCTCGCGTCAGtgTtGGCCGCGtCAGCAGCGACGACGaGAAAaGAGCAGGCAGCAGCAGAACGACTGGCAACGCGTTCCTCTCTGAGCGAGACCATGGCGTtCCAGAGGCCATtCCTCATCAtCCTGAAGCGTGAAGAGCCCGGCCAGCCCTGGGGATTCAGGGTCtCCGGTGGGGCAGACCTGGCTAcGCCCCCcAGGGTGGACAAGGTGGTCgACGGGGGTCTTGCGGCGCTGCAGGGAATGCACGAGGGCGACCTCATCATACAGGTGGGGAAGCACAACGTCCAGGATCTGACCGAGACCCGTATCAACTCGCTGCTCGCACAGCCTGCCAAGAGGCTCGAAGTCTTCATCGTCAGAGAAGACTTTCTCCAGAAGCCGAGAAAGGGCGAGCCCTCGACAGTGAAGGCCGTTGTACACAACCAGTACAACTCGCCCCTGCAGCTCTACTCGCAGGAAAAAGTCGCCGAGACTTTGGCCTATCACGCCCAGGCCATCACCGCCGAGGACGGGGTCAACAACATCCAACCCGTGGGGCTGCCCCAGAACCTCGTTCGCTCCGCTGTCCTACAGGCTCTGAGCGAAGACGACATTGGTGGAAACCCATATCGAACCGCGAACGGGACAACTGCAGTGCAGAGGACTACTGCTCCTCCAACACCTCCACCGAAACCGCGGCCTCCATCTTATAGCGGAGGACCGCCGCAACCAGAGAGGCCGTACTCTTCGTCCGGGCACCACGTGACATTCTCCAACCCGGGAACTCCCGGCACGCCACCTATCCAGCAGCATCACACCTACATACCACCTCCACCACCACTGCATACCTACCAGCAGCCTAGCTACCAACAGTTCAGCTACCAACAACCAGCTTATGAACAGCAGCCAGTTTACCATCAACAACCAGCCAGCTATCCGGtGAATCACGCGTCGGCGGCGCTCCTCTTCTTCGCGAAGCCTCCTCTGCTCGGCCTCAAACTCGACACGCCGGAAGTCCTGTGGCGGCTGGCGGAAGCGCCcTtCTTCGTACTGCGCCTGCTGCAGCCGCTCTTCCTCGTATTGACGCTGCCTCAaCTCGGCTTCCCGAaTCTGCTGCTGACGCTGATCGACCTCTTCGTAGCTGCT
>athaller187
CCACCAGGCAGgAAGAAAGCAACGAGCGCTCTTGGAAGGCAGCTCCACCCACAGGGTTGACACGCGGTTCCCCGTCCGTGCCGCAGCTCCTGACTCATCAGGCTGTTGTCGCCTCACCATTGAAGTATCGGTTTTCTGGGCTCCGAAAAGCACGTCAGGATGTTCGAGCTTCCGCCAGAAGACTTTCTCCAGAAGCCGAGAAAGGGCGAGCCCTCGACAGTGAAGGCCGTTGTACACAACCAGTACAACTCGCCCCTGCAGCTCTACTCGCAGGAAAAAGTCGCCGAGACTTTGGCCTATCACGCCCAGGCCATCACCGCCGAGGACGGGGTCAACAACATCCAACCCGTGGGGCTGCCCCAGAACCTCGTTCGCTCCGCTGTCCTACAGGCTCTGAGCGAAGACGACATTGGTGGAAACCCATATCGAACCGCGAACGGGACAACTGCAGTGCAGAGGACTACTGCTCCTCCAACACCTCCACCGAAACCGCGGCCTCCATCTTATAGCGGAGGACCGCCGCAACCAGAGAGGCCGTACTCTTCGTCCGGGCACCACGTGACATTCTCCAACCCGGGAACTCCCGGCACGCCACCTATCCAGCAGCATCACACCTACATACCACCTCCACCACCACTGCATACCTACCAGCAGCCTAGCTACCAACAGTTCAGCTACCAACAACCAGCTTATGAACAGCAGCCAGTTTACCATCAACAACCAGCCAGCTATCCGGtGAATCACGCGTCGGCGGCGCTCCTCTTCTTCGCGAAGCCTCCTCTGCTCGGCCTCAAACTCGACACGCCGGAAGTCCTGTGGCGGCTGGCGGAAGCGCCcTtCTTCGTACTGCGCCTGCTGCAGCCGCTCTTCCTCGTATTGACGCTGCCTCAaCTCGGCTTCCCGAaTCTGCTGCTGACGCTGATCGACCTCTTCGTAGCTGCT
>athaller188
GGCGTACGTTGTCCACGTCGAagTAAACGTTGCTTTGGGCCTTAAACCCATCAACTAACCGGTGAAAATGCGCGAGTGCATATCTGTTCACGTTGGACAAGCGGGCGTCCAGATCGGCAATGCCTGCTGGGAGCTCTACTGCCTGGAGCATGGCATTCAGCCCGACGGCCAGATGCCCAGTGACAAGACGATCGGcGGAGGCGACGACTCCTTcAACACTTTCTTcAGTGAGACCGGAGCCGGCAAGCACGTGCCCCGCGCTGTATACGTcGACCTCGAACCCACGGTTGTCGACGAAGTCCGTACCGGCACCTACAGGCAGCTGTTCCACCCTGAGCAGCTGATCACTGGCAAAGAAGATGCAGCAAACAACTATGCTCGCGGCCACTACACGATCGGCAAGGAGATTGTGGATCTGGTGCTGGACCGGATCAGGAAGCTGGCAGACCAGTGCACGGGACTGCAGGGTTTCCTCATCTTTCACAGCTTTGGAGGTGGCACCGGCTCGGGCTTCACCTCGCTTCTCATGGAGCGCCTCTCGGTGGACTACGGCAAGAAGTCCAAGCTCGAGTTTGCCATCTACCCAGCCCCACAGGTCTCCACAGCAGTCGTGGAACCCTACAACTCcATTCTCACCACtCACACCACtCTcGAgCATTCAGACTGtGCTTTCATGGTCGACAAcGAGGCAATCTaTGACAtaTGCCGGCGaAACCTCGACATTGAAAGGCCCACCTACACGAATCTCAACAGGCTCATCGGCCAGATcGTtTCCTCtATCACTGCCTCTCTGCGgTTcGATGGTGCCCTGAAcGTcGACCTGACaGAGTTCCAGACCAACTTGGTGCCCTACCCTCGCATCCACTTCCCCcTCGTCACCTATGCTCCaGTCAtCtCTgCCGAGAAaGCCTACCAtGAGCAGCTgACGTcGCTGAgATCACcAaCtCCTGcTTTGAGCCTGCCAACCAGATGGTAAaGTGTGACCCCCGTCACGGAAAGTACATGGCCTGCTGTCTCCTGTACCGAGGGGATGTTGTGCctAAGGAtGTAAATGCaGCcATTGCGGCCATCAAGACCAAGCGCACGATCCAGTTTGTGGACTGGTGCCCcACTGGATTTAAGGTGGgCATCAACTACCAGCCCCCGACTGTTGTACCCGGTGGCGACcTCGCCAAGGTTCAGCGTGCTGTGTGCATGCTGTCAAACACAACAGCCATAGCAGAGGCCTGGGCACgtCTCGACCACAAGTTtGACCTCATGTATGCCAAGCGGGCGTTTGTtcACTGGTATGTCGGtGAAGGCATGGAgAAGGCGAGTTTTCCGAAGCCAGGGAGGACTTGGCTGCCCTCGAGAAGGActACGaGgAGGTTGGCATcGACTCTGCAGAGGGTGCTGAAGATGATGGTGGGGAGgAgTTTTGAGGAAaGGCGTCGTTGCCCGCcTGCTCAGGGC
>athaller189
ggagccggcaagcacgtgcctcgtgccgtctatgtcgacctcgaacccacagtcgttgacgaagtccgtactggcacgtaCaGgcagCtGTttcaCCccgagcagctgatcactGgcAaGgAagatgcagcAaacAactatGCtCGCGgCcACtACACAaTCGgCAaGgAGATtGTGgATCTGgTGCTGgACcGgATCAGgAaGCTGgCAGACcAGTGCACGGgACTGCAGGgTTtCcTCATCTtCcACAGCTTtGgAGgTGGCACCGGCTCGGGCTTCACCTCGCTTCTCATGGAGCGCCTCTCGGTGGACTACGGCAAGAAGTCCAAGCTCGAGTTTGCCATCTACCCAGCCCCACAGGTCTCCACAGCAGTCGTGGAACCCTACAACTCcATTCTCACCACtCACACCACtCTcGAgCATTCAGACTGtGCTTTCATGGTCGACAAcGAGGCAATCTaTGACAtaTGCCGGCGaAACCTCGACATTGAAAGGCCCACCTACACGAATCTCAACAGGCTCATCGGCCAGATcGTtTCCTCtATCACTGCCTCTCTGCGgTTcGATGGTGCCCTGAAcGTcGACCTGACaGAGTTCCAGACCAACTTGGTGCCCTACCCTCGCATCCACTTCCCCcTCGTCACCTATGCTCCaGTCAtCtCTgCCGAGAAaGCCTACCAtGAGCAGCTgACGTcGCTGAgATCACcAaCtCCTGcTTTGAGCCTGCCAACCAGATGGTAAaGTGTGACCCCCGTCACGGAAAGTACATGGCCTGCTGTCTCCTGTACCGAGGGGATGTTGTGCctAAGGAtGTAAATGCaGCcATTGCGGCCATCAAGACCAAGCGCACGATCCAGTTTGTGGACTGGTGCCCcACTGGATTTAAGGTGGgCATCAACTACCAGCCCCCGACTGTTGTACCCGGTGGCGACcTCGCCAAGGTTCAGCGTGCTGTGTGCATGCTGTCAAACACAACAGCCATAGCAGAGGCCTGGGCACgtCTCGACCACAAGTTtGACCTCATGTATGCCAAGCGGGCGTTTGTtcACTGGTATGTCGGtGAAGGCATGGAgAAGGCGAGTTTTCCGAAGCCAGGGAGGACTTGGCTGCCCTCGAGAAGGActACGaGgAGGTTGGCATcGACTCTGCAGAGGGTGCTGAAGATGATGGTGGGGAGgAgTTTTGAGGAAaGGCGTCGTTGCCCGCcTGCTCAGGGC
>athaller190
GGCGTACGTTGTCCACGTCGAagTAAACGTTGCTTTGGGCCTTAAACCCATCAACTAACCGGTGAAAATGCGCGAGTGCATATCTGTTCACGTTGGACAAGCGGGCGTCCAGATCGGCAATGCCTGCTGGGAGCTCTACTGCCTGGAGCATGGCATTCAGCCCGACGGCCAGATGCCCAGTGACAAGACGATCGGcGGAGGCGACGACTCCTTcAACACTTTCTTcAGTGAGACCGGAGCCGGCAAGCACGTGCCCCGCGCTGTATACGTcGACCTCGAACCCACGGTTGTCGACGAAGTCCGTACCGGCACCTACAGGCAGCTGTTCCACCCTGAGCAGCTGATCACTGGCAAAGAAGATGCAGCAAACAACTATGCTCGCGGCCACTACACGATCGGCAAGGAGATTGTGGATCTGGTGCTGGACCGGATCAGGAAGCTGGCAGACCAGTGCACGGGACTGCAGGGTTTCCTCATCTTTCACAGCTTTGGAGGTGGCACCGGCTCGGGCTTCACCTCGCTTCTCATGGAGCGCCTCTCGGTGGACTACGGCAAGAAGTCCAAGCTCGAGTTTGCCATCTACCCAGCCCCACAGGTCTCCACAGCAGTCGTGGAACCCTACAACTCcATTCTCACCACtCACACCACtCTcGAgCATTCAGACTGtGCTTTCATGGTCGACAAcGAGGCAATCTaTGACAtaTGCCGGCGaAACCTCGACATTGAAAGGCCCACCTACACGAATCTCAACAGGCTCATCGGCCAGATcGTtTCCTCtATCACTGCCTCTCTGCGgTTcGATGGTGCCCTGAAcGTcGACCTGACaGAGTTCCAGACCAACTTGGTGCCCTACCCTCGCATCCACTTCCCCcTCGTCACCTATGCTCCaGTCAtCtCTgCCGAGAAaGCCTACCAtGAGCAGCTgACGTcGCTGAgATCACcAaCtCCTGcTTTGAGCCTGCCAACCAGATGGTAAaGTGTGACCCcCGCcacggcaagtacatggcctgctgtctcctgtaccgaggggatgTtgTtCctAAGGATGTAAaTGCTGCTATTGCGGCTATCAAGACCAAGCGCACGATCCAGTTtGTGGACTGGTGCCCCAcTGGATTCAAGGTtGGCATCAACtaCcA
>athaller191
ggagccggcaagcacgtgcctcgtgccgtctatgtcgacctcgaacccacagtcgttgacgaagtccgtactggcacgtaCaGgcagCtGTttcaCCccgagcagctgatcactGgcAaGgAagatgcagcAaacAactatGCtCGCGgCcACtACACAaTCGgCAaGgAGATtGTGgATCTGgTGCTGgACcGgATCAGgAaGCTGgCAGACcAGTGCACGGgACTGCAGGgTTtCcTCATCTtCcACAGCTTtGgAGgTGGCACCGGCTCGGGCTTCACCTCGCTTCTCATGGAGCGCCTCTCGGTGGACTACGGCAAGAAGTCCAAGCTCGAGTTTGCCATCTACCCAGCCCCACAGGTCTCCACAGCAGTCGTGGAACCCTACAACTCcATTCTCACCACtCACACCACtCTcGAgCATTCAGACTGtGCTTTCATGGTCGACAAcGAGGCAATCTaTGACAtaTGCCGGCGaAACCTCGACATTGAAAGGCCCACCTACACGAATCTCAACAGGCTCATCGGCCAGATcGTtTCCTCtATCACTGCCTCTCTGCGgTTcGATGGTGCCCTGAAcGTcGACCTGACaGAGTTCCAGACCAACTTGGTGCCCTACCCTCGCATCCACTTCCCCcTCGTCACCTATGCTCCaGTCAtCtCTgCCGAGAAaGCCTACCAtGAGCAGCTgACGTcGCTGAgATCACcAaCtCCTGcTTTGAGCCTGCCAACCAGATGGTAAaGTGTGACCCcCGCcacggcaagtacatggcctgctgtctcctgtaccgaggggatgTtgTtCctAAGGATGTAAaTGCTGCTATTGCGGCTATCAAGACCAAGCGCACGATCCAGTTtGTGGACTGGTGCCCCAcTGGATTCAAGGTtGGCATCAACtaCcA
>athaller192
ATTTAAACACTCCAAGTTAAAAaCACGGACCAAGTGTGCACAGCGCGCTCGATCAGTGGTAGAAGTTCATAATTTAAAaCACTCTAAGCGTGCAtAGCATGTTtAGTCAACTTCTtCAATGATGGGCCCGGACCGCTGCTGTTGTGTCGAgAAaCCACCGTGTTTCCTACTGGCATCGCCCTGATGCATCCTGGTCATGTATGGCCCACAGAACTGTTGTAGTTCCTTGAGCTTGTCTTCGTACTCGTCCTTtTCGGCGAGGCTATTGCTGTCGATCCAGGTGATGATTTGGCTACACTTCTCCAGGACATtGTCCTTGTCGCTtTGCGACATCTTGCTTCCGGCCTCCTCGACAGCCTGCTTCACGCTGTAAGCGTACGATTCCAGAGCATTCCTGGAAGCCACCCGCTCCCTCTGGGCATCATCTTCCTGCTTGAACCGCTCAGCCTCCGAGAGCATCCTGTCAATTTcTtCCTTGCTGAGGCGTCCTTTGTCATTCGTGATgcGGATGCTCTCCTGCCTTCCCGTGCTCTGGTCcTTGGCCGAGACGTGCAaGaTGCCGTtGgCGTCCATGTCGAAaGTAaCCTCGATCTTGGGGaTGCCGCgAGGCGCTGgTGGGATGCCCTtCAGGTtGAAGGTGCCcaGAaGATGGTTGTCCTtCGtCATGGCACGCTCTCCTtCAAaCaCCTGAaCAGTGaCcGCTGGCTGgTTATCaGAaTAAGTGgTGAaCACCTGGgACGTCTTGCACGGGATGCGCGTGTTGCGCTGAaCGATGCGGGTCATCACGCCTCCGGCGgTCTCGATGCCCAGAGACAGGGGAGCGACGTCTaCGAGGAGGACGTCCCGGATGCTTTCGCTGTtGTCCCCACTCAgCACGGCCGCCTGGACCGCAGCTCCGTAGGCAACAGCTtCGTCTGGGTtGATGCCCATCGaCAGTTCTTTTCCGTTGAAGAAGTCtCGCAGCAGCTTCTGCACCTTGGGTATGCGAGTtGAaCCTCCGACCAGGaCAACGTCgTGGATCTGAGATTTGtCCATCTtAGCGTCCtGCAAGGCCCGCTCGAcGGgTCCcaGAGTGCTGCGGAaCAGGTCgaTGCACAGCTCCTCGAAGCGCGCCCGGGTGATCTTGGTGTAGAAGTCGATGCCCTCGTGCAGAGCGTCAATCTCGATGCTCGCTTCAGTCGAGCTGGACAGAGTCCGCTTGGCGCGCTCGCACGCCGTGCGTAGTCTCcGCACGGCTCGTGCGTTCTtGCTgATGTCCcGACGGTGCTTTCGCTTAAaCTCTTCCACGAaGTGGGCCACcATTCGGTtGTCGAaGTCTTCACCGCCCAAGTGCGTGTCGCCCGCGGTCGAaCGGACTTCGAaCATGGAGCCCTGGTCGATGGTCAGCACCGAGACGTCGAAGGTGCCGCCTCCGAGGTCGAAAaaTGAGGaCGTTCTTCTCACCTCGGAGGTTCTTGTCGAGTCCGTAGGCCAGCGCCGCGGCCGTCGGTTCGTTGATGATGCGCAGCACGTTAAGACCGGCGATGGCTCCAGCGTCCTTGGTCGCCTGCCTCTGaGAATCGTTGAAGTAAGCTGGCACcGTGATGACGGCGTCTCTGACCTTTtGTtCCcAaGTAcGCTtCCGCGGTCTCCCTCaTCTTGGTCAACaCCATGgCGCTGAtCTCcTCCGGGTTGAaCCGCTTCTtCTCACCcTtGAaCTCGACGcA
>athaller193
GTAGGAAACACGGTGGTTCCTCGACACAACAGCAGCGGTCCGGGCCCATCATTGAAGAAGTTGACTAAGCATGCTGTGCACGCTTAGAGTGTTTTAAATTATGAACTTCCCCCACTGaTcGaGcGCGCTGTGCACACTTGGTCCGTGTTTTtAaCTGGCATCGCCCTGATGCATCCTGGTCATGTATGGCCCACAGAACTGTTGTAGTTCCTTGAGCTTGTCTTCGTACTCGTCCTTtTCGGCGAGGCTATTGCTGTCGATCCAGGTGATGATTTGGCTACACTTCTCCAGGACATtGTCCTTGTCGCTtTGCGACATCTTGCTTCCGGCCTCCTCGACAGCCTGCTTCACGCTGTAAGCGTACGATTCCAGAGCATTCCTGGAAGCCACCCGCTCCCTCTGGGCATCATCTTCCTGCTTGAACCGCTCAGCCTCCGAGAGCATCCTGTCAATTTcTtCCTTGCTGAGGCGTCCTTTGTCATTCGTGATgcGGATGCTCTCCTGCCTTCCCGTGCTCTGGTCcTTGGCCGAGACGTGCAaGaTGCCGTtGgCGTCCATGTCGAAaGTAaCCTCGATCTTGGGGaTGCCGCgAGGCGCTGgTGGGATGCCCTtCAGGTtGAAGGTGCCcaGAaGATGGTTGTCCTtCGtCATGGCACGCTCTCCTtCAAaCaCCTGAaCAGTGaCcGCTGGCTGgTTATCaGAaTAAGTGgTGAaCACCTGGgACGTCTTGCACGGGATGCGCGTGTTGCGCTGAaCGATGCGGGTCATCACGCCTCCGGCGgTCTCGATGCCCAGAGACAGGGGAGCGACGTCTaCGAGGAGGACGTCCCGGATGCTTTCGCTGTtGTCCCCACTCAgCACGGCCGCCTGGACCGCAGCTCCGTAGGCAACAGCTtCGTCTGGGTtGATGCCCATCGaCAGTTCTTTTCCGTTGAAGAAGTCtCGCAGCAGCTTCTGCACCTTGGGTATGCGAGTtGAaCCTCCGACCAGGaCAACGTCgTGGATCTGAGATTTGtCCATCTtAGCGTCCtGCAAGGCCCGCTCGAcGGgTCCcaGAGTGCTGCGGAaCAGGTCgaTGCACAGCTCCTCGAAGCGCGCCCGGGTGATCTTGGTGTAGAAGTCGATGCCCTCGTGCAGAGCGTCAATCTCGATGCTCGCTTCAGTCGAGCTGGACAGAGTCCGCTTGGCGCGCTCGCACGCCGTGCGTAGTCTCcGCACGGCTCGTGCGTTCTtGCTgATGTCCcGACGGTGCTTTCGCTTAAaCTCTTCCACGAaGTGGGCCACcATTCGGTtGTCGAaGTCTTCACCGCCCAAGTGCGTGTCGCCCGCGGTCGAaCGGACTTCGAaCATGGAGCCCTGGTCGATGGTCAGCACCGAGACGTCGAAGGTGCCGCCTCCGAGGTCGAAAaaTGAGGaCGTTCTTCTCACCTCGGAGGTTCTTGTCGAGTCCGTAGGCCAGCGCCGCGGCCGTCGGTTCGTTGATGATGCGCAGCACGTTAAGACCGGCGATGGCTCCAGCGTCCTTGGTCGCCTGCCTCTGaGAATCGTTGAAGTAAGCTGGCACcGTGATGACGGCGTCTCTGACCTTTtGTtCCcAaGTAcGCTtCCGCGGTCTCCCTCaTCTTGGTCAACaCCATGgCGCTGAtCTCcTCCGGGTTGAaCCGCTTCTtCTCACCcTtGAaCTCGACGcA
>athaller194
ATTTAAACACTCCAAGTTAAAAaCACGGACCAAGTGTGCACAGCGCGCTCGATCAGTGGTAGAAGTTCATAATTTAAAaCACTCTAAGCGTGCAtAGCATGTTtAGTCAACTTCTtCAATGATGGGCCCGGACCGCTGCTGTTGTGTCGAgAAaCCACCGTGTTTCCTACTGGCATCGCCCTGATGCATCCTGGTCATGTATGGCCCACAGAACTGTTGTAGTTCCTTGAGCTTGTCTTCGTACTCGTCCTTtTCGGCGAGGCTATTGCTGTCGATCCAGGTGATGATTTGGCTACACTTCTCCAGGACATtGTCCTTGTCGCTtTGCGACATCTTGCTTCCGGCCTCCTCGACAGCCTGCTTCACGCTGTAAGCGTACGATTCCAGAGCATTCCTGGAAGCCACCCGCTCCCTCTGGGCATCATCTTCCTGCTTGAACCGCTCAGCCTCCGAGAGCATCCTGTCAATTTcTtCCTTGCTGAGGCGTCCTTTGTCATTCGTGATgcGGATGCTCTCCTGCCTTCCCGTGCTCTGGTCCTTGGCCGAGACGTGCAAGACGTCCCAGGTGTTCACCACTTATTCTGATAACCAGCCAGCGGTCACTGTTCAGGTGTTTGAAGGAGAGCGTGCCATGACGAAGGACAACCATCTTCTGGGCACATTCAACCTGAAGGGCATCCCACCAGCGCCTCGCGGCATCCCCAA
>athaller195
GTAGGAAACACGGTGGTTCCTCGACACAACAGCAGCGGTCCGGGCCCATCATTGAAGAAGTTGACTAAGCATGCTGTGCACGCTTAGAGTGTTTTAAATTATGAACTTCCCCCACTGaTcGaGcGCGCTGTGCACACTTGGTCCGTGTTTTtAaCTGGCATCGCCCTGATGCATCCTGGTCATGTATGGCCCACAGAACTGTTGTAGTTCCTTGAGCTTGTCTTCGTACTCGTCCTTtTCGGCGAGGCTATTGCTGTCGATCCAGGTGATGATTTGGCTACACTTCTCCAGGACATtGTCCTTGTCGCTtTGCGACATCTTGCTTCCGGCCTCCTCGACAGCCTGCTTCACGCTGTAAGCGTACGATTCCAGAGCATTCCTGGAAGCCACCCGCTCCCTCTGGGCATCATCTTCCTGCTTGAACCGCTCAGCCTCCGAGAGCATCCTGTCAATTTcTtCCTTGCTGAGGCGTCCTTTGTCATTCGTGATgcGGATGCTCTCCTGCCTTCCCGTGCTCTGGTCCTTGGCCGAGACGTGCAAGACGTCCCAGGTGTTCACCACTTATTCTGATAACCAGCCAGCGGTCACTGTTCAGGTGTTTGAAGGAGAGCGTGCCATGACGAAGGACAACCATCTTCTGGGCACATTCAACCTGAAGGGCATCCCACCAGCGCCTCGCGGCATCCCCAA
>athaller196
cgccaaggcaagaaccacaaaatgcgtattgtagtgtttgttggtagtcccattgagaccgattcgaaagagctcaccaagctcgccaaacggttgaaaagaaagTGAaTGTAGACATtGtAAaCTTtGGGgAaGACAaCATCAaCACAGAGAaGCTGgCAaCATtCATCAaCACGCTGAaTGgAAAaGATGgCAGTgGttcccacctagtgactgtaccaccgggccaccaaactcacttgtccgacgcactcatcagctctccggtgattcaaggcgaggacggtacaggtggcattggattaggtgttggtggctttgaatttggtgttgatccaaatgaggaCCcAGAaCTAGCCcTGgCATtACGTGTGTCcATGgAaGAaCAGCGCcAGCGCcAGgAGgACGATGCcAGgCGGgCAGCTGCCAACTCTGCCAAGGAAGcAACTCAGGCTCcTtCTACAGCTGAGGCAGAATCTGGCTCGAGTGAGGtaCGGCTGCTGGAAaGAGCCCTAGCTATGTCTATGGAAACAGATCCAGCTCCTCCAaCTACAACTGCCAGCTtGCcAGAcTtCTCAGCAaTGACAGAGgATGaCAAATTGCATATGCCATGCAGATGTCTCTCCAGCAGACACAGCcTGACGGTCCTTCTACAAGGGCAGCACCTGCAGTAGTTGTCAAGGAGGAGCCCATGGAGACGGACGAATCCGAAGAGCTCAAGaaGGTAGGCCACACCTAATGGGTtGgTGGCGAATACTcTGCCTGCCcTtGAGCTGTGCTCTTCAaCCCATTGAAGCTTCAGTGACGGCCGTTGTGCAGGAtGAGGCAGAGTCCGAAGACTACGAGATGATTCGGGACCCcGCCTTCCTGCTGTATGTCCTTGAAAACCTCCCTGGTGTGGACCCCcAGAGCGAGACTGTCCGCAATGCACTGGGAGAGCTCACCCAGGGAGACACGGCCAAGAAGGACAAGgATGGCCAAAaCAAGgCgAaTAGAGCGAGGACAacAGTAGCCATAACACCTGCTtGACTCTGCCTCTCCTCTTCTTCTTTTTT
>athaller197
cgccaaggcaagaaccacaaaatgcgtattgtagtgtttgttggtagtcccattgagaccgattcgaaagagctcaccaagctcgccaaacggttgaaaagaaagTGAaTGTAGACATtGtAAaCTTtGGGgAaGACAaCATCAaCACAGAGAaGCTGgCAaCATtCATCAaCACGCTGAaTGgAAAaGATGgCAGTgGttcccacctagtgactgtaccaccgggccaccaaactcacttgtccgacgcactcatcagctctccggtgattcaaggcgaggacggtacaggtggcattggattaggtgttggtggctttgaatttggtgttgatccaaatgaggaCCcAGAaCTAGCCcTGgCATtACGTGTGTCcATGgAaGAaCAGCGCcAGCGCcAGgAGgACGATGCcAGgCGGgCAGCTGCCAACTCTGCCAAGGAAGcAACTCAGGCTCcTtCTACAGCTGAGGCAGAATCTGGCTCGAGTGAGGtaCGGCTGCTGGAAaGAGCCCTAGCTATGTCTATGGAAACAGATCCAGCTCCTCCAaCTACAACTGCCAGCTtGCcAGAcTtCTCAGCAaTGACAGAGgATGaCAAATTGCATATGCCATGCAGATGTCTCTCCAGCAGACACAGCcTGACGGTCCTTCTACAAGGGCAGCACCTGCAGTAGTTGTCAAGGAGGAGCCCATGGAGACGGACGAATCCGAAGAGCTCAAGAAGTGACGGCCGTTGTGCAGGATGAGGCAGAGTCCGAAGACTACGAGATGATTCGGGACCCCGCcTTCCTGCTGTATGTCCTTGAAAACCTCCcTGGTGTGGaCCCCcAGAGCGAGACTGTCCGCAATGCACTGG
>athaller198
cttAtATATAGgCAaCcTTttCTtCGTAGCTGCTAGTGTATCTtGTATtGCAaCAGAGCCcTATtATAGTATTGTTAtCTGCAgttcccacctagtgactgtaccaccgggccaccaaactcacttgtgacgcactcatcagctctccggtgattcaaggcgaggacggtacaggtggcattggattaggtgttggtggctttgaatttggtgttgatccaaatgaggaCCcAGAaCTAGCCcTGgCATtACGTGTGTCcATGgAaGAaCAGCGCcAGCGCcAGgAGgACGATGCCAGgCGGgCAGCTGCCAACTCTGCCAAGGAAGcAACTCAGGCTCCcTtCTACAGCTGAGGCAGAATCTGGCTCGAGTGAGGtaCGGCTGCTGGAAaGAGCCCTAGCTATGTCTATGGAAACAGATCCAGCTCCTCCAaCTACAACTGCCAGCTtGCcAGAcTtCTCAGCAaTGACAGAGgATGaCAAATTGCATATGCCATGCAGATGTCTCTCCAGCAGACACAGCcTGACGGTCCTTCTACAAGGGCAGCACCTGCAGTAGTTGTCAAGGAGGAGCCCATGGAGACGGACGAATCCGAAGAGCTCAAGaaGGTAGGCCACACCTAATGGGTtGgTGGCGAATACTcTGCCTGCCcTtGAGCTGTGCTCTTCAaCCCATTGAAGCTTCAGTGACGGCCGTTGTGCAGGAtGAGGCAGAGTCCGAAGACTACGAGATGATTCGGGACCCcGCCTTCCTGCTGTATGTCCTTGAAAACCTCCCTGGTGTGGACCCCcAGAGCGAGACTGTCCGCAATGCACTGGGAGAGCTCACCCAGGGAGACACGGCCAAGAAGGACAAGgATGGCCAAAaCAAGgCgAaTAGAGCGAGGACAacAGTAGCCATAACACCTGCTtGACTCTGCCTCTCCTCTTCTTCTTTTTT
>athaller199
cttAtATATAGgCAaCcTTttCTtCGTAGCTGCTAGTGTATCTtGTATtGCAaCAGAGCCcTATtATAGTATTGTTAtCTGCAgttcccacctagtgactgtaccaccgggccaccaaactcacttgtgacgcactcatcagctctccggtgattcaaggcgaggacggtacaggtggcattggattaggtgttggtggctttgaatttggtgttgatccaaatgaggaCCcAGAaCTAGCCcTGgCATtACGTGTGTCcATGgAaGAaCAGCGCcAGCGCcAGgAGgACGATGCCAGgCGGgCAGCTGCCAACTCTGCCAAGGAAGcAACTCAGGCTCCcTtCTACAGCTGAGGCAGAATCTGGCTCGAGTGAGGtaCGGCTGCTGGAAaGAGCCCTAGCTATGTCTATGGAAACAGATCCAGCTCCTCCAaCTACAACTGCCAGCTtGCcAGAcTtCTCAGCAaTGACAGAGgATGaCAAATTGCATATGCCATGCAGATGTCTCTCCAGCAGACACAGCcTGACGGTCCTTCTACAAGGGCAGCACCTGCAGTAGTTGTCAAGGAGGAGCCCATGGAGACGGACGAATCCGAAGAGCTCAAGAAGTGACGGCCGTTGTGCAGGATGAGGCAGAGTCCGAAGACTACGAGATGATTCGGGACCCCGCcTTCCTGCTGTATGTCCTTGAAAACCTCCcTGGTGTGGaCCCCcAGAGCGAGACTGTCCGCAATGCACTGG
>athaller200
GTTTTTAcACCATTTTTTAAgCGGTGCATCTATTAAaCTTtGCCCTGCGCACTAAGACGAAGtATTTCtCtCAAAGTGTTCGCTATTAGGTGACACTGGGAAGCGTGTTTCAAGTAAGAGCTGAAATTCAATCGTTGAAAAATCTTCGAGCGCTTCTACAAACTTTGTTGAGGCTTCAGAGACACGTGTAATTGTCTTGATATGAGGgAATGTGAAaGCgCcgTTGGACcAAGAAGTAAAGCCACACTGACTCGGCGCCACATtATTGTTGGTAGCTTtATGCGCACTCGTCCAATGgTGCTTCAACACTCCACTTTGAaTTGAaCCGCaTAACTTGTCAGCGTGTTTTAGTCATCACTTGTTTCTTAAGCGGagAACCACACATCGAaTAGATGTTTCTtCTTTCATTTtATtAGGCACACAGCTAGGCTTTtCCAACTGATCACcACAGTTtCGATATGCCcGCGAGCGTTGaTtACCATTACTAGTACGTtGTAGATCTtctAGCCACTAAaTGGTTtGTTTTTTtCACAAaTAATTTATCCTCCTCGAACGCACAGGCGCTCTGgAACACAACCTCCGTTAATAGCACGAATGAATCCAGGTCGGCAGAAGCATCCCGCGACGCACTGGTATGTGCAGGCCTGCGgTGGGGGTTTGCCACATACTGCTGGGCAGGCGGTGCCGCACTCCACGAACTGCTCATGAGGTCCACAACGTCTCCCAGGAACAACAACTGTGATAGCAGGGAGCAAAGTTCGCATAAATGGAGGAAAATATTTGTCAAGTGACACAAATTTGTGAGCATACCAGATAGGCCTAATTACGTGTCACCAAATGACTGCAGTATGTTATGAGACCCATTATGAAAGCAGCCTGCGCTGTCTCTTTAAAGGCAGAACGCCAATATGAGGTTGGAGTGGCTAGCTATGCCTGTTtGCTTGTGTGATTACGTATTTtCGtCAaCCACGATAACGAGCTCCCAGTGCACGCGCACACGAAATCGCAAaGCAGCCTATTGAaGATATAAaTATTGTTGTGCGAGAGTA
>athaller201
GTaTtCAAAGTtGTTTtcGaCGGAAAAaCACAAGCTTGGgCcTCTAcGCAAAagaGTGAACTACAAaGCaTCTtCAAGTGTtGGgTgTTTtAAGAagCacGAAAAaGTGTTCGCTATTAGGTGACACTGGGAAGCGTGTTTCAAGTAAGAGCTGAAATTCAATCGTTGAAAAATCTTCGAGCGCTTCTACAAACTTTGTTGAGGCTTCAGAGACACGTGTAATTGTCTTGATATGAGGgAATGTGAAaGCgCcgTTGGACcAAGAAGTAAAGCCACACTGACTCGGCGCCACATtATTGTTGGTAGCTTtATGCGCACTCGTCCAATGgTGCTTCAACACTCCACTTTGAaTTGAaCCGCaTAACTTGTCAGCGTGTTTTAGTCATCACTTGTTTCTTAAGCGGagAACCACACATCGAaTAGATGTTTCTtCTTTCATTTtATtAGGCACACAGCTAGGCTTTtCCAACTGATCACcACAGTTtCGATATGCCcGCGAGCGTTGaTtACCATTACTAGTACGTtGTAGATCTtctAGCCACTAAaTGGTTtGTTTTTTtCACAAaTAATTTATCCTCCTCGAACGCACAGGCGCTCTGgAACACAACCTCCGTTAATAGCACGAATGAATCCAGGTCGGCAGAAGCATCCCGCGACGCACTGGTATGTGCAGGCCTGCGgTGGGGGTTTGCCACATACTGCTGGGCAGGCGGTGCCGCACTCCACGAACTGCTCATGAGGTCCACAACGTCTCCCAGGAACAACAACTGTGATAGCAGGGAGCAAAGTTCGCATAAATGGAGGAAAATATTTGTCAAGTGACACAAATTTGTGAGCATACCAGATAGGCCTAATTACGTGTCACCAAATGACTGCAGTATGTTATGAGACCCATTATGAAAGCAGCCTGCGCTGTCTCTTTAAAGGCAGAACGCCAATATGAGGTTGGAGTGGCTAGCTATGCCTGTTtGCTTGTGTGATTACGTATTTtCGtCAaCCACGATAACGAGCTCCCAGTGCACGCGCACACGAAATCGCAAaGCAGCCTATTGAaGATATAAaTATTGTTGTGCGAGAGTA
>athaller202
GTTTTTAcACCATTTTTTAAgCGGTGCATCTATTAAaCTTtGCCCTGCGCACTAAGACGAAGtATTTCtCtCAAAGTGTTCGCTATTAGGTGACACTGGGAAGCGTGTTTCAAGTAAGAGCTGAAATTCAATCGTTGAAAAATCTTCGAGCGCTTCTACAAACTTTGTTGAGGCTTCAGAGACACGTGTAATTGTCTTGATATGAGGgAATGTGAAaGCgCcgTTGGACcAAGAAGTAAAGCCACACTGACTCGGCGCCACATtATTGTTGGTAGCTTtATGCGCACTCGTCCAATGgTGCTTCAACACTCCACTTTGAaTTGAaCCGCaTAACTTGTCAGCGTGTTTTAGTCATCACTTGTTTCTTAAGCGGagAACCACACATCGAaTAGATGTTTCTtCTTTCATTTtATtAGGCACACAGCTAGGCTTTtCCAACTGATCACcACAGTTtCGATATGCCcGCGAGCGTTGaTtACCATTACTAGTACGTtGTAGATCTtctAGCCACTAAaTGGTTtGTTTTTTtCACAAaTAATTTATCCTCCTCGAACGCACAGGCGCTCTGgAACACAACCTCCGTTAATAGCACGAATGAATCCAGGTCGGCAGAAGCATCCCGCGACGCACTGGTATGTGCAGGCCTGCGgTGGGGGTTTGCCACATACTGCTGGGCAGGCGGTGCCGCACTCCACGAACTGCTCATGAGGTCCACAACGTCTCCCAGGAACAACAAGTTGGGCAGCAACTATtCCTAACAGCAGTGTCACAAATAGCACCACTGGGTACAGGAAACAGGACCTCATCTTCGGATTCTGAAGGCAGTTGTGTGCCACGgtACGTCGAAAAATTCAGTCGATGCGAAACCTGTACAGAACGCCG
>athaller203
GTaTtCAAAGTtGTTTtcGaCGGAAAAaCACAAGCTTGGgCcTCTAcGCAAAagaGTGAACTACAAaGCaTCTtCAAGTGTtGGgTgTTTtAAGAagCacGAAAAaGTGTTCGCTATTAGGTGACACTGGGAAGCGTGTTTCAAGTAAGAGCTGAAATTCAATCGTTGAAAAATCTTCGAGCGCTTCTACAAACTTTGTTGAGGCTTCAGAGACACGTGTAATTGTCTTGATATGAGGgAATGTGAAaGCgCcgTTGGACcAAGAAGTAAAGCCACACTGACTCGGCGCCACATtATTGTTGGTAGCTTtATGCGCACTCGTCCAATGgTGCTTCAACACTCCACTTTGAaTTGAaCCGCaTAACTTGTCAGCGTGTTTTAGTCATCACTTGTTTCTTAAGCGGagAACCACACATCGAaTAGATGTTTCTtCTTTCATTTtATtAGGCACACAGCTAGGCTTTtCCAACTGATCACcACAGTTtCGATATGCCcGCGAGCGTTGaTtACCATTACTAGTACGTtGTAGATCTtctAGCCACTAAaTGGTTtGTTTTTTtCACAAaTAATTTATCCTCCTCGAACGCACAGGCGCTCTGgAACACAACCTCCGTTAATAGCACGAATGAATCCAGGTCGGCAGAAGCATCCCGCGACGCACTGGTATGTGCAGGCCTGCGgTGGGGGTTTGCCACATACTGCTGGGCAGGCGGTGCCGCACTCCACGAACTGCTCATGAGGTCCACAACGTCTCCCAGGAACAACAAGTTGGGCAGCAACTATtCCTAACAGCAGTGTCACAAATAGCACCACTGGGTACAGGAAACAGGACCTCATCTTCGGATTCTGAAGGCAGTTGTGTGCCACGgtACGTCGAAAAATTCAGTCGATGCGAAACCTGTACAGAACGCCG
>athaller204
gtgaaaCgggTGACACTTCAgggACaaaCAGTGGAGTGTACGGCTTCAATggcgAgggTGGGGCAGTCCGCAACTTGAACTACGCTGCCGACGGCGGGgAATtCCGGgCCAGCGTACAGGGAAaCCAGCACGGCATCGACACATCCCAGAaCCTCGCCGGCGGTTTTGTCGGCGCTCTTAGAGGTGCGGTGCCGATTTCGGTGCCAGCTTCCATAGTCCCAAACGCACCATTTGCTAGGCATGACGTACCTCGTGGCGGTCACTGATACGACGGTACCATACGCACGTTTTTGGATGTGACCTATGATACGCAGTGATAACGGGAATCTAGGAAACTGAACTGGCAGACTGGGATAGTGGGTTGAAATGCTTGTAACTTTAATGACAGCATGAAAGATGGGAACCAGCAAGATAAAaCACCGGTACGATGTTGTATGTGgTTCTGTAGCTTGGTACTGTCTTTTGCTCTATTGTTATGTTCTGGGGAACGTTGGGGCACGCTTTGAGTGAGAACCACGGACAAACAGGATTTTGTTACATGATCTAACTACCACGTCCGCACCAGGGTGTCGCTGAaGTTAGCTATTCCAAAACGCAGAACAGTGTACTTTGTGCATATGCACAGgACGCCTTTGTTTAATGGATTTTCTGAGATATGCTGGAATGTGCACTTCATCTACATGTCAACGAGCGTGAACACAGAGAATTCTGTATGccccGCAATGCCATAATAGTTCTCTAAAAAGCCGTTGCTGAAAGACCAACGCGaGAGCGCTAAATCATTTAAAAGTGCAGTGTGTGTGTTTGTGTTTGTGTGTgtGCGTGTGCGTGCGTGCGgAGGGGgAGGgTCAGaTCATGTAaCAAAATCCtGTTTGTCCGTGGTTCtCACTCAAAGCGTGCCCcAAcGTTCCCCAGAACATAACAATAGAGCAAAAGACAGTACCAAGCTACAGAAGCACATACAACATCGTACCGGTGTTTTATCTTGCTGGTTCCCATCTTtCATGCTGTCATTAAAGTTACAAGCATTTCAACCCACTATCCCAGTCTGCCAGTTCAGTTTCCTAGATTCCcGTtATCACTGC
>athaller205
gtgaaaCgggTGACACTTCAgggACaaaCAGTGGAGTGTACGGCTTCAATggcgAgggTGGGGCAGTCCGCAACTTGAACTACGCTGCCGACGGCGGGgAATtCCGGgCCAGCGTACAGGGAAaCCAGCACGGCATCGACACATCCCAGAaCCTCGCCGGCGGTTTTGTCGGCGCTCTTAGAGGTGCGGTGCCGATTTCGGTGCCAGCTTCCATAGTCCCAAACGCACCATTTGCTAGGCATGACGTACCTCGTGGCGGTCACTGATACGACGGTACCATACGCACGTTTTTGGATGTGACCTATGATACGCAGTGATAACGGGAATCTAGGAAACTGAACTGGCAGACTGGGATAGTGGGTTGAAATGCTTGTAACTTTAATGACAGCATGAAAGATGGGAACCAGCAAGATAAAaCACCGGTACGATGTTGTATGTGgTTCTGTAGCTTGGTACTGTCTTTTGCTCTATTGTTATGTTCTGGGGAACGTTGGGGCACGCTTTGAGTGAGAACCACGGACAAACAGGATTTTGTTACATGATCTAACTACCACGTCCGCACCAGGGTGTCGCTGAaGTTAGCTATTCCAAAACGCAGAACAGTGTACTTTGTGCATATGCACAGgACGCCTTTGTTTAATGGATTTTCTGAGATATGCTGGAATGTGCACTTCATCTACATGTCAACGAGCGTGAACACAGAGAATTCTGTATGccccGCAATGCCATAATAGTTCTCTAAAAAGCCGTTGCTGAAAGACCAACGCGaGAGCGCTAAATCATTTAAAAGTGCAGTGTGTGTGTTTGTGTTTGTGTGTgtGCGTGTGCGTGCGTGCGgAGGGGgAGGgTCAGAGGTTGGGAaTGTTCAaTTCATGCACGTGACTTCATGTGTATTGTTATTGTTACTTGGACCTCAAAATTCTCCGCGGTAGCGTTGTCGTCCATCTTTTTtcAGTATTATGTGCcGCTTTtATATGCATTCCcGTATACATTGTGCTATTTACAAAA
>athaller206
TTGGGACTATGGAAGCTGGCACCGAAATCGGCACCATTTGCTAGGCATGACGTACCTCGTGGCGGTCACTGATACGACGGTACCATACGCACGTTTTTGGATGTGACCTATGATACGCAGTGATAACGGGAATCTAGGAAACTGAACTGGCAGACTGGGATAGTGGGTTGAAATGCTTGTAACTTTAATGACAGCATGAAAGATGGGAACCAGCAAGATAAAACACCGGTACGATGTTGTATGTGGTTCTGTAGCTTGGTACTGTCTTTTGCTCTATTGTTATGTTCTGGGGAACGTTGGGGCACGCTTTGAGTGAGAACCACGGACAAACAGGATTTTGTCCGTGATCTAACTACCACGTCCGCACCAGGGTGTCGCTGAaGTTAGCTATTCCAAAACGCAGAACAGTGTACTTTGTGCATATGCACAGgACGCCTTTGTTTAATGGATTTTCTGAGATATGCTGGAATGTGCACTTCATCTACATGTCAACGAGCGTGAACACAGAGAATTCTGTATGccccGCAATGCCATAATAGTTCTCTAAAAAGCCGTTGCTGAAAGACCAACGCGaGAGCGCTAAATCATTTAAAAGTGCAGTGTGTGTGTTTGTGTTTGTGTGTgtGCGTGTGCGTGCGTGCGgAGGGGgAGGgTCAGaTCATGTAaCAAAATCCtGTTTGTCCGTGGTTCtCACTCAAAGCGTGCCCcAAcGTTCCCCAGAACATAACAATAGAGCAAAAGACAGTACCAAGCTACAGAAGCACATACAACATCGTACCGGTGTTTTATCTTGCTGGTTCCCATCTTtCATGCTGTCATTAAAGTTACAAGCATTTCAACCCACTATCCCAGTCTGCCAGTTCAGTTTCCTAGATTCCcGTtATCACTGC
>athaller207
TTGGGACTATGGAAGCTGGCACCGAAATCGGCACCATTTGCTAGGCATGACGTACCTCGTGGCGGTCACTGATACGACGGTACCATACGCACGTTTTTGGATGTGACCTATGATACGCAGTGATAACGGGAATCTAGGAAACTGAACTGGCAGACTGGGATAGTGGGTTGAAATGCTTGTAACTTTAATGACAGCATGAAAGATGGGAACCAGCAAGATAAAACACCGGTACGATGTTGTATGTGGTTCTGTAGCTTGGTACTGTCTTTTGCTCTATTGTTATGTTCTGGGGAACGTTGGGGCACGCTTTGAGTGAGAACCACGGACAAACAGGATTTTGTCCGTGATCTAACTACCACGTCCGCACCAGGGTGTCGCTGAaGTTAGCTATTCCAAAACGCAGAACAGTGTACTTTGTGCATATGCACAGgACGCCTTTGTTTAATGGATTTTCTGAGATATGCTGGAATGTGCACTTCATCTACATGTCAACGAGCGTGAACACAGAGAATTCTGTATGccccGCAATGCCATAATAGTTCTCTAAAAAGCCGTTGCTGAAAGACCAACGCGaGAGCGCTAAATCATTTAAAAGTGCAGTGTGTGTGTTTGTGTTTGTGTGTgtGCGTGTGCGTGCGTGCGgAGGGGgAGGgTCAGAGGTTGGGAaTGTTCAaTTCATGCACGTGACTTCATGTGTATTGTTATTGTTACTTGGACCTCAAAATTCTCCGCGGTAGCGTTGTCGTCCATCTTTTTtcAGTATTATGTGCcGCTTTtATATGCATTCCcGTATACATTGTGCTATTTACAAAA
>athaller208
CGATACAgTTTCTTTTTAGGCACGCCGGACAAGTATTCGTACGAAAATCTTTCCTTGAGCAGGCGTGTAGCCATAACTACTTTTCGCAAATAAGGACTGAGTGGCCTATCTTCGAAAGAAAAGGACAACACGACAAATTCAGCACTCGGAACATCGCTATATCATGGTTCTGAAGACAAGCATAGCGGCCGTGGCCATGTCGACCTTACTTATGCTTGCTTTGTCAAGCAGTGCGGACGCGGACGGATGTGAGCCGCCGGCCTGCTACCATAAATGCGTCAGACACGGTGCCACTACAGGCAACTGTATTCGGGGAGTCTGCCAGTGCAGAGGCCACCAGAAGCGTAGCATTGAAGGTCACGTTGCGGAAAATGAAGACTAGCAAGCCATCCTTTCCGCACCATTCCCATGATGAGCCAGGAAACAGTGTACCAAGACGGCAAAACCAAAACCATGTACAGGTTCTAAAGGACGCTACATTTGCGGGCTAGAGGCACGgCTgtGTCAGCTACTCTGCGCAgTGCGAAGTACGCAGTGTGCTGcATTTcTACCACGAAGTGATAACTAATgTCTCTTTTGTTATAATAGTGCCCCGGGTTGGCGCAACTGcTCTGCTTCCGCTAACAaTTGGCCTGTCgaaaaaCGGGGCTCAcGTGCggTGAGCCATGTATCGAACGCgAAAGTGtCCAATAGTGATTTCaTAcTATTGACCAAAATCCATTCGCAACTAACAGAACTgCGAGACTATTTTGCTATAGCACTTGCCCTAACGCCTGTCTTCTGTTCCAAGTTTTGCTTCCTGAAACCCACTTAATAATTTGAAGGTCAGATACATTGAGAAGCTTTAAATATCTTTCGCGTAAGAAAATTGCCCTTATGACCTTGACCTACGTGCATTATTAGAGAACAACGTTGATACAATCCCGTGACACCAAATAAACGCTACTCGAAAaCC
>athaller209
CGATACAgTTTCTTTTTAGGCACGCCGGACAAGTATTCGTACGAAAATCTTTCCTTGAGCAGGCGTGTAGCCATAACTACTTTTCGCAAATAAGGACTGAGTGGCCTATCTTCGAAAGAAAAGGACAACACGACAAATTCAGCACTCGGAACATCGCTATATCATGGTTCTGAAGACAAGCATAGCGGCCGTGGCCATGTCGACCTTACTTATGCTTGCTTTGTCAAGCAGTGCGGACGCGGACGGATGTGAGCCGCCGGCCTGCTACCATAAATGCGTCAGACACGGTGCCACTACAGGCAACTGTATTCGGGGAGTCTGCCAGTGCAGAGGCCACCAGAAGCGTAGCATTGAAGGTCACGTTGCGGAAAATGAAGACTAGCAAGCCATCCTTTCCGCACCATTCCCATGATGAGCCAGGAAACAGTGTACCAAGACGGCAAAACCAAAACCATGTACAGGTTCTAAAGGACGCTACATTTGCGGGCTAGAGGCACGgCTgtGTCAGCTACTCTGCGCAgTGCGAAGTACGCAGTGTGCTGcATTTcTACCACGAAGTGATAACTAATgTCTCTTTTGTTATAATAGTGCCCCGGGTTGGCGCAACTGcTCTGCTTCCGCTAACAaTTGGCCTGTCgaaaaaCGGGGCTCAcGTGCggTGAGCCATGTATCGAACGCgAAAGTGtCCAATAGTGATTTCaTAcTATTGACCAAAATCCATTCGCAACTAACAGAACTgCGAGACTATTTTGCTATAGCACTTGCCCTAACGCCTGTCATCTGTTCCAAGCTTTGCTTTCTGAAAGCCACTTCATATTTTGAAGGTCAGATAGATTGAGAAGCCTAAAATATCTTTCGCGTAAGAGCATTGCCCTTATGACTTTGACCTACGTGCATTATTAGAGAACAACGTTGATCCAATctCGTGACACCAAATAAACGCTAcTCGAAaC
>athaller210
cAAgtaTTCGtAaCGAAAATCTTTCCTTGAGCAGGCGTGTAGctGTAACTACTTTTCGCAAATAAGGACTtAGgGGCCCATCTTCGAAAGAAAAGgaCgACACGACAAATTCAGCACTCGGAACATCGCTATATCATGGTTCTGAAGACAAGAaTAGCGGCCATGGCCATGTCGACTTTACTTTTGCTTGCTTTGTCAAGCAGTGCGGACGCGTACGGATGTGACCCGTCGGCCTGCTACTCAAAGTGCATCAGCCACGGTGCCTCTTCAGGCAGGTGTGTTTGGGGAGTATGCCAGTGCAGAGTCCACTACAAGCGCAGCATTGAAGGTCATGTTGCAGAAAATGAAGACTAGCAAGCTATCCTTTCCGCACCATCCCCATGATGAGCCAGGAAACAATGTACCAAGACGGCAAAACCAAAACCACGTACAGGTTCTACAGGACGCTACATTTGCGGGCTAGAGGCACGgCTgtGTCAGCTACTCTGCGCAgTGCGAAGTACGCAGTGTGCTGcATTTcTACCACGAAGTGATAACTAATgTCTCTTTTGTTATAATAGTGCCCCGGGTTGGCGCAACTGcTCTGCTTCCGCTAACAaTTGGCCTGTCgaaaaaCGGGGCTCAcGTGCggTGAGCCATGTATCGAACGCgAAAGTGtCCAATAGTGATTTCaTAcTATTGACCAAAATCCATTCGCAACTAACAGAACTgCGAGACTATTTTGCTATAGCACTTGCCCTAACGCCTGTCTTCTGTTCCAAGTTTTGCTTCCTGAAACCCACTTAATAATTTGAAGGTCAGATACATTGAGAAGCTTTAAATATCTTTCGCGTAAGAAAATTGCCCTTATGACCTTGACCTACGTGCATTATTAGAGAACAACGTTGATACAATCCCGTGACACCAAATAAACGCTACTCGAAAaCC
>athaller211
cAAgtaTTCGtAaCGAAAATCTTTCCTTGAGCAGGCGTGTAGctGTAACTACTTTTCGCAAATAAGGACTtAGgGGCCCATCTTCGAAAGAAAAGgaCgACACGACAAATTCAGCACTCGGAACATCGCTATATCATGGTTCTGAAGACAAGAaTAGCGGCCATGGCCATGTCGACTTTACTTTTGCTTGCTTTGTCAAGCAGTGCGGACGCGTACGGATGTGACCCGTCGGCCTGCTACTCAAAGTGCATCAGCCACGGTGCCTCTTCAGGCAGGTGTGTTTGGGGAGTATGCCAGTGCAGAGTCCACTACAAGCGCAGCATTGAAGGTCATGTTGCAGAAAATGAAGACTAGCAAGCTATCCTTTCCGCACCATCCCCATGATGAGCCAGGAAACAATGTACCAAGACGGCAAAACCAAAACCACGTACAGGTTCTACAGGACGCTACATTTGCGGGCTAGAGGCACGgCTgtGTCAGCTACTCTGCGCAgTGCGAAGTACGCAGTGTGCTGcATTTcTACCACGAAGTGATAACTAATgTCTCTTTTGTTATAATAGTGCCCCGGGTTGGCGCAACTGcTCTGCTTCCGCTAACAaTTGGCCTGTCgaaaaaCGGGGCTCAcGTGCggTGAGCCATGTATCGAACGCgAAAGTGtCCAATAGTGATTTCaTAcTATTGACCAAAATCCATTCGCAACTAACAGAACTgCGAGACTATTTTGCTATAGCACTTGCCCTAACGCCTGTCATCTGTTCCAAGCTTTGCTTTCTGAAAGCCACTTCATATTTTGAAGGTCAGATAGATTGAGAAGCCTAAAATATCTTTCGCGTAAGAGCATTGCCCTTATGACTTTGACCTACGTGCATTATTAGAGAACAACGTTGATCCAATctCGTGACACCAAATAAACGCTAcTCGAAaC
>athaller212
gttgggcctaagcagctgaaaTGgTtGCACcGgCGATCAGAGgTCGgCcAaCTTCGGCGATCACGCcGATAGgTCGAGCCcGAGTCcGAGCTtGTGTCcTCCcTGgTtGAaGTtCTtGCcGTCcAGCATGgTGgAGAGGgTCAGGCTGATGCCcGGTCTCAGGCGgTGCGTGAaCCcGAGCCcGATCTGACcAGAGTtGTtCACcTtCGCGCGAAcGgAGGTCTCCATgtcgaggtcgtagacgcaacccaggccgaatcgggtcgcgttcgtgccagcggtccaggccagCTGgACTCCcGTCTGCAaCTGCGGgTtCACCcGCTGAAaCACGgAGCcGgCAAaCTCcTGgCcGTCGTtGACGTtCGTGTGCAGTACGAaGTCGCcGgCcTGgAAaCCcACGgCGAaGTTtGTCTtGCTCAGCcGgTtCTtGgTCGTGTCGAAaGAGACcTGCCcGCcAGCGAGCcATCCcTGgTAGTGGAGCACGGCCGCACCGTGCACCAGTGGACCCGGAGGTCCCAGGTCGACGTCGCcGTtCAGgTGCACGTtGTCGAaCTtGTAGgCcGCcTtCagggctcccgacttcttgccagtctggggTGCGAaGTtGgCGTGgAaGgCGACTTtGAGgCcGCGCGCGAGCTtCTCcTCGCTGCAGATCTCGgTCGAGAGCGTGTtGTCGgTGTtCcATTtttCcTtGAGCGTGAGgCcGTACTCGGgAACCTTGTACTTGGTCTCGAGCGAGGCGTTCACCTTGCCGGTGTCATTGAGGCTGGTGCCGCTCACGTTGAACTCGACGCCCGTCTGGGTGGTCGACTTGCAGTCGAGCTTCACGACGCCGAAGTGGTAGTTCTTGTTGAACAGGTCGCGAGTACGGCCTcACGCTCAAGGAAAAaTGGAaCACCGACAACACGCTCTCGACCGAGATCTGCAGCGAGGAGAAGCTCGCGCGCGGCCTCAAAGTCGCCTtCCACGCCAaCTTCGCACCCcAcGACTGgCGAAGAAaGTCGGGAGGCCCTCGAaGG
>athaller213
gttgggcctaagcagctgaaaTGgTtGCACcGgCGATCAGAGgTCGgCcAaCTTCGGCGATCACGCcGATAGgTCGAGCCcGAGTCcGAGCTtGTGTCcTCCcTGgTtGAaGTtCTtGCcGTCcAGCATGgTGgAGAGGgTCAGGCTGATGCCcGGTCTCAGGCGgTGCGTGAaCCcGAGCCcGATCTGACcAGAGTtGTtCACcTtCGCGCGAAcGgAGGTCTCCATgtcgaggtcgtagacgcaacccaggccgaatcgggtcgcgttcgtgccagcggtccaggccagCTGgACTCCcGTCTGCAaCTGCGGgTtCACCcGCTGAAaCACGgAGCcGgCAAaCTCcTGgCcGTCGTtGACGTtCGTGTGCAGTACGAaGTCGCcGgCcTGgAAaCCcACGgCGAaGTTtGTCTtGCTCAGCcGgTtCTtGgTCGTGTCGAAaGAGACcTGCCcGCcAGCGAGCcATCCcTGgTAGTGGAGCACGGCCGCACCGTGCACCAGTGGACCCGGAGGTCCCAGGTCGACGTCGCcGTtCAGgTGCACGTtGTCGAaCTtGTAGgCcGCcTtCagggctcccgacttcttgccagtctggggTGCGAaGTtGgCGTGgAaGgCGACTTtGAGgCcGCGCGCGAGCTtCTCcTCGCTGCAGATCTCGgTCGAGAGCGTGTtGTCGgTGTtCcATTtttCcTtGAGCGTGAGgCcGTACTCGGgAACCTTGTACTTGGTCTCGAGCGAGGCGTTCACCTTGCCGGTGTCATTGAGGCTGGTGCCGCTCACGTTGAACTCGACGCCCGTCTGGGTGGTCGACTTGCAGTCGAGCTTCACGACGCCGAAGTGGTAGTTCTTGTTGAACAGGTCGCGAGcctgcttgcccaagtctgcaTAGCACGgTGGGGCCATGGCGAGGtATTtCTTTGATGCGGCTTGGCAGGCAGCGTGCGAGGCCTGAGTTGGCGATGTGTAAGCCAAAGATG
>athaller214
AGTCCAGCTGGCCTGGACCGCTGGCGAAGTTTGTCTTGCTCAGCCGGTTCTTGGTCGTGTCGAAAGAGACCTGAACGGCGACGTCGACCTGGGACCTCCGGGTCCACTGGTGCACGGTGCGGCCGTGCTCCACTACCAGGGATGGCTCGCcGTtCAGgTGCACGTtGTCGAaCTtGTAGgCcGCcTtCagggctcccgacttcttgccagtctggggTGCGAaGTtGgCGTGgAaGgCGACTTtGAGgCcGCGCGCGAGCTtCTCcTCGCTGCAGATCTCGgTCGAGAGCGTGTtGTCGgTGTtCcATTtttCcTtGAGCGTGAGgCcGTACTCGGgAACCTTGTACTTGGTCTCGAGCGAGGCGTTCACCTTGCCGGTGTCATTGAGGCTGGTGCCGCTCACGTTGAACTCGACGCCCGTCTGGGTGGTCGACTTGCAGTCGAGCTTCACGACGCCGAAGTGGTAGTTCTTGTTGAACAGGTCGCGAGTACGGCCTcACGCTCAAGGAAAAaTGGAaCACCGACAACACGCTCTCGACCGAGATCTGCAGCGAGGAGAAGCTCGCGCGCGGCCTCAAAGTCGCCTtCCACGCCAaCTTCGCACCCcAcGACTGgCGAAGAAaGTCGGGAGGCCCTCGAaGG
>athaller215
AGTCCAGCTGGCCTGGACCGCTGGCGAAGTTTGTCTTGCTCAGCCGGTTCTTGGTCGTGTCGAAAGAGACCTGAACGGCGACGTCGACCTGGGACCTCCGGGTCCACTGGTGCACGGTGCGGCCGTGCTCCACTACCAGGGATGGCTCGCcGTtCAGgTGCACGTtGTCGAaCTtGTAGgCcGCcTtCagggctcccgacttcttgccagtctggggTGCGAaGTtGgCGTGgAaGgCGACTTtGAGgCcGCGCGCGAGCTtCTCcTCGCTGCAGATCTCGgTCGAGAGCGTGTtGTCGgTGTtCcATTtttCcTtGAGCGTGAGgCcGTACTCGGgAACCTTGTACTTGGTCTCGAGCGAGGCGTTCACCTTGCCGGTGTCATTGAGGCTGGTGCCGCTCACGTTGAACTCGACGCCCGTCTGGGTGGTCGACTTGCAGTCGAGCTTCACGACGCCGAAGTGGTAGTTCTTGTTGAACAGGTCGCGAGcctgcttgcccaagtctgcaTAGCACGgTGGGGCCATGGCGAGGtATTtCTTTGATGCGGCTTGGCAGGCAGCGTGCGAGGCCTGAGTTGGCGATGTGTAAGCCAAAGATG
>athaller216
GAAGAGgCAGGATAAGATCCGTCGCcGCCGCtcTgcTtGGCTTCCTTGGCCCTCTGTGCCAGGAGGCGGGCGTAGTCGGCAGCCTCCTCCTTACGCTTCTGGGTGCGCCTCTTCTTGAGGGCCACGCGACGGCGCTTGTGCTGCAGCATGGCGGGCGTGATGAGCCGCTGGATCTTTGGCGCCTTGGAGCGCTGCTTCTTGCCCTCCTTGAGGGGCAGAGGGCGACGCACAACGTACTGCCTCACGTCGTCCTCTTTGGACAGGTTGTACAGCTTGCGGATCTTGCTGGCCCGCTTGGGTCCGAGGCGGCGCGGGAGAGTTGTGTCGGTCAGGCCAGGTATTTCCTGCTCGCCCTTTTtCTTGACCACCAAGCTGATAACGCTGAGGTTGGAGTCGACAATGCAGCCACGCACCGACTTGCGCTTGCGCTCGCCGGTACGCCTTGGCCGGTAGCACGAGTGGCCCTTGGACAGGAGCAGCCGCACACGTCCAGCGGTCAGCACACCCTGCTTCATGGGAAATCCCTGCTTGTCGTTGCCTCCAGAGATGCGCACCACGTAACCCTTCCACTCATCGCCGAGACCGTCGGCCTCGACCTCCTGGCCCATTCGCTTCTCGTAGAAAATGCGTACTTTTTtCTCATCGTCAACTTCGATGAGTTTCTGGCAGCCGGTGGCTGGGTAGGAGATGTTCAGCTTCATCCCGCTTGCATTCACGCAGAACGC
>athaller217
GAAGAGgCAGGATAAGATCCGTCGCcGCCGCtcTgcTtGGCTTCCTTGGCCCTCTGTGCCAGGAGGCGGGCGTAGTCGGCAGCCTCCTCCTTACGCTTCTGGGTGCGCCTCTTCTTGAGGGCCACGCGACGACGCTTGTGCTGCAGCATGGCGGGCGTGATGAGCCGCTGGATCTTGGGCGCCTTGGAGCGCTGCTTCTTGCCCTCCTTGAGGGGCAGAGGGCGACGTACAACGTACTGCCTCACGTCGTCCTCTTTGGACAGGTTGTACAGCTTGCGGATCTTGCTGGCCCGCTTGGGTCCGAGGCGGCGCGGGAGAGTTGTGTCGGTCAGGCCAGGTATTTCCTGCTCGCCCTTTTtCTTGACCACCAAGCTGATAACGCTGAGGTTGGAGTCGACAATGCAGCCACGCACCGACTTGCGCTTGCGCTCGCCGGTACGCCTTGGCCGGTAGCACGAGTGGCCCTTGGACAGGAGCAGCCGCACACGTCCAGCGGTCAGCACACCCTGCTTCATGGGAAATCCCTGCTTGTCGTTGCCTCCAGAGATGCGCACCACGTAACCCTTCCACTCATCGCCGAGACCGTCGGCCTCGACCTCCTGGCCCATTCGCTTCTCGTAGAAAATGCGTACTTTTTtCTCATCGTCAACTTCGATGAGTTTCTGGCAGCCGGTGGCTGGGTAGGAGATGTTCAGCTTCATCCCGCTTGCATTCACGCAGAACGC
>athaller218
CCTtGGCTTCCTTGGCCCTCTGTGCCAGGAGGCGGGCGTAGTCGGCAGCCTCCTCCTTACGCTTCTGGGTGCGCCTCTTCTTGAGGGCCACGCGACGGCGCTTGTGCTGCAGCATGGCGGGCGTGATGAGCCGCTGGATCTTTGGCGCCTTGGAGCGCTGCTTCTTGCCCTCCTTGAGGGGCAGAGGGCGACGCACAACGTACTGCCTCACGTCGTCCTCTTTGGACAGGTTGTACAGCTTGCGGATCTTGCTGGCCCGCTTGGGTCCGAGGCGGCGCGGGAGAGTTGTGTCGGTCAGGCCAGGTATTTCCTGCTCGCCCTTTTtCTTGACCACCAAGCTGATAACGCTGAGGTTGGAGTCGACAATGCAGCCACGCACCGACTTGCGCTTGCGCTCGCCGGTACGCCTTGGCCGGTAGCACGAGTGGCCCTTGGACAGGAGCAGCCGCACACGTCCAGCGGTCAGCACACCCTGCTTCATGGGAAATCCCTGCTTGTCGTTGCCTCCAGAGATGCGCACCACGTAACCCTTCCACTCATCGCCGAGACCGTCGGCCTCGACCTCCTGGCCCATTCGCTTCTCGTAGAAAATGCGTACTTTTTtCTCATCGTCAACTTCGATGAGTTTCTGGCAGCCGGTGGCTGGGTAGGAGATGTTCAGCTTCATCCCGCTTGCATTCACGCAGAACGC
>athaller219
CCTtGGCTTCCTTGGCCCTCTGTGCCAGGAGGCGGGCGTAGTCGGCAGCCTCCTCCTTACGCTTCTGGGTGCGCCTCTTCTTGAGGGCCACGCGACGACGCTTGTGCTGCAGCATGGCGGGCGTGATGAGCCGCTGGATCTTGGGCGCCTTGGAGCGCTGCTTCTTGCCCTCCTTGAGGGGCAGAGGGCGACGTACAACGTACTGCCTCACGTCGTCCTCTTTGGACAGGTTGTACAGCTTGCGGATCTTGCTGGCCCGCTTGGGTCCGAGGCGGCGCGGGAGAGTTGTGTCGGTCAGGCCAGGTATTTCCTGCTCGCCCTTTTtCTTGACCACCAAGCTGATAACGCTGAGGTTGGAGTCGACAATGCAGCCACGCACCGACTTGCGCTTGCGCTCGCCGGTACGCCTTGGCCGGTAGCACGAGTGGCCCTTGGACAGGAGCAGCCGCACACGTCCAGCGGTCAGCACACCCTGCTTCATGGGAAATCCCTGCTTGTCGTTGCCTCCAGAGATGCGCACCACGTAACCCTTCCACTCATCGCCGAGACCGTCGGCCTCGACCTCCTGGCCCATTCGCTTCTCGTAGAAAATGCGTACTTTTTtCTCATCGTCAACTTCGATGAGTTTCTGGCAGCCGGTGGCTGGGTAGGAGATGTTCAGCTTCATCCCGCTTGCATTCACGCAGAACGC
>athaller220
AGAAAaTCCGTACAGGCGACTGGGTAGTTGTGAATCCCGAGAAAGTGGCCTGAGATGAAAATTGGTTCGCCATAAAAaGTGGCAGGAGTCAACATTTTGGATAAgCGGATTATTCGAAGCATATATTACCAGTAGGGATTGCGAAAGCTTCCAGACATTAGAATTAAAGAGCGAAGATGCAGTTCTCTGGCTTTTTCCTGTTTTTCCTGGTCGCTTTAGTGTCCATTTTGACCTGCACCACTGGGgCCGAAGGCTCTCAATTCTTGAGCAAGTTGATTGCATTAGCAAAAAaCTTCTGTGGCAGCAGTCTCTCCGATGAAGAGCCACCGATGAAGAAGTGACCACGCATGACATTCCACGATGAAGGGAGCGCAACTGACGCCAGCAGCCCGCTTATCAGACTCCGTCACACGTTCAGCGGCTTCGTTCCCTGCTCATACCAAGCATATGACCTTGTCACACGTGTCATGTCCTACACCAAAAGCACCTCTGgAGATAGCGCACTAGAAGAAGAAATATTATAGAATGAAAATTTGTACAATATCATGTACATTGCGTGagTGGCGCCTATTCACTGCATTGGCGACAGTTAAACAAACGCGAaTAAAACGAaCAGCTGTTtGgTTTGGGAATCGTGCTATAaTATACTTCTGTCGCGCATGTCTTTTTTTGTTGGTTTGTTTGTTTCGAGAGTACTTGTCTGGgCACTAGCAGCAGAAGCCTTCCGCTCTTGCTGTAAAgCgAGACCTGCGATTTTtAGACACACGAACAATGTTTTGGAACTTCATATTTGTCTAACTGAAGTCATAATAGCGCATATAGTATCAAGTATaCAtgagacgaaattttatgtcaccg
>athaller221
GTTGGAACCcTgTTGTTCTACTCCCtCGCTTGCCGAAAGAAAATCCgTACAGGCGACTGGGTAGTTGTGAATCCCGAGAAaGTGAATTAAAGAGCGAAGATGCAGTTCTCTGGCTTTTTCCTGTTTTTCCTGGTCGCTTtaGTGtCCATTTTGACCTGCACCACTGGGGCCGAAGGCTCTCAATtCTTGAGCAAGTTGATTGCATTAGCAAAAAaCTTCTGTGGCAGCAGTCTCTCCGATGAAGAGCCACCGATGAAGAAGTGACCACGCATGACATTCCACGATGAAGGGAGCGCAACTGACGCCAGCAGCCCGCTTATCAGACTCCGTCACACGTTCAGCGGCTTCGTTCCCTGCTCATACCAAGCATATGACCTTGTCACACGTGTCATGTCCTACACCAAAAGCACCTCTGgAGATAGCGCACTAGAAGAAGAAATATTATAGAATGAAAATTTGTACAATATCATGTACATTGCGTGaGTGGCGCCTATTCACTGCATTGGCGACAGTTAAACAAACGCGAaTAAAACGAaCAGCTGTTtGgTTTGGGAATCGTGCTATAaTATACTTCTGTCGCGCATGTCTTTTTTTGTTGGTTTGTTTGTTTCGAGAGTACTTGTCTGGgCACTAGCAGCAGAAGCCTTCCGCTCTTGCTGTAAAgCgAGACCTGCGATTTTtAGACACACGAACAATGTTTTGGAACTTCATATTTGTCTAACTGAAGTCATAATAGCGCATATAGTATCAAGTATaCAtgagacgaaattttatgtcaccg
>athaller222
AGAAAaTCCGTACAGGCGACTGGGTAGTTGTGAATCCCGAGAAAGTGGCCTGAGATGAAAATTGGTTCGCCATAAAAaGTGGCAGGAGTCAACATTTTGGATAAgCGGATTATTCGAAGCATATATTACCAGTAGGGATTGCGAAAGCTTCCAGACATTAGAATTAAAGAGCGAAGATGCAGTTCTCTGGCTTTTTCCTGTTTTTCCTGGTCGCCTTTGTGACCATTCTGaCCTGCACCCCTGGGGCCGAAGGCTCTGAATACTTGAGCAAGTTGATtGCATTGGCAAAAAACTTCTGTGGCAGCAGTCGCTCCGATGAAGAGCCACCGATGAAGAaGTGACCACGCGTGACATTCCAAGATAAAGGGAGCGCCACtGACGCCAGCCACCCgCCTATCGGGCTTCATCGCCCGTTCAACGGCTTCGTTCCCTGCTCATACCAAGcATATGACCTCGTCACACGTGTCATGTTCTACACTAGAAGCACcTTTGgAGATAACGCACTAGAAGAAATGTAATAGAATAAAAATGAGTACGATATCATGGATATAACGTAAGTGGCGCCTATTCACTGCATTGGCGGCCgTTAAGCGAACGCGAaTAAAACAAacAaGCTgTTTGGTTtCAAAATCGGg
>athaller223
GTTGGAACCcTgTTGTTCTACTCCCtCGCTTGCCGAAAGAAAATCCgTACAGGCGACTGGGTAGTTGTGAATCCCGAGAAaGTGAATTAAAGAGCGAAGATGCAGTTCTCTGGCTTTTTCCTGTTTTTCCTGGTCGCCTTTGTGACCATTCTGaCCTGCACCCCTGGGGCCGAAGGCTCTGAATACTTGAGCAAGTTGATtGCATTGGCAAAAAACTTCTGTGGCAGCAGTCGCTCCGATGAAGAGCCACCGATGAAGAaGTGACCACGCGTGACATTCCAAGATAAAGGGAGCGCCACtGACGCCAGCCACCCgCCTATCGGGCTTCATCGCCCGTTCAACGGCTTCGTTCCCTGCTCATACCAAGcATATGACCTCGTCACACGTGTCATGTTCTACACTAGAAGCACcTTTGgaGATAACGCACTAGAAGAAATGTAATAGAATAAAAATGAGTACGATATCATGGATATAACGTAAGTGGCGCCTATTCACTGCATTGGCGGCCgTTAAGCGAACGCGAaTAAAACAAacAaGCTgTTTGGTTtCAAAATCGGg
>athaller224
cTCtcAcTGCACAGCAACcACAGACAACTATGAGGAGGAGgAaCAAaCTTCATTGCGAGCCAGCAATTTGAATGGCATAGCCTAGGCCCTCTAAGTGAGGACATTGAGATCTTGCCtCTtCccTGGTTtGTAGGCCTGCTGACGAAATAAAGCTTATGCTGTGCAGCAACCTAGGTATAGTACAGGACGATGACAACATAAGCAAGGTAAGCGTTGTGGGTCAAAGAGGGCGAGGATAGTGTTTATTTTGCGATATCGAGCGACATCGACCTCCAAAAGATGAGCCAACTGGGTCAAATTAACAATAAAATCAGAACATAGAATTGCGCTTTGGAACAAATACGAAGATTTTGGACAGGAGGAAAACTGACGTCAAAAAaTTAATGAAaCAGTAACTATAGATTAACCGATGAAGTGacTATTGAAGTGGAAGGTAAAGCACCAAGGCAAGGAGACcGGGTCAAGTTCTAAaTTAGGAGCTTGCAGAGCTAAGCTAATAAATAaGAaGAAAGTTGGCAACATAAGGAACTACAATGTTAAAGAGATAAAGGCAGTGGTACAAAaGGTACAAAAAaGAGACAAAGTTtAGGAAGGAaTAAAATaGCATGCTTTAAATGGCAAGCAGAGGAAaTATTACTAACAGTTtCAGgtGTCGCAGgAAaTCTACACTGAACTATGTCGTTtgAAAaTAACCCTGGAGCAGAAGAAATATGAGCAAGAcTTGGAaGTTTTATgTGCAaCACcTGaCAaTGcTATAAaCcATTCATGCACcTCAaCAGCTCGCCaGATCACAA
>athaller225
cTCtcAcTGCACAGCAACcACAGACAACTATGAGGAGGAGgAaCAAaCTTCATTGCGAGCCAGCAATTTGAATGGCATAGCCTAGGCCCTCTAAGTGAGGACATTGAGATCTTGCCtCTtCccTGGTTtGTAGGCCTGCTGACGAAATAAAGCTTATGCTGTGCAGCAACCTAGGTATAGTACAGGACGATGACAACATAAGCAAGGTAAGCGTTGTGGGTCAAAGAGGGCGAGGATAGTGTTTATTTTGCGATATCGAGCGACATCGACCTCCAAAAGATGAGCCAACTGGGTCAAATTAACAATAAAATCAGAACATAGAATTGCGCTTTGGAACAAATACGAAGATTTTGGACAGGAGGAAAACTGACGTCAAAAAaTTAATGAAaCAGTAACTATAGATTAACCGATGAAGTGacTATTGAAGTGTTAAGTGGGTgAaCTTGTTAGCTGGTTAGTGAAGATTATAGCCcAGGAAAaGTGTGGTAAAAAaCAGACTAAGCATGGAGTGAGCATACCATCGCACGATGCGCTGAAACTCCATGCTTCGTGTGGAGTGTTGCTCGTtCCATGCTCGATTCTGTTtCCAGATTGACttATATATGTCATCTAAGCAATGTAGgTGTTCCATGTCACCTTACTGCTAATAAAAagTgCTGGAATCTGTACTAGGAAAGCAAAGTCAAAAGGATtATTt
>athaller226
GTCTgtCGAGGTGGTGATAGTtGCATgaagAAAaGGAAacAAaCGCTtGcAaCAAGGATgTAAaGggCAATAGCAGGTCATTTAtAACTGTAGCAGAGATAAaTCTGCACTCCTCTCTTTCATAAATCGGAaTTTtAtAGCCTTTCTTTTtCGTCTATGTGacTATTGAAGTGGAAGGTAAAGCACCAAGGCAAGGAGACcGGGTCAAGTTCTAAaTTAGGAGCTTGCAGAGCTAAGCTAATAAATAaGAaGAAAGTTGGCAACATAAGGAACTACAATGTTAAAGAGATAAAGGCAGTGGTACAAAaGGTACAAAAAaGAGACAAAGTTtAGGAAGGAaTAAAATaGCATGCTTTAAATGGCAAGCAGAGGAAaTATTACTAACAGTTtCAGgtGTCGCAGgAAaTCTACACTGAACTATGTCGTTtgAAAaTAACCCTGGAGCAGAAGAAATATGAGCAAGAcTTGGAaGTTTTATgTGCAaCACcTGaCAaTGcTATAAaCcATTCATGCACcTCAaCAGCTCGCCaGATCACAA
>athaller227
GTCTgtCGAGGTGGTGATAGTtGCATgaagAAAaGGAAacAAaCGCTtGcAaCAAGGATgTAAaGggCAATAGCAGGTCATTTAtAACTGTAGCAGAGATAAaTCTGCACTCCTCTCTTTCATAAATCGGAaTTTtAtAGCCTTTCTTTTtCGTCTATGTGacTATTGAAGTGTTAAGTGGGTgAaCTTGTTAGCTGGTTAGTGAAGATTATAGCCcAGGAAAaGTGTGGTAAAAAaCAGACTAAGCATGGAGTGAGCATACCATCGCACGATGCGCTGAAACTCCATGCTTCGTGTGGAGTGTTGCTCGTtCCATGCTCGATTCTGTTtCCAGATTGACttATATATGTCATCTAAGCAATGTAGgTGTTCCATGTCACCTTACTGCTAATAAAAagTgCTGGAATCTGTACTAGGAAAGCAAAGTCAAAAGGATtATTt
>athaller228
GGCAAGTGTGCGCCAGCCTTGAAGCGGGCGAAAGTCCCTGCTATCAAATGGAAGGCGATGAAACTTGAGTATAACCgaacaaattcaacagacggtgcgagacagcgtgcggccaagttgagagctctctatgccggttattcaacatgccaaatcttcagcaccatccttgatgatgaaattctcactcacatcattatacagaccaacaactacgcaCAAATtCAACAGACGGtGCGAGACAGcGTGCGGCCAAGTTGAGAGCTCTCTATGCCGGTTATTCAACAaGCCAAATCTTCAGcACCATCCTTGATGATGAAATTCTCACTcACATCATTATaCaaCCAaCAaCTACGCAAAAcagaaatgagcacggcttttctctcgacttggacgaactcaacaagttcattggcattctcatgctctttggttaccatagtcttccaaggcaaaaGctCTACTGgtGCGTCGACGAAGATGTAGgAGTGCCGTATGTAGCCAAGTGCATGaCCCGAAAtAGGTTTATtGAgaTAAAaaGGTTCTTGcACCTAGCCGaCAATAaCTtGATTGGAAAAACAACTGACCACATGTtCAAAATTCGTCCGCTCAGGAAaCATTTtGATGAAaTATTCCATGCTGcTGaaTCTCtCat
>athaller229
GGCAAGTGTGCGCCAGCCTTGAAGCGGGCGAAAGTCCCTGCTATCAAATGGAAGGCGATGAAACTTGAGTATAACCGAaCAAATtCAACAGACGGtGCGAGACAGcGTGCGGCCAAGTTGAGAGCTCTCTATGCCGGTTATTCAACAaGCCAAATCTTCAGcACCATCCTTGATGATGAAATTCTCACTcACATCATTATaCaaCCAaCAaCTACGCAAAAcagaaatgagcacggcttttctctcgacttggacgaactcaacaagttcattggcattctcatgctctttggttaccatagtcttccaaggcaaaaGctCTACTGgtGCGTCGACGAAGATGTAGgAGTGCCGTATGTAGCCAAGTGCATGaCCCGAAAtAGGTTTATtGAgaTAAAaaGGTTCTTGcACCTAGCCGaCAATAaCTtGATTGGAAAAACAACTGACCACATGTtCAAAATTCGTCCGCTCAGGAAaCATTTtGATGAAaTATTCCATGCTGcTGaaTCTCtCat
>athaller230
GGCAAGTGTGCGCCAGCCTTGAAGCGGGCGAAAGTCCCTGCTATCAAATGGAAGGCGATGAAACTTGAGTATAACCgaacaaattcaacagacggtgcgagacagcgtgcggccaagttgagagctctctatgccggttattcaacatgccaaatcttcagcaccatccttgatgatgaaattctcactcacatcattatacagaccaacaactacgcaCAAATtCAACAGACGGtGCGAGACAGcGTGCGGCCAAGTTGAGAGCTCTCTATGCCGGTTATTCAACAaGCCAAATCTTCAGcACCATCCTTGATGATGAAATTCTCACTcACATCATTATaCaaCCAaCAaCTACGCAaaattcaacagacggtgcgagacagtgtgcggccaagttgagagctctctatgccggttattcaacaagcCaaatcttcagcaccatccttgatgatgaaattctcactcacatcattatacggaccaacaactacgc
>athaller231
GGCAAGTGTGCGCCAGCCTTGAAGCGGGCGAAAGTCCCTGCTATCAAATGGAAGGCGATGAAACTTGAGTATAACCGAaCAAATtCAACAGACGGtGCGAGACAGcGTGCGGCCAAGTTGAGAGCTCTCTATGCCGGTTATTCAACAaGCCAAATCTTCAGcACCATCCTTGATGATGAAATTCTCACTcACATCATTATaCaaCCAaCAaCTACGCAaaattcaacagacggtgcgagacagtgtgcggccaagttgagagctctctatgccggttattcaacaagcCaaatcttcagcaccatccttgatgatgaaattctcactcacatcattatacggaccaacaactacgc
>athaller232
AGCCCAGGTTGATTAGCAAGCCTACTTGGCTtCCAAGAAAttcATGACATtGCCTaCcAAACTAcGGCGtcGCCACCCAGACGGCACAatCccTCTgaTCCcTtGATAACACGCCACGGGCCATCATTGACAGCACTGCTGTCATCAGCGATGgaGAaCAGTGgAcTtCtAAtaggatGACGCTCGAAGCaagggtgaatataataatgcatggctcaggagatttggccgtctgggtggcagttatttgcccgacatcaCGGCGACACGTGATACGGTGTCGCTGgcGATGCACGTGGTACGCGCGTATGACGGAAGCGCACTGtGCTCTCGCTGGTTCATTCCTTGTACAATaCAGCGCAcGTGCATATAGACAATTGTGATGcAaGTATTTttCCATTAGGCATTTGTcaCTATCCTTTCGCATaTCACcTGatCGCTTCAaTAAtatctgactaagcttctcttacagcctttgtaagacacgctaagcagtgacatgcatagggagagaaattatCtGTGCgCGcTGTccctagtcagctttgtgctcacagagtgccaactgtgagtccactggcccctacaaatgagcctgcggccgagtgaagtgcaatctttgtgagtgctttagaagcatgctgcgctattgacatgtcatgtgggcactattgcagtgtgaacttaatgcgtgtgacttattaagctccaaaggtcgatgaattcaagagatctatgaatgtcggtagctttcaagcaacgcaagttctttcggtatcctgagtcctacattttctgaccaacaaatggtccagatgtagtgtgcgaaggcatgaagaattgcgactgacattgccaTtAGTtgAaGCGgAGCTGCATGAAaTCATtCcAGgTATCTtGCTtCACGgTCACTaCAaTCAaGGgATGTtACGACAGTCGTCTTGgCTgTATATGCGgCTtCATagagaaacacccatcaacatctccggtagcattgctgttctaaacgctaccttacaattcataggtcgaccagtgtgctcccagtagaagcaacatccctacgccttgtgaagtgcttgtgcgaacacttgtcgcatcgcaaaggcgttgtgaccttgttcgaaatgaggtgttttgttgacgagttagttgtttgcaattttaaagcaagcgtgcctaaggtatttgtatgtcgaactatcgttctgcgttgtgagcgtttgcacaggtagattgagtagaatcttctatgtcgctcgacaacgtagacgtcgcatgttgttaaatgcaacgcactgaagaaTtcGCAGTGCGTATCcctgtGCcACTTtCttctagcatactatcatagaggttttttgtgCcTTTtGCGTCAaTGTGCGTGgACATATGTtAtcGTCTGCTTtCTGTACTtGTTtGTGAGACTAaTGTAaCGTGCCGCCACTggtgtgaatagttgtcatgcttttcttctcgcctcgttcgtgggtgcatgaatgatagggttttgtttatttgggtgcctcttttggccttagaatatgtcAAaaCTaTCTtACcGgCAGACTAagTGgTAGTATAGTtATACGATCAaCTtGTGgCATGTATTtACTACTCATTTttAAGCTGGGCTGTGCCGTAGTAGTTTCCACGTATCTCTAACCCCAGAAAATAGGGAGTGGAGCTTTTGTAGCATGCTTGAGAAATGCGATTGTGAAAGAAGgaTTAAATAAACGCTGATATTGTGTATTTATAAGTCCGCTTCGGCTGTTTCGAGATTAACTGTGCTTTTCTCGTTTTAACAGTGTAGGCTTAAATGGGAATGATGCAGAAGAAAGCATGATGGAAATCTTTGCACTCTTCCTCTTGCGGGCTTCAAATGAAGGTTAATCGCGTTGCCTCTTGTCATGCTAACCCTCCTCCTCCTTTGTCGCGTGGTAAACGACAATCTCGCTGGTTGAGAATGCTTGTTTCGGGGCTGAGCGTATAAGCCTGGTTGCGTTGTGTCCAAAAAGTTCTCTCGTCAGTGTCTTTGTGTGTTACGAGCGGAGCTAACCTGTACGACCGAGTGTATTTTGTTGTCCCGTGTAGTCAGGCTGTCTCGCTTGTACCTGTCGCCAGCTCACACAGCATTGTCCGTGTATGTGTTCTAGCCGTTACGCTTCAAAAaCTTTCCTTGTTAAGTTTACTCGACCATCGGCCGATCTTTGCAAGTGTATTTATGCCAACAGCTTCCGTCGAATTCTGTGTACATTGTGTAGCTCCTCCCCTACCTTCCCACAAACTCCCATTCCCCTCTTATGCCTATCTGTCAaTATGTTTCGTGTTTgCTTCGTTTGAAGTGACAGCTGTTTAGCCATTTTtAACGtATTTtAGTTT
>athaller233
AGCCCAGGTTGATTAGCAAGCCTACTTGGCTtCCAAGAAAttcATGACATtGCCTaCcAAACTAcGGCGtcGCCACCCAGACGGCACAatCccTCTgaTCCcTtGATAACACGCCACGGGCCATCATTGACAGCACTGCTGTCATCAGCGATGgaGAaCAGTGgAcTtCtAAtaggatGACGCTCGAAGCaagggtgaatataataatgcatggctcaggagatttggccgtctgggtggcagttatttgcccgacatcaCGGCGACACGTGATACGGTGTCGCTGgcGATGCACGTGGTACGCGCGTATGACGGAAGCGCACTGtGCTCTCGCTGGTTCATTCCTTGTACAATaCAGCGCAcGTGCATATAGACAATTGTGATGcAaGTATTTttCCATTAGGCATTTGTcaCTATCCTTTCGCATaTCACcTGatCGCTTCAaTAAtatctgactaagcttctcttacagcctttgtaagacacgctaagcagtgacatgcatagggagagaaattatCtGTGCgCGcTGTccctagtcagctttgtgctcacagagtgccaactgtgagtccactggcccctacaaatgagcctgcggccgagtgaagtgcaatctttgtgagtgctttagaagcatgctgcgctattgacatgtcatgtgggcactattgcagtgtgaacttaatgcgtgtgacttattaagctccaaaggtcgatgaattcaagagatctatgaatgtcggtagctttcaagcaacgcaagttctttcggtatcctgagtcctacattttctgaccaacaaatggtccagatgtagtgtgcgaaggcatgaagaattgcgactgacattgccaTtAGTtgAaGCGgAGCTGCATGAAaTCATtCcAGgTATCTtGCTtCACGgTCACTaCAaTCAaGGgATGTtACGACAGTCGTCTTGgCTgTATATGCGgCTtCATagagaaacacccatcaacatctccggtagcattgctgttctaaacgctaccttacaattcataggtcgaccagtgtgctcccagtagaagcaacatccctacgccttgtgaagtgcttgtgcgaacacttgtcgcatcgcaaaggcgttgtgaccttgttcgaaatgaggtgttttgttgacgagttagttgtttgcaattttaaagcaagcgtgcctaaggtatttgtatgtcgaactatcgttctgcgttgtgagcgtttgcacaggtagattgagtagaatcttctatgtcgctcgacaacgtagacgtcgcatgttgttaaatgcaacgcactgaagaaTtcGCAGTGCGTATCcctgtGCcACTTtCttctagcatactatcatagaggttttttgtgCcTTTtGCGTCAaTGTGCGTGgACATATGTtAtcGTCTGCTTtCTGTACTtGTTtGTGAGACTAaTGTAaCGTGCCGCCACTggtgtgaatagttgtcatgcttttcttctcgcctcgttcgtgggtgcatgaatgatagggttttgtttatttgggtgcctcttttggccttagaatatgtcAAaaCTaTCTtACcGgCAGACTAagTGgTAGTATAGTtATACGATCAaCTtGTGgCATGTATTtACTACTCATTTttAAGCTGGGCTGTGCCGTAGTAGTTTCCACGTATCTCTAaCCCcGAGAAAATAAGGAaTGGAGCTTTTGtGGCATGCTTGAGAAATGCGATTGTGAAAGAAGGgTTAAATAAACGCTGATATTGTGTCTTTTTAAGTCCACTTCGGCTGTTTAGAGATTAAGTGTGCTTTTCTGGTTTTGCTAGTGTAAGCTTAAATGGGAATGATGCAGAAGAAAGCATGATGGAAATCTTTGCACTCTTCCTCTTGCGGGCTTCAAATGAAAGTTAATCGCGTTGCCTCTTGTCACGCTAACCCTCGTCCTCCTTTGTCGCGCGGTAAACGACAATCTCGCTGGTTGAGAATGCTTGTTTCGGGGCTGAGCGTATAAGCCTGGTTGCGTTGTGTCCAAAAAGTTCTCTCGTCACTGTCTTTGTTTGTTACGAGCGGAGCTAACCTGTACGACCGAGTGTATTGTGTTGTCCCGTGTAGTCAGGCTGTCtCGCTTGTACCTGTCGCCAGCTCACACAGTATTGTCCGTGTATGTGTTCTAACCGTTAcGCTACAAAAGcTATCTTTGTTAAGTTTACTCGACCATCGGCcGAtctttgcaagtgtatttatgccaacagctccgtcgaattctgtgtacattgtgtagctcctccc
>athaller234
AGCCCAGGTTGATTAGCAAGCCTACTTGGCTtCCAAGAAAttcATGACATtGCCTaCcAAACTAcGGCGtcGCCACCCAGACGGCACAatCccTCTgaTCCcTtGATAACACGCCACGGGCCATCATTGACAGCACTGCTGTCATCAGCGATGgaGAaCAGTGgAcTtCtAAtaggatGACGCTCGAAGCaagggtgaatataataatgcatggctcaggagatttggccgtctgggtggcagttatttgcccgacatcaCGGCGACACGTGATACGGTGTCGCTGgcGATGCACGTGGTACGCGCGTATGACGGAAGCGCACTGtGCTCTCGCTGGTTCATTCCTTGTACAATaCAGCGCAcGTGCATATAGACAATTGTGATGcAaGTATTTttCCATTAGGCATTTGTcaCTATCCTTTCGCATaTCACcTGatCGCTTCAaTAAtatctgactaagcttctcttacagcctttgtaagacacgctaagcagtgacatgcatagggagagaaattatCtGTGCgCGcTGTccctagtcagctttgtgctcacagagtgccaactgtgagtccactggcccctacaaatgagcctgcggccgagtgaagtgcaatctttgtgagtgctttagaagcatgctgcgctattgacatgtcatgtgggcactattgcagtgtgaacttaatgcgtgtgacttattaagctccaaaggtcgatgaattcaagagatctatgaatgtcggtagctttcaagcaacgcaagttctttcggtatcctgagtcctacattttctgaccaacaaatggtccagatgtagtgtgcgaaggcatgaagaattgcgactgacattgccaTtAGTtgAaGCGgAGCTGCATGAAaTCATtCcAGgTATCTtGCTtCACGgTCACTaCAaTCAaGGgATGTtACGACAGTCGTCTTGgCTgTATATGCGgCTtCATagagaaacacccatcaacatctccggtagcattgctgttctaaacgctaccttacaattcataggtcgaccagtgtgctcccagtagaagcaacatccctacgccttgtgaagtgcttgtgcgaacacttgtcgcatcgcaaaggcgttgtgaccttgttcgaaatgaggtgttttgttgacgagttagttgtttgcaattttaaagcaagcgtgcctaaggtatttgtatgtcgaactatcgttctgcgttgtgagcgtttgcacaggtagattgagtagaatcttctatgtcgctcgacaacgtagacgtcgcatgttgttaaatgcaacgcactgaagaaTtcGCAGTGCGTATCcctgtGCcACTTtCttctagcatactatcatagaggtttttgtgCcTTttGCGTCAaTGTGCGTGgACATATGTtAtcGTCTGCTTtCTGTACTtGTTtGTGAGACTAaTGTAaCGTGCCGCCACTGATGTGAATAGTTGTCATGCTTTTCTTCTCGCCTCGTTCGTGGGTACTCTGGCTGCTGCATGAATGGTAGGGTTTTGTTTATTTGGGTGCCTCTTTTGGCTTGAGAATCTCTCCAAACTATCTTACCGGCAGACTAGGTGGTAGTATAGTTATACGATCAACTTGTGGCATGTATTTACTACTCACTTTCAAGCTGGGCTGTGCCGTTGTAGTTTCCACGTATCTCTAACCCGAGAAAATAAGGAaTGGAGCTTTTGtGGCATGCTTGAGAAATGCGATTGTGAAAGAAGGgTTAAATAAACGCTGATATTGTGTCTTTTTAAGTCCACTTCGGCTGTTTAGAGATTAAGTGTGCTTTTCTGGTTTTGCTAGTGTAAGCTTAAATGGGAATGATGCAGAAGAAAGCATGATGGAAATCTTTGCACTCTTCCTCTTGCGGGCTTCAAATGAAAGTTAATCGCGTTGCCTCTTGTCACGCTAACCCTCGTCCTCCTTTGTCGCGCGGTAAACGACAATCTCGCTGGTTGAGAATGCTTGTTTCGGGGCTGAGCGTATAAGCCTGGTTGCGTTGTGTCCAAAAAGTTCTCTCGTCACTGTCTTTGTTTGTTACGAGCGGAGCTAACCTGTACGACCGAGTGTATTGTGTTGTCCCGTGTAGTCAGGCTGTCtCGCTTGTACCTGTCGCCAGCTCACACAGTATTGTCCGTGTATGTGTTCTAACCGTTAcGCTACAAAAGcTATCTTTGTTAAGTTTACTCGACCATCGGCcGAtctttgcaagtgtatttatgccaacagctccgtcgaattctgtgtacattgtgtagctcctccc
>athaller235
[truncated: 4,074,630 more chars]
