# Supplementary material for: Bioinformatic prediction of G protein-coupled receptor encoding sequences from the transcriptome of the foreleg, including the Haller’s organ, of the cattle tick, Rhipicephalus australis
Source: PLoS One. 2017 Feb 23;12(2):e0172326. doi: 10.1371/journal.pone.0172326 (PMC5322884; doi:10.1371/journal.pone.0172326)
Supplement: S3 File — Overall transcriptome characterization using Blastx and Pfam. (XLSX) [file pone.0172326.s003.xlsx]

## Sheet: BlastXhits
UnigeneID	UniRef100 hit	perc identity	length	mismatches	gap opens	q. start	q. end	s. start	s. end	E-value	Bit Score	Protein Name	Organism
athaller1	UniRef100_V5H0L3	83.33	36	6	0	520	627	79	114	1e-09	64.7	Uncharacterized protein	Ixodes ricinus (Common tick)
athaller3	UniRef100_Q6WNX4	100	172	0	0	116	631	1	172	5e-123	360	Ferritin (EC 1.16.3.1)	Rhipicephalus microplus (Cattle tick) (Boophilus microplus)
athaller4	UniRef100_A0A131YSJ8	97.69	173	4	0	2	520	40	212	2e-122	359	Large subunit ribosomal protein L5e	Rhipicephalus appendiculatus (Brown ear tick)
athaller5	UniRef100_A0A0P5N6M9	77.61	67	14	1	258	61	59	125	1e-37	107	Uncharacterized protein (Fragment)	Daphnia magna
athaller6	UniRef100_UPI000771925F	82.08	106	18	1	420	103	22	126	4e-47	162	No Description	NA
athaller8	UniRef100_V5IJP7	88.64	44	5	0	1757	1888	1	44	6e-15	84.3	Putative m.fossilis 5.8s rrna (Uncharacterized protein)	Ixodes ricinus (Common tick)
athaller14	UniRef100_A0A0Y0AXC4	100	99	0	0	662	366	135	233	1e-57	169	Tropomyosin	Rhipicephalus microplus (Cattle tick) (Boophilus microplus)
athaller15	UniRef100_A0A131Z6U4	98.27	173	3	0	76	594	27	199	9e-111	360	Myosin heavy chain 6/7 (Fragment)	Rhipicephalus appendiculatus (Brown ear tick)
athaller16	UniRef100_A0A131YGT1	98.91	548	6	0	1644	1	664	1211	0	851	Myosin heavy chain 6/7	Rhipicephalus appendiculatus (Brown ear tick)
athaller19	UniRef100_A0A131XP57	46.77	789	398	5	2787	484	4842	5629	8e-165	549	Putative titin (Fragment)	Ixodes ricinus (Common tick)
athaller20	UniRef100_A0A131ZAX5	80.82	73	14	0	617	399	1	73	3e-18	89	Uncharacterized protein (Fragment)	Rhipicephalus appendiculatus (Brown ear tick)
athaller21	UniRef100_A0A131ZAX5	80.82	73	14	0	617	399	1	73	2e-18	89.4	Uncharacterized protein (Fragment)	Rhipicephalus appendiculatus (Brown ear tick)
athaller22	UniRef100_A0A131ZAX5	80.95	63	12	0	258	70	6	68	1e-16	80.1	Uncharacterized protein (Fragment)	Rhipicephalus appendiculatus (Brown ear tick)
athaller23	UniRef100_Q2V829	98.78	164	2	0	341	832	56	219	8e-80	260	Troponin I protein	Rhipicephalus haemaphysaloides haemaphysaloides
athaller24	UniRef100_Q2V829	98.77	163	2	0	287	775	57	219	8e-80	259	Troponin I protein	Rhipicephalus haemaphysaloides haemaphysaloides
athaller25	UniRef100_Q2V829	98.78	164	2	0	341	832	56	219	3e-81	260	Troponin I protein	Rhipicephalus haemaphysaloides haemaphysaloides
athaller26	UniRef100_Q2V829	98.77	163	2	0	287	775	57	219	2e-81	259	Troponin I protein	Rhipicephalus haemaphysaloides haemaphysaloides
athaller29	UniRef100_A0A131ZB56	97.14	35	1	0	798	694	288	322	2e-11	75.5	Troponin T, fast skeletal muscle (Fragment)	Rhipicephalus appendiculatus (Brown ear tick)
athaller30	UniRef100_A0A131YF84	96.25	160	6	0	1268	789	33	192	5e-76	249	Heat shock protein	Rhipicephalus appendiculatus (Brown ear tick)
athaller31	UniRef100_A0A131YF84	96.25	160	6	0	1268	789	33	192	5e-76	249	Heat shock protein	Rhipicephalus appendiculatus (Brown ear tick)
athaller32	UniRef100_A0A131YF84	100	94	0	0	1070	789	99	192	2e-54	192	Heat shock protein	Rhipicephalus appendiculatus (Brown ear tick)
athaller33	UniRef100_Q86RN8	99.88	858	1	0	3107	534	16	873	0	1537	Paramyosin	Rhipicephalus microplus (Cattle tick) (Boophilus microplus)
athaller34	UniRef100_Q86RN8	99.87	781	1	0	2876	534	93	873	0	1387	Paramyosin	Rhipicephalus microplus (Cattle tick) (Boophilus microplus)
athaller35	UniRef100_A0A023GFX8	67.23	235	77	0	2419	1715	181	415	3e-112	337	Putative exo endo phos (Fragment)	Amblyomma triste
athaller36	UniRef100_A0A023GMF8	70.9	134	35	1	1058	657	255	384	5e-119	201	Putative rvt 1 (Fragment)	Amblyomma triste
athaller37	UniRef100_A0A023GMF8	70.15	134	36	1	1058	657	255	384	4e-118	198	Putative rvt 1 (Fragment)	Amblyomma triste
athaller38	UniRef100_A0A023GFX8	67.23	235	77	0	1916	1212	181	415	2e-112	337	Putative exo endo phos (Fragment)	Amblyomma triste
athaller39	UniRef100_A0A023GFX8	67.23	235	77	0	1882	1178	181	415	2e-112	337	Putative exo endo phos (Fragment)	Amblyomma triste
athaller40	UniRef100_A0A023GFX8	67.23	235	77	0	1882	1178	181	415	2e-112	337	Putative exo endo phos (Fragment)	Amblyomma triste
athaller41	UniRef100_L7MF10	99.38	162	1	0	641	156	78	239	7e-108	338	Putative mitochondrial carrier protein (Fragment)	Rhipicephalus pulchellus
athaller42	UniRef100_A0A023GFX8	67.23	235	77	0	1672	968	181	415	2e-112	337	Putative exo endo phos (Fragment)	Amblyomma triste
athaller43	UniRef100_L7MF10	99.38	162	1	0	641	156	78	239	8e-108	337	Putative mitochondrial carrier protein (Fragment)	Rhipicephalus pulchellus
athaller44	UniRef100_A0A023GFX8	67.23	235	77	0	1638	934	181	415	2e-112	337	Putative exo endo phos (Fragment)	Amblyomma triste
athaller45	UniRef100_L7MF10	99.38	162	1	0	641	156	78	239	8e-108	337	Putative mitochondrial carrier protein (Fragment)	Rhipicephalus pulchellus
athaller46	UniRef100_A0A023GFX8	67.23	235	77	0	1638	934	181	415	2e-112	337	Putative exo endo phos (Fragment)	Amblyomma triste
athaller47	UniRef100_A0A023GMF8	54.25	247	84	6	957	289	102	343	1e-68	234	Putative rvt 1 (Fragment)	Amblyomma triste
athaller48	UniRef100_A0A023GMF8	53.33	225	64	8	1216	602	13	216	6e-93	194	Putative rvt 1 (Fragment)	Amblyomma triste
athaller49	UniRef100_A0A023GMF8	53.33	225	64	8	1216	602	13	216	3e-92	194	Putative rvt 1 (Fragment)	Amblyomma triste
athaller50	UniRef100_A0A023GMF8	52.79	233	81	6	713	87	102	329	3e-60	211	Putative rvt 1 (Fragment)	Amblyomma triste
athaller51	UniRef100_A0A023GMF8	53.33	225	64	8	972	358	13	216	5e-80	194	Putative rvt 1 (Fragment)	Amblyomma triste
athaller52	UniRef100_A0A023GMF8	53.33	225	64	8	972	358	13	216	3e-79	194	Putative rvt 1 (Fragment)	Amblyomma triste
athaller53	UniRef100_A0A034WU73	98.68	76	1	0	944	1171	5	80	5e-36	140	Glycine-rich protein 4 (Fragment)	Rhipicephalus microplus (Cattle tick) (Boophilus microplus)
athaller54	UniRef100_A0A034WU73	98.68	76	1	0	917	1144	5	80	5e-36	140	Glycine-rich protein 4 (Fragment)	Rhipicephalus microplus (Cattle tick) (Boophilus microplus)
athaller55	UniRef100_A0A034WU73	98.68	76	1	0	847	1074	5	80	4e-36	140	Glycine-rich protein 4 (Fragment)	Rhipicephalus microplus (Cattle tick) (Boophilus microplus)
athaller56	UniRef100_A0A034WU73	98.68	76	1	0	820	1047	5	80	4e-36	140	Glycine-rich protein 4 (Fragment)	Rhipicephalus microplus (Cattle tick) (Boophilus microplus)
athaller57	UniRef100_A0A034WU73	78.05	41	9	0	124	2	19	59	2e-11	67	Glycine-rich protein 4 (Fragment)	Rhipicephalus microplus (Cattle tick) (Boophilus microplus)
athaller58	UniRef100_A0A131YIS2	99.34	151	1	0	1173	721	1	151	1e-81	261	Calmodulin	Rhipicephalus appendiculatus (Brown ear tick)
athaller59	UniRef100_A0A131YIS2	99.34	151	1	0	1043	591	1	151	3e-82	261	Calmodulin	Rhipicephalus appendiculatus (Brown ear tick)
athaller60	UniRef100_A0A034WWM1	99.17	240	2	0	1766	1047	1	240	2e-151	448	Secreted protein 12	Rhipicephalus microplus (Cattle tick) (Boophilus microplus)
athaller61	UniRef100_A0A034WWM1	99.17	240	2	0	1291	572	1	240	1e-153	448	Secreted protein 12	Rhipicephalus microplus (Cattle tick) (Boophilus microplus)
athaller62	UniRef100_A0A034WWM1	99.17	240	2	0	1306	587	1	240	1e-153	448	Secreted protein 12	Rhipicephalus microplus (Cattle tick) (Boophilus microplus)
athaller63	UniRef100_A0A034WWM1	99.17	240	2	0	1277	558	1	240	9e-154	448	Secreted protein 12	Rhipicephalus microplus (Cattle tick) (Boophilus microplus)
athaller64	UniRef100_A0A131ZAX5	75.38	65	16	0	2524	2330	3	67	2e-11	73.6	Uncharacterized protein (Fragment)	Rhipicephalus appendiculatus (Brown ear tick)
athaller65	UniRef100_A0A023GDS6	50.91	220	104	3	112	768	22	238	2e-64	228	Putative secreted protein	Amblyomma triste
athaller66	UniRef100_A0A023GDS6	50.91	220	104	3	112	768	22	238	2e-64	228	Putative secreted protein	Amblyomma triste
athaller67	UniRef100_A0A023GDS6	50.91	220	104	3	112	768	22	238	3e-65	228	Putative secreted protein	Amblyomma triste
athaller68	UniRef100_A0A023GDS6	50.91	220	104	3	112	768	22	238	3e-65	228	Putative secreted protein	Amblyomma triste
athaller72	UniRef100_A0A131YRM2	90.09	111	11	0	1360	1692	566	676	4e-19	103	Chitin-binding protein	Rhipicephalus appendiculatus (Brown ear tick)
athaller73	UniRef100_A0A131YRM2	90.09	111	11	0	1360	1692	566	676	4e-19	103	Chitin-binding protein	Rhipicephalus appendiculatus (Brown ear tick)
athaller74	UniRef100_A0A131YTX2	83.33	42	1	1	56	163	86	127	5e-17	76.6	Chitin-binding protein	Rhipicephalus appendiculatus (Brown ear tick)
athaller75	UniRef100_A0A131YTX2	83.33	42	1	1	56	163	86	127	5e-17	76.6	Chitin-binding protein	Rhipicephalus appendiculatus (Brown ear tick)
athaller76	UniRef100_A0A131YRM2	83.33	42	1	1	56	163	86	127	1e-17	77.4	Chitin-binding protein	Rhipicephalus appendiculatus (Brown ear tick)
athaller77	UniRef100_A0A023FRI3	75.48	416	98	3	3523	2285	1	415	2e-142	450	Putative secreted protein	Amblyomma cajennense (Cayenne tick)
athaller78	UniRef100_A0A023FRI3	75.48	416	98	3	3591	2353	1	415	3e-142	450	Putative secreted protein	Amblyomma cajennense (Cayenne tick)
athaller79	UniRef100_A0A023FRI3	75.48	416	98	3	3151	1913	1	415	5e-144	451	Putative secreted protein	Amblyomma cajennense (Cayenne tick)
athaller80	UniRef100_A0A023FRI3	75.48	416	98	3	3219	1981	1	415	9e-144	451	Putative secreted protein	Amblyomma cajennense (Cayenne tick)
athaller81	UniRef100_A0A131YDW8	97.54	325	8	0	712	1686	166	490	0	627	Galectin	Rhipicephalus appendiculatus (Brown ear tick)
athaller82	UniRef100_A0A131YDW8	97	467	14	0	176	1576	24	490	0	902	Galectin	Rhipicephalus appendiculatus (Brown ear tick)
athaller83	UniRef100_A0A131YDW8	97.54	325	8	0	712	1686	166	490	0	627	Galectin	Rhipicephalus appendiculatus (Brown ear tick)
athaller84	UniRef100_A0A131YDW8	97	467	14	0	176	1576	24	490	0	902	Galectin	Rhipicephalus appendiculatus (Brown ear tick)
athaller85	UniRef100_A0A131YFH2	48.51	101	48	3	1095	805	2	102	3e-08	64.7	Uncharacterized protein	Rhipicephalus appendiculatus (Brown ear tick)
athaller86	UniRef100_A0A131YFH2	48.51	101	48	3	1095	805	2	102	3e-08	64.7	Uncharacterized protein	Rhipicephalus appendiculatus (Brown ear tick)
athaller87	UniRef100_A0A131YJ85	80	280	23	2	85	918	1	249	4e-100	322	Glycine rich superfamily member	Rhipicephalus appendiculatus (Brown ear tick)
athaller88	UniRef100_A0A131YJ85	79.64	280	24	2	85	918	1	249	5e-100	322	Glycine rich superfamily member	Rhipicephalus appendiculatus (Brown ear tick)
athaller89	UniRef100_A0A131YJ85	89.83	118	12	0	85	438	1	118	2e-46	168	Glycine rich superfamily member	Rhipicephalus appendiculatus (Brown ear tick)
athaller90	UniRef100_A0A131YKL7	85.92	348	49	0	2109	1066	86	433	2e-132	354	Cyclic AMP-dependent transcription factor ATF-4	Rhipicephalus appendiculatus (Brown ear tick)
athaller91	UniRef100_A0A131YKL7	85.92	348	49	0	1588	545	86	433	2e-132	354	Cyclic AMP-dependent transcription factor ATF-4	Rhipicephalus appendiculatus (Brown ear tick)
athaller93	UniRef100_L7MHF9	87.5	24	3	0	171	242	104	127	8e-07	48.9	Uncharacterized protein (Fragment)	Rhipicephalus pulchellus
athaller94	UniRef100_L7MHF9	78.57	42	9	0	171	296	104	145	9e-13	72	Uncharacterized protein (Fragment)	Rhipicephalus pulchellus
athaller95	UniRef100_A0A131YH38	100	186	0	0	1541	984	1	186	2e-129	388	Calponin	Rhipicephalus appendiculatus (Brown ear tick)
athaller96	UniRef100_L7M0C3	77.88	452	99	1	879	2234	1	451	0	684	Putative tick transposon	Rhipicephalus pulchellus
athaller97	UniRef100_L7M0C3	75.99	279	66	1	879	1715	1	278	1e-131	408	Putative tick transposon	Rhipicephalus pulchellus
athaller98	UniRef100_L7M0C3	79.2	452	93	1	879	2234	1	451	0	674	Putative tick transposon	Rhipicephalus pulchellus
athaller99	UniRef100_L7M0C3	78.14	279	60	1	879	1715	1	278	9e-129	399	Putative tick transposon	Rhipicephalus pulchellus
athaller100	UniRef100_A0A131YQJ9	90.48	42	4	0	594	719	182	223	3e-07	50.1	Glycine rich superfamily member	Rhipicephalus appendiculatus (Brown ear tick)
athaller101	UniRef100_A0A131YQJ9	88.06	67	8	0	388	188	157	223	1e-16	88.6	Glycine rich superfamily member	Rhipicephalus appendiculatus (Brown ear tick)
athaller102	UniRef100_A0A131YQJ9	90.48	84	8	0	388	137	157	240	2e-26	116	Glycine rich superfamily member	Rhipicephalus appendiculatus (Brown ear tick)
athaller104	UniRef100_G0WS00	83.91	87	14	0	417	157	74	160	1e-39	124	Pogo transposable element	Rhipicephalus microplus (Cattle tick) (Boophilus microplus)
athaller105	UniRef100_G0WS00	83.72	86	13	1	414	157	76	160	6e-38	117	Pogo transposable element	Rhipicephalus microplus (Cattle tick) (Boophilus microplus)
athaller106	UniRef100_V5H6K7	66.04	106	36	0	65	382	25	130	4e-40	147	Putative endonuclease/reverse transcript (Fragment)	Ixodes ricinus (Common tick)
athaller108	UniRef100_A0A131YDU2	91.74	121	10	0	83	445	1	121	5e-34	130	Uncharacterized protein	Rhipicephalus appendiculatus (Brown ear tick)
athaller109	UniRef100_A0A131YR55	79.67	123	11	1	52	420	1	109	2e-59	193	Microplusin	Rhipicephalus appendiculatus (Brown ear tick)
athaller110	UniRef100_A0A131YR55	94.44	90	5	0	37	306	20	109	8e-54	177	Microplusin	Rhipicephalus appendiculatus (Brown ear tick)
athaller111	UniRef100_B5L665	95	80	4	0	192	431	15	94	4e-46	157	Subolesin-interacting protein GI	Rhipicephalus microplus (Cattle tick) (Boophilus microplus)
athaller112	UniRef100_A0A034WX82	92.43	304	21	1	1832	927	1	304	0	538	Chitinase_1	Rhipicephalus microplus (Cattle tick) (Boophilus microplus)
athaller113	UniRef100_A0A034WX82	92.43	304	21	1	1964	1059	1	304	0	538	Chitinase_1	Rhipicephalus microplus (Cattle tick) (Boophilus microplus)
athaller114	UniRef100_A0A034WX82	92.43	304	21	1	1779	874	1	304	0	539	Chitinase_1	Rhipicephalus microplus (Cattle tick) (Boophilus microplus)
athaller115	UniRef100_A0A023FRE1	78.62	159	16	2	108	572	37	181	9e-72	233	Putative ciboulot (Fragment)	Amblyomma cajennense (Cayenne tick)
athaller116	UniRef100_A0A023FRE1	86.21	145	16	1	108	530	37	181	1e-75	243	Putative ciboulot (Fragment)	Amblyomma cajennense (Cayenne tick)
athaller117	UniRef100_A0A023G9T2	81.73	104	5	1	198	509	10	99	7e-46	163	Putative ciboulot (Fragment)	Amblyomma triste
athaller118	UniRef100_A0A023G9T2	94.44	90	5	0	198	467	10	99	1e-49	172	Putative ciboulot (Fragment)	Amblyomma triste
athaller119	UniRef100_A0A023FN55	73.55	121	14	2	108	458	30	136	2e-45	162	Putative ciboulot (Fragment)	Amblyomma cajennense (Cayenne tick)
athaller120	UniRef100_A0A023FN55	83.18	107	14	1	108	416	30	136	2e-49	172	Putative ciboulot (Fragment)	Amblyomma cajennense (Cayenne tick)
athaller121	UniRef100_A0A131YVP0	98.74	398	5	0	2920	4113	1955	2352	0	568	Spectrin beta	Rhipicephalus appendiculatus (Brown ear tick)
athaller122	UniRef100_A0A131YC48	99.4	336	2	0	2920	3927	1955	2290	0	529	Spectrin beta	Rhipicephalus appendiculatus (Brown ear tick)
athaller123	UniRef100_A0A131YC48	97.59	249	6	0	1508	2254	1483	1731	0	434	Spectrin beta	Rhipicephalus appendiculatus (Brown ear tick)
athaller128	UniRef100_A0A131YY08	99.68	316	1	0	2	949	63	378	0	652	cAMP-dependent protein kinase regulator	Rhipicephalus appendiculatus (Brown ear tick)
athaller129	UniRef100_G3MI39	98.57	140	2	0	2	421	26	165	4e-87	289	Uncharacterized protein (Fragment)	Amblyomma maculatum (Gulf Coast tick)
athaller132	UniRef100_A0A131Z659	74.83	449	93	6	2	1315	24	463	0	615	Uncharacterized protein	Rhipicephalus appendiculatus (Brown ear tick)
athaller133	UniRef100_L7M3S9	83.11	302	43	5	417	1304	163	462	2e-162	479	Uncharacterized protein	Rhipicephalus pulchellus
athaller134	UniRef100_A0A131Z659	74.48	431	86	7	20	1267	42	463	0	620	Uncharacterized protein	Rhipicephalus appendiculatus (Brown ear tick)
athaller135	UniRef100_L7M3S9	83.11	302	43	5	369	1256	163	462	1e-162	479	Uncharacterized protein	Rhipicephalus pulchellus
athaller136	UniRef100_L7M9R7	90.68	118	11	0	141	494	19	136	1e-39	155	Uncharacterized protein	Rhipicephalus pulchellus
athaller137	UniRef100_A0A131Z0I4	88.68	106	12	0	1	318	92	197	2e-28	124	Uncharacterized protein	Rhipicephalus appendiculatus (Brown ear tick)
athaller138	UniRef100_A0A131YBQ6	89.04	73	8	0	3	221	29	101	4e-13	78.6	Uncharacterized protein	Rhipicephalus appendiculatus (Brown ear tick)
athaller140	UniRef100_A0A131XPA2	98.39	623	10	0	2510	642	1	623	0	1044	Polyadenylate-binding protein (PABP)	Hyalomma excavatum
athaller141	UniRef100_A0A131XPA2	98.39	623	10	0	2510	642	1	623	0	1044	Polyadenylate-binding protein (PABP)	Hyalomma excavatum
athaller142	UniRef100_A0A131YYW3	87.61	226	25	2	702	31	103	327	2e-67	229	Mucin	Rhipicephalus appendiculatus (Brown ear tick)
athaller145	UniRef100_A0A131Z4E5	93.39	257	17	0	932	1702	104	360	6e-164	459	Glyoxylate/hydroxypyruvate reductase	Rhipicephalus appendiculatus (Brown ear tick)
athaller146	UniRef100_A0A131Z4E5	93.39	257	17	0	809	1579	104	360	1e-157	459	Glyoxylate/hydroxypyruvate reductase	Rhipicephalus appendiculatus (Brown ear tick)
athaller147	UniRef100_A0A131Z4E5	94.35	301	17	0	1	903	60	360	0	551	Glyoxylate/hydroxypyruvate reductase	Rhipicephalus appendiculatus (Brown ear tick)
athaller149	UniRef100_A0A131YUL3	81.55	710	131	0	2333	204	391	1100	0	1157	Twitchin like	Rhipicephalus appendiculatus (Brown ear tick)
athaller150	UniRef100_G3MHS5	89.84	128	12	1	44	424	19	146	9e-59	206	Uncharacterized protein (Fragment)	Amblyomma maculatum (Gulf Coast tick)
athaller151	UniRef100_G3MHS5	89.84	128	12	1	44	424	19	146	6e-59	206	Uncharacterized protein (Fragment)	Amblyomma maculatum (Gulf Coast tick)
athaller152	UniRef100_A0A131Z356	97.51	401	9	1	1992	790	68	467	0	740	Autophagy-related protein 18	Rhipicephalus appendiculatus (Brown ear tick)
athaller153	UniRef100_L7LYB0	97.7	348	7	1	1810	767	68	414	0	636	Uncharacterized protein	Rhipicephalus pulchellus
athaller154	UniRef100_A0A131YLH3	97.08	513	13	1	545	2083	255	765	0	652	Chascon	Rhipicephalus appendiculatus (Brown ear tick)
athaller155	UniRef100_L7M1D7	97.39	115	3	0	147	491	116	230	3e-83	233	Putative chascon	Rhipicephalus pulchellus
athaller156	UniRef100_L7LZK0	61.27	346	133	1	1101	64	8	352	3e-143	427	Putative corticosteroid 11-beta-dehydrogenase	Rhipicephalus pulchellus
athaller157	UniRef100_L7LZK0	62.46	285	107	0	918	64	68	352	5e-121	366	Putative corticosteroid 11-beta-dehydrogenase	Rhipicephalus pulchellus
athaller160	UniRef100_B7PKF3	58	100	41	1	177	473	91	190	5e-28	122	Cuticular protein, putative	Ixodes scapularis (Black-legged tick) (Deer tick)
athaller161	UniRef100_B7PKF3	60.19	103	40	1	177	482	91	193	8e-31	130	Cuticular protein, putative	Ixodes scapularis (Black-legged tick) (Deer tick)
athaller167	UniRef100_A0A023FTR3	92.31	65	5	0	324	518	111	175	5e-31	123	Putative glycine-rich cell wall structural protein 1.8	Amblyomma cajennense (Cayenne tick)
athaller168	UniRef100_A0A131YUL3	98.76	1775	22	0	7596	2272	2648	4422	0	3602	Twitchin like	Rhipicephalus appendiculatus (Brown ear tick)
athaller169	UniRef100_A0A131YUL3	98.76	1775	22	0	7573	2249	2648	4422	0	3602	Twitchin like	Rhipicephalus appendiculatus (Brown ear tick)
athaller170	UniRef100_A0A131YUL3	98.83	1709	20	0	7398	2272	2648	4356	0	3474	Twitchin like	Rhipicephalus appendiculatus (Brown ear tick)
athaller171	UniRef100_A0A131YUL3	98.83	1709	20	0	7375	2249	2648	4356	0	3474	Twitchin like	Rhipicephalus appendiculatus (Brown ear tick)
athaller172	UniRef100_A0A131YVQ2	91	100	9	0	3493	3194	598	697	4e-49	198	Sodium/glucose cotransporter 4	Rhipicephalus appendiculatus (Brown ear tick)
athaller173	UniRef100_A0A131YVQ2	91	100	9	0	3384	3085	598	697	3e-49	198	Sodium/glucose cotransporter 4	Rhipicephalus appendiculatus (Brown ear tick)
athaller176	UniRef100_A0A131YKF7	96.3	622	11	1	2722	893	636	1257	0	1154	Transcription factor l2	Rhipicephalus appendiculatus (Brown ear tick)
athaller177	UniRef100_A0A131YKF7	96.3	622	11	1	2687	858	636	1257	0	1154	Transcription factor l2	Rhipicephalus appendiculatus (Brown ear tick)
athaller178	UniRef100_A0A131YLT3	85.41	651	59	11	2566	653	125	752	0	980	Transcription factor l2	Rhipicephalus appendiculatus (Brown ear tick)
athaller179	UniRef100_A0A131YLT3	85.41	651	59	11	2531	618	125	752	0	980	Transcription factor l2	Rhipicephalus appendiculatus (Brown ear tick)
athaller180	UniRef100_A0A023FZN4	81.53	157	8	2	1	408	155	311	2e-61	223	Putative receptor mediating netrin-dependent axon guidance	Amblyomma parvum
athaller181	UniRef100_A0A023FZN4	81.53	157	8	2	1	408	155	311	3e-62	223	Putative receptor mediating netrin-dependent axon guidance	Amblyomma parvum
athaller184	UniRef100_A0A131YYU5	99.56	227	1	0	188	868	1	227	1e-119	398	Adenylate cyclase terminal differentiation specific	Rhipicephalus appendiculatus (Brown ear tick)
athaller185	UniRef100_A0A131YDH8	95.71	210	9	0	1272	1901	363	572	3e-117	387	Adenylate cyclase terminal differentiation specific	Rhipicephalus appendiculatus (Brown ear tick)
athaller186	UniRef100_A0A131YYU5	99.56	227	1	0	188	868	1	227	1e-128	397	Adenylate cyclase terminal differentiation specific	Rhipicephalus appendiculatus (Brown ear tick)
athaller187	UniRef100_A0A131YDH8	100	144	0	0	160	591	1	144	3e-65	226	Adenylate cyclase terminal differentiation specific	Rhipicephalus appendiculatus (Brown ear tick)
athaller188	UniRef100_UPI00077FD97B	100	287	0	0	68	928	1	287	0	570	No Description	NA
athaller189	UniRef100_B4GMN3	99.13	231	2	0	1	693	823	1053	0	452	GL12416	Drosophila persimilis (Fruit fly)
athaller190	UniRef100_A0A0P5BLR0	91.22	319	28	0	68	1024	1	319	0	577	Tubulin alpha-1 chain (Fragment)	Daphnia magna
athaller191	UniRef100_B4GMN3	99.13	231	2	0	1	693	823	1053	3e-162	452	GL12416	Drosophila persimilis (Fruit fly)
athaller192	UniRef100_A0A131YWT4	97.05	440	13	0	1425	106	76	515	0	835	Heat shock 70kDa protein 1/8	Rhipicephalus appendiculatus (Brown ear tick)
athaller193	UniRef100_A0A131YWT4	96.94	425	13	0	1410	136	76	500	0	803	Heat shock 70kDa protein 1/8	Rhipicephalus appendiculatus (Brown ear tick)
athaller194	UniRef100_A0A131YWT4	94.04	151	9	0	558	106	365	515	5e-83	268	Heat shock 70kDa protein 1/8	Rhipicephalus appendiculatus (Brown ear tick)
athaller195	UniRef100_A0A131YWT4	93.38	136	9	0	543	136	365	500	6e-71	237	Heat shock 70kDa protein 1/8	Rhipicephalus appendiculatus (Brown ear tick)
athaller196	UniRef100_A0A131Z3H9	89.01	182	20	0	57	602	119	300	2e-114	241	26S proteasome regulatory subunit N10	Rhipicephalus appendiculatus (Brown ear tick)
athaller197	UniRef100_A0A131Z3H9	89.01	182	20	0	57	602	119	300	6e-104	241	26S proteasome regulatory subunit N10	Rhipicephalus appendiculatus (Brown ear tick)
athaller198	UniRef100_A0A131Z3H9	88.71	62	7	0	701	886	341	402	4e-53	119	26S proteasome regulatory subunit N10	Rhipicephalus appendiculatus (Brown ear tick)
athaller199	UniRef100_A0A131Z3H9	65.09	169	43	2	126	608	181	341	1e-42	101	26S proteasome regulatory subunit N10	Rhipicephalus appendiculatus (Brown ear tick)
athaller200	UniRef100_A0A023G3Q2	60.76	79	23	1	767	555	6	84	4e-20	94	Putative tick til 6	Amblyomma triste
athaller201	UniRef100_A0A023G3Q2	60.76	79	23	1	798	586	6	84	4e-20	94	Putative tick til 6	Amblyomma triste
athaller202	UniRef100_A0A023G3Q2	60.71	84	33	0	806	555	1	84	8e-25	106	Putative tick til 6	Amblyomma triste
athaller203	UniRef100_A0A023G3Q2	60.71	84	33	0	837	586	1	84	1e-24	106	Putative tick til 6	Amblyomma triste
athaller204	UniRef100_A0A131YWA7	62.07	87	33	0	3	263	594	680	5e-19	99	Structural constituent of cuticle	Rhipicephalus appendiculatus (Brown ear tick)
athaller205	UniRef100_A0A131YWA7	62.07	87	33	0	3	263	594	680	4e-19	99	Structural constituent of cuticle	Rhipicephalus appendiculatus (Brown ear tick)
athaller208	UniRef100_A0A131XLJ5	59.09	44	18	0	248	379	24	67	4e-08	60.1	Putative secreted protein (Fragment)	Hyalomma excavatum
athaller209	UniRef100_A0A131XLJ5	59.09	44	18	0	248	379	24	67	4e-08	60.1	Putative secreted protein (Fragment)	Hyalomma excavatum
athaller210	UniRef100_A0A131XLJ5	60.42	48	19	0	208	351	20	67	3e-10	65.9	Putative secreted protein (Fragment)	Hyalomma excavatum
athaller211	UniRef100_A0A131XLJ5	60.42	48	19	0	208	351	20	67	3e-10	65.9	Putative secreted protein (Fragment)	Hyalomma excavatum
athaller212	UniRef100_A0A131YGZ4	95.94	271	11	0	876	64	12	282	0	537	Voltage-dependent anion channel protein 2	Rhipicephalus appendiculatus (Brown ear tick)
athaller213	UniRef100_A0A131YGZ4	96.81	282	9	0	909	64	1	282	0	568	Voltage-dependent anion channel protein 2	Rhipicephalus appendiculatus (Brown ear tick)
athaller214	UniRef100_E7CF11	82.82	163	21	2	493	17	12	171	2e-83	261	Mitochondrial volatge dependent anion-selective channel (Fragment)	Rhipicephalus microplus (Cattle tick) (Boophilus microplus)
athaller215	UniRef100_E7CF11	85.06	174	19	2	526	17	1	171	3e-95	291	Mitochondrial volatge dependent anion-selective channel (Fragment)	Rhipicephalus microplus (Cattle tick) (Boophilus microplus)
athaller216	UniRef100_A0A131Z3E9	97.8	227	5	0	701	21	1	227	2e-156	446	40S ribosomal protein S6	Rhipicephalus appendiculatus (Brown ear tick)
athaller217	UniRef100_A0A131Z3E9	97.8	227	5	0	701	21	1	227	2e-156	446	40S ribosomal protein S6	Rhipicephalus appendiculatus (Brown ear tick)
athaller218	UniRef100_A0A131Z3E9	99.55	222	1	0	667	2	1	222	3e-156	446	40S ribosomal protein S6	Rhipicephalus appendiculatus (Brown ear tick)
athaller219	UniRef100_A0A131Z3E9	99.55	222	1	0	667	2	1	222	3e-156	446	40S ribosomal protein S6	Rhipicephalus appendiculatus (Brown ear tick)
athaller228	UniRef100_UPI00067C1B73	44.53	128	70	1	231	611	120	247	5e-29	124	No Description	NA
athaller229	UniRef100_UPI00067C1B73	40.54	148	86	2	34	471	100	247	2e-30	125	No Description	NA
athaller235	UniRef100_L7M2A4	98.84	775	9	0	4468	2144	117	891	0	1601	Putative alpha actinin	Rhipicephalus pulchellus
athaller238	UniRef100_B7PIA5	77.81	320	54	2	2977	2069	277	596	5e-152	476	ABC transporter, putative (EC 3.6.3.28)	Ixodes scapularis (Black-legged tick) (Deer tick)
athaller239	UniRef100_B7PIA5	77.81	320	54	2	2844	1936	277	596	2e-152	476	ABC transporter, putative (EC 3.6.3.28)	Ixodes scapularis (Black-legged tick) (Deer tick)
athaller240	UniRef100_B7PIA5	70.32	155	29	1	696	283	277	431	2e-63	219	ABC transporter, putative (EC 3.6.3.28)	Ixodes scapularis (Black-legged tick) (Deer tick)
athaller241	UniRef100_A0A0K8RPC2	82.18	202	35	1	38	643	519	719	1e-105	358	Transporter (Fragment)	Ixodes ricinus (Common tick)
athaller243	UniRef100_A0A0K8RPC2	82.18	202	35	1	38	643	519	719	8e-111	358	Transporter (Fragment)	Ixodes ricinus (Common tick)
athaller247	UniRef100_L7MHF9	73.33	45	12	0	495	361	104	148	1e-10	72	Uncharacterized protein (Fragment)	Rhipicephalus pulchellus
athaller248	UniRef100_L7MHF9	92.86	28	2	0	84	1	104	131	8e-07	59.7	Uncharacterized protein (Fragment)	Rhipicephalus pulchellus
athaller250	UniRef100_A0A131YKM8	77.95	195	41	1	239	823	36	228	3e-92	296	Uncharacterized protein	Rhipicephalus appendiculatus (Brown ear tick)
athaller251	UniRef100_A0A131YKM8	77.95	195	41	1	239	823	36	228	4e-93	296	Uncharacterized protein	Rhipicephalus appendiculatus (Brown ear tick)
athaller252	UniRef100_A0A131YKM8	90.18	163	13	1	239	727	36	195	2e-94	293	Uncharacterized protein	Rhipicephalus appendiculatus (Brown ear tick)
athaller253	UniRef100_A0A131YZ84	87.85	181	22	0	101	643	1	181	6e-60	212	Uncharacterized protein	Rhipicephalus appendiculatus (Brown ear tick)
athaller254	UniRef100_A0A131YZ84	87.85	181	22	0	101	643	1	181	9e-61	212	Uncharacterized protein	Rhipicephalus appendiculatus (Brown ear tick)
athaller259	UniRef100_L7M489	98.44	64	1	0	1441	1250	96	159	4e-83	137	Uncharacterized protein	Rhipicephalus pulchellus
athaller260	UniRef100_L7M489	98.44	64	1	0	1419	1228	96	159	6e-83	137	Uncharacterized protein	Rhipicephalus pulchellus
athaller262	UniRef100_A0A131Z267	90.24	297	29	0	1097	207	1	297	0	546	Chitin-binding protein	Rhipicephalus appendiculatus (Brown ear tick)
athaller263	UniRef100_A0A131Z267	90.24	297	29	0	1097	207	1	297	0	546	Chitin-binding protein	Rhipicephalus appendiculatus (Brown ear tick)
athaller264	UniRef100_A0A131Z267	89.6	125	13	0	581	207	173	297	1e-65	217	Chitin-binding protein	Rhipicephalus appendiculatus (Brown ear tick)
athaller265	UniRef100_L7MKX7	86	50	7	0	2	151	279	328	3e-18	93.6	Putative tick transposon (Fragment)	Rhipicephalus pulchellus
athaller268	UniRef100_A0A131YIK8	97.2	286	8	0	75	932	1	286	6e-150	439	CAP-Gly domain-containing linker protein 1	Rhipicephalus appendiculatus (Brown ear tick)
athaller269	UniRef100_A0A131YIK8	97.2	286	8	0	69	926	1	286	8e-150	439	CAP-Gly domain-containing linker protein 1	Rhipicephalus appendiculatus (Brown ear tick)
athaller270	UniRef100_L7MIC3	97.32	149	4	0	439	885	348	496	5e-96	305	Putative cytosolic ca2+-dependent cysteine prote (Fragment)	Rhipicephalus pulchellus
athaller271	UniRef100_L7MIC3	95.87	121	5	0	207	569	378	498	7e-75	246	Putative cytosolic ca2+-dependent cysteine prote (Fragment)	Rhipicephalus pulchellus
athaller272	UniRef100_A0A131YYM0	92.23	103	8	0	31	339	278	380	4e-55	196	Cytosolic ca2+ dependent cysteine prote	Rhipicephalus appendiculatus (Brown ear tick)
athaller273	UniRef100_A0A131Z6L4	94.61	167	5	3	14	511	1	164	8e-85	281	La-related protein 1 (Fragment)	Rhipicephalus appendiculatus (Brown ear tick)
athaller274	UniRef100_A0A131Z6L4	100	111	0	0	464	796	247	357	1e-68	235	La-related protein 1 (Fragment)	Rhipicephalus appendiculatus (Brown ear tick)
athaller275	UniRef100_A0A131Z6L4	83.25	197	21	4	669	82	1	186	7e-86	279	La-related protein 1 (Fragment)	Rhipicephalus appendiculatus (Brown ear tick)
athaller282	UniRef100_L7M6J4	76.74	215	47	1	761	126	477	691	1e-101	323	Putative mitofusin 1 gtpase involved in mitochondrila bioproteinsis	Rhipicephalus pulchellus
athaller283	UniRef100_A0A131Z0M6	96.76	185	6	0	748	194	74	258	8e-125	370	Mitofusin	Rhipicephalus appendiculatus (Brown ear tick)
athaller284	UniRef100_L7M6J4	95.18	166	5	1	72	560	303	468	3e-83	272	Putative mitofusin 1 gtpase involved in mitochondrila bioproteinsis	Rhipicephalus pulchellus
athaller285	UniRef100_A0A131ZB73	94.1	271	16	0	1944	1132	6	276	2e-86	243	Uncharacterized protein (Fragment)	Rhipicephalus appendiculatus (Brown ear tick)
athaller289	UniRef100_A0A131YK20	87.16	148	19	0	6	449	56	203	8e-88	270	Endonuclease-reverse transcriptase	Rhipicephalus appendiculatus (Brown ear tick)
athaller290	UniRef100_A0A131YK20	86.42	162	22	0	6	491	56	217	1e-97	295	Endonuclease-reverse transcriptase	Rhipicephalus appendiculatus (Brown ear tick)
athaller291	UniRef100_A0A131YK20	78.57	70	15	0	215	424	147	216	2e-28	116	Endonuclease-reverse transcriptase	Rhipicephalus appendiculatus (Brown ear tick)
athaller296	UniRef100_A0A131Z011	100	93	0	0	1128	850	1	93	1e-58	197	Selenoprotein x 1	Rhipicephalus appendiculatus (Brown ear tick)
athaller298	UniRef100_A0A023FLP4	99.34	457	3	0	20	1390	1	457	0	942	Elongation factor 1-alpha (Fragment)	Amblyomma cajennense (Cayenne tick)
athaller299	UniRef100_A0A023FLP4	98.09	366	6	1	20	1114	1	366	0	741	Elongation factor 1-alpha (Fragment)	Amblyomma cajennense (Cayenne tick)
athaller300	UniRef100_L7LV34	53.77	106	49	0	880	563	1275	1380	5e-27	110	Putative tick transposon	Rhipicephalus pulchellus
athaller302	UniRef100_A0A131YH49	98.94	94	1	0	816	535	67	160	7e-72	198	Myosin light chain 6	Rhipicephalus appendiculatus (Brown ear tick)
athaller303	UniRef100_V5GSW1	76.92	78	18	0	323	556	52	129	6e-35	135	Putative dehydrogenase with different specificities related to short-chain alcohol dehydrogenase	Ixodes ricinus (Common tick)
athaller304	UniRef100_UPI0006B0D77F	63.24	185	67	1	1	555	45	228	2e-76	244	No Description	NA
athaller306	UniRef100_UPI00046C2D1D	53.57	56	26	0	144	311	25	80	7e-13	72	No Description	NA
athaller307	UniRef100_A0A034WWG9	100	162	0	0	917	432	1	162	2e-113	338	Bm05	Rhipicephalus microplus (Cattle tick) (Boophilus microplus)
athaller308	UniRef100_A0A034WWG9	100	162	0	0	785	300	1	162	4e-114	338	Bm05	Rhipicephalus microplus (Cattle tick) (Boophilus microplus)
athaller309	UniRef100_A0A131YFH5	100	105	0	0	746	432	58	162	5e-69	222	Uncharacterized protein	Rhipicephalus appendiculatus (Brown ear tick)
athaller310	UniRef100_A0A131YFH5	100	105	0	0	614	300	58	162	1e-69	222	Uncharacterized protein	Rhipicephalus appendiculatus (Brown ear tick)
athaller311	UniRef100_L7MHF9	82.5	40	7	0	239	120	104	143	2e-12	71.6	Uncharacterized protein (Fragment)	Rhipicephalus pulchellus
athaller312	UniRef100_L7MHF9	82.5	40	7	0	239	120	104	143	3e-13	71.6	Uncharacterized protein (Fragment)	Rhipicephalus pulchellus
athaller313	UniRef100_L7MHF9	82.5	40	7	0	386	267	104	143	4e-12	71.6	Uncharacterized protein (Fragment)	Rhipicephalus pulchellus
athaller314	UniRef100_L7MHF9	82.5	40	7	0	386	267	104	143	1e-12	71.6	Uncharacterized protein (Fragment)	Rhipicephalus pulchellus
athaller319	UniRef100_A0A131YCU1	94.21	363	21	0	1327	239	1	363	0	725	Fructose-bisphosphate aldolase (EC 4.1.2.13)	Rhipicephalus appendiculatus (Brown ear tick)
athaller320	UniRef100_L7M7W2	91.76	364	30	0	1127	36	1	364	0	706	Fructose-bisphosphate aldolase (EC 4.1.2.13)	Rhipicephalus pulchellus
athaller321	UniRef100_A0A131YCU1	82.86	35	6	0	343	239	329	363	9e-08	62.8	Fructose-bisphosphate aldolase (EC 4.1.2.13)	Rhipicephalus appendiculatus (Brown ear tick)
athaller322	UniRef100_A0A131Z2R2	95.8	238	9	1	3	716	8	244	2e-139	414	Beaten path ic	Rhipicephalus appendiculatus (Brown ear tick)
athaller323	UniRef100_A0A131Z2R2	95.36	237	10	1	3	713	8	243	7e-139	410	Beaten path ic	Rhipicephalus appendiculatus (Brown ear tick)
athaller324	UniRef100_A0A131Z2R2	95.34	279	12	1	3	839	8	285	6e-172	493	Beaten path ic	Rhipicephalus appendiculatus (Brown ear tick)
athaller326	UniRef100_A0A023FNC4	75.21	121	25	2	216	563	18	138	7e-21	95.5	Putative daz associated protein 2 (Fragment)	Amblyomma cajennense (Cayenne tick)
athaller328	UniRef100_L7M1L2	94.81	154	7	1	3	464	70	222	1e-95	295	Uncharacterized protein	Rhipicephalus pulchellus
athaller329	UniRef100_L7M1L2	94.56	147	7	1	3	443	70	215	6e-92	280	Uncharacterized protein	Rhipicephalus pulchellus
athaller330	UniRef100_A0A131YL00	96.91	162	4	1	483	1	45	206	1e-103	322	Solute carrier family 23 member 2 like	Rhipicephalus appendiculatus (Brown ear tick)
athaller333	UniRef100_L7MHF9	72.34	47	13	0	164	24	106	152	2e-10	65.9	Uncharacterized protein (Fragment)	Rhipicephalus pulchellus
athaller334	UniRef100_A0A131YSX2	95.16	248	12	0	744	1	45	292	3e-165	481	Uncharacterized protein	Rhipicephalus appendiculatus (Brown ear tick)
athaller335	UniRef100_A0A131YQW2	97.78	90	2	0	460	191	45	134	5e-48	174	Uncharacterized protein	Rhipicephalus appendiculatus (Brown ear tick)
athaller336	UniRef100_A0A131YQW2	98.66	149	2	0	449	3	330	478	4e-95	297	Uncharacterized protein	Rhipicephalus appendiculatus (Brown ear tick)
athaller337	UniRef100_A0A131Z1K6	97.75	89	2	0	290	556	732	820	1e-52	191	Ubiquitin carboxyl-terminal hydrolase 4/11/15	Rhipicephalus appendiculatus (Brown ear tick)
athaller338	UniRef100_A0A131Z1K6	94.71	170	9	0	1	510	651	820	2e-110	347	Ubiquitin carboxyl-terminal hydrolase 4/11/15	Rhipicephalus appendiculatus (Brown ear tick)
athaller340	UniRef100_A0A131Z0L1	91.67	240	20	0	810	1529	235	474	0	434	Uncharacterized protein	Rhipicephalus appendiculatus (Brown ear tick)
athaller341	UniRef100_A0A131Z0L1	91.67	240	20	0	810	1529	235	474	0	434	Uncharacterized protein	Rhipicephalus appendiculatus (Brown ear tick)
athaller342	UniRef100_A0A131YA54	73.75	80	21	0	528	767	12	91	3e-29	125	Putative cuticular protein-like protein (Fragment)	Ixodes ricinus (Common tick)
athaller343	UniRef100_A0A131YA54	73.75	80	21	0	528	767	12	91	3e-29	125	Putative cuticular protein-like protein (Fragment)	Ixodes ricinus (Common tick)
athaller344	UniRef100_L7MEH9	71.3	108	30	1	2274	2597	1	107	3e-36	144	Uncharacterized protein (Fragment)	Rhipicephalus pulchellus
athaller345	UniRef100_L7MEH9	71.3	108	30	1	2193	2516	1	107	3e-36	144	Uncharacterized protein (Fragment)	Rhipicephalus pulchellus
athaller346	UniRef100_B7Q5P4	54.69	373	169	0	394	1512	3	375	4e-146	452	Putative uncharacterized protein	Ixodes scapularis (Black-legged tick) (Deer tick)
athaller347	UniRef100_B7Q5P4	54.69	373	169	0	394	1512	3	375	3e-146	452	Putative uncharacterized protein	Ixodes scapularis (Black-legged tick) (Deer tick)
athaller348	UniRef100_A0A131XNN8	94.59	148	8	0	156	599	20	167	3e-70	240	Putative members of chemokine-like factor super family	Hyalomma excavatum
athaller349	UniRef100_A0A131XNN8	94.59	148	8	0	156	599	20	167	3e-70	240	Putative members of chemokine-like factor super family	Hyalomma excavatum
athaller350	UniRef100_L7MHH8	77.2	592	113	6	2222	510	107	697	0	624	Putative microtubule-associated protein futsch (Fragment)	Rhipicephalus pulchellus
athaller351	UniRef100_L7MHH8	75.17	592	114	7	2189	510	107	697	0	596	Putative microtubule-associated protein futsch (Fragment)	Rhipicephalus pulchellus
athaller352	UniRef100_B7PXA2	52.71	461	218	0	143	1525	128	588	7e-177	533	Carboxylic ester hydrolase (EC 3.1.1.-)	Ixodes scapularis (Black-legged tick) (Deer tick)
athaller353	UniRef100_B7PXA2	53.2	453	212	0	143	1501	128	580	1e-175	532	Carboxylic ester hydrolase (EC 3.1.1.-)	Ixodes scapularis (Black-legged tick) (Deer tick)
athaller354	UniRef100_A0A034WWM1	54.26	94	43	0	2	283	147	240	1e-26	117	Secreted protein 12	Rhipicephalus microplus (Cattle tick) (Boophilus microplus)
athaller355	UniRef100_A0A034WWM1	54.26	94	43	0	2	283	147	240	1e-26	117	Secreted protein 12	Rhipicephalus microplus (Cattle tick) (Boophilus microplus)
athaller356	UniRef100_B7PK19	67.27	220	70	2	593	1252	117	334	8e-99	287	G-protein coupled receptor MtH2, putative	Ixodes scapularis (Black-legged tick) (Deer tick)
athaller357	UniRef100_B7PK19	67.27	220	70	2	534	1193	117	334	2e-89	287	G-protein coupled receptor MtH2, putative	Ixodes scapularis (Black-legged tick) (Deer tick)
athaller360	UniRef100_B7PDK3	72.09	86	23	1	952	698	1	86	8e-29	122	Cuticular protein, putative (Fragment)	Ixodes scapularis (Black-legged tick) (Deer tick)
athaller361	UniRef100_B7PDK3	72.09	86	23	1	952	698	1	86	5e-29	122	Cuticular protein, putative (Fragment)	Ixodes scapularis (Black-legged tick) (Deer tick)
athaller364	UniRef100_A0A131YBU9	96.83	126	4	0	62	439	5	130	2e-76	248	Hydroxysteroid dehydrogenase-like protein 2	Rhipicephalus appendiculatus (Brown ear tick)
athaller365	UniRef100_A0A131YBU9	96.83	126	4	0	62	439	5	130	3e-76	248	Hydroxysteroid dehydrogenase-like protein 2	Rhipicephalus appendiculatus (Brown ear tick)
athaller366	UniRef100_A0A0K8R459	40.68	177	96	4	1351	830	30	200	2e-33	135	Uncharacterized protein (Fragment)	Ixodes ricinus (Common tick)
athaller367	UniRef100_A0A0K8R459	40.68	177	96	4	1262	741	30	200	2e-33	135	Uncharacterized protein (Fragment)	Ixodes ricinus (Common tick)
athaller370	UniRef100_L7MHC5	94.12	357	21	0	32	1102	35	391	0	678	Putative glutamine synthetase (Fragment)	Rhipicephalus pulchellus
athaller371	UniRef100_L7MHC5	94.12	357	21	0	32	1102	35	391	0	678	Putative glutamine synthetase (Fragment)	Rhipicephalus pulchellus
athaller372	UniRef100_A0A131YZK0	98.88	179	2	0	625	89	241	419	0	359	26S proteasome regulatory subunit N6	Rhipicephalus appendiculatus (Brown ear tick)
athaller373	UniRef100_A0A131YZK0	98.88	179	2	0	638	102	241	419	0	359	26S proteasome regulatory subunit N6	Rhipicephalus appendiculatus (Brown ear tick)
athaller378	UniRef100_Q6QD58	100	376	0	0	76	1203	1	376	0	788	Actin	Ornithodoros moubata (Soft tick) (Argasid tick)
athaller379	UniRef100_Q6QD58	100	376	0	0	76	1203	1	376	0	788	Actin	Ornithodoros moubata (Soft tick) (Argasid tick)
athaller380	UniRef100_A0A131Z904	98.48	66	1	0	754	951	75	140	4e-16	85.9	Glycine rich superfamily member (Fragment)	Rhipicephalus appendiculatus (Brown ear tick)
athaller381	UniRef100_A0A131Z904	98.48	66	1	0	717	914	75	140	5e-17	87.8	Glycine rich superfamily member (Fragment)	Rhipicephalus appendiculatus (Brown ear tick)
athaller382	UniRef100_A0A131YLY4	80.67	300	48	2	107	976	464	763	4e-108	346	Membralin family protein	Rhipicephalus appendiculatus (Brown ear tick)
athaller383	UniRef100_A0A131YLY4	85.71	154	15	1	107	547	464	617	4e-63	196	Membralin family protein	Rhipicephalus appendiculatus (Brown ear tick)
athaller384	UniRef100_A0A023GE06	60.67	89	20	1	125	391	339	412	3e-20	99.4	Putative extracellular-glutamate-gated ion channel (Fragment)	Amblyomma triste
athaller385	UniRef100_L7LRR7	84.3	121	16	1	2	355	186	306	2e-34	135	Putative ionotropic glutamate receptor	Rhipicephalus pulchellus
athaller386	UniRef100_A0A131YJR2	100	315	0	0	1390	446	21	335	0	657	LIM domain-containing protein	Rhipicephalus appendiculatus (Brown ear tick)
athaller387	UniRef100_L7M7H2	98.86	176	2	0	996	469	21	196	2e-120	358	Putative b-cell receptor-associated protein	Rhipicephalus pulchellus
athaller388	UniRef100_L7M7H2	96.4	222	1	1	974	330	21	242	2e-151	437	Putative b-cell receptor-associated protein	Rhipicephalus pulchellus
athaller389	UniRef100_H6BG92	98.58	281	4	0	950	108	46	326	0	582	Inorganic pyrophosphatase (EC 3.6.1.1)	Rhipicephalus microplus (Cattle tick) (Boophilus microplus)
athaller391	UniRef100_A0A131YD20	82.14	56	10	0	342	175	7	62	4e-21	95.9	Uncharacterized protein	Rhipicephalus appendiculatus (Brown ear tick)
athaller392	UniRef100_A0A131YD20	82.14	56	10	0	342	175	7	62	4e-21	95.9	Uncharacterized protein	Rhipicephalus appendiculatus (Brown ear tick)
athaller397	UniRef100_A0A131Z8X2	44.27	131	67	3	839	1213	1	131	1e-23	108	Uncharacterized protein (Fragment)	Rhipicephalus appendiculatus (Brown ear tick)
athaller398	UniRef100_A0A131YHX3	100	188	0	0	2	565	22	209	1e-133	390	Ras-like GTP-binding protein Rho1	Rhipicephalus appendiculatus (Brown ear tick)
athaller399	UniRef100_A0A131YHX3	100	188	0	0	2	565	22	209	8e-134	390	Ras-like GTP-binding protein Rho1	Rhipicephalus appendiculatus (Brown ear tick)
athaller401	UniRef100_UPI0006B0C32C	69.23	169	51	1	504	1	27	195	1e-72	250	No Description	NA
athaller402	UniRef100_UPI0006B0C32C	70.13	154	45	1	504	46	27	180	3e-66	232	No Description	NA
athaller405	UniRef100_A0A131XPP6	82.14	56	10	0	597	430	34	89	7e-37	100	Putative trna selenocysteine 1 associated protein 1 (Fragment)	Hyalomma excavatum
athaller406	UniRef100_A0A131XPP6	84.91	53	8	0	449	291	34	86	1e-36	99	Putative trna selenocysteine 1 associated protein 1 (Fragment)	Hyalomma excavatum
athaller407	UniRef100_A0A131YE29	100	185	0	0	555	1	1	185	3e-110	325	Ribosomal protein L19	Rhipicephalus appendiculatus (Brown ear tick)
athaller408	UniRef100_A0A131YE29	100	174	0	0	718	197	16	189	3e-101	305	Ribosomal protein L19	Rhipicephalus appendiculatus (Brown ear tick)
athaller409	UniRef100_A0A034WXF1	96.85	127	4	0	609	229	1	127	7e-42	150	Glycine-rich protein 1	Rhipicephalus microplus (Cattle tick) (Boophilus microplus)
athaller410	UniRef100_A0A034WXF1	96.06	127	5	0	610	230	1	127	3e-41	149	Glycine-rich protein 1	Rhipicephalus microplus (Cattle tick) (Boophilus microplus)
athaller411	UniRef100_B7P4N3	39.86	148	74	4	1120	677	53	185	3e-09	66.6	Putative uncharacterized protein	Ixodes scapularis (Black-legged tick) (Deer tick)
athaller412	UniRef100_A0A131Z632	98.46	195	3	0	3	587	15	209	1e-101	310	Tumor protein d52 like 1	Rhipicephalus appendiculatus (Brown ear tick)
athaller413	UniRef100_A0A091S5C2	31.06	132	89	1	511	122	1	132	4e-28	118	Uncharacterized protein (Fragment)	Mesitornis unicolor (brown roatelo)
athaller419	UniRef100_A0A131YD28	85.71	168	21	1	40	534	1	168	1e-86	265	Glycine rich superfamily member	Rhipicephalus appendiculatus (Brown ear tick)
athaller420	UniRef100_A0A131YD28	85.71	168	21	1	36	530	1	168	1e-86	265	Glycine rich superfamily member	Rhipicephalus appendiculatus (Brown ear tick)
athaller422	UniRef100_A8NUW9	76.32	38	9	0	120	7	26	63	7e-11	64.3	Unspecific monooxygenase, putative	Brugia malayi (Filarial nematode worm)
athaller425	UniRef100_A0A023GEZ4	95.02	221	11	0	739	77	1	221	6e-113	336	Putative myosin regulatory light chain ixodes scapularis myosin regulatory light chain (Fragment)	Amblyomma triste
athaller426	UniRef100_A0A131YV23	98.18	1209	21	1	4674	1048	1017	2224	0	2433	Filamin	Rhipicephalus appendiculatus (Brown ear tick)
athaller427	UniRef100_A0A131YWN9	98.77	892	11	0	3723	1048	1317	2208	0	1815	Filamin	Rhipicephalus appendiculatus (Brown ear tick)
athaller428	UniRef100_A0A131Z103	94.12	153	9	0	3824	3366	271	423	1e-109	263	Uncharacterized protein	Rhipicephalus appendiculatus (Brown ear tick)
athaller429	UniRef100_A0A131Z103	96.89	225	7	0	1994	1320	1	225	7e-114	372	Uncharacterized protein	Rhipicephalus appendiculatus (Brown ear tick)
athaller430	UniRef100_A0A131YRX1	86.69	924	123	0	258	3029	17	940	0	1509	Immunoglobulin G binding protein A	Rhipicephalus appendiculatus (Brown ear tick)
athaller431	UniRef100_A0A131YRX1	86.69	924	123	0	214	2985	17	940	0	1513	Immunoglobulin G binding protein A	Rhipicephalus appendiculatus (Brown ear tick)
athaller432	UniRef100_A0A087UY49	56.6	553	205	12	562	2199	1	525	0	583	RING finger protein nhl-1 (Fragment)	Stegodyphus mimosarum
athaller433	UniRef100_A0A087UY49	56.6	553	205	12	562	2199	1	525	0	585	RING finger protein nhl-1 (Fragment)	Stegodyphus mimosarum
athaller434	UniRef100_A0A131YDN7	98.64	440	6	0	2978	1659	11	450	0	897	Ethanolamine-phosphate phospho-lyase	Rhipicephalus appendiculatus (Brown ear tick)
athaller435	UniRef100_A0A131YZB0	98.48	462	7	0	3044	1659	1	462	0	941	Ethanolamine-phosphate phospho-lyase	Rhipicephalus appendiculatus (Brown ear tick)
athaller436	UniRef100_A0A131YZM8	94.64	112	6	0	988	1323	314	425	1e-162	222	Z band alternatively spliced pdz motif protein 66	Rhipicephalus appendiculatus (Brown ear tick)
athaller437	UniRef100_V5I225	70.2	198	41	5	687	1280	227	406	4e-168	268	Putative z band alternatively spliced pdz-motif protein 66	Ixodes ricinus (Common tick)
athaller438	UniRef100_A0A131ZA54	92.93	99	7	0	2423	2719	1	99	2e-51	187	Uncharacterized protein (Fragment)	Rhipicephalus appendiculatus (Brown ear tick)
athaller439	UniRef100_A0A131ZA54	92.93	99	7	0	1954	2250	1	99	7e-52	187	Uncharacterized protein (Fragment)	Rhipicephalus appendiculatus (Brown ear tick)
athaller440	UniRef100_A0A131Z1J7	93.79	531	13	1	175	1767	30	540	0	956	ATP-dependent RNA helicase DDX5/DBP2	Rhipicephalus appendiculatus (Brown ear tick)
athaller441	UniRef100_A0A131Z1J7	97.65	511	12	0	175	1707	30	540	0	967	ATP-dependent RNA helicase DDX5/DBP2	Rhipicephalus appendiculatus (Brown ear tick)
athaller442	UniRef100_A0A131YAY2	99.24	262	2	0	389	1174	1	262	1e-145	447	Lysosomal-associated transmembrane protein	Rhipicephalus appendiculatus (Brown ear tick)
athaller443	UniRef100_A0A131YY58	99.1	222	2	0	260	925	45	266	4e-126	394	Lysosomal-associated transmembrane protein	Rhipicephalus appendiculatus (Brown ear tick)
athaller444	UniRef100_L7M2B3	97.89	760	16	0	2447	168	50	809	0	1561	Putative chorion peroxidase-like protein	Rhipicephalus pulchellus
athaller445	UniRef100_L7M2B3	97.89	760	16	0	2447	168	50	809	0	1562	Putative chorion peroxidase-like protein	Rhipicephalus pulchellus
athaller446	UniRef100_A0A131YYZ5	97.63	507	12	0	34	1554	1	507	0	940	Adenylyl cyclase-associated protein	Rhipicephalus appendiculatus (Brown ear tick)
athaller447	UniRef100_A0A131YYZ5	97.8	500	11	0	34	1533	1	500	0	930	Adenylyl cyclase-associated protein	Rhipicephalus appendiculatus (Brown ear tick)
athaller448	UniRef100_L7LY65	84.62	442	63	1	1	1311	76	517	0	636	Putative muscle myosin heavy chain	Rhipicephalus pulchellus
athaller450	UniRef100_A0A131XN01	99.07	646	6	0	2347	410	1933	2578	0	1193	Putative microtubule-actin cross-linking factor 1-like protein (Fragment)	Hyalomma excavatum
athaller451	UniRef100_A0A131XN01	97.83	646	6	1	2323	410	1933	2578	0	1166	Putative microtubule-actin cross-linking factor 1-like protein (Fragment)	Hyalomma excavatum
athaller452	UniRef100_A0A131YUU0	99.91	1057	1	0	3535	365	1361	2417	0	2087	Spectrin alpha	Rhipicephalus appendiculatus (Brown ear tick)
athaller453	UniRef100_A0A131XHW1	100	540	0	0	1751	132	1353	1892	0	1080	Putative beta-spectrin (Fragment)	Hyalomma excavatum
athaller454	UniRef100_L7M1C0	96.4	222	8	0	1	666	133	354	2e-146	449	Uncharacterized protein	Rhipicephalus pulchellus
athaller455	UniRef100_A0A131YI36	95.77	260	10	1	1	777	133	392	5e-173	518	Translocating chain-associated membrane protein 1	Rhipicephalus appendiculatus (Brown ear tick)
athaller456	UniRef100_A0A131XNK6	75.98	508	93	6	810	2285	62	556	0	751	Putative tick transposon (Fragment)	Hyalomma excavatum
athaller457	UniRef100_A0A131XNK6	75.92	519	104	5	810	2330	62	571	0	775	Putative tick transposon (Fragment)	Hyalomma excavatum
athaller460	UniRef100_A0A131YXW2	98.5	401	6	0	834	2036	1	401	0	754	Endocytosis/signaling protein ehd1	Rhipicephalus appendiculatus (Brown ear tick)
athaller461	UniRef100_A0A131Z1Z4	91.27	126	8	1	3	380	18	140	5e-55	186	Uncharacterized protein	Rhipicephalus appendiculatus (Brown ear tick)
athaller462	UniRef100_L7LY55	98.95	95	1	0	2448	2164	64	158	3e-53	192	Uncharacterized protein	Rhipicephalus pulchellus
athaller463	UniRef100_L7LY55	98.95	95	1	0	2385	2101	64	158	3e-53	192	Uncharacterized protein	Rhipicephalus pulchellus
athaller464	UniRef100_A0A131YZM6	97.39	422	10	1	378	1640	1	422	0	820	MAP kinase interacting serine/threonine kinase	Rhipicephalus appendiculatus (Brown ear tick)
athaller465	UniRef100_A0A131YZM6	98.34	422	6	1	367	1629	1	422	0	827	MAP kinase interacting serine/threonine kinase	Rhipicephalus appendiculatus (Brown ear tick)
athaller466	UniRef100_L7LZW8	66.15	517	173	2	81	1625	31	547	0	717	Putative arylsulfatase b	Rhipicephalus pulchellus
athaller468	UniRef100_A0A131YKH1	33.58	530	335	8	79	1647	1	520	1e-73	260	Acyl coa synthetase	Rhipicephalus appendiculatus (Brown ear tick)
athaller469	UniRef100_A0A023GLG7	38.5	213	130	1	888	1526	93	304	3e-39	157	Putative acyl-coa synthetase (Fragment)	Amblyomma triste
athaller470	UniRef100_A0A131Z3F1	84.96	339	45	3	203	1207	1	337	1e-167	499	Smoothelin	Rhipicephalus appendiculatus (Brown ear tick)
athaller471	UniRef100_A0A131Z2K3	95.7	302	12	1	203	1108	1	301	4e-155	461	Uncharacterized protein	Rhipicephalus appendiculatus (Brown ear tick)
athaller472	UniRef100_A0A131YZR2	94.98	418	21	0	2157	904	76	493	0	781	D-lactate dehydrogenase (Cytochrome)	Rhipicephalus appendiculatus (Brown ear tick)
athaller473	UniRef100_A0A131YZR2	95.05	222	11	0	1569	904	272	493	1e-147	451	D-lactate dehydrogenase (Cytochrome)	Rhipicephalus appendiculatus (Brown ear tick)
athaller474	UniRef100_A0A131YLT1	98.22	337	6	0	2006	996	1	337	0	622	Myosin-light-chain kinase	Rhipicephalus appendiculatus (Brown ear tick)
athaller475	UniRef100_A0A131YLT1	98.22	337	6	0	1799	789	1	337	0	622	Myosin-light-chain kinase	Rhipicephalus appendiculatus (Brown ear tick)
athaller476	UniRef100_A0A131YKW8	95.58	543	23	1	387	2015	1980	2521	0	1050	Uncharacterized protein	Rhipicephalus appendiculatus (Brown ear tick)
athaller477	UniRef100_A0A131YKW8	95.07	223	11	0	387	1055	1980	2202	8e-163	434	Uncharacterized protein	Rhipicephalus appendiculatus (Brown ear tick)
athaller478	UniRef100_A0A023FR73	77.31	216	49	0	99	746	23	238	7e-113	351	Putative secreted protein	Amblyomma cajennense (Cayenne tick)
athaller479	UniRef100_A0A023FR73	76.97	165	38	0	99	593	23	187	9e-84	272	Putative secreted protein	Amblyomma cajennense (Cayenne tick)
athaller480	UniRef100_L7MDL8	94.38	338	5	2	1535	528	5	330	0	647	Uncharacterized protein (Fragment)	Rhipicephalus pulchellus
athaller481	UniRef100_L7MDL8	94.77	325	5	2	1466	528	6	330	0	625	Uncharacterized protein (Fragment)	Rhipicephalus pulchellus
athaller482	UniRef100_A0A131YLH5	93.95	281	17	0	174	1016	1	281	4e-177	518	Elongation of very long chain fatty acids protein (EC 2.3.1.199) (Very-long-chain 3-oxoacyl-CoA synthase)	Rhipicephalus appendiculatus (Brown ear tick)
athaller483	UniRef100_A0A131YLH5	93.95	281	17	0	174	1016	1	281	2e-178	518	Elongation of very long chain fatty acids protein (EC 2.3.1.199) (Very-long-chain 3-oxoacyl-CoA synthase)	Rhipicephalus appendiculatus (Brown ear tick)
athaller484	UniRef100_A0A131YAM5	68.33	60	17	1	768	947	25	82	1e-14	81.3	Uncharacterized protein	Rhipicephalus appendiculatus (Brown ear tick)
athaller485	UniRef100_UPI0006843472	81.03	58	11	0	845	672	4	61	2e-21	103	No Description	NA
athaller486	UniRef100_V9VLM7	99.27	410	3	0	231	1460	1	410	0	790	Serine protease inhibitor 7 RmS7	Rhipicephalus microplus (Cattle tick) (Boophilus microplus)
athaller487	UniRef100_V9VLM7	91.98	399	27	1	17	1213	17	410	0	704	Serine protease inhibitor 7 RmS7	Rhipicephalus microplus (Cattle tick) (Boophilus microplus)
athaller488	UniRef100_B7PFU9	79.12	546	84	9	2466	853	10	533	0	685	Nhl repeat-containing protein, putative (Fragment)	Ixodes scapularis (Black-legged tick) (Deer tick)
athaller489	UniRef100_B7PFU9	59.93	302	91	9	1105	224	10	289	1e-50	189	Nhl repeat-containing protein, putative (Fragment)	Ixodes scapularis (Black-legged tick) (Deer tick)
athaller490	UniRef100_A0A131Z3Y2	98.17	493	9	0	2	1480	176	668	0	903	MICOS complex subunit MIC60 (Mitofilin)	Rhipicephalus appendiculatus (Brown ear tick)
athaller491	UniRef100_A0A131Z3Y2	98.17	493	9	0	2	1480	176	668	0	903	MICOS complex subunit MIC60 (Mitofilin)	Rhipicephalus appendiculatus (Brown ear tick)
athaller492	UniRef100_A0A131YQK6	98.54	687	10	0	1	2061	1718	2404	0	1423	Titin	Rhipicephalus appendiculatus (Brown ear tick)
athaller493	UniRef100_A0A131YQK6	97.57	494	12	0	1	1482	1718	2211	0	1014	Titin	Rhipicephalus appendiculatus (Brown ear tick)
athaller494	UniRef100_A0A023GDC2	96.88	96	3	0	35	322	26	121	5e-92	196	Putative calponin (Fragment)	Amblyomma triste
athaller495	UniRef100_A0A023GDC2	96.88	96	3	0	35	322	26	121	4e-92	196	Putative calponin (Fragment)	Amblyomma triste
athaller498	UniRef100_A0A131XD59	91.67	192	16	0	2089	1514	30	221	3e-112	351	Putative secreted protein	Hyalomma excavatum
athaller500	UniRef100_A0A023FIA4	98.74	238	3	0	279	992	32	269	2e-165	492	Putative rac1 gtpase effector fhos	Amblyomma cajennense (Cayenne tick)
athaller501	UniRef100_A0A023FIA4	97.98	247	5	0	279	1019	32	278	6e-177	506	Putative rac1 gtpase effector fhos	Amblyomma cajennense (Cayenne tick)
athaller502	UniRef100_B7PDD3	56.77	347	111	6	956	3	104	440	7e-136	367	Flavin-containing monooxygenase, putative (EC 1.14.13.8) (Fragment)	Ixodes scapularis (Black-legged tick) (Deer tick)
athaller503	UniRef100_B7PDD3	56.77	347	111	6	956	3	104	440	1e-131	367	Flavin-containing monooxygenase, putative (EC 1.14.13.8) (Fragment)	Ixodes scapularis (Black-legged tick) (Deer tick)
athaller506	UniRef100_A0A131Z931	97.54	487	12	0	42	1502	1	487	0	984	Protein disulfide-isomerase (EC 5.3.4.1)	Rhipicephalus appendiculatus (Brown ear tick)
athaller507	UniRef100_A0A023FG92	90	120	12	0	922	563	1	120	2e-72	232	Uncharacterized protein	Amblyomma cajennense (Cayenne tick)
athaller508	UniRef100_L7MHB2	91.95	149	12	0	1088	642	254	402	3e-136	283	Uncharacterized protein (Fragment)	Rhipicephalus pulchellus
athaller509	UniRef100_L7MHB2	91.95	149	12	0	955	509	254	402	3e-136	283	Uncharacterized protein (Fragment)	Rhipicephalus pulchellus
athaller510	UniRef100_A0A131Z5C3	80.95	147	20	2	247	672	324	467	3e-65	239	Carboxylic ester hydrolase (EC 3.1.1.-)	Rhipicephalus appendiculatus (Brown ear tick)
athaller511	UniRef100_A0A131Z5C3	90.13	223	22	0	681	13	30	252	5e-141	422	Carboxylic ester hydrolase (EC 3.1.1.-)	Rhipicephalus appendiculatus (Brown ear tick)
athaller512	UniRef100_A0A0R5WVD5	98.86	88	1	0	1649	1386	10	97	1e-48	175	Putative serpin S-24 (Fragment)	Rhipicephalus microplus (Cattle tick) (Boophilus microplus)
athaller513	UniRef100_A0A0R5WVD5	98.86	88	1	0	1615	1352	10	97	1e-48	175	Putative serpin S-24 (Fragment)	Rhipicephalus microplus (Cattle tick) (Boophilus microplus)
athaller514	UniRef100_L7M3V3	95.45	220	10	0	91	750	1	220	2e-150	443	Putative glutathione s-transferase	Rhipicephalus pulchellus
athaller515	UniRef100_L7M3V3	95.45	220	10	0	91	750	1	220	2e-150	443	Putative glutathione s-transferase	Rhipicephalus pulchellus
athaller518	UniRef100_B7PLP2	47.81	274	132	5	1407	592	73	337	8e-73	248	Acyl-CoA synthetase, putative (EC 1.13.12.7)	Ixodes scapularis (Black-legged tick) (Deer tick)
athaller519	UniRef100_V5HBP3	50.39	129	60	2	975	592	324	449	1e-28	125	Putative acyl-coa synthetase	Ixodes ricinus (Common tick)
athaller520	UniRef100_L7MJ96	97.16	458	12	1	1531	158	25	481	0	890	Putative glucose-repressible alcohol dehydrogenase transcriptional effector ccr4 (Fragment)	Rhipicephalus pulchellus
athaller521	UniRef100_L7MJ96	97.63	379	9	0	1294	158	103	481	0	772	Putative glucose-repressible alcohol dehydrogenase transcriptional effector ccr4 (Fragment)	Rhipicephalus pulchellus
athaller522	UniRef100_A0A131YU09	76.52	379	25	4	3	947	289	667	0	565	Intracellular membrane bound ca2+ independent phospholipase a2	Rhipicephalus appendiculatus (Brown ear tick)
athaller523	UniRef100_A0A023GC31	66.98	324	43	4	3	782	300	623	2e-136	414	Putative intracellular membrane-bound ca2+-independent phospholipase a2	Amblyomma triste
athaller524	UniRef100_A0A131YN22	95.67	393	16	1	96	1271	1	393	0	605	Zinc finger protein	Rhipicephalus appendiculatus (Brown ear tick)
athaller525	UniRef100_A0A131YN22	94.5	400	21	1	96	1292	1	400	0	607	Zinc finger protein	Rhipicephalus appendiculatus (Brown ear tick)
athaller526	UniRef100_A0A131YZ51	90.12	253	0	1	1322	564	54	281	0	432	Uncharacterized protein	Rhipicephalus appendiculatus (Brown ear tick)
athaller527	UniRef100_A0A131YZ51	100	228	0	0	1247	564	54	281	0	446	Uncharacterized protein	Rhipicephalus appendiculatus (Brown ear tick)
athaller529	UniRef100_L7MKA3	95.24	147	7	0	780	1220	57	203	4e-72	256	Putative mucin 68d (Fragment)	Rhipicephalus pulchellus
athaller532	UniRef100_L7MHP3	95.9	366	15	0	1422	325	55	420	0	697	Uncharacterized protein (Fragment)	Rhipicephalus pulchellus
athaller533	UniRef100_L7MHP3	95.9	366	15	0	1416	319	55	420	0	697	Uncharacterized protein (Fragment)	Rhipicephalus pulchellus
athaller534	UniRef100_A0A131YM45	98.87	443	5	0	1527	199	5	447	0	891	Succinyl-CoA ligase subunit beta (EC 6.2.1.-)	Rhipicephalus appendiculatus (Brown ear tick)
athaller535	UniRef100_A0A131YM45	93.98	432	22	1	1320	37	5	436	0	818	Succinyl-CoA ligase subunit beta (EC 6.2.1.-)	Rhipicephalus appendiculatus (Brown ear tick)
athaller536	UniRef100_A0A131YZW9	95.06	243	5	1	889	161	1	236	2e-127	376	Bax-mediated apoptosis inhibitor TEGT/BI-1	Rhipicephalus appendiculatus (Brown ear tick)
athaller537	UniRef100_A0A131YZW9	97.88	236	5	0	879	172	1	236	4e-130	383	Bax-mediated apoptosis inhibitor TEGT/BI-1	Rhipicephalus appendiculatus (Brown ear tick)
athaller538	UniRef100_L7MET4	99.18	364	3	0	1388	297	106	469	0	735	Putative lammer dual specificity kinase (Fragment)	Rhipicephalus pulchellus
athaller539	UniRef100_L7MET4	99.18	364	3	0	1219	128	106	469	0	735	Putative lammer dual specificity kinase (Fragment)	Rhipicephalus pulchellus
athaller540	UniRef100_A0A131YDD7	96.67	180	6	0	467	1006	170	349	0	363	Glycerol-3-phosphate dehydrogenase [NAD(+)] (EC 1.1.1.8)	Rhipicephalus appendiculatus (Brown ear tick)
athaller541	UniRef100_A0A131YJ09	96.7	182	6	0	467	1012	170	351	0	366	Glycerol-3-phosphate dehydrogenase [NAD(+)] (EC 1.1.1.8)	Rhipicephalus appendiculatus (Brown ear tick)
athaller544	UniRef100_V5HXL3	26.02	488	305	13	49	1407	16	482	1e-33	144	Putative conserved plasma membrane protein (Fragment)	Ixodes ricinus (Common tick)
athaller545	UniRef100_V5HXL3	25.49	306	193	9	471	1319	189	482	1e-22	79	Putative conserved plasma membrane protein (Fragment)	Ixodes ricinus (Common tick)
athaller546	UniRef100_L7MHF9	66.67	48	16	0	1392	1249	104	151	3e-09	67.4	Uncharacterized protein (Fragment)	Rhipicephalus pulchellus
athaller548	UniRef100_L7M5Z7	100	63	0	0	766	578	54	116	2e-46	132	Protein yippee-like	Rhipicephalus pulchellus
athaller549	UniRef100_L7M5Z7	100	116	0	0	925	578	1	116	2e-75	239	Protein yippee-like	Rhipicephalus pulchellus
athaller550	UniRef100_L7LXH8	93.25	237	9	2	1313	603	88	317	2e-140	417	Elongation of very long chain fatty acids protein (EC 2.3.1.199) (Very-long-chain 3-oxoacyl-CoA synthase)	Rhipicephalus pulchellus
athaller551	UniRef100_L7LXH8	78.49	265	10	3	1277	603	60	317	3e-127	383	Elongation of very long chain fatty acids protein (EC 2.3.1.199) (Very-long-chain 3-oxoacyl-CoA synthase)	Rhipicephalus pulchellus
athaller552	UniRef100_A0A131YUD3	97.21	430	12	0	1	1290	207	636	0	724	Solute carrier family 34 (Sodium-dependent phosphate cotransporter)	Rhipicephalus appendiculatus (Brown ear tick)
athaller553	UniRef100_A0A131XMK5	100	65	0	0	1	195	205	269	2e-34	136	Putative na/pi-cotransporter	Hyalomma excavatum
athaller554	UniRef100_A0A034WXL0	99.74	390	1	0	1	1170	42	431	0	804	Heat shock protein 90 1 (Fragment)	Rhipicephalus microplus (Cattle tick) (Boophilus microplus)
athaller555	UniRef100_A0A034WXL0	100	428	0	0	1	1284	42	469	0	886	Heat shock protein 90 1 (Fragment)	Rhipicephalus microplus (Cattle tick) (Boophilus microplus)
athaller558	UniRef100_L7M8K0	95.34	236	10	1	3	707	2	237	1e-176	464	Putative dehydrogenase	Rhipicephalus pulchellus
athaller559	UniRef100_L7M8K0	95.34	236	10	1	3	707	2	237	2e-163	464	Putative dehydrogenase	Rhipicephalus pulchellus
athaller562	UniRef100_L7MCV8	96.28	188	7	0	340	903	1	188	6e-117	353	Putative ecdysone-induced protein (Fragment)	Rhipicephalus pulchellus
athaller563	UniRef100_L7MCV8	96.28	188	7	0	177	740	1	188	9e-118	353	Putative ecdysone-induced protein (Fragment)	Rhipicephalus pulchellus
athaller564	UniRef100_A0A131Z2B4	84.34	415	50	4	1245	25	36	443	0	684	26S proteasome regulatory subunit T2	Rhipicephalus appendiculatus (Brown ear tick)
athaller565	UniRef100_G6CJX2	71.39	353	83	5	1050	25	32	377	3e-159	464	Putative 26S protease regulatory subunit 4	Danaus plexippus (Monarch butterfly)
athaller566	UniRef100_A0A131YAE1	93.01	186	13	0	398	955	1	186	2e-90	284	Uncharacterized protein	Rhipicephalus appendiculatus (Brown ear tick)
athaller567	UniRef100_A0A131YAE1	92.47	186	14	0	246	803	1	186	1e-89	280	Uncharacterized protein	Rhipicephalus appendiculatus (Brown ear tick)
athaller568	UniRef100_L7MBU2	70.99	131	37	1	1346	957	1029	1159	1e-51	199	Putative tick transposon (Fragment)	Rhipicephalus pulchellus
athaller572	UniRef100_A0A131ZA48	91.84	49	4	0	790	936	46	94	9e-20	93.2	Uncharacterized protein (Fragment)	Rhipicephalus appendiculatus (Brown ear tick)
athaller576	UniRef100_L7LXK1	97.31	446	12	0	2	1339	455	900	0	882	Eukaryotic translation initiation factor 3 subunit C (eIF3c) (Eukaryotic translation initiation factor 3 subunit 8)	Rhipicephalus pulchellus
athaller577	UniRef100_L7LXK1	91.45	339	26	2	2	1015	455	791	0	613	Eukaryotic translation initiation factor 3 subunit C (eIF3c) (Eukaryotic translation initiation factor 3 subunit 8)	Rhipicephalus pulchellus
athaller580	UniRef100_L7M2C5	87.76	49	4	1	1	141	65	113	2e-07	60.1	Uncharacterized protein	Rhipicephalus pulchellus
athaller582	UniRef100_A0A023GEN1	62.5	64	20	2	1288	1109	1	64	3e-09	65.9	Putative pogo ele1 orf1-h 1e-40-j 4 (Fragment)	Amblyomma triste
athaller583	UniRef100_A0A023GEN1	62.5	64	20	2	742	563	1	64	8e-10	65.9	Putative pogo ele1 orf1-h 1e-40-j 4 (Fragment)	Amblyomma triste
athaller584	UniRef100_A0A131YQK6	98.03	508	9	1	31	1551	1154	1661	0	1040	Titin	Rhipicephalus appendiculatus (Brown ear tick)
athaller585	UniRef100_A0A131YQK6	96.74	215	6	1	31	672	1154	1368	2e-135	436	Titin	Rhipicephalus appendiculatus (Brown ear tick)
athaller586	UniRef100_A0A076W1J9	75.08	309	72	1	940	29	1	309	3e-149	437	Sphingomyelinase D-like protein	Rhipicephalus microplus (Cattle tick) (Boophilus microplus)
athaller587	UniRef100_A0A076W1J9	75.08	309	72	1	940	29	1	309	1e-149	438	Sphingomyelinase D-like protein	Rhipicephalus microplus (Cattle tick) (Boophilus microplus)
athaller588	UniRef100_A0A0K8RMR3	42.28	272	138	5	6	803	374	632	1e-61	222	Carboxylic ester hydrolase (EC 3.1.1.-)	Ixodes ricinus (Common tick)
athaller589	UniRef100_A0A0K8RMR3	51.45	138	67	0	4	417	402	539	9e-54	160	Carboxylic ester hydrolase (EC 3.1.1.-)	Ixodes ricinus (Common tick)
athaller590	UniRef100_A0A131YLA6	74.3	284	69	2	320	1159	1	284	6e-137	405	Tubulin alpha	Rhipicephalus appendiculatus (Brown ear tick)
athaller591	UniRef100_A0A131YD95	86.53	245	30	1	320	1045	1	245	1e-147	431	Tubulin alpha	Rhipicephalus appendiculatus (Brown ear tick)
athaller592	UniRef100_A0A131YWT1	94.43	287	13	1	201	1061	1	284	4e-158	459	Aquaporin major intrinsic protein family	Rhipicephalus appendiculatus (Brown ear tick)
athaller593	UniRef100_A0A131YWT1	96.94	294	9	0	201	1082	1	294	2e-172	495	Aquaporin major intrinsic protein family	Rhipicephalus appendiculatus (Brown ear tick)
athaller596	UniRef100_P52307	99.56	225	1	0	161	835	15	239	1e-154	464	Protein 5NUC [Includes: UDP-sugar hydrolase (EC 3.6.1.45) (UDP-sugar diphosphatase) (UDP-sugar pyrophosphatase); 5'-nucleotidase (5'-NT) (EC 3.1.3.5)] (Fragment)	Rhipicephalus microplus (Cattle tick) (Boophilus microplus)
athaller597	UniRef100_P52307	95.48	155	7	0	79	543	426	580	5e-90	290	Protein 5NUC [Includes: UDP-sugar hydrolase (EC 3.6.1.45) (UDP-sugar diphosphatase) (UDP-sugar pyrophosphatase); 5'-nucleotidase (5'-NT) (EC 3.1.3.5)] (Fragment)	Rhipicephalus microplus (Cattle tick) (Boophilus microplus)
athaller598	UniRef100_A0A131Z2J4	97.41	193	1	1	86	652	1	193	2e-105	328	Splicing factor, arginine/serine-rich 4/5/6	Rhipicephalus appendiculatus (Brown ear tick)
athaller599	UniRef100_A0A131Z2J4	96.35	137	1	1	86	484	1	137	2e-62	207	Splicing factor, arginine/serine-rich 4/5/6	Rhipicephalus appendiculatus (Brown ear tick)
athaller602	UniRef100_A0A131XMC8	72.92	240	64	1	517	1233	47	286	3e-123	379	Putative endonuclease-reverse transcriptase (Fragment)	Hyalomma excavatum
athaller603	UniRef100_A0A131XMC8	73.53	272	71	1	86	898	15	286	1e-146	434	Putative endonuclease-reverse transcriptase (Fragment)	Hyalomma excavatum
athaller604	UniRef100_Q4PMN9	72.22	90	25	0	85	354	19	108	3e-34	134	Salivary selenoprotein M	Ixodes scapularis (Black-legged tick) (Deer tick)
athaller605	UniRef100_Q4PMN9	72.22	90	25	0	85	354	19	108	2e-34	134	Salivary selenoprotein M	Ixodes scapularis (Black-legged tick) (Deer tick)
athaller606	UniRef100_A0A131Z1D5	43.59	273	131	6	1141	377	858	1125	2e-53	202	Zinc knuckle domain containing protein	Rhipicephalus appendiculatus (Brown ear tick)
athaller607	UniRef100_A0A131Y1G8	55.65	115	48	1	1	345	103	214	5e-22	102	Putative tick transposon (Fragment)	Ixodes ricinus (Common tick)
athaller608	UniRef100_A0A131YS76	100	410	0	0	31	1260	1	410	0	805	26S proteasome regulatory subunit T3	Rhipicephalus appendiculatus (Brown ear tick)
athaller609	UniRef100_A0A131YS76	98.54	206	3	0	31	648	1	206	3e-140	413	26S proteasome regulatory subunit T3	Rhipicephalus appendiculatus (Brown ear tick)
athaller610	UniRef100_V5HJN6	82.99	288	47	2	1359	502	1	288	1e-150	444	Putative neuroproteinsis (Fragment)	Ixodes ricinus (Common tick)
athaller611	UniRef100_V5IHZ3	58	250	30	4	525	1	1	250	6e-80	252	Putative neuroproteinsis (Fragment)	Ixodes ricinus (Common tick)
athaller612	UniRef100_A0A131YIB3	98.77	567	7	0	1703	3	401	967	0	1092	Beta spectrin	Rhipicephalus appendiculatus (Brown ear tick)
athaller613	UniRef100_A0A131XN01	97.89	95	2	0	411	127	1026	1120	4e-52	190	Putative microtubule-actin cross-linking factor 1-like protein (Fragment)	Hyalomma excavatum
athaller614	UniRef100_A0A131YMR9	93.98	432	25	1	1404	112	1322	1753	0	802	Translation initiation factor 4G	Rhipicephalus appendiculatus (Brown ear tick)
athaller615	UniRef100_A0A131YMR9	91	200	17	1	731	135	1322	1521	7e-109	336	Translation initiation factor 4G	Rhipicephalus appendiculatus (Brown ear tick)
athaller618	UniRef100_A0A023G6L5	77.19	263	60	0	2	790	83	345	2e-150	442	Putative sulfotransferase ixodes scapularis sulfotransferase	Amblyomma triste
athaller619	UniRef100_A0A023G6L5	77.36	265	60	0	2	796	83	347	4e-153	445	Putative sulfotransferase ixodes scapularis sulfotransferase	Amblyomma triste
athaller620	UniRef100_L7MH01	98.88	268	3	0	52	855	49	316	0	544	Uncharacterized protein (Fragment)	Rhipicephalus pulchellus
athaller621	UniRef100_L7MH01	98.88	268	3	0	52	855	49	316	0	544	Uncharacterized protein (Fragment)	Rhipicephalus pulchellus
athaller624	UniRef100_B7PM19	88.68	212	21	1	1139	504	23	231	7e-128	387	Carboxypeptidase m, putative (EC 3.4.17.22)	Ixodes scapularis (Black-legged tick) (Deer tick)
athaller626	UniRef100_L7LXT0	98.48	132	2	0	1068	673	346	477	3e-84	275	Glycylpeptide N-tetradecanoyltransferase (EC 2.3.1.97)	Rhipicephalus pulchellus
athaller630	UniRef100_A0A131YZZ9	91.56	154	13	0	724	263	121	274	9e-100	308	Pancreatic trypsin inhibitor	Rhipicephalus appendiculatus (Brown ear tick)
athaller631	UniRef100_A0A131YZZ9	92.21	154	12	0	724	263	121	274	1e-100	310	Pancreatic trypsin inhibitor	Rhipicephalus appendiculatus (Brown ear tick)
athaller632	UniRef100_A0A023G6J0	75.37	134	28	2	14	400	6	139	5e-38	147	Putative tpa exp: histone 1 (Fragment)	Amblyomma triste
athaller633	UniRef100_A0A131XR33	81.2	117	22	0	50	400	3	119	2e-38	147	Putative histone 1 (Fragment)	Hyalomma excavatum
athaller634	UniRef100_A0A131Z0W1	54.45	371	166	3	283	1395	463	830	6e-136	425	Chitinase	Rhipicephalus appendiculatus (Brown ear tick)
athaller635	UniRef100_A0A131Z0W1	60.15	133	52	1	217	615	699	830	2e-46	174	Chitinase	Rhipicephalus appendiculatus (Brown ear tick)
athaller636	UniRef100_A0A131YFQ2	98.95	380	4	0	3	1142	28	407	0	778	ATP-dependent RNA helicase UAP56/SUB2	Rhipicephalus appendiculatus (Brown ear tick)
athaller637	UniRef100_A0A131Z2J0	97.24	254	7	0	3	764	28	281	0	514	ATP-dependent RNA helicase UAP56/SUB2	Rhipicephalus appendiculatus (Brown ear tick)
athaller638	UniRef100_UPI0004DFEF3A	77.78	63	14	0	2	190	123	185	5e-41	109	No Description	NA
athaller639	UniRef100_A0A131YVN0	99.1	111	1	0	2	334	146	256	1e-73	233	Mitochondrial 2-oxoglutarate/malate carrier protein	Rhipicephalus appendiculatus (Brown ear tick)
athaller642	UniRef100_A0A131YCE4	77.58	281	37	3	839	6	1	258	3e-91	286	Uncharacterized protein	Rhipicephalus appendiculatus (Brown ear tick)
athaller643	UniRef100_A0A131YCE4	84.88	258	36	2	770	6	1	258	6e-98	302	Uncharacterized protein	Rhipicephalus appendiculatus (Brown ear tick)
athaller644	UniRef100_A0A131ZBA6	96.74	276	9	0	105	932	648	923	9e-162	489	Thyroid hormone receptor interactor 11 (Fragment)	Rhipicephalus appendiculatus (Brown ear tick)
athaller645	UniRef100_A0A131YCM4	95.16	186	9	0	105	662	740	925	6e-98	319	Thyroid hormone receptor interactor 11	Rhipicephalus appendiculatus (Brown ear tick)
athaller646	UniRef100_A0A131YVT9	97.52	202	5	0	1	606	672	873	2e-133	422	Supervillin	Rhipicephalus appendiculatus (Brown ear tick)
athaller647	UniRef100_A0A131YVT9	82.87	251	33	1	724	2	352	602	5e-137	426	Supervillin	Rhipicephalus appendiculatus (Brown ear tick)
athaller648	UniRef100_A0A0A7DRC6	98.86	175	2	0	405	929	444	618	9e-141	299	Phosphoenolpiruvate carboxikinase	Rhipicephalus microplus (Cattle tick) (Boophilus microplus)
athaller649	UniRef100_A0A0A7DRC6	98.89	90	1	0	93	362	529	618	1e-49	182	Phosphoenolpiruvate carboxikinase	Rhipicephalus microplus (Cattle tick) (Boophilus microplus)
athaller650	UniRef100_A0A131YQ45	96.45	310	11	0	932	3	1	310	0	526	Solute carrier family 25 (Peroxisomal adenine nucleotide transporter), member 17	Rhipicephalus appendiculatus (Brown ear tick)
athaller651	UniRef100_A0A131YQ45	95.83	168	7	0	889	386	1	168	7e-140	277	Solute carrier family 25 (Peroxisomal adenine nucleotide transporter), member 17	Rhipicephalus appendiculatus (Brown ear tick)
athaller652	UniRef100_A0A023FV28	95.15	227	11	0	342	1022	6	232	1e-141	414	Putative sugar kinase (Fragment)	Amblyomma parvum
athaller653	UniRef100_A0A023FV28	95.13	226	11	0	166	843	7	232	4e-140	408	Putative sugar kinase (Fragment)	Amblyomma parvum
athaller654	UniRef100_A0A131Z643	46.5	200	106	1	1201	605	19	218	2e-51	183	Uncharacterized protein (Fragment)	Rhipicephalus appendiculatus (Brown ear tick)
athaller655	UniRef100_A0A131Z643	49.04	157	70	1	674	204	15	161	4e-44	159	Uncharacterized protein (Fragment)	Rhipicephalus appendiculatus (Brown ear tick)
athaller656	UniRef100_L7M0T9	91.58	273	12	2	136	954	1	262	2e-149	434	Uncharacterized protein	Rhipicephalus pulchellus
athaller657	UniRef100_L7M0T9	95.06	263	12	1	136	924	1	262	1e-152	441	Uncharacterized protein	Rhipicephalus pulchellus
athaller658	UniRef100_L7M4N5	91.76	182	13	1	279	818	1	182	6e-95	307	Uncharacterized protein	Rhipicephalus pulchellus
athaller659	UniRef100_A0A034WZ51	95.16	186	9	0	119	676	12	197	6e-126	369	Secreted protein 32 (Fragment)	Rhipicephalus microplus (Cattle tick) (Boophilus microplus)
athaller660	UniRef100_A0A131YD61	98.4	188	3	0	943	380	433	620	1e-129	395	WD repeat-containing protein 42A	Rhipicephalus appendiculatus (Brown ear tick)
athaller661	UniRef100_A0A131XMY8	93.46	214	13	1	911	273	264	477	5e-121	368	Putative wd40 repeat protein	Hyalomma excavatum
athaller664	UniRef100_Q2XW18	98.82	169	2	0	214	720	1	169	3e-116	345	Glutathione peroxidase	Rhipicephalus microplus (Cattle tick) (Boophilus microplus)
athaller665	UniRef100_Q2XW18	98.82	169	2	0	147	653	1	169	5e-116	343	Glutathione peroxidase	Rhipicephalus microplus (Cattle tick) (Boophilus microplus)
athaller666	UniRef100_L7M7W9	86.49	222	9	1	274	939	1	201	3e-108	328	Uncharacterized protein	Rhipicephalus pulchellus
athaller667	UniRef100_L7M7W9	95.52	201	9	0	274	876	1	201	3e-114	342	Uncharacterized protein	Rhipicephalus pulchellus
athaller668	UniRef100_A0A131YK20	71.7	53	15	0	254	96	161	213	8e-14	78.6	Endonuclease-reverse transcriptase	Rhipicephalus appendiculatus (Brown ear tick)
athaller669	UniRef100_A0A131YK20	71.7	53	15	0	254	96	161	213	7e-14	78.6	Endonuclease-reverse transcriptase	Rhipicephalus appendiculatus (Brown ear tick)
athaller670	UniRef100_A0A131Z2X8	98.94	188	2	0	1	564	699	886	3e-104	337	Coatomer subunit gamma	Rhipicephalus appendiculatus (Brown ear tick)
athaller672	UniRef100_A0A023FKK6	98.77	81	1	0	243	1	45	125	3e-51	164	Putative 60s ribosomal protein l7a	Amblyomma cajennense (Cayenne tick)
athaller673	UniRef100_A0A131Z4G2	100	125	0	0	375	1	1	125	4e-68	218	Large subunit ribosomal protein L7Ae	Rhipicephalus appendiculatus (Brown ear tick)
athaller674	UniRef100_L7M3S1	77.32	194	42	2	1	579	102	294	2e-98	303	Uncharacterized protein	Rhipicephalus pulchellus
athaller675	UniRef100_L7M3S1	77.32	194	42	2	1	579	102	294	1e-98	303	Uncharacterized protein	Rhipicephalus pulchellus
athaller684	UniRef100_A0A023GBK7	64.71	289	94	3	197	1063	11	291	2e-131	390	Putative juvenile hormone acid methyltransferase	Amblyomma triste
athaller685	UniRef100_A0A023GBK7	53.45	116	53	1	243	590	177	291	2e-30	124	Putative juvenile hormone acid methyltransferase	Amblyomma triste
athaller686	UniRef100_A0A131YDZ9	49.06	106	46	4	18	329	1	100	2e-12	75.5	Uncharacterized protein	Rhipicephalus appendiculatus (Brown ear tick)
athaller687	UniRef100_A0A131YDZ9	64.13	92	32	1	262	537	78	168	3e-28	114	Uncharacterized protein	Rhipicephalus appendiculatus (Brown ear tick)
athaller688	UniRef100_A0A131YU61	98.63	219	3	0	36	692	1	219	1e-137	400	Myeloid leukemia factor 1	Rhipicephalus appendiculatus (Brown ear tick)
athaller689	UniRef100_A0A131YU61	98.59	213	3	0	36	674	1	213	6e-133	388	Myeloid leukemia factor 1	Rhipicephalus appendiculatus (Brown ear tick)
athaller690	UniRef100_A0A131Z3F5	90.18	163	14	1	41	529	1	161	4e-75	239	Uncharacterized protein	Rhipicephalus appendiculatus (Brown ear tick)
athaller691	UniRef100_A0A131Z3F5	96.89	161	5	0	46	528	1	161	2e-77	244	Uncharacterized protein	Rhipicephalus appendiculatus (Brown ear tick)
athaller692	UniRef100_A0A023FK78	99.25	133	1	0	1	399	12	144	2e-79	265	Putative dolichyl-diphosphooligosaccharide--protein glycosyltransferase subunit stt3b (Fragment)	Amblyomma cajennense (Cayenne tick)
athaller693	UniRef100_A0A131XMU2	97.6	250	6	0	783	34	365	614	5e-139	422	Putative dolichyl-diphosphooligosaccharide--protein glycosyltransferase subunit stt3b	Hyalomma excavatum
athaller694	UniRef100_A0A131YWK9	85.11	47	7	0	916	776	40	86	9e-28	89.7	DNA-binding protein inhibitor ID, other	Rhipicephalus appendiculatus (Brown ear tick)
athaller695	UniRef100_A0A131YWK9	78.18	55	10	1	772	608	40	92	5e-27	89.7	DNA-binding protein inhibitor ID, other	Rhipicephalus appendiculatus (Brown ear tick)
athaller696	UniRef100_A0A131Z6I2	97.61	376	6	1	1170	52	59	434	0	733	Hexosaminidase	Rhipicephalus appendiculatus (Brown ear tick)
athaller697	UniRef100_L7MA36	99.07	107	1	0	372	52	456	562	2e-76	221	Putative hexosaminidase d-like protein	Rhipicephalus pulchellus
athaller698	UniRef100_A0A131YEK9	66.1	59	19	1	548	375	23	81	4e-15	79	Uncharacterized protein	Rhipicephalus appendiculatus (Brown ear tick)
athaller699	UniRef100_A0A131YEK9	66.1	59	19	1	548	375	23	81	4e-15	79	Uncharacterized protein	Rhipicephalus appendiculatus (Brown ear tick)
athaller702	UniRef100_A0A016T9N9	91.57	178	15	0	1023	490	329	506	6e-137	346	Uncharacterized protein	Ancylostoma ceylanicum
athaller703	UniRef100_A0A131YYZ1	100	92	0	0	488	213	522	613	2e-55	197	V-type H+-transporting ATPase subunit A	Rhipicephalus appendiculatus (Brown ear tick)
athaller706	UniRef100_A0A131Z300	89.47	266	28	0	8	805	1	266	1e-178	508	Phosphatidylinositol transfer protein sec14	Rhipicephalus appendiculatus (Brown ear tick)
athaller707	UniRef100_A0A131Z300	85.6	125	16	1	8	376	1	125	6e-68	222	Phosphatidylinositol transfer protein sec14	Rhipicephalus appendiculatus (Brown ear tick)
athaller708	UniRef100_A0A131Z918	78.66	253	54	0	833	75	11	263	1e-38	149	Glycine rich cell wall structural protein (Fragment)	Rhipicephalus appendiculatus (Brown ear tick)
athaller709	UniRef100_A0A131Z918	80	150	30	0	795	346	11	160	7e-30	125	Glycine rich cell wall structural protein (Fragment)	Rhipicephalus appendiculatus (Brown ear tick)
athaller714	UniRef100_A0A023GBK7	53	217	101	1	978	328	60	275	2e-71	235	Putative juvenile hormone acid methyltransferase	Amblyomma triste
athaller715	UniRef100_A0A023GBK7	62.5	128	48	0	635	252	60	187	5e-53	184	Putative juvenile hormone acid methyltransferase	Amblyomma triste
athaller716	UniRef100_A0A131Z527	94	50	3	0	857	1006	230	279	2e-18	95.9	Glycine rich cell wall structural protein	Rhipicephalus appendiculatus (Brown ear tick)
athaller717	UniRef100_A0A131Z563	68.4	231	72	1	102	791	34	264	9e-113	340	Serine protease like protein	Rhipicephalus appendiculatus (Brown ear tick)
athaller718	UniRef100_A0A131Z563	69.89	176	53	0	102	629	34	209	1e-84	268	Serine protease like protein	Rhipicephalus appendiculatus (Brown ear tick)
athaller719	UniRef100_A0A131Z3G5	96.86	255	8	0	816	52	19	273	8e-143	415	Elongation factor 1-delta	Rhipicephalus appendiculatus (Brown ear tick)
athaller720	UniRef100_A0A131Z3I2	97.52	242	6	0	777	52	2	243	3e-144	417	Elongation factor 1-delta	Rhipicephalus appendiculatus (Brown ear tick)
athaller725	UniRef100_A0A131Z581	96.97	264	8	0	135	926	1	264	0	532	NADH dehydrogenase (Ubiquinone) Fe-S protein 3	Rhipicephalus appendiculatus (Brown ear tick)
athaller726	UniRef100_A0A131Z581	99.15	117	1	0	306	656	148	264	7e-80	252	NADH dehydrogenase (Ubiquinone) Fe-S protein 3	Rhipicephalus appendiculatus (Brown ear tick)
athaller727	UniRef100_A0A131YNR3	43.48	184	97	3	68	604	27	208	1e-38	148	Serine protease like protein	Rhipicephalus appendiculatus (Brown ear tick)
athaller728	UniRef100_A0A131YNR3	42.37	236	129	4	83	772	30	264	2e-50	179	Serine protease like protein	Rhipicephalus appendiculatus (Brown ear tick)
athaller729	UniRef100_A0A131XAN8	98.05	205	4	0	933	319	181	385	9e-142	418	Isocitrate dehydrogenase [NAD] subunit, mitochondrial (EC 1.1.1.41)	Hyalomma excavatum
athaller730	UniRef100_L7MAZ6	90.24	205	20	0	625	11	181	385	1e-129	382	Isocitrate dehydrogenase [NAD] subunit, mitochondrial (EC 1.1.1.41)	Rhipicephalus pulchellus
athaller731	UniRef100_A0A131YH58	61.64	146	54	1	155	586	1	146	1e-51	177	Interleukin 1 signal transducer	Rhipicephalus appendiculatus (Brown ear tick)
athaller732	UniRef100_A0A131YH58	61.64	146	54	1	155	586	1	146	2e-51	176	Interleukin 1 signal transducer	Rhipicephalus appendiculatus (Brown ear tick)
athaller733	UniRef100_A0A131XPR8	80.77	78	15	0	104	337	1	78	1e-35	134	Putative selenoprotein (Fragment)	Hyalomma excavatum
athaller734	UniRef100_A0A131XPR8	80.77	78	15	0	104	337	1	78	5e-36	134	Putative selenoprotein (Fragment)	Hyalomma excavatum
athaller737	UniRef100_UPI0006B07F81	65.4	263	91	0	790	2	563	825	8e-111	367	No Description	NA
athaller738	UniRef100_A0A087UVI4	78.21	78	17	0	235	2	1311	1388	2e-43	139	Twitchin (Fragment)	Stegodyphus mimosarum
athaller739	UniRef100_G3MHS7	75	100	25	0	673	374	29	128	4e-36	137	Uncharacterized protein (Fragment)	Amblyomma maculatum (Gulf Coast tick)
athaller740	UniRef100_G3MHS7	75	100	25	0	430	131	29	128	4e-37	137	Uncharacterized protein (Fragment)	Amblyomma maculatum (Gulf Coast tick)
athaller742	UniRef100_A0A131YL57	92.98	171	11	1	599	87	1	170	1e-109	327	Pyroglutamyl peptidase i	Rhipicephalus appendiculatus (Brown ear tick)
athaller743	UniRef100_A0A131YYV5	97.87	329	7	0	988	2	472	800	0	632	Type II pantothenate kinase	Rhipicephalus appendiculatus (Brown ear tick)
athaller744	UniRef100_A0A131YYV5	99.1	111	1	0	334	2	690	800	6e-68	233	Type II pantothenate kinase	Rhipicephalus appendiculatus (Brown ear tick)
athaller745	UniRef100_A0A131XCG0	93.96	182	10	1	681	139	1	182	3e-71	228	Putative alternative splicing factor srp20/9g8 rrm superfamily protein (Fragment)	Hyalomma excavatum
athaller746	UniRef100_A0A131YE45	79.1	177	31	1	651	139	1	177	8e-65	211	Splicing factor, arginine/serine-rich 7	Rhipicephalus appendiculatus (Brown ear tick)
athaller747	UniRef100_B7PPT6	43.12	160	61	2	2	481	206	335	1e-33	138	Sulfotransferase, putative (EC 2.8.2.2)	Ixodes scapularis (Black-legged tick) (Deer tick)
athaller751	UniRef100_A0A131YCP4	95.83	72	3	0	591	376	1272	1343	8e-35	144	Protein scribble	Rhipicephalus appendiculatus (Brown ear tick)
athaller752	UniRef100_A0A131YCP4	97.39	115	3	0	720	376	1229	1343	8e-66	233	Protein scribble	Rhipicephalus appendiculatus (Brown ear tick)
athaller755	UniRef100_A0A131Z6E4	97.18	284	7	1	86	934	69	352	1e-177	510	Nucleosome assembly protein 1-like 1	Rhipicephalus appendiculatus (Brown ear tick)
athaller756	UniRef100_A0A131Z6E4	72.95	122	6	2	86	448	69	164	7e-46	166	Nucleosome assembly protein 1-like 1	Rhipicephalus appendiculatus (Brown ear tick)
athaller757	UniRef100_G3MST0	59.44	249	100	1	748	2	119	366	1e-102	317	Uncharacterized protein	Amblyomma maculatum (Gulf Coast tick)
athaller758	UniRef100_G3MST0	58.04	224	93	1	673	2	144	366	2e-88	279	Uncharacterized protein	Amblyomma maculatum (Gulf Coast tick)
athaller759	UniRef100_L7MJ05	96.03	126	2	2	5	373	199	324	2e-76	246	Uncharacterized protein (Fragment)	Rhipicephalus pulchellus
athaller760	UniRef100_L7MJ05	100	82	0	0	146	391	243	324	4e-48	172	Uncharacterized protein (Fragment)	Rhipicephalus pulchellus
athaller761	UniRef100_A0A131YLT5	96.55	232	8	0	919	224	156	387	7e-164	474	Uncharacterized protein	Rhipicephalus appendiculatus (Brown ear tick)
athaller762	UniRef100_A0A131YLT5	97.81	137	3	0	541	131	156	292	2e-91	284	Uncharacterized protein	Rhipicephalus appendiculatus (Brown ear tick)
athaller763	UniRef100_A0A131YFJ1	90.41	73	7	0	334	552	22	94	6e-37	137	Uncharacterized protein	Rhipicephalus appendiculatus (Brown ear tick)
athaller764	UniRef100_A0A131YFJ1	90.41	73	7	0	298	516	22	94	4e-37	137	Uncharacterized protein	Rhipicephalus appendiculatus (Brown ear tick)
athaller765	UniRef100_A0A131YIT2	87.23	141	18	0	441	19	1	141	2e-75	234	Uncharacterized protein	Rhipicephalus appendiculatus (Brown ear tick)
athaller766	UniRef100_A0A131YIT2	85.82	141	20	0	437	15	1	141	4e-74	231	Uncharacterized protein	Rhipicephalus appendiculatus (Brown ear tick)
athaller767	UniRef100_A0A131Z005	98.44	257	4	0	771	1	177	433	4e-179	525	Phosphodiesterase (EC 3.1.4.-)	Rhipicephalus appendiculatus (Brown ear tick)
athaller768	UniRef100_A0A131XIN4	99.28	138	1	0	414	1	72	209	9e-93	292	Phosphodiesterase (EC 3.1.4.-)	Hyalomma excavatum
athaller769	UniRef100_A0A131YL22	56.93	332	141	2	994	2	156	486	2e-128	390	Cytochrome P450, family 3, subfamily A	Rhipicephalus appendiculatus (Brown ear tick)
athaller770	UniRef100_A0A023FPB1	45.19	104	56	1	429	118	161	263	2e-25	108	Putative cytochrome p450 cyp3/cyp5/cyp6/cyp9 subfamily (Fragment)	Amblyomma cajennense (Cayenne tick)
athaller771	UniRef100_L7M0U4	95.11	266	13	0	3	800	260	525	6e-163	476	Putative rna polymerase ii elongation factor ell	Rhipicephalus pulchellus
athaller772	UniRef100_L7M0U4	91.89	111	9	0	148	480	415	525	8e-65	219	Putative rna polymerase ii elongation factor ell	Rhipicephalus pulchellus
athaller773	UniRef100_A0A131Z7X1	97.71	175	4	0	609	85	5	179	8e-111	328	Cytochrome c oxidase subunit 4	Rhipicephalus appendiculatus (Brown ear tick)
athaller774	UniRef100_A0A131Z7X1	97.77	179	4	0	621	85	1	179	3e-114	337	Cytochrome c oxidase subunit 4	Rhipicephalus appendiculatus (Brown ear tick)
athaller775	UniRef100_A0A131XN09	94.07	118	7	0	693	340	1	118	3e-73	231	Putative conserved plasma membrane protein	Hyalomma excavatum
athaller776	UniRef100_A0A131XN09	84.75	118	6	1	657	340	1	118	7e-62	201	Putative conserved plasma membrane protein	Hyalomma excavatum
athaller777	UniRef100_A0A131Z2W8	98.62	362	5	0	2	1087	88	449	0	653	Uncharacterized protein	Rhipicephalus appendiculatus (Brown ear tick)
athaller778	UniRef100_A0A131Z2W8	100	46	0	0	106	243	404	449	4e-20	93.6	Uncharacterized protein	Rhipicephalus appendiculatus (Brown ear tick)
athaller779	UniRef100_L7LX95	86.8	250	33	0	2	751	412	661	5e-157	465	Uncharacterized protein	Rhipicephalus pulchellus
athaller780	UniRef100_L7LX95	90.26	154	15	0	179	640	508	661	3e-92	296	Uncharacterized protein	Rhipicephalus pulchellus
athaller781	UniRef100_L7M5M3	95.06	81	4	0	119	361	1	81	6e-47	164	Putative cytochrome c oxidase subunit vib/cox12	Rhipicephalus pulchellus
athaller782	UniRef100_A0A0C9S006	80.21	96	15	2	119	403	1	93	8e-46	157	Putative cytochrome c oxidase subunit vib/cox12	Amblyomma americanum (Lone star tick)
athaller783	UniRef100_L7MHW9	99.18	122	1	0	1	366	434	555	2e-75	256	Putative transferrin 2 (Fragment)	Rhipicephalus pulchellus
athaller784	UniRef100_A0A131YUI6	96.88	128	4	0	89	472	1	128	1e-25	110	Uncharacterized protein	Rhipicephalus appendiculatus (Brown ear tick)
athaller785	UniRef100_A0A131YRW1	90.15	203	15	1	7	615	495	692	2e-111	349	Ypt/rab specific gtpase activating protein gyp6	Rhipicephalus appendiculatus (Brown ear tick)
athaller786	UniRef100_A0A131YRW1	83.06	124	16	1	7	378	495	613	1e-59	208	Ypt/rab specific gtpase activating protein gyp6	Rhipicephalus appendiculatus (Brown ear tick)
athaller787	UniRef100_A0A131Z7V1	100	217	0	0	32	682	1	217	5e-142	409	Ribosomal protein	Rhipicephalus appendiculatus (Brown ear tick)
athaller788	UniRef100_A0A131Z7V1	100	54	0	0	32	193	1	54	8e-27	113	Ribosomal protein	Rhipicephalus appendiculatus (Brown ear tick)
athaller789	UniRef100_A0A131YMA2	93.81	97	6	0	338	48	47	143	3e-56	189	RWD domain-containing protein 4A	Rhipicephalus appendiculatus (Brown ear tick)
athaller797	UniRef100_A0A131YK20	89.29	84	9	0	3	254	133	216	4e-43	158	Endonuclease-reverse transcriptase	Rhipicephalus appendiculatus (Brown ear tick)
athaller798	UniRef100_A0A131YK20	89.29	84	9	0	3	254	133	216	1e-44	158	Endonuclease-reverse transcriptase	Rhipicephalus appendiculatus (Brown ear tick)
athaller799	UniRef100_L7M628	100	105	0	0	562	248	1	105	1e-92	217	Putative dehydrogenase kinase	Rhipicephalus pulchellus
athaller800	UniRef100_L7M628	100	175	0	0	527	3	1	175	1e-121	364	Putative dehydrogenase kinase	Rhipicephalus pulchellus
athaller801	UniRef100_B7PY96	52.38	147	69	1	717	277	201	346	4e-42	157	Acetylcholinesterase, putative (EC 3.1.1.7)	Ixodes scapularis (Black-legged tick) (Deer tick)
athaller802	UniRef100_B7PY96	81.43	70	13	0	486	277	277	346	7e-31	126	Acetylcholinesterase, putative (EC 3.1.1.7)	Ixodes scapularis (Black-legged tick) (Deer tick)
athaller803	UniRef100_B7Q914	84.42	308	9	1	3	809	52	359	0	518	Clathrin-adaptor protein, putative (Fragment)	Ixodes scapularis (Black-legged tick) (Deer tick)
athaller804	UniRef100_UPI0006B0D7F5	100	89	0	0	1	267	271	359	1e-53	182	No Description	NA
athaller805	UniRef100_A0A131Z6G3	64.04	114	40	1	686	348	313	426	3e-32	132	Alpha-1,3-mannosyl-glycoprotein beta-1,2-N-acetylglucosaminyltransferase	Rhipicephalus appendiculatus (Brown ear tick)
athaller806	UniRef100_A0A131Z6G3	64.04	114	40	1	632	294	313	426	2e-32	132	Alpha-1,3-mannosyl-glycoprotein beta-1,2-N-acetylglucosaminyltransferase	Rhipicephalus appendiculatus (Brown ear tick)
athaller807	UniRef100_L7MEN6	97.27	110	3	0	1	330	2901	3010	1e-26	120	Putative acinus induces apoptotic chromatin condensation (Fragment)	Rhipicephalus pulchellus
athaller809	UniRef100_A0A0C9QYM2	41.86	86	50	0	219	476	3	88	1e-15	80.1	Putative 8.9kda 1 8.9 kDa family (Fragment)	Amblyomma americanum (Lone star tick)
athaller810	UniRef100_A0A0C9QYM2	41.86	86	50	0	190	447	3	88	1e-15	80.1	Putative 8.9kda 1 8.9 kDa family (Fragment)	Amblyomma americanum (Lone star tick)
athaller811	UniRef100_L7LYC3	86.64	232	31	0	46	741	4	235	8e-121	357	Putative vesicle transport protein sec20	Rhipicephalus pulchellus
athaller812	UniRef100_L7LYC3	91.94	62	5	0	262	447	174	235	4e-13	74.3	Putative vesicle transport protein sec20	Rhipicephalus pulchellus
athaller815	UniRef100_A0A131Z8C2	65.74	108	36	1	152	472	110	217	3e-42	152	Glycine rich superfamily member (Fragment)	Rhipicephalus appendiculatus (Brown ear tick)
athaller821	UniRef100_A0A131YNM7	96.32	163	6	0	603	115	171	333	2e-107	325	Reticulocalbin-2	Rhipicephalus appendiculatus (Brown ear tick)
athaller822	UniRef100_A0A131YNM7	92.81	139	8	1	90	500	1	139	1e-81	258	Reticulocalbin-2	Rhipicephalus appendiculatus (Brown ear tick)
athaller825	UniRef100_A0A131Z796	84.38	128	19	1	3	386	2	128	7e-52	176	Microplusin (Fragment)	Rhipicephalus appendiculatus (Brown ear tick)
athaller826	UniRef100_A0A131Z796	84.38	128	19	1	3	386	2	128	3e-52	176	Microplusin (Fragment)	Rhipicephalus appendiculatus (Brown ear tick)
athaller827	UniRef100_A0A131XBI9	96.77	124	4	0	373	2	89	212	7e-62	207	Putative c-4 sterol methyl oxidase (Fragment)	Hyalomma excavatum
athaller828	UniRef100_A0A131XBI9	96.04	202	8	0	607	2	11	212	2e-119	354	Putative c-4 sterol methyl oxidase (Fragment)	Hyalomma excavatum
athaller831	UniRef100_A0A131Z0M8	96.79	156	5	0	497	30	330	485	4e-104	321	6-phosphogluconate dehydrogenase, decarboxylating (EC 1.1.1.44)	Rhipicephalus appendiculatus (Brown ear tick)
athaller832	UniRef100_D0UPH0	98.26	115	2	0	41	385	31	145	2e-73	231	Phosphogluconate dehydrogenase (Fragment)	Amblyomma sp. 'Amb2'
athaller833	UniRef100_L7MBQ4	95.71	163	7	0	40	528	199	361	1e-105	324	Putative serine/threonine-protein kinase rio3 (Fragment)	Rhipicephalus pulchellus
athaller834	UniRef100_L7MBQ4	94.7	132	7	0	40	435	199	330	1e-81	262	Putative serine/threonine-protein kinase rio3 (Fragment)	Rhipicephalus pulchellus
athaller835	UniRef100_L7MJ41	99.07	214	2	0	2	643	199	412	5e-128	381	Uncharacterized protein (Fragment)	Rhipicephalus pulchellus
athaller836	UniRef100_A0A131Z2A8	98.7	154	2	0	2	463	185	338	2e-82	263	Vacuole membrane protein	Rhipicephalus appendiculatus (Brown ear tick)
athaller839	UniRef100_A0A131XIN5	94.12	51	3	0	153	1	88	138	4e-09	63.2	Putative nucleic acid binding protein	Hyalomma excavatum
athaller841	UniRef100_A0A131XNK6	73.98	196	37	6	741	175	581	769	1e-95	276	Putative tick transposon (Fragment)	Hyalomma excavatum
athaller842	UniRef100_A0A131XNK6	56.63	166	47	8	458	3	581	735	2e-38	150	Putative tick transposon (Fragment)	Hyalomma excavatum
athaller845	UniRef100_A0A023FZ16	90.38	156	11	1	589	122	9	160	7e-86	271	Putative wd repeat protein (Fragment)	Amblyomma parvum
athaller846	UniRef100_A0A131ZBP4	98.9	91	1	0	224	496	217	307	2e-86	192	COMPASS component SWD3 (Fragment)	Rhipicephalus appendiculatus (Brown ear tick)
athaller847	UniRef100_A0A131YW30	95.24	126	6	0	337	714	406	531	1e-72	248	Vacuolar assembly/sorting protein vps41	Rhipicephalus appendiculatus (Brown ear tick)
athaller849	UniRef100_A0A131Z3U1	88.24	102	12	0	449	144	1	102	2e-57	189	Cystatin	Rhipicephalus appendiculatus (Brown ear tick)
athaller850	UniRef100_A0A131Z3U1	89.15	129	14	0	433	47	1	129	2e-78	242	Cystatin	Rhipicephalus appendiculatus (Brown ear tick)
athaller853	UniRef100_A0A131YHB2	99.05	317	3	0	81	1031	2	318	0	652	Guanine nucleotide-binding protein subunit beta-2-like 1 protein	Rhipicephalus appendiculatus (Brown ear tick)
athaller858	UniRef100_UPI0003C107EB	66.82	223	66	2	672	4	328	542	3e-88	284	No Description	NA
athaller859	UniRef100_B7QL44	98.29	117	2	0	354	4	378	494	7e-72	235	Armadillo repeat-containing protein, putative	Ixodes scapularis (Black-legged tick) (Deer tick)
athaller861	UniRef100_A0A131YC75	96.77	31	1	0	225	133	242	272	1e-10	65.9	Tor signaling pathway regulator like protein	Rhipicephalus appendiculatus (Brown ear tick)
athaller862	UniRef100_L7MHF9	76.19	42	10	0	460	335	104	145	3e-11	69.3	Uncharacterized protein (Fragment)	Rhipicephalus pulchellus
athaller863	UniRef100_L7MHF9	77.5	40	9	0	403	284	104	143	5e-11	68.2	Uncharacterized protein (Fragment)	Rhipicephalus pulchellus
athaller866	UniRef100_L7M4V1	89.22	102	11	0	9	314	137	238	1e-57	195	Uncharacterized protein	Rhipicephalus pulchellus
athaller867	UniRef100_L7M4V1	89.55	134	14	0	9	410	137	270	3e-82	256	Uncharacterized protein	Rhipicephalus pulchellus
athaller868	UniRef100_A0A131YU31	89.58	96	10	0	289	2	42	137	6e-14	80.9	Integral to membrane	Rhipicephalus appendiculatus (Brown ear tick)
athaller869	UniRef100_L7MJK2	92.91	141	9	1	421	2	63	203	4e-29	124	Putative integral to membrane (Fragment)	Rhipicephalus pulchellus
athaller872	UniRef100_L7LRM6	91.53	118	10	0	253	606	190	307	5e-59	202	Putative conserved secreted protein	Rhipicephalus pulchellus
athaller873	UniRef100_A0A131YYR0	96.18	131	5	0	101	493	1	131	1e-81	259	Endoplasmic reticulum lectin 1	Rhipicephalus appendiculatus (Brown ear tick)
athaller874	UniRef100_A0A131Z0D5	82.84	134	23	0	532	131	127	260	4e-75	238	CMRF35-like molecule 9	Rhipicephalus appendiculatus (Brown ear tick)
athaller876	UniRef100_A0A131XM21	93.55	124	8	0	1	372	337	460	2e-72	239	Putative monocarboxylate transporter (Fragment)	Hyalomma excavatum
athaller877	UniRef100_A0A131XM21	93.55	124	8	0	1	372	337	460	2e-73	239	Putative monocarboxylate transporter (Fragment)	Hyalomma excavatum
athaller878	UniRef100_A0A131YDP4	51.45	138	65	1	108	521	1	136	4e-42	150	Uncharacterized protein	Rhipicephalus appendiculatus (Brown ear tick)
athaller879	UniRef100_A0A131YDP4	58.2	122	49	1	108	473	1	120	1e-47	162	Uncharacterized protein	Rhipicephalus appendiculatus (Brown ear tick)
athaller880	UniRef100_A0A131XT39	45.19	135	73	1	2	406	93	226	4e-30	124	Putative l3 (Fragment)	Ixodes ricinus (Common tick)
athaller881	UniRef100_L7MH63	91.3	69	6	0	343	137	93	161	1e-46	132	Putative tick transposon (Fragment)	Rhipicephalus pulchellus
athaller882	UniRef100_A0A131Z8Y8	96.12	129	4	1	601	218	1431	1559	4e-44	169	Phosphatase 1 binding protein (Fragment)	Rhipicephalus appendiculatus (Brown ear tick)
athaller883	UniRef100_A0A131Z8Y8	96.97	132	4	0	3	398	1298	1429	6e-63	221	Phosphatase 1 binding protein (Fragment)	Rhipicephalus appendiculatus (Brown ear tick)
athaller888	UniRef100_A0A131YSV5	83.63	171	14	1	547	35	173	329	7e-92	296	Tick transposon	Rhipicephalus appendiculatus (Brown ear tick)
athaller889	UniRef100_A0A131YSV5	91.08	157	14	0	505	35	173	329	4e-96	306	Tick transposon	Rhipicephalus appendiculatus (Brown ear tick)
athaller890	UniRef100_A0A131YHG0	83.85	130	21	0	172	561	1	130	8e-61	201	Uncharacterized protein	Rhipicephalus appendiculatus (Brown ear tick)
athaller891	UniRef100_A0A131YHG0	95.16	62	3	0	2	187	166	227	1e-32	127	Uncharacterized protein	Rhipicephalus appendiculatus (Brown ear tick)
athaller892	UniRef100_A0A131YW35	99.23	130	1	0	2	391	21	150	6e-89	271	Heat shock protein	Rhipicephalus appendiculatus (Brown ear tick)
athaller893	UniRef100_A0A131YW35	99.4	167	1	0	2	502	21	187	2e-117	343	Heat shock protein	Rhipicephalus appendiculatus (Brown ear tick)
athaller894	UniRef100_A0A131Z3L4	95.59	136	6	0	142	549	1	136	7e-78	241	MIP18 family protein CG30152	Rhipicephalus appendiculatus (Brown ear tick)
athaller895	UniRef100_A0A131Z3L4	78.57	154	12	1	28	489	4	136	1e-63	204	MIP18 family protein CG30152	Rhipicephalus appendiculatus (Brown ear tick)
athaller897	UniRef100_L7LZZ9	100	79	0	0	3	239	330	408	2e-47	167	Uncharacterized protein	Rhipicephalus pulchellus
athaller898	UniRef100_UPI0006B0F6B7	60.98	164	62	1	2	487	590	753	2e-56	201	No Description	NA
athaller899	UniRef100_UPI0006B0F6B7	90.68	161	15	0	2	484	590	750	1e-95	306	No Description	NA
athaller912	UniRef100_B7QNK3	84.31	102	16	0	376	71	36	137	8e-57	187	Putative uncharacterized protein	Ixodes scapularis (Black-legged tick) (Deer tick)
athaller913	UniRef100_B7QNK3	78.1	137	21	1	454	71	1	137	3e-62	201	Putative uncharacterized protein	Ixodes scapularis (Black-legged tick) (Deer tick)
athaller916	UniRef100_L7M4U8	98.33	120	2	0	517	158	934	1053	9e-74	253	Uncharacterized protein	Rhipicephalus pulchellus
athaller917	UniRef100_L7M4U8	97.42	155	4	0	2	466	1054	1208	2e-92	306	Uncharacterized protein	Rhipicephalus pulchellus
athaller918	UniRef100_L7LUT5	41.61	149	75	2	510	64	321	457	4e-27	115	Putative tick transposon	Rhipicephalus pulchellus
athaller919	UniRef100_L7LUT5	38.14	97	50	1	354	64	371	457	3e-10	67.8	Putative tick transposon	Rhipicephalus pulchellus
athaller920	UniRef100_A0A131YJC3	95.54	112	5	0	445	110	141	252	7e-62	213	Lamin B	Rhipicephalus appendiculatus (Brown ear tick)
athaller921	UniRef100_A0A131XIW2	91.3	161	14	0	484	2	353	513	2e-101	315	Putative nuclear envelope protein	Hyalomma excavatum
athaller922	UniRef100_G3MJ30	79.05	148	31	0	177	620	7	154	4e-80	253	Uncharacterized protein (Fragment)	Amblyomma maculatum (Gulf Coast tick)
athaller923	UniRef100_UPI00022C8C8F	54.84	62	28	0	165	350	139	200	7e-15	78.6	No Description	NA
athaller926	UniRef100_L7M7C5	96.55	29	1	0	561	475	443	471	5e-08	62	Putative alcohol dehydrogenase class iv	Rhipicephalus pulchellus
athaller928	UniRef100_A0A131YAA6	78.77	146	18	2	442	44	1	146	7e-51	171	Uncharacterized protein	Rhipicephalus appendiculatus (Brown ear tick)
athaller930	UniRef100_A0A131YL13	40.54	74	42	2	222	1	33	104	4e-08	49.3	Uncharacterized protein	Rhipicephalus appendiculatus (Brown ear tick)
athaller931	UniRef100_A0A131YL13	51.19	84	39	2	254	3	1	82	1e-16	82	Uncharacterized protein	Rhipicephalus appendiculatus (Brown ear tick)
athaller932	UniRef100_V5GTB4	50.67	75	36	1	182	406	1	74	6e-15	77.4	Uncharacterized protein (Fragment)	Ixodes ricinus (Common tick)
athaller933	UniRef100_G3MPT3	45.61	57	31	0	1	171	264	320	3e-07	58.5	Uncharacterized protein	Amblyomma maculatum (Gulf Coast tick)
athaller936	UniRef100_A0A023GG78	97.62	42	1	0	96	221	180	221	3e-15	80.5	Putative leucine rich repeat in flii (Fragment)	Amblyomma triste
athaller937	UniRef100_L7LZQ6	95.56	90	3	1	267	1	206	295	4e-64	170	Putative leucine rich repeat in flii	Rhipicephalus pulchellus
athaller940	UniRef100_A0A023GA07	65.66	99	34	0	175	471	1	99	2e-37	138	Uncharacterized protein	Amblyomma triste
athaller941	UniRef100_G3MT34	64.81	54	19	0	175	336	1	54	4e-13	73.9	Uncharacterized protein	Amblyomma maculatum (Gulf Coast tick)
athaller942	UniRef100_A0A131YTM8	98.97	97	1	0	477	187	154	250	1e-80	207	Mitogen-activated protein kinase (EC 2.7.11.24)	Rhipicephalus appendiculatus (Brown ear tick)
athaller943	UniRef100_L7M599	90.54	148	14	0	454	11	162	309	9e-92	283	Mitogen-activated protein kinase (EC 2.7.11.24)	Rhipicephalus pulchellus
athaller946	UniRef100_A0A131YP47	100	146	0	0	2	439	55	200	9e-100	298	Charged multivesicular body protein 1	Rhipicephalus appendiculatus (Brown ear tick)
athaller947	UniRef100_A0A131YP47	97.32	112	3	0	2	337	55	166	7e-70	221	Charged multivesicular body protein 1	Rhipicephalus appendiculatus (Brown ear tick)
athaller948	UniRef100_A0A023FY17	99.43	174	1	0	522	1	1	174	2e-113	360	Eukaryotic translation initiation factor 3 subunit A (eIF3a) (Eukaryotic translation initiation factor 3 subunit 10)	Amblyomma parvum
athaller949	UniRef100_A0A131Z5R3	98.55	69	1	0	207	1	106	174	2e-35	139	Eukaryotic translation initiation factor 3 subunit A (eIF3a) (Eukaryotic translation initiation factor 3 subunit 10)	Rhipicephalus appendiculatus (Brown ear tick)
athaller952	UniRef100_S5MKN4	93.33	30	2	0	39	128	1	30	7e-08	58.5	Salivary protein Sal1	Rhipicephalus annulatus
athaller956	UniRef100_A0A131XER6	96.15	52	2	0	1	156	12	63	6e-47	109	Protein arginine n-methyltransferase prmt1 (Fragment)	Hyalomma excavatum
athaller957	UniRef100_A0A131YP98	99.19	123	1	0	1	369	35	157	1e-64	213	Protein arginine N-methyltransferase 6	Rhipicephalus appendiculatus (Brown ear tick)
athaller962	UniRef100_A0A131YES3	95.42	153	7	0	461	3	757	909	6e-57	202	Intracellular signal transduction	Rhipicephalus appendiculatus (Brown ear tick)
athaller963	UniRef100_A0A131YES3	90.85	153	6	1	437	3	757	909	4e-49	180	Intracellular signal transduction	Rhipicephalus appendiculatus (Brown ear tick)
athaller966	UniRef100_G3MNV5	71.06	235	68	0	709	5	119	353	3e-122	366	Uncharacterized protein	Amblyomma maculatum (Gulf Coast tick)
athaller968	UniRef100_L7MES5	95.12	123	6	0	468	100	649	771	1e-74	250	Putative calcium/calmodulin-dependent serine protein kinase/membrane-associated guanylate kinase (Fragment)	Rhipicephalus pulchellus
athaller969	UniRef100_A0A131YYE5	99.09	110	1	0	1	330	714	823	5e-67	228	MAGUK p55 subfamily member 5	Rhipicephalus appendiculatus (Brown ear tick)
athaller970	UniRef100_F4XL49	36.08	97	62	0	449	159	128	224	6e-12	70.9	Putative uncharacterized protein	Moorea producens 3L
athaller972	UniRef100_G3MIZ8	69.48	154	47	0	464	3	249	402	1e-62	211	Uncharacterized protein (Fragment)	Amblyomma maculatum (Gulf Coast tick)
athaller973	UniRef100_G3MIZ8	63.46	104	38	0	421	110	249	352	4e-37	142	Uncharacterized protein (Fragment)	Amblyomma maculatum (Gulf Coast tick)
athaller974	UniRef100_A0A023GL36	64.04	89	31	1	166	432	360	447	4e-33	132	Putative acyl-coa synthetase	Amblyomma triste
athaller975	UniRef100_A0A023GL36	66.67	84	27	1	70	321	365	447	1e-33	131	Putative acyl-coa synthetase	Amblyomma triste
athaller976	UniRef100_A0A023FQ72	77.36	53	12	0	2	160	98	150	2e-20	93.2	Putative cysteine rich secreted protein (Fragment)	Amblyomma cajennense (Cayenne tick)
athaller977	UniRef100_A0A023GE21	82.11	95	17	0	2	286	110	204	2e-51	173	Putative cysteine rich secreted protein (Fragment)	Amblyomma triste
athaller978	UniRef100_L7M911	82.79	122	21	0	147	512	1	122	6e-49	174	Putative zn2+-binding dehydrogenase nuclear receptor binding factor-1	Rhipicephalus pulchellus
athaller979	UniRef100_A0A131YHU1	98.81	84	1	0	336	85	219	302	3e-52	179	Mitochondrial trans-2-enoyl-CoA reductase	Rhipicephalus appendiculatus (Brown ear tick)
athaller982	UniRef100_L7MLG7	99.39	165	1	0	496	2	147	311	1e-109	332	Putative mitochondrial aspartate/glutamate carrier protein (Fragment)	Rhipicephalus pulchellus
athaller983	UniRef100_A0A131Z654	97.54	122	3	0	367	2	165	286	8e-77	246	Mitochondrial aspartate/glutamate carrier protein	Rhipicephalus appendiculatus (Brown ear tick)
athaller990	UniRef100_A0A131YJ74	98.25	114	2	0	518	177	99	212	5e-72	233	Rgs gaip	Rhipicephalus appendiculatus (Brown ear tick)
athaller991	UniRef100_A0A131YJ74	95.96	99	4	0	1	297	206	304	1e-59	197	Rgs gaip	Rhipicephalus appendiculatus (Brown ear tick)
athaller1003	UniRef100_A0A131YSH5	97.73	44	1	0	77	208	180	223	1e-17	84.3	INO80 complex subunit B	Rhipicephalus appendiculatus (Brown ear tick)
athaller1014	UniRef100_A0A131Z2A1	98.41	63	1	0	2	190	157	219	4e-33	127	Guanylate kinase	Rhipicephalus appendiculatus (Brown ear tick)
athaller1015	UniRef100_A0A131YEF0	98.44	64	1	0	2	193	157	220	1e-34	129	Guanylate kinase	Rhipicephalus appendiculatus (Brown ear tick)
athaller1016	UniRef100_A0A131XG20	92.59	54	4	0	3	164	339	392	3e-43	105	Putative clip-associating protein 1-a	Hyalomma excavatum
athaller1017	UniRef100_A0A023FDG9	85.71	49	7	0	3	149	15	63	2e-19	90.1	Putative cytoplasmic linker associated protein 2	Amblyomma cajennense (Cayenne tick)
athaller1026	UniRef100_B7QNV2	45.81	334	170	1	158	1159	12	334	6e-82	281	Dehydrogenase, putative (EC 1.1.1.105)	Ixodes scapularis (Black-legged tick) (Deer tick)
athaller1027	UniRef100_A0A023FNE9	98.67	830	11	0	85	2574	15	844	0	1636	Putative elongation factor 2-like isoform 1	Amblyomma cajennense (Cayenne tick)
athaller1028	UniRef100_A0A131Z0E6	95.25	610	22	2	324	2132	173	782	0	1191	Aconitate hydratase, mitochondrial (Aconitase) (EC 4.2.1.-)	Rhipicephalus appendiculatus (Brown ear tick)
athaller1029	UniRef100_A0A131YXL4	86.83	205	27	0	376	990	243	447	1e-156	366	Solute carrier family 3 (Neutral and basic amino acid transporter), member 1	Rhipicephalus appendiculatus (Brown ear tick)
athaller1030	UniRef100_L7M501	99.06	318	3	0	954	1	542	859	0	503	Putative 26s proteasome regulatory complex subunit rpn1/psmd2	Rhipicephalus pulchellus
athaller1031	UniRef100_A0A131YVQ5	98.19	276	5	0	1	828	526	801	2e-164	505	Integrin beta	Rhipicephalus appendiculatus (Brown ear tick)
athaller1032	UniRef100_A0A131XQ43	99.6	506	2	0	1	1518	249	754	0	981	Chloride channel protein (Fragment)	Hyalomma excavatum
athaller1034	UniRef100_L7MFP7	95.74	235	9	1	25	729	59	292	2e-141	420	Uncharacterized protein (Fragment)	Rhipicephalus pulchellus
athaller1035	UniRef100_L7M765	96.77	433	14	0	1364	66	81	513	0	867	Dihydrolipoyl dehydrogenase (EC 1.8.1.4)	Rhipicephalus pulchellus
athaller1036	UniRef100_A0A131YRS4	99.14	232	2	0	2	697	69	300	7e-154	447	F479582_1 paramyosin	Rhipicephalus appendiculatus (Brown ear tick)
athaller1037	UniRef100_L7MB60	99.07	108	1	0	367	690	234	341	1e-95	185	Putative hsp90 co-chaperone cdc37	Rhipicephalus pulchellus
athaller1038	UniRef100_A0A131YMN2	97.56	82	2	0	1230	985	254	335	3e-43	165	Alpha 2 macroglobulin receptor associated protein	Rhipicephalus appendiculatus (Brown ear tick)
athaller1041	UniRef100_A0A131YQV2	78.86	369	42	4	3	1055	515	865	0	543	26S proteasome regulatory subunit N2	Rhipicephalus appendiculatus (Brown ear tick)
athaller1044	UniRef100_A0A0F7LE61	100	149	0	0	1	447	180	328	7e-102	314	Autophagy-related protein 3	Rhipicephalus microplus (Cattle tick) (Boophilus microplus)
athaller1045	UniRef100_L7MC99	98.11	106	2	0	39	356	525	630	2e-46	175	Putative atp-dependent rna helicase (Fragment)	Rhipicephalus pulchellus
athaller1046	UniRef100_C9W1K9	96.55	58	2	0	163	336	1	58	2e-29	118	p8 nuclear protein	Rhipicephalus sanguineus (Brown dog tick) (Ixodes sanguineus)
athaller1047	UniRef100_A0A131Z0E4	83.56	292	39	3	1	849	68	359	5e-115	368	Ensconsin	Rhipicephalus appendiculatus (Brown ear tick)
athaller1048	UniRef100_L7MFI3	93.99	233	14	0	699	1	36	268	3e-158	459	Putative sodium/solute symporter (Fragment)	Rhipicephalus pulchellus
athaller1050	UniRef100_A0A131YES0	99.09	220	2	0	18	677	1	220	1e-160	456	Large subunit ribosomal protein L10e	Rhipicephalus appendiculatus (Brown ear tick)
athaller1051	UniRef100_A0A034WZ83	89.66	87	8	1	1	258	109	195	5e-75	157	Secreted protein 28 (Fragment)	Rhipicephalus microplus (Cattle tick) (Boophilus microplus)
athaller1054	UniRef100_A0A131YXR4	99.06	213	2	0	640	2	580	792	6e-136	422	Pyruvate carboxylase (EC 6.4.1.1)	Rhipicephalus appendiculatus (Brown ear tick)
athaller1055	UniRef100_L7LYX2	99.32	146	1	0	3	440	20	165	2e-99	296	Uncharacterized protein	Rhipicephalus pulchellus
athaller1056	UniRef100_A0A131YIW4	83.95	162	17	2	1	471	563	720	2e-81	270	Dystroglycan 1	Rhipicephalus appendiculatus (Brown ear tick)
athaller1059	UniRef100_A0A131Z296	98.51	67	1	0	2588	2388	1	67	6e-17	89.7	Ribosomal l1 domain-containing protein	Rhipicephalus appendiculatus (Brown ear tick)
athaller1061	UniRef100_A0A034WXI1	96.94	523	16	0	5	1573	213	735	0	1027	Alpha2 macroglobulin 1 (Fragment)	Rhipicephalus microplus (Cattle tick) (Boophilus microplus)
athaller1062	UniRef100_A0A034WXI1	65.6	375	105	5	1115	51	421	791	0	400	Alpha2 macroglobulin 1 (Fragment)	Rhipicephalus microplus (Cattle tick) (Boophilus microplus)
athaller1063	UniRef100_A0A131YAG3	72.99	137	33	2	401	3	160	296	9e-44	166	Uncharacterized protein	Rhipicephalus appendiculatus (Brown ear tick)
athaller1064	UniRef100_A0A131YAG3	83.61	61	10	0	796	614	1	61	7e-25	113	Uncharacterized protein	Rhipicephalus appendiculatus (Brown ear tick)
athaller1073	UniRef100_A0A023FJS7	99.74	384	1	0	3	1154	36	419	0	755	Putative atp-dependent rna helicase	Amblyomma cajennense (Cayenne tick)
athaller1074	UniRef100_A0A131YU12	98.94	189	2	0	829	263	8	196	1e-129	378	Uncharacterized protein	Rhipicephalus appendiculatus (Brown ear tick)
athaller1075	UniRef100_A0A131YU12	99.13	115	1	0	1	345	82	196	1e-73	233	Uncharacterized protein	Rhipicephalus appendiculatus (Brown ear tick)
athaller1076	UniRef100_A0A131YXK6	89.69	582	60	0	2	1747	678	1259	0	953	Mucin	Rhipicephalus appendiculatus (Brown ear tick)
athaller1080	UniRef100_A0A131Z0W4	97.01	301	4	1	2	889	17	317	0	576	NADH dehydrogenase (Ubiquinone) flavoprotein 1	Rhipicephalus appendiculatus (Brown ear tick)
athaller1081	UniRef100_A0A131Z0W4	100	162	0	0	3	488	319	480	4e-110	335	NADH dehydrogenase (Ubiquinone) flavoprotein 1	Rhipicephalus appendiculatus (Brown ear tick)
athaller1082	UniRef100_A0A131XL94	98.7	77	1	0	142	372	1	77	9e-55	160	Protein translation factor	Hyalomma excavatum
athaller1083	UniRef100_A0A131XL94	100	63	0	0	373	185	1	63	1e-49	130	Protein translation factor	Hyalomma excavatum
athaller1084	UniRef100_UPI0002657F13	73.57	314	83	0	1108	167	55	368	3e-179	516	No Description	NA
athaller1085	UniRef100_A0A131Z6C5	97.69	130	3	0	486	97	7	136	1e-84	258	Large subunit ribosomal protein L27e	Rhipicephalus appendiculatus (Brown ear tick)
athaller1086	UniRef100_A0A023FFE9	100	47	0	0	3	143	99	145	8e-23	96.3	Putative 60s ribosomal protein (Fragment)	Amblyomma cajennense (Cayenne tick)
athaller1087	UniRef100_L7M6U0	99.65	282	1	0	848	3	1	282	2e-175	503	Putative fructose-16-bisphosphatase	Rhipicephalus pulchellus
athaller1088	UniRef100_A0A131YH03	99.24	396	3	0	3	1190	8	403	0	756	Large subunit ribosomal protein L3e	Rhipicephalus appendiculatus (Brown ear tick)
athaller1089	UniRef100_B7PE72	59.43	175	69	1	44	568	15	187	2e-59	203	Putative uncharacterized protein	Ixodes scapularis (Black-legged tick) (Deer tick)
athaller1095	UniRef100_L7MHF9	86.49	37	5	0	410	300	106	142	4e-10	67	Uncharacterized protein (Fragment)	Rhipicephalus pulchellus
athaller1097	UniRef100_A0A131YWU4	97.47	198	5	0	802	209	29	226	9e-141	407	Cytochrome c oxidase assembly protein subunit 11	Rhipicephalus appendiculatus (Brown ear tick)
athaller1098	UniRef100_V5IG89	70	30	9	0	89	178	399	428	4e-09	48.9	Putative conserved plasma membrane protein (Fragment)	Ixodes ricinus (Common tick)
athaller1102	UniRef100_A0A023GL13	70	170	51	0	511	2	7	176	3e-83	259	Arginase (EC 3.5.3.1) (Fragment)	Amblyomma triste
athaller1103	UniRef100_A0A023FXN4	80	225	45	0	677	3	266	490	5e-110	337	Putative aldehyde dehydrogenase (Fragment)	Amblyomma parvum
athaller1104	UniRef100_A0A131YMX2	95	200	10	0	601	2	11	210	1e-126	382	Nuclear protein localization protein 4-like protein	Rhipicephalus appendiculatus (Brown ear tick)
athaller1105	UniRef100_A0A131YEG4	100	190	0	0	13	582	1	190	4e-106	316	40S ribosomal protein S8	Rhipicephalus appendiculatus (Brown ear tick)
athaller1107	UniRef100_A0A131YTU5	93.33	135	9	0	566	162	28	162	1e-81	251	Glutamyl-tRNA(Gln) amidotransferase subunit C, mitochondrial (Glu-AdT subunit C) (EC 6.3.5.-)	Rhipicephalus appendiculatus (Brown ear tick)
athaller1108	UniRef100_C9W1H1	99.28	138	1	0	94	507	1	138	5e-80	246	Ribosomal protein L12	Rhipicephalus sanguineus (Brown dog tick) (Ixodes sanguineus)
athaller1109	UniRef100_L7MBX6	98.46	195	3	0	1193	609	24	218	3e-104	342	Putative eukaryotic translation initiation factor 4 gamma 2 (Fragment)	Rhipicephalus pulchellus
athaller1111	UniRef100_A0A131Z9Y2	90.91	44	4	0	23	154	1	44	4e-09	62.8	Uncharacterized protein (Fragment)	Rhipicephalus appendiculatus (Brown ear tick)
athaller1112	UniRef100_A0A131YQK6	99.25	1205	9	0	7306	3692	2524	3728	0	2451	Titin	Rhipicephalus appendiculatus (Brown ear tick)
athaller1113	UniRef100_A0A131Z3S7	97.95	1218	25	0	6663	3010	1	1218	0	2345	Thioredoxin/protein disulfide isomerase	Rhipicephalus appendiculatus (Brown ear tick)
athaller1114	UniRef100_A0A023G7P8	92.1	1646	129	1	5535	601	73	1718	0	3066	Putative ca2+/calmodulin-dependent protein (Fragment)	Amblyomma triste
athaller1115	UniRef100_L7MJC4	100	304	0	0	4985	4074	330	633	0	629	Putative paxillin (Fragment)	Rhipicephalus pulchellus
athaller1117	UniRef100_A0A131YU31	89.09	330	21	2	4157	3213	561	890	3e-170	550	Integral to membrane	Rhipicephalus appendiculatus (Brown ear tick)
athaller1118	UniRef100_B7PAV8	56.76	444	182	6	1616	309	2	443	4e-153	484	Putative uncharacterized protein	Ixodes scapularis (Black-legged tick) (Deer tick)
athaller1119	UniRef100_A0A131YF69	97.82	412	9	0	45	1280	1	412	0	813	S-adenosylmethionine synthase (EC 2.5.1.6)	Rhipicephalus appendiculatus (Brown ear tick)
athaller1120	UniRef100_A0A131YRH0	96.75	1199	38	1	2	3598	507	1704	0	2279	Sallimus	Rhipicephalus appendiculatus (Brown ear tick)
athaller1121	UniRef100_Q9DSP9	97.16	1339	38	0	4049	33	7	1345	0	2605	Putative RNA-dependent RNA polymerase VP1	St Croix River virus
athaller1122	UniRef100_B7PYU5	71.38	566	161	1	356	2053	1	565	0	855	Aryl-alcohol oxidase, putative (EC 1.1.99.10) (Fragment)	Ixodes scapularis (Black-legged tick) (Deer tick)
athaller1123	UniRef100_L7M6R1	97.35	904	24	0	3030	319	120	1023	0	1791	Calcium-transporting ATPase (EC 3.6.3.8)	Rhipicephalus pulchellus
athaller1125	UniRef100_L7MCZ6	95.65	781	33	1	3397	1058	1	781	0	1546	Putative scinderin like a (Fragment)	Rhipicephalus pulchellus
athaller1127	UniRef100_A0A131YMJ6	100	184	0	0	129	680	1	184	1e-107	347	Leucine rich repeat lrr protein associated with apoptosis in muscle tissue	Rhipicephalus appendiculatus (Brown ear tick)
athaller1129	UniRef100_A0A131Z5H5	88.72	798	76	8	215	2575	1	795	0	1108	Nuclear factor erythroid 2-related factor 1/3	Rhipicephalus appendiculatus (Brown ear tick)
athaller1130	UniRef100_A0A131YZB4	97.9	1047	22	0	3317	177	50	1096	0	2033	Karyopherin importin beta 3	Rhipicephalus appendiculatus (Brown ear tick)
athaller1131	UniRef100_A0A023FZS1	68.58	401	126	0	3239	2037	54	454	0	570	Uncharacterized protein (Fragment)	Amblyomma parvum
athaller1132	UniRef100_A0A131Z899	92.56	403	22	1	1	1209	10	404	0	722	Creatine kinase (Fragment)	Rhipicephalus appendiculatus (Brown ear tick)
athaller1133	UniRef100_V5IG89	51.4	465	222	2	2842	1460	1	465	9e-161	497	Putative conserved plasma membrane protein (Fragment)	Ixodes ricinus (Common tick)
athaller1134	UniRef100_A0A131YT89	100	324	0	0	230	1201	1	324	1e-142	443	CCAAT/enhancer binding protein (C/EBP), invertebrate	Rhipicephalus appendiculatus (Brown ear tick)
athaller1135	UniRef100_A0A131YH07	97.19	178	5	0	3146	2613	389	566	3e-105	353	Na+/dicarboxylate, Na+/tricarboxylate and phosphate transporter	Rhipicephalus appendiculatus (Brown ear tick)
athaller1136	UniRef100_A0A023GP30	79.57	700	134	4	1046	3127	22	718	0	1078	Putative myosin heavy chain b ixodes scapularis myosin heavy chain b	Amblyomma triste
athaller1137	UniRef100_A0A131YNY4	98.79	165	2	0	105	599	1	165	2e-106	341	Ubiquitin-conjugating enzyme E2 A	Rhipicephalus appendiculatus (Brown ear tick)
athaller1138	UniRef100_L7LXR5	73.33	45	12	0	2179	2313	1	45	4e-19	71.2	Uncharacterized protein	Rhipicephalus pulchellus
athaller1140	UniRef100_L7MHX7	49.63	407	199	3	2231	1029	202	608	2e-137	367	Putative sodium-dependent multivitamin transporter (Fragment)	Rhipicephalus pulchellus
athaller1141	UniRef100_V5H2M6	71.08	415	119	1	1322	2563	1	415	0	633	Putative peptidase family m13 includes neprilysin (Fragment)	Ixodes ricinus (Common tick)
athaller1142	UniRef100_L7M1D2	96.43	728	24	1	3	2180	248	975	0	1031	Eukaryotic translation initiation factor 3 subunit A (eIF3a) (Eukaryotic translation initiation factor 3 subunit 10)	Rhipicephalus pulchellus
athaller1143	UniRef100_L7MCL9	95.7	349	15	0	2834	1788	1	349	0	655	Malate dehydrogenase (EC 1.1.1.37) (Fragment)	Rhipicephalus pulchellus
athaller1144	UniRef100_A0A131YWK1	98.4	375	6	0	72	1196	150	524	0	668	Pppde peptidase domain protein	Rhipicephalus appendiculatus (Brown ear tick)
athaller1145	UniRef100_L7MEX1	99.43	873	5	0	2	2620	154	1026	0	1810	Putative o-linked n-acetylglucosamine transferase ogt (Fragment)	Rhipicephalus pulchellus
athaller1147	UniRef100_A0A131XM41	93.39	469	31	0	2714	1308	1	469	0	895	Phosphotransferase (EC 2.7.1.-) (Fragment)	Hyalomma excavatum
athaller1148	UniRef100_UPI0006B0F99C	95.91	220	9	0	2726	2067	3867	4086	8e-114	399	No Description	NA
athaller1152	UniRef100_A0A0A7DS56	99.43	528	3	0	135	1718	1	528	0	1088	Pyruvate kinase (EC 2.7.1.40)	Rhipicephalus microplus (Cattle tick) (Boophilus microplus)
athaller1153	UniRef100_Q9DSP8	96.96	887	26	1	1	2661	5	890	0	1741	VP2	St Croix River virus
athaller1154	UniRef100_L7LZN5	93.24	281	19	0	4	846	4	284	0	548	Elongation of very long chain fatty acids protein (EC 2.3.1.199) (Very-long-chain 3-oxoacyl-CoA synthase)	Rhipicephalus pulchellus
athaller1155	UniRef100_A0A131YG23	99.61	507	2	0	1	1521	105	611	0	1051	3'-phosphoadenosine 5'-phosphosulfate synthase	Rhipicephalus appendiculatus (Brown ear tick)
athaller1156	UniRef100_A0A131YI09	98.24	567	10	0	1	1701	119	685	0	1153	GMP synthase (Glutamine-hydrolysing)	Rhipicephalus appendiculatus (Brown ear tick)
athaller1157	UniRef100_A0A131YJV2	99.6	247	1	0	2295	1555	617	863	4e-170	528	PDZ and LIM domain protein Zasp	Rhipicephalus appendiculatus (Brown ear tick)
athaller1158	UniRef100_UPI0006B0BB03	34.13	671	386	14	512	2380	27	689	7e-113	374	No Description	NA
athaller1159	UniRef100_A0A131Z4V8	98.82	762	7	2	61	2343	1	761	0	1414	Heat shock protein 90kDa beta	Rhipicephalus appendiculatus (Brown ear tick)
athaller1160	UniRef100_L7LU77	96.15	572	22	0	695	2410	1	572	0	1118	Putative lipid exporter abca1	Rhipicephalus pulchellus
athaller1161	UniRef100_L7M8A6	87.5	72	9	0	58	273	229	300	2e-32	125	Uncharacterized protein	Rhipicephalus pulchellus
athaller1162	UniRef100_L7M0F9	97.48	715	18	0	2528	384	4	718	0	1380	Eukaryotic translation initiation factor 3 subunit B (eIF3b) (Eukaryotic translation initiation factor 3 subunit 9)	Rhipicephalus pulchellus
athaller1163	UniRef100_A0A131YEW9	96.14	207	6	1	2446	1832	252	458	2e-71	254	PDZ and LIM domain protein Zasp	Rhipicephalus appendiculatus (Brown ear tick)
athaller1164	UniRef100_A0A131YKF8	99.75	793	2	0	3	2381	11	803	0	1499	Transitional endoplasmic reticulum ATPase	Rhipicephalus appendiculatus (Brown ear tick)
athaller1165	UniRef100_L7M7P1	98.77	406	5	0	2279	1062	1	406	0	773	Glutamine synthetase (EC 6.3.1.2)	Rhipicephalus pulchellus
athaller1166	UniRef100_A0A131XDS0	99.54	216	1	0	2	649	44	259	9e-150	452	Putative chloride intracellular channel 6-like protein	Hyalomma excavatum
athaller1167	UniRef100_L7M812	97.59	704	17	0	2408	297	784	1487	0	1377	Putative tick thioester protein	Rhipicephalus pulchellus
athaller1168	UniRef100_A0A131YCM2	99.09	110	1	0	216	545	1	110	9e-22	103	Uncharacterized protein	Rhipicephalus appendiculatus (Brown ear tick)
athaller1169	UniRef100_A0A131Z1Q1	96.31	244	9	0	2218	1487	200	443	4e-70	249	Plasminogen activator inhibitor 1 RNA-binding protein	Rhipicephalus appendiculatus (Brown ear tick)
athaller1170	UniRef100_V5HSL2	76.62	201	42	3	2439	1837	17	212	2e-86	285	Putative alpha crystallins	Ixodes ricinus (Common tick)
athaller1171	UniRef100_B7QMC6	86.87	99	13	0	1802	2098	783	881	5e-48	193	Titin, putative	Ixodes scapularis (Black-legged tick) (Deer tick)
athaller1172	UniRef100_L7LUB8	99.28	692	5	0	2411	336	43	734	0	1434	Putative threonyl-trna synthetase	Rhipicephalus pulchellus
athaller1173	UniRef100_A0A131YYC0	98.94	757	8	0	2	2272	522	1278	0	1399	Inositol-hexakisphosphate/diphosphoinositol-pentakisphosphate 1-kinase	Rhipicephalus appendiculatus (Brown ear tick)
athaller1174	UniRef100_L7M2Q2	91.26	446	22	3	1107	2402	325	767	0	707	Putative tensin-1	Rhipicephalus pulchellus
athaller1175	UniRef100_B7QM22	56.49	632	265	6	104	1984	23	649	0	696	Putative uncharacterized protein	Ixodes scapularis (Black-legged tick) (Deer tick)
athaller1176	UniRef100_A0A131YY98	81.77	724	132	0	2262	91	1	724	0	1231	Gluzincin	Rhipicephalus appendiculatus (Brown ear tick)
athaller1177	UniRef100_A0A131Z3M3	92.99	728	36	6	2279	141	34	761	0	1357	Transforming growth factor-beta-induced protein	Rhipicephalus appendiculatus (Brown ear tick)
athaller1178	UniRef100_A0A131YK80	96.19	473	12	2	1477	65	214	682	0	938	Mitogen inducible protein product	Rhipicephalus appendiculatus (Brown ear tick)
athaller1179	UniRef100_A0A131YD25	99.4	168	0	1	2307	1807	1	168	2e-73	248	Hepatic leukemia factor	Rhipicephalus appendiculatus (Brown ear tick)
athaller1180	UniRef100_A0A131Z3P5	99.51	611	3	0	185	2017	34	644	0	1147	Heat shock 70kDa protein 5	Rhipicephalus appendiculatus (Brown ear tick)
athaller1181	UniRef100_A0A131YK42	91.18	34	3	0	2311	2210	495	528	4e-07	64.3	Alkaline phosphatase	Rhipicephalus appendiculatus (Brown ear tick)
athaller1182	UniRef100_A0A023GET7	90.4	125	12	0	2307	1933	45	169	8e-62	216	Elongation of very long chain fatty acids protein (EC 2.3.1.199) (Very-long-chain 3-oxoacyl-CoA synthase) (Fragment)	Amblyomma triste
athaller1184	UniRef100_A0A131YR43	98.11	265	5	0	2	796	247	511	1e-146	452	Lectin, mannose-binding 1	Rhipicephalus appendiculatus (Brown ear tick)
athaller1185	UniRef100_A0A131YN23	97.07	375	11	0	186	1310	1	375	0	765	Innexin	Rhipicephalus appendiculatus (Brown ear tick)
athaller1186	UniRef100_V5GXA1	44.58	83	46	0	2265	2017	81	163	4e-12	76.6	Putative lipocalin-8 9	Ixodes ricinus (Common tick)
athaller1188	UniRef100_A0A131Z1U8	71.74	605	152	7	263	2065	1	590	3e-139	436	Uncharacterized protein	Rhipicephalus appendiculatus (Brown ear tick)
athaller1190	UniRef100_L7LXL4	98.26	461	8	0	168	1550	51	511	0	929	Inosine-5'-monophosphate dehydrogenase (IMP dehydrogenase) (IMPD) (IMPDH) (EC 1.1.1.205)	Rhipicephalus pulchellus
athaller1191	UniRef100_A0A131YM30	95.11	225	10	1	943	269	202	425	4e-79	275	Cyclin-L1	Rhipicephalus appendiculatus (Brown ear tick)
athaller1192	UniRef100_A0A131Y0I1	69.23	338	68	8	3	923	205	537	2e-91	309	Putative rhoa gtpase effector dia/diaphanous (Fragment)	Ixodes ricinus (Common tick)
athaller1198	UniRef100_A0A131Z704	97.87	188	4	0	1954	1391	7	194	6e-122	375	Heat shock protein	Rhipicephalus appendiculatus (Brown ear tick)
athaller1199	UniRef100_A0A131ZCJ0	85.92	277	38	1	828	1655	55	331	3e-169	502	Chitinase (Fragment)	Rhipicephalus appendiculatus (Brown ear tick)
athaller1200	UniRef100_L7LSF8	77.55	49	11	0	428	574	31	79	6e-14	75.1	Uncharacterized protein	Rhipicephalus pulchellus
athaller1201	UniRef100_L7MHF9	81.63	49	9	0	792	938	104	152	4e-15	85.9	Uncharacterized protein (Fragment)	Rhipicephalus pulchellus
athaller1202	UniRef100_E2ZEK6	68.35	79	25	0	1892	1656	149	227	3e-41	102	Uncharacterized protein (Fragment)	Faecalibacterium cf. prausnitzii KLE1255
athaller1203	UniRef100_A0A131YZT6	93.91	460	26	1	2	1381	140	597	0	892	Fibrinogen-related domain containing protein	Rhipicephalus appendiculatus (Brown ear tick)
athaller1204	UniRef100_A0A023GKH9	97.03	303	9	0	2108	1200	1	303	0	582	Putative mitochondrial adp/atp carrier	Amblyomma triste
athaller1205	UniRef100_L7MAZ4	96.26	187	7	0	3	563	205	391	4e-120	377	3-hydroxyisobutyryl-CoA hydrolase, mitochondrial (EC 3.1.2.4) (3-hydroxyisobutyryl-coenzyme A hydrolase)	Rhipicephalus pulchellus
athaller1206	UniRef100_A0A131Z0A0	98.19	221	4	0	2158	1496	303	523	3e-140	434	MFS transporter, SP family, solute carrier family 2 (Facilitated glucose transporter), member 1	Rhipicephalus appendiculatus (Brown ear tick)
athaller1207	UniRef100_L7M742	96.91	194	6	0	91	672	22	215	3e-105	332	Putative steroid membrane receptor	Rhipicephalus pulchellus
athaller1209	UniRef100_A0A131Z0I5	91.09	460	41	0	2	1381	19	478	0	762	Monocarboxylate transporter	Rhipicephalus appendiculatus (Brown ear tick)
athaller1210	UniRef100_A0A131Z719	76.77	409	59	4	2125	905	20	394	0	540	Basic region leucine zipper transcription factor (Fragment)	Rhipicephalus appendiculatus (Brown ear tick)
athaller1213	UniRef100_L7M4W0	100	184	0	0	2	553	21	204	5e-126	385	Uncharacterized protein	Rhipicephalus pulchellus
athaller1214	UniRef100_L7LXA4	97.05	644	15	1	190	2109	9	652	0	1044	Putative staufen rna binding protein log 2	Rhipicephalus pulchellus
athaller1215	UniRef100_A0A131YQM6	93.43	198	13	0	1	594	42	239	5e-126	387	Uncharacterized protein	Rhipicephalus appendiculatus (Brown ear tick)
athaller1217	UniRef100_L7LSM1	93.33	120	8	0	2110	1751	105	224	3e-71	243	Putative gamma-interferon inducible lysosomal thiol reductase	Rhipicephalus pulchellus
athaller1218	UniRef100_A0A131X963	98.93	281	3	0	246	1088	1	281	0	580	Elongation of very long chain fatty acids protein (EC 2.3.1.199) (Very-long-chain 3-oxoacyl-CoA synthase)	Hyalomma excavatum
athaller1219	UniRef100_A0A131XP57	50	706	334	3	2089	2	4149	4845	0	586	Putative titin (Fragment)	Ixodes ricinus (Common tick)
athaller1220	UniRef100_L7M619	99.32	438	3	0	130	1443	541	978	0	820	Kinesin-like protein	Rhipicephalus pulchellus
athaller1221	UniRef100_L7MGH0	93.41	425	26	1	61	1335	53	475	0	718	Putative tick serine protease (Fragment)	Rhipicephalus pulchellus
athaller1222	UniRef100_L7MG08	43.9	205	90	4	498	1067	12	206	3e-37	150	Uncharacterized protein (Fragment)	Rhipicephalus pulchellus
athaller1224	UniRef100_A0A131Z1D9	95.91	318	13	0	310	1263	1	318	5e-178	522	Uncharacterized protein	Rhipicephalus appendiculatus (Brown ear tick)
athaller1226	UniRef100_A0A131YHS4	95.44	526	24	0	51	1628	34	559	0	1054	Glucose-6-phosphate isomerase (EC 5.3.1.9)	Rhipicephalus appendiculatus (Brown ear tick)
athaller1227	UniRef100_L7M0D7	99.03	309	3	0	138	1064	1	309	0	576	Innexin	Rhipicephalus pulchellus
athaller1228	UniRef100_A0A090XC57	37.99	408	226	8	1631	420	101	485	1e-101	266	Putative arylsulfatase b ixodes scapularis arylsulfatase b (Fragment)	Ixodes ricinus (Common tick)
athaller1229	UniRef100_A0A034WWL8	98.71	389	5	0	251	1417	1	389	0	728	Phospholipase A2 1	Rhipicephalus microplus (Cattle tick) (Boophilus microplus)
athaller1230	UniRef100_UPI0002659162	90.91	231	21	0	1889	1197	156	386	9e-148	452	No Description	NA
athaller1231	UniRef100_A0A023GGV5	92.29	389	28	1	151	1317	1	387	0	734	Putative creatine kinase	Amblyomma triste
athaller1232	UniRef100_L7MAC7	96.22	529	18	1	53	1633	1	529	0	991	Oxysterol-binding protein	Rhipicephalus pulchellus
athaller1233	UniRef100_A0A131YNH6	98.23	620	11	0	1987	128	395	1014	0	1196	Uncharacterized protein	Rhipicephalus appendiculatus (Brown ear tick)
athaller1234	UniRef100_A0A131XKT3	100	346	0	0	3	1040	48	393	0	709	Putative 5'-amp-activated protein kinase gamma subunit (Fragment)	Hyalomma excavatum
athaller1235	UniRef100_L7LVG1	92.78	540	36	1	1685	66	213	749	0	997	Putative transglutaminase/protease-like logues	Rhipicephalus pulchellus
athaller1236	UniRef100_A0A131YIV7	99.19	246	2	0	1012	1749	353	598	6e-172	516	Trypsin like serine protease	Rhipicephalus appendiculatus (Brown ear tick)
athaller1239	UniRef100_A0A131YQ27	85.5	269	36	1	200	997	1	269	4e-156	463	Uncharacterized protein	Rhipicephalus appendiculatus (Brown ear tick)
athaller1240	UniRef100_L7MKZ9	98.08	521	10	0	27	1589	22	542	0	872	Putative signal recognition particle receptor alpha subunit (Fragment)	Rhipicephalus pulchellus
athaller1242	UniRef100_A0A131YRZ6	99.6	251	1	0	1960	1208	189	439	2e-175	519	Vacuolar protein-sorting-associated protein 4	Rhipicephalus appendiculatus (Brown ear tick)
athaller1243	UniRef100_V5HLS8	48.32	505	259	2	263	1777	37	539	4e-168	504	Carboxylic ester hydrolase (EC 3.1.1.-) (Fragment)	Ixodes ricinus (Common tick)
athaller1246	UniRef100_A0A131XTW8	61.65	399	153	0	758	1954	1390	1788	0	523	Putative muscle m-line assembly protein unc-89 (Fragment)	Ixodes ricinus (Common tick)
athaller1249	UniRef100_L7MB71	88.61	79	9	0	8	244	1136	1214	5e-59	146	Uncharacterized protein	Rhipicephalus pulchellus
athaller1250	UniRef100_A0A131YGK2	99.84	638	1	0	1933	20	4027	4664	0	1303	Dynein heavy chain 1, cytosolic	Rhipicephalus appendiculatus (Brown ear tick)
athaller1251	UniRef100_G3MTB1	94.63	149	8	0	1900	1454	1	149	5e-82	267	Uncharacterized protein	Amblyomma maculatum (Gulf Coast tick)
athaller1252	UniRef100_A0A131YE25	97.19	320	9	0	136	1095	243	562	0	661	Annexin	Rhipicephalus appendiculatus (Brown ear tick)
athaller1256	UniRef100_L7MJ47	81.23	277	41	4	1924	1121	33	307	3e-151	456	Putative sequestosome 1 (Fragment)	Rhipicephalus pulchellus
athaller1260	UniRef100_L7M7K9	99.76	419	1	0	59	1315	1	419	0	824	Putative amb caj-77 translation factor	Rhipicephalus pulchellus
athaller1261	UniRef100_A0A131Z560	92.13	432	34	0	1823	528	1	432	0	848	Enolase	Rhipicephalus appendiculatus (Brown ear tick)
athaller1262	UniRef100_L7LXY1	95.17	373	18	0	2	1120	192	564	0	694	Putative ectonucleoside triphosphate diphosphohydrolase 1	Rhipicephalus pulchellus
athaller1263	UniRef100_A0A131YZU6	100	167	0	0	49	549	1	167	2e-111	345	Ras-related protein Rap-1A	Rhipicephalus appendiculatus (Brown ear tick)
athaller1264	UniRef100_A0A131YFR9	73.91	69	18	0	1888	1682	86	154	6e-24	109	Uncharacterized protein	Rhipicephalus appendiculatus (Brown ear tick)
athaller1266	UniRef100_A0A131YM97	100	200	0	0	164	763	1	200	2e-127	386	Ras-related protein Ral-A	Rhipicephalus appendiculatus (Brown ear tick)
athaller1267	UniRef100_L7M861	98.32	358	6	0	1677	604	1	358	0	691	Putative tropomodulin	Rhipicephalus pulchellus
athaller1268	UniRef100_L7M9E6	53.52	71	32	1	874	1086	3	72	1e-08	63.5	Putative secreted peptide (Fragment)	Rhipicephalus pulchellus
athaller1269	UniRef100_A0A131YR57	95.19	104	5	0	1699	1388	1	104	2e-59	166	CCAAT/enhancer binding protein (C/EBP), gamma	Rhipicephalus appendiculatus (Brown ear tick)
athaller1270	UniRef100_L7M6E3	97.48	238	6	0	2	715	80	317	3e-169	498	Putative fatty acid desaturase	Rhipicephalus pulchellus
athaller1271	UniRef100_L7M4N5	92.58	391	28	1	1866	694	232	621	0	540	Uncharacterized protein	Rhipicephalus pulchellus
athaller1272	UniRef100_A0A131Z135	99.17	600	5	0	35	1834	30	629	0	1156	Nucleolar GTP-binding protein 1	Rhipicephalus appendiculatus (Brown ear tick)
athaller1274	UniRef100_Q9DSP7	93.37	618	40	1	3	1856	5	621	0	1146	VP3	St Croix River virus
athaller1275	UniRef100_A0A131XNA0	99.83	590	1	0	1855	86	1	590	0	1215	Putative rnase l inhibitor abc superfamily protein (Fragment)	Hyalomma excavatum
athaller1276	UniRef100_A0A131XJV6	99.81	522	1	0	1851	286	34	555	0	1088	Putative glutamate/leucine/phenylalanine/valine dehydrogenase	Hyalomma excavatum
athaller1277	UniRef100_A0A131YRM5	89.88	425	32	5	2	1246	328	751	0	662	Apoptotic chromatin condensation inducer in the nucleus	Rhipicephalus appendiculatus (Brown ear tick)
athaller1279	UniRef100_Q9DSP6	97.51	441	11	0	2	1324	24	464	0	828	VP4	St Croix River virus
athaller1280	UniRef100_L7MJR7	87.11	380	49	0	1841	702	111	490	0	695	Putative phosphoglycerate mutase (Fragment)	Rhipicephalus pulchellus
athaller1281	UniRef100_A0A131Z0T1	95.34	279	9	2	1829	1005	1	279	0	526	5'-AMP-activated protein kinase, regulatory beta subunit	Rhipicephalus appendiculatus (Brown ear tick)
athaller1282	UniRef100_A0A131Z334	100	303	0	0	1840	932	286	588	0	633	Syntaxin-binding protein 1	Rhipicephalus appendiculatus (Brown ear tick)
athaller1283	UniRef100_L7MAA0	99.64	553	2	0	44	1702	1	553	0	1126	ATP synthase subunit alpha	Rhipicephalus pulchellus
athaller1285	UniRef100_B7PAC5	57.08	212	73	4	1071	1703	1	195	1e-36	146	Syne2 protein, putative	Ixodes scapularis (Black-legged tick) (Deer tick)
athaller1286	UniRef100_L7M8S7	98.14	430	7	1	1696	407	1	429	0	727	Putative interferon-related developmental regulator	Rhipicephalus pulchellus
athaller1287	UniRef100_A0A131YZN6	94.44	612	30	3	1829	3	94	704	0	1152	SND1 nuclease domain-containing protein 1	Rhipicephalus appendiculatus (Brown ear tick)
athaller1288	UniRef100_A0A131YWK9	98.66	149	2	0	1780	1334	1	149	1e-83	271	DNA-binding protein inhibitor ID, other	Rhipicephalus appendiculatus (Brown ear tick)
athaller1289	UniRef100_A0A131Z1W6	96.79	343	9	1	1704	682	348	690	0	606	Exonuclease 3'-5' domain-containing protein 1	Rhipicephalus appendiculatus (Brown ear tick)
athaller1291	UniRef100_A0A131YW13	93.55	527	34	0	53	1633	1837	2363	0	927	Insulin-like growth factor 2 receptor	Rhipicephalus appendiculatus (Brown ear tick)
athaller1292	UniRef100_A0A131YYV8	98.09	419	8	0	1712	456	60	478	0	837	Protein disulfide-isomerase (EC 5.3.4.1)	Rhipicephalus appendiculatus (Brown ear tick)
athaller1293	UniRef100_L7M828	97.29	295	8	0	1817	933	71	365	0	554	Putative dihydrolipoamide dehydrogenase	Rhipicephalus pulchellus
athaller1294	UniRef100_A0A131XV26	65.81	389	122	5	334	1476	861	1246	4e-142	446	Putative myosin heavy chain b (Fragment)	Ixodes ricinus (Common tick)
athaller1297	UniRef100_A0A131Z028	100	200	0	0	7	606	1	200	8e-139	414	Ras-related protein Rab-10	Rhipicephalus appendiculatus (Brown ear tick)
athaller1298	UniRef100_A0A131YNB6	92.49	386	29	0	2	1159	91	476	0	708	Ornithine decarboxylase	Rhipicephalus appendiculatus (Brown ear tick)
athaller1299	UniRef100_A0A131YG05	98.96	192	2	0	1812	1237	84	275	5e-126	385	Aquaporin major intrinsic protein family	Rhipicephalus appendiculatus (Brown ear tick)
athaller1300	UniRef100_A0A023GJL3	56.28	183	80	0	112	660	197	379	2e-56	207	Uncharacterized protein (Fragment)	Amblyomma triste
athaller1302	UniRef100_A0A131Z4E8	79.19	519	89	10	2	1540	1117	1622	6e-113	381	Ca(2+)/calmodulin-dependent protein kinase phosphatase	Rhipicephalus appendiculatus (Brown ear tick)
athaller1303	UniRef100_A0A131Z1A6	88.97	290	31	1	1636	767	1	289	2e-176	514	Elongation of very long chain fatty acids protein (EC 2.3.1.199) (Very-long-chain 3-oxoacyl-CoA synthase)	Rhipicephalus appendiculatus (Brown ear tick)
athaller1304	UniRef100_A0A131YL22	90.12	405	40	0	1412	198	99	503	0	754	Cytochrome P450, family 3, subfamily A	Rhipicephalus appendiculatus (Brown ear tick)
athaller1305	UniRef100_L7MHT3	96.78	528	17	0	1584	1	363	890	0	1073	Putative low-density lipoprotein receptor (Fragment)	Rhipicephalus pulchellus
athaller1306	UniRef100_L7M138	75.6	332	81	0	1321	326	154	485	1e-180	533	Putative this conserved domain family includes a large number	Rhipicephalus pulchellus
athaller1308	UniRef100_A0A131XMZ2	99.48	573	3	0	1789	71	59	631	0	1157	Putative atp	Hyalomma excavatum
athaller1309	UniRef100_A0A131YYB1	98.51	402	6	0	1726	521	33	434	0	709	Uncharacterized protein	Rhipicephalus appendiculatus (Brown ear tick)
athaller1310	UniRef100_A0A131YKA8	97.38	381	10	0	1778	636	333	713	0	776	Long-chain acyl-CoA synthetase	Rhipicephalus appendiculatus (Brown ear tick)
athaller1311	UniRef100_A0A131YEL7	75.86	87	20	1	1654	1397	5	91	8e-34	134	Uncharacterized protein	Rhipicephalus appendiculatus (Brown ear tick)
athaller1312	UniRef100_L7M8A8	99.08	541	5	0	1700	78	1	541	0	1055	Putative chaperonin	Rhipicephalus pulchellus
athaller1314	UniRef100_A0A034WXL7	100	153	0	0	212	670	1	153	8e-101	315	Glutathione peroxidase (Fragment)	Rhipicephalus microplus (Cattle tick) (Boophilus microplus)
athaller1315	UniRef100_B7PW86	47.63	380	184	6	150	1283	5	371	1e-115	361	Beta-galactosidase, putative (EC 3.2.1.23)	Ixodes scapularis (Black-legged tick) (Deer tick)
athaller1316	UniRef100_B7PZE9	72.53	364	91	2	1238	171	7	369	3e-169	498	Putative uncharacterized protein (Fragment)	Ixodes scapularis (Black-legged tick) (Deer tick)
athaller1317	UniRef100_L7M8E4	90.94	563	48	1	1	1689	177	736	0	1068	Uncharacterized protein	Rhipicephalus pulchellus
athaller1318	UniRef100_A0A131YIK3	100	41	0	0	1716	1594	530	570	4e-15	89.4	Ceramide kinase	Rhipicephalus appendiculatus (Brown ear tick)
athaller1319	UniRef100_L7MIP5	97.45	392	10	0	1649	474	199	590	0	795	Putative dihydroorotase (Fragment)	Rhipicephalus pulchellus
athaller1320	UniRef100_UPI0002657711	69.02	368	109	2	1251	154	209	573	0	400	No Description	NA
athaller1322	UniRef100_A0A023GKX4	72.17	327	91	0	1741	761	1	327	0	486	Putative cytochrome p450 cyp3/cyp5/cyp6/cyp9 subfamily (Fragment)	Amblyomma triste
athaller1323	UniRef100_A0A131YS81	97.71	481	11	0	1639	197	12	492	0	981	Aldehyde dehydrogenase (NAD+)	Rhipicephalus appendiculatus (Brown ear tick)
athaller1324	UniRef100_A0A131YI44	96.92	325	10	0	3	977	71	395	0	657	Phosphorylase kinase gamma subunit	Rhipicephalus appendiculatus (Brown ear tick)
athaller1325	UniRef100_L7LS33	77.46	71	16	0	1293	1505	35	105	6e-17	88.2	Uncharacterized protein	Rhipicephalus pulchellus
athaller1326	UniRef100_A0A131YG74	97.86	140	3	0	4	423	905	1044	4e-61	229	Integrin alpha 8	Rhipicephalus appendiculatus (Brown ear tick)
athaller1327	UniRef100_A0A131Z3C7	81.62	185	2	1	1745	1287	198	382	6e-89	292	Amphiphysin	Rhipicephalus appendiculatus (Brown ear tick)
athaller1328	UniRef100_L7M5F4	86.17	282	29	4	172	987	1	282	2e-123	377	Putative transcription factor xbp-1	Rhipicephalus pulchellus
athaller1329	UniRef100_A0A131YGK4	98.1	369	7	0	3	1109	38	406	0	619	Hairy/enhancer-of-split related with yrpw motif 1	Rhipicephalus appendiculatus (Brown ear tick)
athaller1330	UniRef100_L7M472	92.89	211	11	1	326	946	1	211	1e-107	334	Uncharacterized protein	Rhipicephalus pulchellus
athaller1331	UniRef100_L7MIW2	68.64	118	37	0	726	373	426	543	3e-42	170	Putative tick transposon (Fragment)	Rhipicephalus pulchellus
athaller1332	UniRef100_L7LUF2	96.83	347	9	1	1543	509	1	347	0	702	Elongation of very long chain fatty acids protein (EC 2.3.1.199) (Very-long-chain 3-oxoacyl-CoA synthase)	Rhipicephalus pulchellus
athaller1333	UniRef100_A0A131YP13	99.03	309	3	0	3	929	76	384	0	635	Signal peptide peptidase	Rhipicephalus appendiculatus (Brown ear tick)
athaller1334	UniRef100_A0A023GNE9	57.43	545	227	4	1639	11	1	542	0	643	Carboxylic ester hydrolase (EC 3.1.1.-)	Amblyomma triste
athaller1336	UniRef100_L7M6N6	98.67	301	4	0	277	1179	1	301	0	573	Uncharacterized protein	Rhipicephalus pulchellus
athaller1338	UniRef100_A0A131Z7N2	96.01	401	15	1	1723	524	119	519	0	702	Uncharacterized protein	Rhipicephalus appendiculatus (Brown ear tick)
athaller1339	UniRef100_A0A023G8T1	80.59	340	64	1	31	1044	22	361	0	553	Putative dehydrogenase with different specificities related to short-chain alcohol dehydrogenase (Fragment)	Amblyomma triste
athaller1340	UniRef100_A0A131YQ91	91.31	495	43	0	15	1499	1	495	0	928	Cytochrome P450, family 3, subfamily A	Rhipicephalus appendiculatus (Brown ear tick)
athaller1341	UniRef100_L7MFQ0	98.3	294	5	0	882	1	290	583	0	542	Putative atlastin-2 (Fragment)	Rhipicephalus pulchellus
athaller1342	UniRef100_B7Q9T7	51.38	181	88	0	1422	880	1	181	2e-64	221	Putative uncharacterized protein	Ixodes scapularis (Black-legged tick) (Deer tick)
athaller1343	UniRef100_A0A131YUX4	97.86	374	8	0	3	1124	227	600	0	688	Coronin	Rhipicephalus appendiculatus (Brown ear tick)
athaller1345	UniRef100_A0A131XIP5	98.9	543	6	0	1689	61	2	544	0	1064	Putative ubiquitin c variant (Fragment)	Hyalomma excavatum
athaller1346	UniRef100_A0A0E9Y2X6	44.32	370	185	3	1588	479	38	386	2e-84	280	Serine protease inhibitor (Fragment)	Amblyomma americanum (Lone star tick)
athaller1349	UniRef100_A0A131YVR5	98.76	564	7	0	1705	14	91	654	0	1150	Phosphoribosylaminoimidazolecarboxamide formyltransferase / IMP cyclohydrolase	Rhipicephalus appendiculatus (Brown ear tick)
athaller1351	UniRef100_A0A131ZAM9	98.23	565	10	0	1697	3	1192	1756	0	1130	Twitchin like (Fragment)	Rhipicephalus appendiculatus (Brown ear tick)
athaller1352	UniRef100_L7M088	94.96	357	18	0	1	1071	168	524	0	678	Dimethylaniline monooxygenase [N-oxide-forming] (EC 1.14.13.8)	Rhipicephalus pulchellus
athaller1353	UniRef100_A0A131Z8H4	93.57	280	18	0	62	901	3	282	6e-178	516	Ribonuclease t2 family (Fragment)	Rhipicephalus appendiculatus (Brown ear tick)
athaller1356	UniRef100_A0A131YFT0	97.55	531	13	0	10	1602	32	562	0	1081	Abhydrolase domain-containing protein 16A	Rhipicephalus appendiculatus (Brown ear tick)
athaller1357	UniRef100_L7M1X0	97.92	336	7	0	1685	678	5	340	0	615	Eukaryotic translation initiation factor 3 subunit H (eIF3h)	Rhipicephalus pulchellus
athaller1358	UniRef100_A0A131YXB6	86.47	510	69	0	1682	153	55	564	0	910	Beta-hexosaminidase (EC 3.2.1.52)	Rhipicephalus appendiculatus (Brown ear tick)
athaller1359	UniRef100_L7M9E9	98.52	472	7	0	3	1418	581	1052	0	984	Putative ubiquitin activating enzyme uba1	Rhipicephalus pulchellus
athaller1360	UniRef100_L7MDQ8	99.41	512	3	0	3	1538	32	543	0	981	ATP synthase subunit beta (EC 3.6.3.14) (Fragment)	Rhipicephalus pulchellus
athaller1361	UniRef100_A0A131YNK3	95.12	123	6	0	1	369	268	390	8e-70	241	Uncharacterized protein	Rhipicephalus appendiculatus (Brown ear tick)
athaller1363	UniRef100_L7MFK2	99.12	342	3	0	439	1464	340	681	0	666	Putative ca2+-binding actin-bundling protein (Fragment)	Rhipicephalus pulchellus
athaller1364	UniRef100_B7QLF1	74.81	516	124	3	107	1651	1627	2137	0	773	Putative uncharacterized protein (Fragment)	Ixodes scapularis (Black-legged tick) (Deer tick)
athaller1365	UniRef100_L7MHS2	63.87	155	54	1	999	1457	297	451	3e-92	201	Putative zinc finger protein (Fragment)	Rhipicephalus pulchellus
athaller1366	UniRef100_L7MCW0	100	141	0	0	43	465	517	657	9e-46	181	Uncharacterized protein (Fragment)	Rhipicephalus pulchellus
athaller1368	UniRef100_A0A131Y986	55.06	89	39	1	1471	1208	3	91	2e-17	89.4	Uncharacterized protein	Rhipicephalus appendiculatus (Brown ear tick)
athaller1370	UniRef100_V9VMN6	99.02	409	4	0	1636	410	1	409	0	835	Serine protease inhibitor 13 RmS13	Rhipicephalus microplus (Cattle tick) (Boophilus microplus)
athaller1371	UniRef100_A0A0M4IU92	98.7	538	7	0	40	1653	1	538	0	1078	Carboxylic ester hydrolase (EC 3.1.1.-)	Rhipicephalus microplus (Cattle tick) (Boophilus microplus)
athaller1372	UniRef100_A0A131YMH9	96.71	425	12	1	1310	42	1	425	0	827	Chitinase	Rhipicephalus appendiculatus (Brown ear tick)
athaller1373	UniRef100_A0A131YGD7	99.46	185	1	0	21	575	1	185	5e-126	379	E3 ubiquitin-protein ligase RNF5	Rhipicephalus appendiculatus (Brown ear tick)
athaller1375	UniRef100_A0A131YMQ9	99.53	425	2	0	1	1275	19	443	0	829	Rab GDP dissociation inhibitor	Rhipicephalus appendiculatus (Brown ear tick)
athaller1377	UniRef100_A0A023G793	81.61	261	47	1	70	852	45	304	1e-139	418	Elongation of very long chain fatty acids protein (EC 2.3.1.199) (Very-long-chain 3-oxoacyl-CoA synthase) (Fragment)	Amblyomma triste
athaller1378	UniRef100_A0A131YAX4	80	60	12	0	200	379	11	70	3e-19	94.7	Uncharacterized protein	Rhipicephalus appendiculatus (Brown ear tick)
athaller1379	UniRef100_L7LYR9	94.24	139	8	0	254	670	1	139	3e-87	278	Putative conserved secreted protein	Rhipicephalus pulchellus
athaller1380	UniRef100_A0A131Z1M1	80.57	489	93	2	15	1478	46	533	0	717	Transferrin receptor	Rhipicephalus appendiculatus (Brown ear tick)
athaller1381	UniRef100_A0A131YMU4	98.82	340	4	0	1626	607	242	581	0	689	The ring-variant domain is a c4hc3 zinc-finger like motif found in a number of cellular	Rhipicephalus appendiculatus (Brown ear tick)
athaller1383	UniRef100_A0A131YZN6	97.8	182	4	0	1618	1073	717	898	1e-112	368	SND1 nuclease domain-containing protein 1	Rhipicephalus appendiculatus (Brown ear tick)
athaller1384	UniRef100_L7M7X5	91.95	323	26	0	627	1595	153	475	0	630	Catalase (EC 1.11.1.6)	Rhipicephalus pulchellus
athaller1385	UniRef100_L7LV91	95.48	465	20	1	1394	3	16	480	0	844	Putative cytochrome	Rhipicephalus pulchellus
athaller1386	UniRef100_A0A131YKV2	97.04	405	12	0	37	1251	355	759	0	801	Uncharacterized protein	Rhipicephalus appendiculatus (Brown ear tick)
athaller1387	UniRef100_A0A131Z0F9	92.31	182	14	0	300	845	153	334	1e-118	360	Glyceraldehyde-3-phosphate dehydrogenase (EC 1.2.1.12)	Rhipicephalus appendiculatus (Brown ear tick)
athaller1388	UniRef100_A0A131YL50	95.68	185	8	0	1611	1057	218	402	5e-120	372	Retinal binding protein	Rhipicephalus appendiculatus (Brown ear tick)
athaller1390	UniRef100_A0A131YDF4	57.63	59	21	1	443	279	4	62	1e-07	62	Uncharacterized protein	Rhipicephalus appendiculatus (Brown ear tick)
athaller1391	UniRef100_A0A131YAA0	80	40	8	0	459	340	22	61	2e-14	63.5	Pancreatic trypsin inhibitor	Rhipicephalus appendiculatus (Brown ear tick)
athaller1393	UniRef100_A0A131YXK8	98.88	534	6	0	2	1603	245	778	0	996	Cold shock domain protein	Rhipicephalus appendiculatus (Brown ear tick)
athaller1396	UniRef100_A0A023GL67	89.11	505	53	2	1597	89	19	523	0	871	O-acyltransferase	Amblyomma triste
athaller1397	UniRef100_L7LX15	54.19	537	227	3	5	1585	195	722	0	563	Putative tick transposon	Rhipicephalus pulchellus
athaller1399	UniRef100_A0A131Z728	95.3	511	24	0	57	1589	1	511	0	937	Cystathionine beta-synthase (EC 4.2.1.22)	Rhipicephalus appendiculatus (Brown ear tick)
athaller1400	UniRef100_L7M7D5	94.72	530	28	0	3	1592	288	817	0	802	Putative bre1	Rhipicephalus pulchellus
athaller1402	UniRef100_A0A087UQG6	72.02	193	54	0	1007	1585	806	998	2e-75	273	Twitchin (Fragment)	Stegodyphus mimosarum
athaller1403	UniRef100_A0A131YFR1	59.68	62	20	2	1428	1598	1	62	8e-08	61.2	Uncharacterized protein	Rhipicephalus appendiculatus (Brown ear tick)
athaller1404	UniRef100_A0A131XP18	48.79	207	101	4	968	1579	207	411	1e-57	210	Putative secreted salivary gland peptide (Fragment)	Hyalomma excavatum
athaller1405	UniRef100_A0A0K8TL97	98.55	138	2	0	95	508	1	138	4e-86	274	Histone H3 (Fragment)	Tabanus bromius (Band-eyed brown horse fly)
athaller1406	UniRef100_A0A131XBW3	98.16	490	7	1	1586	123	74	563	0	936	Putative eukaryotic translation initiation factor 3 subunit l isoform x1 (Fragment)	Hyalomma excavatum
athaller1407	UniRef100_L7ME89	91.78	73	6	0	1583	1365	770	842	3e-22	111	Solute carrier organic anion transporter family member (Fragment)	Rhipicephalus pulchellus
athaller1409	UniRef100_L7MHL2	91.62	370	30	1	1	1110	477	845	0	686	Putative membrane glycoprotein lig-1 (Fragment)	Rhipicephalus pulchellus
athaller1411	UniRef100_A0A131YTZ5	96.98	298	9	0	1478	585	591	888	0	586	Chitin-binding protein	Rhipicephalus appendiculatus (Brown ear tick)
athaller1412	UniRef100_A0A034WWM1	67.57	222	72	0	1471	806	19	240	1e-98	310	Secreted protein 12	Rhipicephalus microplus (Cattle tick) (Boophilus microplus)
athaller1413	UniRef100_A0A023FPQ2	94.41	161	9	0	5	487	21	181	1e-101	316	Putative tpa exp: actin depolymerizing factor (Fragment)	Amblyomma cajennense (Cayenne tick)
athaller1414	UniRef100_L7M059	98.15	324	6	0	1571	600	336	659	0	653	Transporter	Rhipicephalus pulchellus
athaller1415	UniRef100_A0A131YHN8	97.3	74	2	0	1	222	1036	1109	1e-24	118	SARM protein with sterile alpha and armadillo motifs	Rhipicephalus appendiculatus (Brown ear tick)
athaller1418	UniRef100_A0A131YS77	98.98	394	4	0	57	1238	1	394	0	828	KSR 2 misexpression suppressor	Rhipicephalus appendiculatus (Brown ear tick)
athaller1419	UniRef100_A0A131YCK2	97.76	268	6	0	1	804	130	397	0	555	Isocitrate dehydrogenase [NADP] (EC 1.1.1.42)	Rhipicephalus appendiculatus (Brown ear tick)
athaller1421	UniRef100_L7ME74	95.6	250	11	0	1518	769	659	908	1e-127	407	Putative draper (Fragment)	Rhipicephalus pulchellus
athaller1422	UniRef100_A0A131XCP4	95.92	98	4	0	2	295	10	107	5e-55	192	Thioredoxin	Hyalomma excavatum
athaller1423	UniRef100_L7LY86	98.16	435	8	0	1484	180	1	435	0	894	Putative tyrosine aminotransferase	Rhipicephalus pulchellus
athaller1424	UniRef100_A0A131YNS5	63.73	375	135	1	1562	438	146	519	3e-174	514	Cytochrome P450, family 3, subfamily A	Rhipicephalus appendiculatus (Brown ear tick)
athaller1425	UniRef100_A0A131XLW3	98.16	272	5	0	1560	745	14	285	0	556	Elongation of very long chain fatty acids protein (EC 2.3.1.199) (Very-long-chain 3-oxoacyl-CoA synthase)	Hyalomma excavatum
athaller1426	UniRef100_V5H4T8	59.1	401	161	1	1203	1	1	398	2e-164	493	Beta-galactosidase (EC 3.2.1.23)	Ixodes ricinus (Common tick)
athaller1428	UniRef100_B7QCF5	80.12	508	101	0	1	1524	214	721	0	875	Excitatory amino acid transporter, putative (Fragment)	Ixodes scapularis (Black-legged tick) (Deer tick)
athaller1432	UniRef100_A0A131YTY2	98.06	361	7	0	3	1085	47	407	0	716	Aspartate aminotransferase (EC 2.6.1.1)	Rhipicephalus appendiculatus (Brown ear tick)
athaller1433	UniRef100_A0A131YX01	64.33	314	109	2	1368	433	14	326	2e-134	412	Choline dehydrogenase	Rhipicephalus appendiculatus (Brown ear tick)
athaller1434	UniRef100_A0A131YN46	99.04	209	2	0	1544	918	46	254	8e-108	334	Thyroid hormone inducible hepatic protein spot 14	Rhipicephalus appendiculatus (Brown ear tick)
athaller1435	UniRef100_A0A131YHP3	98.94	472	5	0	62	1477	1	472	0	893	Ankyrin	Rhipicephalus appendiculatus (Brown ear tick)
athaller1436	UniRef100_Q9DSP4	96.59	323	11	0	969	1	184	506	0	637	NS1	St Croix River virus
athaller1437	UniRef100_L7LY05	98.58	282	4	0	1538	693	99	380	0	547	Isocitrate dehydrogenase [NAD] subunit, mitochondrial (EC 1.1.1.41)	Rhipicephalus pulchellus
athaller1438	UniRef100_A0A131YL94	99.61	513	2	0	1	1539	511	1023	0	1028	Sodium/potassium-transporting ATPase subunit alpha (EC 3.6.3.-)	Rhipicephalus appendiculatus (Brown ear tick)
athaller1439	UniRef100_L7M197	84.21	494	76	1	1537	56	61	552	0	622	Putative starvin	Rhipicephalus pulchellus
athaller1440	UniRef100_A0A131YJE1	98.14	430	8	0	57	1346	128	557	0	885	Sorting nexin	Rhipicephalus appendiculatus (Brown ear tick)
athaller1441	UniRef100_L7MII0	96.1	462	18	0	76	1461	186	647	0	802	Putative dolichyl-diphosphooligosaccharide--protein glycosyltransferase subunit 2 (Fragment)	Rhipicephalus pulchellus
athaller1443	UniRef100_V9MLX4	87.67	438	48	1	2	1297	7	444	0	531	Cytochrome c oxidase subunit 1 (EC 1.9.3.1)	Rhipicephalus microplus (Cattle tick) (Boophilus microplus)
athaller1444	UniRef100_A0A131YWH5	99.78	464	1	0	3	1394	149	612	0	829	Heat shock 70kDa protein 1/8	Rhipicephalus appendiculatus (Brown ear tick)
athaller1445	UniRef100_A0A131YZP4	90	90	9	0	1055	1324	1	90	1e-46	169	Uncharacterized protein	Rhipicephalus appendiculatus (Brown ear tick)
athaller1447	UniRef100_L7MK00	90.3	433	34	2	1529	255	54	486	0	676	Putative tick serine protease (Fragment)	Rhipicephalus pulchellus
athaller1448	UniRef100_A0A131YYV3	61.21	232	89	1	1505	810	153	383	2e-99	317	Phosphatidylinositol transfer protein sec14	Rhipicephalus appendiculatus (Brown ear tick)
athaller1449	UniRef100_A0A131YC10	83.33	102	17	0	723	1028	1	102	1e-25	111	Uncharacterized protein	Rhipicephalus appendiculatus (Brown ear tick)
athaller1450	UniRef100_A0A131YBP2	97.39	307	8	0	607	1527	215	521	0	559	Vacuolar assembly/sorting protein vps9	Rhipicephalus appendiculatus (Brown ear tick)
athaller1451	UniRef100_A0A131YK03	98.54	478	7	0	2	1435	72	549	0	991	Mitochondrial-processing peptidase subunit beta	Rhipicephalus appendiculatus (Brown ear tick)
athaller1452	UniRef100_L7LVE0	97.43	506	13	0	1	1518	56	561	0	964	Putative peroxisomal long-chain acyl-coa transporter abc superfamily	Rhipicephalus pulchellus
athaller1453	UniRef100_A0A131YNT6	97.73	440	9	1	186	1502	1	440	0	870	Ornithine decarboxylase	Rhipicephalus appendiculatus (Brown ear tick)
athaller1456	UniRef100_A0A131XDB8	95.52	424	19	0	2	1273	226	649	0	785	Putative secreted protein (Fragment)	Hyalomma excavatum
athaller1457	UniRef100_A0A131YMU9	97.7	478	11	0	1	1434	48	525	0	979	Methylmalonate-semialdehyde dehydrogenase	Rhipicephalus appendiculatus (Brown ear tick)
athaller1458	UniRef100_A0A131YBH8	95.61	114	5	0	238	579	4	117	2e-115	232	ADP-sugar pyrophosphatase / 8-oxo-dGDP phosphatase	Rhipicephalus appendiculatus (Brown ear tick)
athaller1459	UniRef100_A0A131Z769	100	256	0	0	2	769	176	431	0	529	Protein lin-10-like isoform	Rhipicephalus appendiculatus (Brown ear tick)
athaller1460	UniRef100_A0A131XR04	59.46	296	120	0	1189	302	109	404	9e-119	367	Putative histone-lysine n-methyltransferase smyd3-like isoform x2 (Fragment)	Ixodes ricinus (Common tick)
athaller1462	UniRef100_L7MAU4	87.99	333	30	2	280	1269	110	435	0	587	Putative thioredoxin/protein disulfide isomerase	Rhipicephalus pulchellus
athaller1463	UniRef100_L7MBJ4	80	220	36	1	676	41	324	543	3e-120	375	Putative cytochrome (Fragment)	Rhipicephalus pulchellus
athaller1464	UniRef100_L7M443	80.91	110	21	0	386	57	1	110	1e-53	191	Uncharacterized protein	Rhipicephalus pulchellus
athaller1465	UniRef100_A0A076EA06	64.83	418	146	1	1256	3	979	1395	0	574	Polyprotein (Fragment)	Tick borne tetravirus-like virus
athaller1466	UniRef100_A0A131YE18	74.07	81	21	0	784	542	1	81	2e-39	125	Uncharacterized protein	Rhipicephalus appendiculatus (Brown ear tick)
athaller1467	UniRef100_A0A131YNV1	98.74	475	6	0	1482	58	180	654	0	958	Succinate dehydrogenase [ubiquinone] flavoprotein subunit, mitochondrial (EC 1.3.5.1)	Rhipicephalus appendiculatus (Brown ear tick)
athaller1469	UniRef100_A0A131Z091	95.94	493	20	0	1480	2	35	527	0	799	Regulator of the ubiquitin pathway	Rhipicephalus appendiculatus (Brown ear tick)
athaller1470	UniRef100_A0A131YLB6	96.91	291	9	0	3	875	72	362	0	597	UDP-glucose 4-epimerase	Rhipicephalus appendiculatus (Brown ear tick)
athaller1471	UniRef100_A0A131YGK2	99.59	492	2	0	1	1476	3328	3819	0	1010	Dynein heavy chain 1, cytosolic	Rhipicephalus appendiculatus (Brown ear tick)
athaller1472	UniRef100_A0A131YRQ6	92.09	455	36	0	114	1478	57	511	0	879	Peroxinectin ixodes scapularis peroxinectin	Rhipicephalus appendiculatus (Brown ear tick)
athaller1473	UniRef100_A0A131YXB7	96.21	475	18	0	1444	20	151	625	0	921	Transketolase	Rhipicephalus appendiculatus (Brown ear tick)
athaller1474	UniRef100_A0A131YJN8	95.75	400	17	0	1317	118	1	400	0	718	DnaJ-like protein subfamily A member 1	Rhipicephalus appendiculatus (Brown ear tick)
athaller1475	UniRef100_G3MH03	96.99	166	4	1	152	649	9	173	5e-95	297	Uncharacterized protein (Fragment)	Amblyomma maculatum (Gulf Coast tick)
athaller1476	UniRef100_A0A131Z6Z0	99.29	141	1	0	1463	1041	385	525	5e-91	299	Alanine transaminase	Rhipicephalus appendiculatus (Brown ear tick)
athaller1477	UniRef100_Q9DSP5	97.54	488	12	0	1466	3	2	489	0	861	VP5	St Croix River virus
athaller1478	UniRef100_A0A131Y9Q7	88.77	187	18	1	1443	892	41	227	2e-92	293	Uncharacterized protein	Rhipicephalus appendiculatus (Brown ear tick)
athaller1480	UniRef100_A0A023FZK7	99.76	425	1	0	110	1384	1	425	0	850	Putative beta tubulin	Amblyomma parvum
athaller1482	UniRef100_L7M8L7	99.58	238	1	0	665	1378	225	462	2e-177	415	Putative splicing factor u2af large subunit rrm superfamily	Rhipicephalus pulchellus
athaller1483	UniRef100_A0A131YRR5	97	300	9	0	1457	558	2	301	4e-159	466	Chitin-binding protein	Rhipicephalus appendiculatus (Brown ear tick)
athaller1484	UniRef100_A0A131XL95	99.18	485	4	0	2	1456	190	674	0	793	Putative spectrin beta chain	Hyalomma excavatum
athaller1485	UniRef100_L7M1H5	91.68	481	39	1	2	1444	601	1080	0	843	Uncharacterized protein	Rhipicephalus pulchellus
athaller1486	UniRef100_L7LY40	97.3	222	6	0	1	666	5	226	7e-153	447	Putative oligoketide cyclase/lipid transport protein	Rhipicephalus pulchellus
athaller1488	UniRef100_A0A023FUE4	100	191	0	0	175	747	1	191	7e-133	395	Putative cdc42	Amblyomma parvum
athaller1489	UniRef100_A0A131YTG4	95.13	472	4	2	8	1423	1	453	0	874	26S proteasome regulatory subunit N3	Rhipicephalus appendiculatus (Brown ear tick)
athaller1491	UniRef100_L7MKM6	99.04	311	3	0	1439	507	669	979	0	628	Putative neurotransmitter release regulator unc-13 (Fragment)	Rhipicephalus pulchellus
athaller1492	UniRef100_L7MAQ1	91.17	385	34	0	1438	284	12	396	0	692	Putative cytochrome b-c1 complex subunit 2 mitochondrial	Rhipicephalus pulchellus
athaller1494	UniRef100_A0A131YR73	94.83	387	20	0	3	1163	20	406	0	751	Abhydrolase domain-containing protein 4 isoform	Rhipicephalus appendiculatus (Brown ear tick)
athaller1495	UniRef100_L7M230	89.63	347	34	1	3	1037	48	394	0	607	Putative conserved secreted protein	Rhipicephalus pulchellus
athaller1496	UniRef100_A0A131XK75	87.03	455	58	1	1427	63	3	456	0	790	Phosphoglycerate kinase (EC 2.7.2.3)	Hyalomma excavatum
athaller1497	UniRef100_A0A131YN26	91.09	449	36	3	34	1374	358	804	2e-169	510	Ring finger protein 10	Rhipicephalus appendiculatus (Brown ear tick)
athaller1498	UniRef100_A0A131YNK4	100	102	0	0	1432	1127	282	383	2e-44	172	Speckle-type POZ protein	Rhipicephalus appendiculatus (Brown ear tick)
athaller1499	UniRef100_A0A131Z7H6	93.94	231	13	1	1354	665	1	231	6e-128	384	Tetraspanin	Rhipicephalus appendiculatus (Brown ear tick)
athaller1500	UniRef100_UPI00077BA458	60.22	93	37	0	1379	1101	488	580	2e-25	119	No Description	NA
athaller1501	UniRef100_A0A131YQ80	92.81	417	30	0	179	1429	71	487	0	815	Cytochrome P450, family 3, subfamily A	Rhipicephalus appendiculatus (Brown ear tick)
athaller1503	UniRef100_A0A131Z3F7	98.58	353	4	1	1349	291	439	790	0	639	Translation initiation factor 4G	Rhipicephalus appendiculatus (Brown ear tick)
athaller1504	UniRef100_A0A131XHD9	85.34	116	17	0	127	474	1	116	4e-26	112	Putative e3 ubiquitin ligase	Hyalomma excavatum
athaller1505	UniRef100_A0A131XKL9	97.28	184	3	1	16	567	3	184	2e-85	273	Putative vacuolar assembly/sorting protein did4	Hyalomma excavatum
athaller1506	UniRef100_A0A131YSY9	98.11	475	9	0	1	1425	5	479	0	822	Aldehyde dehydrogenase (NAD+)	Rhipicephalus appendiculatus (Brown ear tick)
athaller1507	UniRef100_A0A131YXG7	94.15	188	11	0	7	570	84	271	2e-107	333	Agrin	Rhipicephalus appendiculatus (Brown ear tick)
athaller1511	UniRef100_A0A131Z614	99.56	456	2	0	1412	45	100	555	0	924	ATP synthase subunit alpha	Rhipicephalus appendiculatus (Brown ear tick)
athaller1512	UniRef100_A0A131YYM5	95.73	468	20	0	1406	3	31	498	0	670	U3 small nucleolar RNA-associated protein 3	Rhipicephalus appendiculatus (Brown ear tick)
athaller1513	UniRef100_A0A131YXK4	90.62	256	19	1	54	821	13	263	2e-165	480	Phosphatidylinositol transfer protein pdr16	Rhipicephalus appendiculatus (Brown ear tick)
athaller1514	UniRef100_A0A131YUA0	69.57	69	21	0	855	1061	2	70	2e-20	94	Uncharacterized protein	Rhipicephalus appendiculatus (Brown ear tick)
athaller1515	UniRef100_A0A131YT71	97.93	434	9	0	19	1320	1	434	0	858	Adenosylhomocysteinase (EC 3.3.1.1)	Rhipicephalus appendiculatus (Brown ear tick)
athaller1516	UniRef100_A0A131YKF6	97.44	468	12	0	1404	1	971	1438	0	909	Niemann-Pick C1 protein	Rhipicephalus appendiculatus (Brown ear tick)
athaller1517	UniRef100_A0A131Z9D9	97.2	143	4	0	1	429	789	931	9e-42	170	Metalloprotease (Fragment)	Rhipicephalus appendiculatus (Brown ear tick)
athaller1519	UniRef100_A0A131XNK6	67.11	76	23	1	1199	972	966	1039	5e-24	103	Putative tick transposon (Fragment)	Hyalomma excavatum
athaller1520	UniRef100_L7M0Y7	99.51	203	1	0	1398	790	156	358	2e-112	348	Uncharacterized protein	Rhipicephalus pulchellus
athaller1522	UniRef100_A0A131Z5N1	76.01	296	71	0	1048	161	2	297	4e-162	475	Cytochrome P450	Rhipicephalus appendiculatus (Brown ear tick)
athaller1524	UniRef100_B7P321	51.03	145	67	2	48	482	1	141	1e-43	162	Cuticular protein, putative	Ixodes scapularis (Black-legged tick) (Deer tick)
athaller1525	UniRef100_A0A131Z8N7	91.35	266	22	1	1371	577	12	277	4e-164	477	Niemann-Pick C1 protein (Fragment)	Rhipicephalus appendiculatus (Brown ear tick)
athaller1529	UniRef100_L7MI95	43.75	144	81	0	1042	611	239	382	1e-62	121	Putative tick transposon (Fragment)	Rhipicephalus pulchellus
athaller1530	UniRef100_A0A131YGS7	42.45	106	56	3	497	195	5	110	2e-11	67.4	Uncharacterized protein	Rhipicephalus appendiculatus (Brown ear tick)
athaller1532	UniRef100_A0A023GF96	57.69	52	22	0	44	199	104	155	4e-12	75.1	Putative serine carboxypeptidase ixodes scapularis serine carboxypeptidase (Fragment)	Amblyomma triste
athaller1536	UniRef100_A0A023FK91	99.77	444	1	0	1389	58	15	458	0	887	Putative alpha tubulin (Fragment)	Amblyomma cajennense (Cayenne tick)
athaller1537	UniRef100_L7M9X4	98.17	437	8	0	76	1386	47	483	0	753	Putative transporter abc superfamily	Rhipicephalus pulchellus
athaller1538	UniRef100_A0A131YFZ1	95.83	432	18	0	2	1297	28	459	0	866	Aldehyde dehydrogenase	Rhipicephalus appendiculatus (Brown ear tick)
athaller1540	UniRef100_A0A131Z9M5	82.62	282	47	2	8	850	231	511	9e-115	359	Uncharacterized protein (Fragment)	Rhipicephalus appendiculatus (Brown ear tick)
athaller1541	UniRef100_A0A131YLB8	93.53	170	11	0	2	511	858	1027	8e-100	333	2-oxoglutarate dehydrogenase E1 component	Rhipicephalus appendiculatus (Brown ear tick)
athaller1542	UniRef100_L7LSG5	60.34	58	23	0	30	203	714	771	2e-08	67.4	Putative tick transposon	Rhipicephalus pulchellus
athaller1543	UniRef100_A0A131Z7E0	93.35	406	26	1	1381	167	39	444	0	736	Factor D-like protein (Fragment)	Rhipicephalus appendiculatus (Brown ear tick)
athaller1544	UniRef100_A0A023G4Q1	73.87	111	29	0	1037	1369	229	339	3e-86	187	Putative gypsy nogag	Amblyomma triste
athaller1546	UniRef100_A0A131YF77	96.96	428	13	0	1375	92	1	428	0	791	Elongation factor 1-gamma	Rhipicephalus appendiculatus (Brown ear tick)
athaller1547	UniRef100_A0A023FM20	99.46	184	1	0	1378	827	379	562	3e-109	347	Putative translation elongation factor ef-1 alpha/tu	Amblyomma cajennense (Cayenne tick)
athaller1549	UniRef100_L7M463	98.65	148	2	0	15	458	34	181	1e-98	305	Uncharacterized protein	Rhipicephalus pulchellus
athaller1551	UniRef100_A0A131XDJ0	100	198	0	0	60	653	1	198	1e-138	413	Putative grp-3 322 glycine rich family	Hyalomma excavatum
athaller1552	UniRef100_A0A131YIW3	100	283	0	0	1	849	369	651	0	600	Beta-1,2-N-acetylglucosaminyltransferase	Rhipicephalus appendiculatus (Brown ear tick)
athaller1553	UniRef100_A0A131XRW2	78.46	195	42	0	1098	514	53	247	6e-109	329	Uncharacterized protein (Fragment)	Ixodes ricinus (Common tick)
athaller1554	UniRef100_A0A131YGK0	98.95	191	2	0	3	575	52	242	3e-121	366	Photoreceptor synaptic vesicle protein	Rhipicephalus appendiculatus (Brown ear tick)
athaller1555	UniRef100_A0A131YR44	96.72	366	12	0	3	1100	114	479	0	747	Kynureninase (EC 3.7.1.3) (L-kynurenine hydrolase)	Rhipicephalus appendiculatus (Brown ear tick)
athaller1556	UniRef100_A0A131YQV6	81.45	248	38	1	37	780	1	240	9e-123	370	Phosphatidylethanolamine binding protein	Rhipicephalus appendiculatus (Brown ear tick)
athaller1557	UniRef100_A0A131XDL9	99.49	396	2	0	1364	177	194	589	0	766	Protein phosphatase 2a regulatory subunit a	Hyalomma excavatum
athaller1558	UniRef100_L7M6G2	97.97	296	6	0	1297	410	1	296	0	594	Uncharacterized protein	Rhipicephalus pulchellus
athaller1559	UniRef100_A0A0C9R393	96.36	330	12	0	2	991	252	581	0	609	Uncharacterized protein (Fragment)	Amblyomma americanum (Lone star tick)
athaller1560	UniRef100_A0A131YPY6	98.06	360	7	0	2	1081	83	442	0	545	Translation initiation factor 5	Rhipicephalus appendiculatus (Brown ear tick)
athaller1561	UniRef100_A0A131YZD2	98.77	244	3	0	733	2	307	550	0	488	Serine/threonine protein kinase gpbp	Rhipicephalus appendiculatus (Brown ear tick)
athaller1563	UniRef100_A0A131YPD9	98.88	269	3	0	2	808	11	279	6e-148	435	Transcription factor AP-1	Rhipicephalus appendiculatus (Brown ear tick)
athaller1564	UniRef100_L7MDF0	98.28	116	2	0	2	349	565	680	5e-58	214	Putative proline oxidase (Fragment)	Rhipicephalus pulchellus
athaller1565	UniRef100_A0A131Z5E4	95.98	224	9	0	1356	685	2	225	2e-132	394	Tetraspanin	Rhipicephalus appendiculatus (Brown ear tick)
athaller1567	UniRef100_A0A131XF09	99.4	334	2	0	350	1351	1	334	0	669	Putative wd40 domain protein	Hyalomma excavatum
athaller1569	UniRef100_UPI000651FA02	56.76	74	31	1	1346	1125	270	342	9e-17	91.3	No Description	NA
athaller1570	UniRef100_A0A023GB79	45.98	224	119	1	1263	592	9	230	6e-65	221	Putative secreted protein	Amblyomma triste
athaller1572	UniRef100_A0A023GPG5	92.35	196	15	0	800	213	243	438	0	379	Dolichyl-diphosphooligosaccharide--protein glycosyltransferase 48 kDa subunit (Oligosaccharyl transferase 48 kDa subunit) (EC 2.4.99.18)	Amblyomma triste
athaller1573	UniRef100_A0A087UKD3	100	320	0	0	1	960	6	325	0	662	Serine/threonine-protein phosphatase (EC 3.1.3.16) (Fragment)	Stegodyphus mimosarum
athaller1574	UniRef100_A0A131YCX7	100	232	0	0	166	861	1	232	2e-164	476	14-3-3 protein beta/theta/zeta	Rhipicephalus appendiculatus (Brown ear tick)
athaller1575	UniRef100_A0A131Z1R6	98.55	276	4	0	1	828	2	277	0	567	NIPSNAP1 protein	Rhipicephalus appendiculatus (Brown ear tick)
athaller1576	UniRef100_A0A131XPX9	98.4	188	3	0	851	288	170	357	0	390	Putative vacuolar h+-atpase v0 sector subunit d (Fragment)	Hyalomma excavatum
athaller1577	UniRef100_A0A131YLV0	93.49	338	22	0	1198	185	1	338	0	676	Sulfotransferase	Rhipicephalus appendiculatus (Brown ear tick)
athaller1578	UniRef100_A0A023G0D0	97.19	427	11	1	1343	63	385	810	0	849	Putative transcription elongation factor spt6 (Fragment)	Amblyomma parvum
athaller1579	UniRef100_A8B3A8	99.2	249	2	0	85	831	1	249	3e-179	513	Triosephosphate isomerase (EC 5.3.1.1)	Rhipicephalus microplus (Cattle tick) (Boophilus microplus)
athaller1580	UniRef100_A0A131YW57	99.19	248	2	0	1	744	102	349	7e-150	442	E3 ubiquitin-protein ligase RNF144	Rhipicephalus appendiculatus (Brown ear tick)
athaller1582	UniRef100_A0A131YMD4	91.9	321	26	0	97	1059	1	321	0	623	Glyoxylate/hydroxypyruvate reductase	Rhipicephalus appendiculatus (Brown ear tick)
athaller1583	UniRef100_A0A131X9T8	95.75	447	19	0	1342	2	1331	1777	0	846	Putative transcription initiation factor tfiid subunit taf1 (Fragment)	Hyalomma excavatum
athaller1584	UniRef100_A0A131XIY7	75.82	153	33	2	885	1337	142	292	1e-90	234	Putative tick transposon (Fragment)	Hyalomma excavatum
athaller1585	UniRef100_A0A131Z021	72.54	437	117	2	37	1341	1	436	1e-166	492	Uncharacterized protein	Rhipicephalus appendiculatus (Brown ear tick)
athaller1586	UniRef100_A0A131YPI6	99.21	381	3	0	1287	145	1	381	0	783	Large subunit ribosomal protein L4e	Rhipicephalus appendiculatus (Brown ear tick)
athaller1588	UniRef100_A0A034WTS6	99.33	446	3	0	3	1340	674	1119	0	866	Vitellogenin 2	Rhipicephalus microplus (Cattle tick) (Boophilus microplus)
athaller1589	UniRef100_A0A131YSV0	93.63	157	10	0	1141	671	32	188	9e-140	268	Ubiquitin specific protease	Rhipicephalus appendiculatus (Brown ear tick)
athaller1590	UniRef100_A0A131YDI9	97.88	283	6	0	55	903	7	289	0	550	Purine nucleoside phosphorylase (EC 2.4.2.1) (Inosine-guanosine phosphorylase)	Rhipicephalus appendiculatus (Brown ear tick)
athaller1591	UniRef100_A0A131YFE3	100	70	0	0	946	1155	1	70	2e-28	118	Uncharacterized protein	Rhipicephalus appendiculatus (Brown ear tick)
athaller1592	UniRef100_A0A131YX69	97.51	402	10	0	1208	3	83	484	0	785	Cytosol aminopeptidase	Rhipicephalus appendiculatus (Brown ear tick)
athaller1593	UniRef100_A0A0A7DRQ1	100	166	0	0	2	499	194	359	3e-97	308	Glucose-6-phosphatase	Rhipicephalus microplus (Cattle tick) (Boophilus microplus)
athaller1594	UniRef100_A0A131Z0G1	85.42	240	34	1	127	846	227	465	5e-135	411	T-complex protein 1 subunit delta	Rhipicephalus appendiculatus (Brown ear tick)
athaller1596	UniRef100_A0A131YJ25	98.68	228	3	0	2	685	530	757	7e-157	475	Uncharacterized protein	Rhipicephalus appendiculatus (Brown ear tick)
athaller1597	UniRef100_B7P321	81.68	131	24	0	1287	895	7	137	3e-67	224	Cuticular protein, putative	Ixodes scapularis (Black-legged tick) (Deer tick)
athaller1599	UniRef100_A0A131YD74	94.59	259	14	0	46	822	2	260	1e-162	472	Elongation of very long chain fatty acids protein (EC 2.3.1.199) (Very-long-chain 3-oxoacyl-CoA synthase)	Rhipicephalus appendiculatus (Brown ear tick)
athaller1600	UniRef100_A0A131YYT6	94.7	283	15	0	41	889	189	471	0	570	Neuronal pas domain containing protein 2	Rhipicephalus appendiculatus (Brown ear tick)
athaller1601	UniRef100_A0A087SVE6	70.41	392	116	0	129	1304	81	472	0	530	Dihydrolipoyllysine-residue succinyltransferase component of 2-oxoglutarate dehydrogenase complex, mitochondrial (Fragment)	Stegodyphus mimosarum
athaller1602	UniRef100_A0A131Z006	95.33	214	10	0	11	652	1	214	5e-130	387	Protein to be involved in spindle matrix formation	Rhipicephalus appendiculatus (Brown ear tick)
athaller1604	UniRef100_L7LVF3	97.68	259	1	1	73	834	38	296	4e-157	462	Putative adiponectin receptor protein	Rhipicephalus pulchellus
athaller1606	UniRef100_A0A131Z1R8	99.3	426	3	0	1320	43	55	480	0	880	V-type H+-transporting ATPase subunit H	Rhipicephalus appendiculatus (Brown ear tick)
athaller1607	UniRef100_A0A131YRY8	99.01	101	1	0	1318	1016	259	359	3e-59	210	Glutamate receptor ionotropic n methyl d aspartate associated protein	Rhipicephalus appendiculatus (Brown ear tick)
athaller1608	UniRef100_A0A131ZAM5	83.82	68	11	0	1314	1111	9	76	1e-07	62	Glycine rich superfamily member (Fragment)	Rhipicephalus appendiculatus (Brown ear tick)
athaller1609	UniRef100_A0A131YX65	99.45	182	1	0	1314	769	282	463	1e-124	382	Adaptor protein pacsin	Rhipicephalus appendiculatus (Brown ear tick)
athaller1610	UniRef100_A0A131XP58	93.12	276	16	1	91	909	1	276	1e-118	361	Putative nuclease sensitive element-binding protein	Hyalomma excavatum
athaller1611	UniRef100_A0A131YXQ3	97.98	99	2	0	23	319	758	856	2e-42	170	Furin	Rhipicephalus appendiculatus (Brown ear tick)
athaller1612	UniRef100_A0A131YSD0	90.93	364	33	0	2	1093	45	408	0	598	DnaJ-like protein subfamily A member 2	Rhipicephalus appendiculatus (Brown ear tick)
athaller1614	UniRef100_A0A131Z5J4	72.82	287	78	0	78	938	1	287	7e-153	447	Transmembrane protease serine 9-like protein	Rhipicephalus appendiculatus (Brown ear tick)
athaller1616	UniRef100_B7PIT7	48.31	236	84	3	1317	724	111	346	9e-52	189	Lipase containing protein, putative (Fragment)	Ixodes scapularis (Black-legged tick) (Deer tick)
athaller1618	UniRef100_A0A131YNB8	98.6	358	5	0	1213	140	1	358	0	691	Solute carrier family 25 (Mitochondrial phosphate transporter), member 3	Rhipicephalus appendiculatus (Brown ear tick)
athaller1620	UniRef100_L7MFY4	98.53	68	1	0	89	292	65	132	2e-36	142	Putative camp responsive element binding protein-like 2 (Fragment)	Rhipicephalus pulchellus
athaller1623	UniRef100_A0A023FNB3	99.39	164	1	0	1253	762	577	740	7e-90	300	Putative low-density lipoprotein receptor (Fragment)	Amblyomma cajennense (Cayenne tick)
athaller1626	UniRef100_L7M619	99.53	423	2	0	1270	2	156	578	0	788	Kinesin-like protein	Rhipicephalus pulchellus
athaller1627	UniRef100_A0A131YPS8	99.38	160	1	0	1291	812	15	174	4e-107	326	Uncharacterized protein	Rhipicephalus appendiculatus (Brown ear tick)
athaller1628	UniRef100_A0A131YNR2	100	243	0	0	1298	570	41	283	4e-153	450	Template-activating factor I	Rhipicephalus appendiculatus (Brown ear tick)
athaller1629	UniRef100_A0A131YR66	98.69	306	4	0	3	920	35	340	0	577	Electron transfer flavoprotein alpha subunit	Rhipicephalus appendiculatus (Brown ear tick)
athaller1630	UniRef100_B7QF16	26.04	169	115	2	14	520	28	186	1e-09	67.8	Secreted protein, putative (Fragment)	Ixodes scapularis (Black-legged tick) (Deer tick)
athaller1631	UniRef100_A0A131YVS3	88.11	244	25	2	60	782	113	355	1e-45	173	Uncharacterized protein	Rhipicephalus appendiculatus (Brown ear tick)
athaller1632	UniRef100_L7M6Q9	92.39	381	28	1	1143	1	153	532	0	682	Uncharacterized protein	Rhipicephalus pulchellus
athaller1633	UniRef100_A0A131YFT3	97.34	263	7	0	202	990	1	263	7e-179	513	CMRF35-like molecule 9	Rhipicephalus appendiculatus (Brown ear tick)
athaller1634	UniRef100_L7MLG5	70	160	48	0	538	59	163	322	2e-69	239	Uncharacterized protein (Fragment)	Rhipicephalus pulchellus
athaller1636	UniRef100_A0A131YG04	94.34	106	6	0	1292	975	1348	1453	1e-41	169	Lymphoid restricted membrane protein	Rhipicephalus appendiculatus (Brown ear tick)
athaller1639	UniRef100_A0A131YWR1	59.3	199	77	3	1279	686	385	580	6e-63	224	Sodium/solute symporter ixodes scapularis sodium/solute symporter	Rhipicephalus appendiculatus (Brown ear tick)
athaller1640	UniRef100_L7LXL6	93.17	161	11	0	3	485	3592	3752	1e-63	235	Putative a-kinase anchor protein 9	Rhipicephalus pulchellus
athaller1641	UniRef100_L7MJ13	96.51	258	9	0	1283	510	693	950	1e-165	503	Uncharacterized protein (Fragment)	Rhipicephalus pulchellus
athaller1643	UniRef100_A0A131YBJ9	87.5	320	40	0	986	27	1	320	0	567	Uncharacterized protein	Rhipicephalus appendiculatus (Brown ear tick)
athaller1644	UniRef100_A0A131Z273	95.18	166	8	0	97	594	1	166	3e-92	288	Uncharacterized protein	Rhipicephalus appendiculatus (Brown ear tick)
athaller1645	UniRef100_L7MHF9	61.7	47	18	0	500	640	106	152	3e-07	60.5	Uncharacterized protein (Fragment)	Rhipicephalus pulchellus
athaller1646	UniRef100_A0A131Z3W3	98.17	327	6	0	2	982	80	406	0	667	Endoplasmic reticulum resident protein 44	Rhipicephalus appendiculatus (Brown ear tick)
athaller1647	UniRef100_A0A131YIC7	92.35	366	28	0	1275	178	109	474	0	703	FK506-binding protein 4/5	Rhipicephalus appendiculatus (Brown ear tick)
athaller1648	UniRef100_A0A131XL40	73.01	326	87	1	3	977	803	1128	2e-170	520	Putative gypsy-24 xt-i (Fragment)	Hyalomma excavatum
athaller1650	UniRef100_L7M806	99.34	304	2	0	8	919	8	311	0	631	Serine/threonine-protein phosphatase (EC 3.1.3.16)	Rhipicephalus pulchellus
athaller1651	UniRef100_A0A131Z5U5	99.15	117	1	0	3	353	37	153	7e-74	240	Niemann-Pick C2 protein	Rhipicephalus appendiculatus (Brown ear tick)
athaller1652	UniRef100_L7LW31	100	345	0	0	2	1036	9	353	0	696	Uncharacterized protein	Rhipicephalus pulchellus
athaller1653	UniRef100_A0A131YLJ3	96.24	426	15	1	1	1275	637	1062	1e-179	542	Ubiquitin associated protein	Rhipicephalus appendiculatus (Brown ear tick)
athaller1655	UniRef100_A0A131YJ97	99.06	319	3	0	143	1099	1	319	0	527	Forkhead box protein O3	Rhipicephalus appendiculatus (Brown ear tick)
athaller1656	UniRef100_A0A131Z3W8	75.68	292	62	3	1268	420	221	512	1e-142	372	Heat shock transcription factor 1	Rhipicephalus appendiculatus (Brown ear tick)
athaller1657	UniRef100_A0A034WZ79	89.47	38	4	0	904	791	145	182	1e-08	67.4	Glycine-rich protein 3 (Fragment)	Rhipicephalus microplus (Cattle tick) (Boophilus microplus)
athaller1659	UniRef100_A0A131YYE1	87.8	328	40	0	1	984	212	539	0	576	Cytochrome	Rhipicephalus appendiculatus (Brown ear tick)
athaller1663	UniRef100_A0A131YMA6	98.29	292	5	0	112	987	1	292	0	592	Aquaporin major intrinsic protein family	Rhipicephalus appendiculatus (Brown ear tick)
athaller1664	UniRef100_A0A131XN01	98.58	422	6	0	3	1268	306	727	0	778	Putative microtubule-actin cross-linking factor 1-like protein (Fragment)	Hyalomma excavatum
athaller1666	UniRef100_L7LYT8	94.34	159	9	0	1222	746	1	159	2e-101	311	Uncharacterized protein	Rhipicephalus pulchellus
athaller1667	UniRef100_A0A131YGV2	92.41	316	24	0	234	1181	1	316	0	617	Uncharacterized protein	Rhipicephalus appendiculatus (Brown ear tick)
athaller1669	UniRef100_A0A131YMA8	96.48	142	5	0	137	562	1	142	5e-59	201	Uncharacterized protein	Rhipicephalus appendiculatus (Brown ear tick)
athaller1670	UniRef100_A0A131XPI7	100	396	0	0	1188	1	1	396	0	790	Putative the tubulin superfamily includes five distinct family	Hyalomma excavatum
athaller1671	UniRef100_A0A131YUD1	88.59	403	46	0	1264	56	234	636	0	667	Protein O-GlcNAcase / histone acetyltransferase	Rhipicephalus appendiculatus (Brown ear tick)
athaller1673	UniRef100_A0A131YL56	100	193	0	0	1043	465	1	193	1e-137	404	RNA polymerase II subunit A C-terminal domain phosphatase SSU72	Rhipicephalus appendiculatus (Brown ear tick)
athaller1675	UniRef100_A0A087T3K6	45.41	403	181	7	1204	53	1	383	4e-114	353	Pancreatic triacylglycerol lipase (Fragment)	Stegodyphus mimosarum
athaller1677	UniRef100_A0A131Z168	100	43	0	0	1	129	42	84	2e-20	95.1	GTP cyclohydrolase 1 feedback regulatory protein	Rhipicephalus appendiculatus (Brown ear tick)
athaller1681	UniRef100_A0A131YK32	98.15	108	2	0	3	326	1288	1395	3e-60	224	Peroxidase	Rhipicephalus appendiculatus (Brown ear tick)
athaller1683	UniRef100_L7MB25	100	37	0	0	1	111	322	358	8e-13	79.7	Isocitrate dehydrogenase [NAD] subunit, mitochondrial (EC 1.1.1.41)	Rhipicephalus pulchellus
athaller1684	UniRef100_A0A023GBR5	90.41	73	7	0	1249	1031	182	254	5e-35	141	Putative adiponectin receptor 1 nasonia vitripennis adiponectin receptor 1 (Fragment)	Amblyomma triste
athaller1685	UniRef100_L7LZ11	97.3	222	6	0	346	1011	1	222	4e-120	361	Putative vacuolar h +-atpase 26kd e subunit	Rhipicephalus pulchellus
athaller1687	UniRef100_A0A131ZC91	77.78	234	52	0	387	1088	1	234	9e-120	367	(S)-2-hydroxy-acid oxidase (Fragment)	Rhipicephalus appendiculatus (Brown ear tick)
athaller1689	UniRef100_L7M621	96.14	285	10	1	1147	296	1	285	1e-161	469	Putative translocon-associated protein	Rhipicephalus pulchellus
athaller1690	UniRef100_A0A023GBK7	72.84	232	63	0	1	696	57	288	7e-125	376	Putative juvenile hormone acid methyltransferase	Amblyomma triste
athaller1691	UniRef100_V9VLN0	99.07	216	2	0	1249	602	180	395	4e-141	421	Serine protease inhibitor 12 RmS12	Rhipicephalus microplus (Cattle tick) (Boophilus microplus)
athaller1692	UniRef100_V5GV11	70.71	99	29	0	517	813	35	133	5e-66	152	Putative cellular component (Fragment)	Ixodes ricinus (Common tick)
athaller1693	UniRef100_A0A034WWL1	99.69	319	1	0	1246	290	31	349	0	532	Calreticulin_1	Rhipicephalus microplus (Cattle tick) (Boophilus microplus)
athaller1694	UniRef100_L7M444	97.96	98	2	0	1060	767	29	126	1e-60	205	Putative secreted protein	Rhipicephalus pulchellus
athaller1695	UniRef100_A0A131Z0P2	92.64	299	22	0	1075	179	1	299	0	579	Aquaporin	Rhipicephalus appendiculatus (Brown ear tick)
athaller1696	UniRef100_A0A131Z2I3	68.67	150	47	0	796	1245	24	173	8e-57	205	Tick transposon	Rhipicephalus appendiculatus (Brown ear tick)
athaller1699	UniRef100_A0A131YSC6	95.68	139	6	0	2	418	151	289	5e-86	276	Endodeoxyribonuclease producing 5' phosphoesters	Rhipicephalus appendiculatus (Brown ear tick)
athaller1700	UniRef100_A0A023GLK9	56.12	294	128	1	3	884	29	321	2e-109	337	Putative sulfotransferase	Amblyomma triste
athaller1701	UniRef100_L7MHF9	60	45	18	0	850	984	108	152	3e-08	63.5	Uncharacterized protein (Fragment)	Rhipicephalus pulchellus
athaller1702	UniRef100_A0A131YEU2	99.04	209	2	0	86	712	15	223	1e-127	385	Squid	Rhipicephalus appendiculatus (Brown ear tick)
athaller1704	UniRef100_A0A131YKG3	97.2	107	3	0	1224	904	70	176	5e-58	181	Uncharacterized protein	Rhipicephalus appendiculatus (Brown ear tick)
athaller1705	UniRef100_A0A131XQI5	99.29	141	1	0	3	425	185	325	1e-90	289	Putative phosphoribosylpyrophosphate synthetase-associated protein (Fragment)	Hyalomma excavatum
athaller1706	UniRef100_A0A131Z0V1	94.4	411	23	0	1234	2	295	705	0	777	Very long chain acyl-CoA dehydrogenase	Rhipicephalus appendiculatus (Brown ear tick)
athaller1710	UniRef100_L7M0U5	44.63	307	163	2	1080	181	70	376	4e-94	300	Hexosyltransferase (EC 2.4.1.-)	Rhipicephalus pulchellus
athaller1711	UniRef100_A0A131YEY1	89.2	176	19	0	1078	551	15	190	2e-91	286	Selenoprotein S	Rhipicephalus appendiculatus (Brown ear tick)
athaller1713	UniRef100_UPI0006B7DB9C	96.64	149	5	0	1222	776	22	170	2e-86	273	No Description	NA
athaller1715	UniRef100_A0A131YD06	89.64	280	29	0	38	877	80	359	1e-167	486	Aminoacyl trna synthase complex interacting multifunctional protein 2	Rhipicephalus appendiculatus (Brown ear tick)
athaller1716	UniRef100_A0A131YSV2	89.14	405	44	0	1	1215	11	415	0	768	NADH dehydrogenase (Ubiquinone) 1 alpha subcomplex subunit 10	Rhipicephalus appendiculatus (Brown ear tick)
athaller1717	UniRef100_L7MCK7	99.1	333	3	0	2	1000	165	497	0	644	Putative transcriptional coactivator caper rrm superfamily (Fragment)	Rhipicephalus pulchellus
athaller1720	UniRef100_A0A131Z1Q3	99.75	407	1	0	1223	3	12	418	0	817	Phosphoribosylaminoimidazole-succinocarboxamide synthase	Rhipicephalus appendiculatus (Brown ear tick)
athaller1721	UniRef100_A0A131YJ15	99.62	261	1	0	48	830	85	345	0	541	Calcium binding protein 39	Rhipicephalus appendiculatus (Brown ear tick)
athaller1722	UniRef100_A0A131YUL3	97.89	379	8	0	2	1138	243	621	0	753	Twitchin like	Rhipicephalus appendiculatus (Brown ear tick)
athaller1723	UniRef100_L7MAI8	73.08	78	16	4	643	870	11	85	4e-22	100	Putative secreted peptide	Rhipicephalus pulchellus
athaller1724	UniRef100_A0A131Z7W0	86.73	407	53	1	3	1220	363	769	0	608	Structure-specific endonuclease subunit SLX4 (BTB/POZ domain-containing protein 12) (Fragment)	Rhipicephalus appendiculatus (Brown ear tick)
athaller1725	UniRef100_A0A131XP57	40.18	331	198	0	1216	224	3178	3508	2e-55	211	Putative titin (Fragment)	Ixodes ricinus (Common tick)
athaller1726	UniRef100_A0A131YVQ5	98.52	405	6	0	1216	2	6	410	0	822	Integrin beta	Rhipicephalus appendiculatus (Brown ear tick)
athaller1727	UniRef100_A0A131YQ58	91.12	214	18	1	1063	422	45	257	1e-117	355	Lysosomal-associated membrane protein 1 (Fragment)	Rhipicephalus appendiculatus (Brown ear tick)
athaller1729	UniRef100_A0A131XJG5	94.55	202	11	0	991	386	1	202	3e-121	362	Putative phospholipase a2 group xvi	Hyalomma excavatum
athaller1731	UniRef100_UPI00077FD721	79.35	247	50	1	1134	397	103	349	5e-175	419	No Description	NA
athaller1732	UniRef100_U4UB96	68.56	229	70	1	744	64	843	1071	1e-143	308	Uncharacterized protein	Dendroctonus ponderosae (Mountain pine beetle)
athaller1734	UniRef100_L7M4E1	100	113	0	0	422	760	127	239	4e-113	230	ER lumen protein-retaining receptor	Rhipicephalus pulchellus
athaller1735	UniRef100_V5HXL3	47.24	290	153	0	1209	340	365	654	8e-91	300	Putative conserved plasma membrane protein (Fragment)	Ixodes ricinus (Common tick)
athaller1736	UniRef100_L7M9N2	98.75	320	4	0	1204	245	410	729	0	600	Putative programmed cell death 6-interacting protein	Rhipicephalus pulchellus
athaller1738	UniRef100_A0A131Z6Q7	93.5	277	18	0	1	831	652	928	2e-160	488	Hypoxia up-regulated 1	Rhipicephalus appendiculatus (Brown ear tick)
athaller1739	UniRef100_A0A023GMA7	96.35	384	14	0	1205	54	639	1022	3e-175	528	Putative myosin class ii heavy chain (Fragment)	Amblyomma triste
athaller1740	UniRef100_A0A131YM95	98.74	396	5	0	1208	21	1694	2089	0	766	Talin	Rhipicephalus appendiculatus (Brown ear tick)
athaller1741	UniRef100_A0A131YPK3	87.85	107	13	0	212	532	1	107	2e-69	194	Uncharacterized protein	Rhipicephalus appendiculatus (Brown ear tick)
athaller1742	UniRef100_A0A131YPG8	96.17	339	13	0	1204	188	177	515	0	686	Alkaline phosphatase	Rhipicephalus appendiculatus (Brown ear tick)
athaller1746	UniRef100_Q9DSP2	98.07	362	7	0	2	1087	4	365	0	663	VP7	St Croix River virus
athaller1747	UniRef100_A0A023G7P3	96.67	90	3	0	6	275	547	636	2e-50	191	Putative focal adhesion protein tensin (Fragment)	Amblyomma triste
athaller1748	UniRef100_A0A0K8RIH6	72.53	233	64	0	492	1190	186	418	9e-168	336	Putative dynactin subunit p62	Ixodes ricinus (Common tick)
athaller1751	UniRef100_A0A087UT04	81.25	160	30	0	540	1019	224	383	4e-139	279	Lysine--tRNA ligase (EC 6.1.1.6) (Lysyl-tRNA synthetase) (Fragment)	Stegodyphus mimosarum
athaller1752	UniRef100_L7MFQ8	94.68	376	20	0	70	1197	1	376	0	742	Uncharacterized protein (Fragment)	Rhipicephalus pulchellus
athaller1753	UniRef100_A0A034WXD5	97.21	358	10	0	1192	119	46	403	0	686	Beat protein-like 1	Rhipicephalus microplus (Cattle tick) (Boophilus microplus)
athaller1757	UniRef100_G3MHE7	94.18	395	22	1	1	1182	89	483	0	710	Uncharacterized protein (Fragment)	Amblyomma maculatum (Gulf Coast tick)
athaller1758	UniRef100_A0A131Z2S2	100	340	0	0	70	1089	1	340	0	660	Malate dehydrogenase (EC 1.1.1.37)	Rhipicephalus appendiculatus (Brown ear tick)
athaller1759	UniRef100_L7LZR8	91.27	252	19	2	2	748	47	298	3e-151	413	Uncharacterized protein	Rhipicephalus pulchellus
athaller1761	UniRef100_L7LX14	89.29	56	6	0	747	580	512	567	1e-18	97.8	Putative tick transposon	Rhipicephalus pulchellus
athaller1762	UniRef100_L7MMM7	92.47	385	29	0	1184	30	66	450	0	748	Uncharacterized protein (Fragment)	Rhipicephalus pulchellus
athaller1763	UniRef100_L7LVL1	90.48	105	10	0	1	315	360	464	1e-49	187	Putative e3 ubiquitin-protein ligase rbbp6	Rhipicephalus pulchellus
athaller1764	UniRef100_B7P568	52.32	151	57	3	892	440	10	145	1e-42	157	Putative uncharacterized protein	Ixodes scapularis (Black-legged tick) (Deer tick)
athaller1765	UniRef100_G3MFH1	64.33	157	54	1	11	481	195	349	2e-56	200	Uncharacterized protein (Fragment)	Amblyomma maculatum (Gulf Coast tick)
athaller1767	UniRef100_A0A131XNK6	63.47	271	99	0	361	1173	1139	1409	1e-105	352	Putative tick transposon (Fragment)	Hyalomma excavatum
athaller1768	UniRef100_V5IG89	46.81	188	98	1	17	580	147	332	9e-49	182	Putative conserved plasma membrane protein (Fragment)	Ixodes ricinus (Common tick)
athaller1769	UniRef100_A0A131Z0C1	90.54	317	28	2	154	1101	1	316	6e-170	490	Uncharacterized protein	Rhipicephalus appendiculatus (Brown ear tick)
athaller1770	UniRef100_L7M4B1	96.17	209	8	0	114	740	1	209	1e-89	281	Uncharacterized protein	Rhipicephalus pulchellus
athaller1771	UniRef100_L7M732	97.14	140	4	0	1178	759	61	200	3e-76	247	Putative adp-ribosylation factor-like 6	Rhipicephalus pulchellus
athaller1772	UniRef100_V5HMJ1	82.14	168	27	1	671	1165	119	286	6e-50	188	Putative sodium sulfate symporter (Fragment)	Ixodes ricinus (Common tick)
athaller1773	UniRef100_A0A131YKU9	96.68	392	13	0	1176	1	68	459	0	562	Serine/threonine protein kinase 17a	Rhipicephalus appendiculatus (Brown ear tick)
athaller1774	UniRef100_L7M6Q0	100	155	0	0	1146	682	1	155	4e-107	324	Eukaryotic translation initiation factor 5A (eIF-5A)	Rhipicephalus pulchellus
athaller1776	UniRef100_B2LXW5	100	390	0	0	1171	2	42	431	0	814	Glucose-6-phosphate 1-dehydrogenase (EC 1.1.1.49)	Rhipicephalus microplus (Cattle tick) (Boophilus microplus)
athaller1777	UniRef100_A0A131Z6B2	99.21	252	2	0	1169	414	325	576	3e-169	498	5'-Nucleotidase	Rhipicephalus appendiculatus (Brown ear tick)
athaller1778	UniRef100_A0A131YZ85	88.47	347	39	1	1080	43	115	461	1e-175	511	Male-specific lethal 3	Rhipicephalus appendiculatus (Brown ear tick)
athaller1779	UniRef100_A0A131YWD9	92.41	290	21	1	898	29	331	619	6e-116	363	Basic leucine zipper transcription factor a	Rhipicephalus appendiculatus (Brown ear tick)
athaller1780	UniRef100_L7M5T8	91.6	119	10	0	24	380	148	266	3e-47	173	Putative dna damage-regulated autophagy modulator protein 1	Rhipicephalus pulchellus
athaller1781	UniRef100_A0A023FHN5	99.47	189	1	0	1062	496	1	189	3e-120	359	Putative ca2+/calmodulin-dependent protein phosphat	Amblyomma cajennense (Cayenne tick)
athaller1782	UniRef100_A0A131YRT9	97.92	337	7	0	160	1170	1	337	0	566	Growth hormone-inducible transmembrane protein	Rhipicephalus appendiculatus (Brown ear tick)
athaller1783	UniRef100_A0A131XQS9	83.8	389	62	1	1165	2	812	1200	0	684	Putative saposin (Fragment)	Hyalomma excavatum
athaller1784	UniRef100_A0A131YYV3	59.91	212	81	3	634	2	166	374	1e-131	267	Phosphatidylinositol transfer protein sec14	Rhipicephalus appendiculatus (Brown ear tick)
athaller1788	UniRef100_A0A034WXU0	92.17	345	27	0	1103	69	1	345	0	626	Cathepsin_B-like	Rhipicephalus microplus (Cattle tick) (Boophilus microplus)
athaller1789	UniRef100_A0A131XJY6	96.03	302	12	0	35	940	1	302	7e-177	507	Putative prohibitin-like protein	Hyalomma excavatum
athaller1791	UniRef100_A0A034WWK8	99.05	105	1	0	1087	773	1	105	4e-20	95.5	Microtubule-associated protein 1	Rhipicephalus microplus (Cattle tick) (Boophilus microplus)
athaller1792	UniRef100_A0A131YZF8	97.28	368	10	0	1105	2	376	743	0	756	Transglutaminase	Rhipicephalus appendiculatus (Brown ear tick)
athaller1793	UniRef100_Q9DSP3	64.12	262	50	7	1160	441	2	241	3e-115	247	NS2	St Croix River virus
athaller1794	UniRef100_A0A023G764	75.36	280	69	0	158	997	15	294	1e-157	457	Putative juvenile hormone acid methyltransferase	Amblyomma triste
athaller1795	UniRef100_A0A131Z201	97.79	181	4	0	824	282	1	181	1e-120	359	Calmodulin	Rhipicephalus appendiculatus (Brown ear tick)
athaller1796	UniRef100_A0A023FMZ1	98.55	138	2	0	1157	744	298	435	1e-90	292	Putative vesicle coat complex copii subunit sec23	Amblyomma cajennense (Cayenne tick)
athaller1797	UniRef100_L7MDZ5	91.1	382	29	1	1155	25	474	855	0	651	Putative neurofilament heavy polypeptide (Fragment)	Rhipicephalus pulchellus
athaller1798	UniRef100_L7LXL6	92.25	387	30	0	1161	1	3037	3423	0	665	Putative a-kinase anchor protein 9	Rhipicephalus pulchellus
athaller1800	UniRef100_L7M5C1	99.04	311	3	0	187	1119	1	311	2e-152	446	Putative eukaryotic translation initiation factor 2 subunit 2 beta	Rhipicephalus pulchellus
athaller1802	UniRef100_UPI0002658273	41.06	207	92	5	1145	597	7439	7639	1e-33	145	No Description	NA
athaller1804	UniRef100_A0A131ZAH5	95.58	385	17	0	3	1157	40	424	0	736	Ubiquitin carboxyl-terminal hydrolase 4/11/15 (Fragment)	Rhipicephalus appendiculatus (Brown ear tick)
athaller1805	UniRef100_L7MH28	98.69	229	2	1	3	689	581	808	9e-128	399	Putative neural cell adhesion molecule l1 (Fragment)	Rhipicephalus pulchellus
athaller1806	UniRef100_A0A131YUR4	92.27	375	29	0	3	1127	4	378	0	711	Carboxylic ester hydrolase (EC 3.1.1.-)	Rhipicephalus appendiculatus (Brown ear tick)
athaller1808	UniRef100_L7M5Q2	95.65	138	3	1	1154	750	122	259	1e-82	265	Putative vamp vesicle-associated membrane protein-associated protein a	Rhipicephalus pulchellus
athaller1812	UniRef100_A0A131YZ82	96.34	383	14	0	1	1149	7	389	0	782	Pyruvate dehydrogenase E1 component subunit alpha (EC 1.2.4.1)	Rhipicephalus appendiculatus (Brown ear tick)
athaller1813	UniRef100_A0A023FN54	92.45	384	28	1	1	1149	163	546	0	744	Putative titin (Fragment)	Amblyomma cajennense (Cayenne tick)
athaller1814	UniRef100_A0A131Y981	97.34	263	7	0	155	943	44	306	1e-170	491	Determination of adult lifespan	Rhipicephalus appendiculatus (Brown ear tick)
athaller1815	UniRef100_A0A131YET2	61.18	85	25	2	802	1032	1	85	4e-13	60.1	Uncharacterized protein	Rhipicephalus appendiculatus (Brown ear tick)
athaller1816	UniRef100_B7PUC5	100	119	0	0	63	419	26	144	3e-65	216	Translation initiation factor 1A	Ixodes scapularis (Black-legged tick) (Deer tick)
athaller1817	UniRef100_L7MIN5	98.35	303	5	0	2	910	15	317	0	622	Putative f-box protein 8 (Fragment)	Rhipicephalus pulchellus
athaller1818	UniRef100_S5FVY5	100	318	0	0	1063	110	1	318	0	558	60S acidic ribosomal protein P0	Rhipicephalus microplus (Cattle tick) (Boophilus microplus)
athaller1819	UniRef100_A0A131Z563	37.91	277	154	12	286	1092	37	303	2e-43	164	Serine protease like protein	Rhipicephalus appendiculatus (Brown ear tick)
athaller1820	UniRef100_A0A131YGF1	97.91	239	5	0	2	718	404	642	2e-162	483	Solute carrier family 27 (Fatty acid transporter), member 1/4	Rhipicephalus appendiculatus (Brown ear tick)
athaller1821	UniRef100_L7LX08	98.46	195	3	0	1142	558	465	659	8e-126	390	Putative molecular chaperones mortalin/pbp74/grp75 hsp70 superfamily	Rhipicephalus pulchellus
athaller1822	UniRef100_L7LZN7	85.42	336	49	0	1143	136	1	336	0	580	Putative suppressor of g2 allele of skp1	Rhipicephalus pulchellus
athaller1823	UniRef100_V5HBZ8	83.38	379	63	0	3	1139	20	398	0	635	Transporter	Ixodes ricinus (Common tick)
athaller1824	UniRef100_A0A131XA26	93.22	177	12	0	121	651	1	177	3e-101	310	Uncharacterized protein	Hyalomma excavatum
athaller1825	UniRef100_A0A131Z563	37.09	275	156	6	983	189	35	302	3e-46	172	Serine protease like protein	Rhipicephalus appendiculatus (Brown ear tick)
athaller1826	UniRef100_G3MNN9	100	48	0	0	1139	996	107	154	9e-21	97.8	Uncharacterized protein	Amblyomma maculatum (Gulf Coast tick)
athaller1827	UniRef100_A0A131YQL8	98.48	197	3	0	48	638	1	197	2e-138	405	Phospholipase A2	Rhipicephalus appendiculatus (Brown ear tick)
athaller1828	UniRef100_A0A131YXD3	98.42	379	6	0	1138	2	611	989	0	759	Vigilin	Rhipicephalus appendiculatus (Brown ear tick)
athaller1829	UniRef100_V5IIV6	47.74	310	159	2	3	929	6	313	1e-102	318	Putative sulfotransferase (Fragment)	Ixodes ricinus (Common tick)
athaller1830	UniRef100_V5HS62	53.55	338	157	0	65	1078	1	338	2e-126	382	Putative heme binding protein (Fragment)	Ixodes ricinus (Common tick)
athaller1831	UniRef100_A0A131Z009	67.69	195	63	0	1022	438	15	209	5e-95	295	Metastriate one of each protein family	Rhipicephalus appendiculatus (Brown ear tick)
athaller1832	UniRef100_A0A131ZC02	85.37	82	12	0	177	422	62	143	5e-32	132	Glycine rich superfamily member (Fragment)	Rhipicephalus appendiculatus (Brown ear tick)
athaller1833	UniRef100_L7MGK2	92.08	379	28	1	3	1133	357	735	0	576	Putative rab subfamily protein of small gtpase (Fragment)	Rhipicephalus pulchellus
athaller1834	UniRef100_A0A131YP87	96.24	372	14	0	1	1116	746	1117	0	724	E3 ubiquitin-protein ligase HERC4	Rhipicephalus appendiculatus (Brown ear tick)
athaller1835	UniRef100_L7M8K7	97.96	98	2	0	1132	839	273	370	5e-57	202	Putative peroxisomal phytanoyl-coa hydroxylase	Rhipicephalus pulchellus
athaller1836	UniRef100_A0A131YJX9	96.97	99	3	0	1	297	1016	1114	6e-34	145	Tick adams	Rhipicephalus appendiculatus (Brown ear tick)
athaller1837	UniRef100_A0A023FSC4	55	120	54	0	774	415	99	218	1e-27	117	Putative monocarboxylate transporter ixodes scapularis monocarboxylate transporter (Fragment)	Amblyomma parvum
athaller1840	UniRef100_L7MMY9	58.62	58	24	0	870	1043	29	86	2e-07	60.1	Putative secreted peptide (Fragment)	Rhipicephalus pulchellus
athaller1843	UniRef100_A0A034WZ42	99.05	315	3	0	1122	178	966	1280	0	660	Hemelipoprotein HeLp (Fragment)	Rhipicephalus microplus (Cattle tick) (Boophilus microplus)
athaller1844	UniRef100_A0A131YTA5	79.84	129	19	4	1006	641	1	129	2e-48	172	Uncharacterized protein	Rhipicephalus appendiculatus (Brown ear tick)
athaller1846	UniRef100_A0A131YZR8	97.54	325	8	0	127	1101	1	325	0	582	Cyclin i	Rhipicephalus appendiculatus (Brown ear tick)
athaller1847	UniRef100_L7MEV5	91.71	362	30	0	1118	33	1237	1598	4e-168	523	Putative guanine nucleotide exchange factor (Fragment)	Rhipicephalus pulchellus
athaller1848	UniRef100_B7P1T5	72.52	131	6	1	52	354	49	179	6e-41	154	Putative uncharacterized protein	Ixodes scapularis (Black-legged tick) (Deer tick)
athaller1850	UniRef100_A0A0S2ZX71	93.13	335	23	0	1089	85	1	335	0	667	Cathepsin L (EC 3.4.22.15)	Rhipicephalus haemaphysaloides haemaphysaloides
athaller1851	UniRef100_L7M4S3	92.25	284	20	2	161	1006	383	666	5e-136	428	Putative jnk/sapk-associated protein-1	Rhipicephalus pulchellus
athaller1852	UniRef100_A0A023GJL3	42.82	362	197	4	2	1072	14	370	3e-102	320	Uncharacterized protein (Fragment)	Amblyomma triste
athaller1853	UniRef100_A0A023FG17	99.19	372	3	0	1117	2	182	553	0	754	Putative 2-oxoglutarate dehydrogenase e1 subunit (Fragment)	Amblyomma cajennense (Cayenne tick)
athaller1854	UniRef100_A0A131YGV5	84	50	6	1	820	677	1	50	1e-27	78.6	Uncharacterized protein	Rhipicephalus appendiculatus (Brown ear tick)
athaller1856	UniRef100_A0A131YD83	68.18	66	20	1	66	263	1	65	9e-07	50.8	Uncharacterized protein	Rhipicephalus appendiculatus (Brown ear tick)
athaller1857	UniRef100_L7LZA4	94.71	359	19	0	1	1077	1009	1367	0	587	Putative transcriptional co-repressor sin3a protein	Rhipicephalus pulchellus
athaller1858	UniRef100_L7LWL7	75.14	173	39	3	638	123	823	992	5e-78	259	Putative tick transposon	Rhipicephalus pulchellus
athaller1860	UniRef100_L7LZF6	90.38	364	33	2	3	1091	22	384	0	652	Uncharacterized protein	Rhipicephalus pulchellus
athaller1861	UniRef100_A0A131YL94	98.54	343	5	0	1030	2	167	509	0	638	Sodium/potassium-transporting ATPase subunit alpha (EC 3.6.3.-)	Rhipicephalus appendiculatus (Brown ear tick)
athaller1862	UniRef100_A0A131YQ93	97.9	286	6	0	85	942	1	286	3e-179	513	26S proteasome regulatory subunit N8	Rhipicephalus appendiculatus (Brown ear tick)
athaller1863	UniRef100_A0A131YIG4	97.1	310	9	0	72	1001	1	310	0	620	All-trans-retinol dehydrogenase (NAD+)	Rhipicephalus appendiculatus (Brown ear tick)
athaller1865	UniRef100_L7M0W5	97.52	161	4	0	1105	623	468	628	3e-103	329	Putative gram domain-containing protein 4	Rhipicephalus pulchellus
athaller1868	UniRef100_A0A131YNY0	93.48	92	6	0	980	705	852	943	5e-60	182	Limulus factor C-related multidomain serine protease	Rhipicephalus appendiculatus (Brown ear tick)
athaller1869	UniRef100_A0A131Z4Y8	97.94	340	7	0	83	1102	17	356	0	687	Chitinase	Rhipicephalus appendiculatus (Brown ear tick)
athaller1871	UniRef100_A0A131Z5C7	98.91	366	4	0	1	1098	64	429	0	726	Histone deacetylase (EC 3.5.1.98)	Rhipicephalus appendiculatus (Brown ear tick)
athaller1873	UniRef100_L7MHL4	97.54	366	9	0	1	1098	247	612	0	749	Putative microtubule associated complex (Fragment)	Rhipicephalus pulchellus
athaller1874	UniRef100_A0A131YCY6	95.81	215	9	0	36	680	1	215	5e-149	436	Sulfotransferase	Rhipicephalus appendiculatus (Brown ear tick)
athaller1876	UniRef100_L7MAN0	98.9	365	3	1	1093	2	87	451	0	723	Putative pleiotropic regulator 1	Rhipicephalus pulchellus
athaller1877	UniRef100_A0A131YVK8	91.97	137	11	0	2	412	342	478	2e-65	227	Uncharacterized protein	Rhipicephalus appendiculatus (Brown ear tick)
athaller1880	UniRef100_A0A131YLX8	97.92	48	1	0	1084	941	288	335	2e-20	100	S-adenosylmethionine decarboxylase proenzyme (EC 4.1.1.50)	Rhipicephalus appendiculatus (Brown ear tick)
athaller1884	UniRef100_A0A131YRY5	91.5	200	15	1	90	683	1	200	3e-114	347	RNA-binding protein Musashi	Rhipicephalus appendiculatus (Brown ear tick)
athaller1885	UniRef100_A0A131ZCP9	65.52	58	20	0	176	3	136	193	2e-12	75.1	Line l1 all (Fragment)	Rhipicephalus appendiculatus (Brown ear tick)
athaller1886	UniRef100_A0A131YHN8	97.51	361	9	0	1	1083	254	614	0	629	SARM protein with sterile alpha and armadillo motifs	Rhipicephalus appendiculatus (Brown ear tick)
athaller1887	UniRef100_A0A131Z7S2	97.48	159	4	0	2	478	144	302	3e-103	318	Uncharacterized protein (Fragment)	Rhipicephalus appendiculatus (Brown ear tick)
athaller1888	UniRef100_A0A131Y1F9	91.35	312	27	0	1067	132	207	518	0	558	Putative leucine rich repeat some	Ixodes ricinus (Common tick)
athaller1892	UniRef100_L7M8C0	98.06	361	7	0	1084	2	44	404	0	746	Putative microtubule associated complex	Rhipicephalus pulchellus
athaller1893	UniRef100_G3MNC8	99.45	182	1	0	2	547	264	445	4e-124	377	Uncharacterized protein	Amblyomma maculatum (Gulf Coast tick)
athaller1895	UniRef100_A0A131YJD2	97.29	258	7	0	1083	310	993	1250	4e-165	506	Niemann-Pick C1 protein	Rhipicephalus appendiculatus (Brown ear tick)
athaller1897	UniRef100_UPI0006B09BD8	36.45	321	191	7	933	4	5	323	2e-51	186	No Description	NA
athaller1899	UniRef100_O97115	95.36	280	12	1	1083	244	135	413	0	556	CAMP-dependent protein kinase catalytic subunit isoform 2	Amblyomma americanum (Lone star tick)
athaller1901	UniRef100_L7M8K9	100	52	0	0	931	1086	1	52	3e-23	110	Putative eukaryotic translation initiation factor 5-like isoform 1	Rhipicephalus pulchellus
athaller1902	UniRef100_A0A131YJ70	97.71	350	8	0	2	1051	129	478	0	695	Glycosyltransferase family 92	Rhipicephalus appendiculatus (Brown ear tick)
athaller1903	UniRef100_A0A131Z2Z2	97.12	243	7	0	353	1081	468	710	2e-171	438	Cullin 2	Rhipicephalus appendiculatus (Brown ear tick)
athaller1904	UniRef100_A0A131YZF8	98.29	292	5	0	48	923	1	292	0	598	Transglutaminase	Rhipicephalus appendiculatus (Brown ear tick)
athaller1905	UniRef100_A0A131YJQ6	95.5	200	9	0	207	806	1	200	2e-132	389	U3 small nucleolar RNA-associated protein 25	Rhipicephalus appendiculatus (Brown ear tick)
athaller1908	UniRef100_A0A131YHS6	83.39	295	47	1	3	887	106	398	3e-151	447	Conserved plasma membrane protein	Rhipicephalus appendiculatus (Brown ear tick)
athaller1909	UniRef100_UPI0006B08833	54.3	151	69	0	1	453	41	191	5e-54	188	No Description	NA
athaller1910	UniRef100_A0A023GMA7	93.43	335	22	0	52	1056	229	563	1e-160	489	Putative myosin class ii heavy chain (Fragment)	Amblyomma triste
athaller1911	UniRef100_A0A131YXD3	97.49	359	9	0	2	1078	164	522	0	722	Vigilin	Rhipicephalus appendiculatus (Brown ear tick)
athaller1912	UniRef100_A0A131YZ03	92.74	179	12	1	539	1075	191	368	0	343	Acetyl-CoA C-acetyltransferase	Rhipicephalus appendiculatus (Brown ear tick)
athaller1914	UniRef100_A0A131YJE5	99.16	358	3	0	1	1074	166	523	0	746	AMP deaminase	Rhipicephalus appendiculatus (Brown ear tick)
athaller1915	UniRef100_A0A023G7K1	81.25	144	27	0	1072	641	162	305	2e-78	255	Putative lysophospholipase	Amblyomma triste
athaller1917	UniRef100_A0A131Z1M8	92.59	297	22	0	893	3	4	300	0	566	Monocarboxylate transporter	Rhipicephalus appendiculatus (Brown ear tick)
athaller1918	UniRef100_A0A131YKH1	88.73	346	39	0	1070	33	191	536	0	647	Acyl coa synthetase	Rhipicephalus appendiculatus (Brown ear tick)
athaller1919	UniRef100_L7M195	89.67	329	34	0	1065	79	34	362	0	609	Putative glycolate oxidase	Rhipicephalus pulchellus
athaller1920	UniRef100_A0A131Z9E2	95.17	331	16	0	1072	80	580	910	0	585	Er golgi vesicle tethering protein (Fragment)	Rhipicephalus appendiculatus (Brown ear tick)
athaller1921	UniRef100_L7M457	94.96	337	15	1	68	1072	1	337	6e-149	437	Putative hsc70-interacting protein	Rhipicephalus pulchellus
athaller1922	UniRef100_L7M5J8	96.71	304	10	0	161	1072	1	304	0	616	Putative steroid reductase required for elongation of the very long chain fatty acids	Rhipicephalus pulchellus
athaller1923	UniRef100_A0A131YQU3	95.74	282	12	0	2	847	12	293	0	569	Sulfur dioxygenase	Rhipicephalus appendiculatus (Brown ear tick)
athaller1925	UniRef100_A0A131Z4J1	99.01	202	2	0	2	607	100	301	2e-141	416	Phosphoserine phosphatase	Rhipicephalus appendiculatus (Brown ear tick)
athaller1926	UniRef100_A0A131Z2Z5	97.87	328	7	0	1071	88	536	863	0	630	Protein fam13a	Rhipicephalus appendiculatus (Brown ear tick)
athaller1927	UniRef100_A0A131XMM1	25.86	348	226	13	1005	1	34	362	9e-18	94.4	Putative acyltransferase required for palmitoylation of hedgehog hh family of secreted signaling	Hyalomma excavatum
athaller1928	UniRef100_L7M3Z5	98.12	160	3	0	21	500	1	160	4e-108	324	Putative atp synthase h+ transporting mitochondrial f1 complex delta subunit	Rhipicephalus pulchellus
athaller1930	UniRef100_A0A131YAH4	57.69	52	22	0	322	477	2	53	2e-10	48.9	Uncharacterized protein	Rhipicephalus appendiculatus (Brown ear tick)
athaller1931	UniRef100_A0A131YIB4	92.04	201	16	0	420	1022	1	201	4e-103	328	Ubiquitin carboxyl-terminal hydrolase 16/45	Rhipicephalus appendiculatus (Brown ear tick)
athaller1932	UniRef100_A0A131YNP5	99	299	3	0	23	919	1	299	0	583	Solute carrier family 25 (Mitochondrial adenine nucleotide translocator), member 4/5/6/31	Rhipicephalus appendiculatus (Brown ear tick)
athaller1934	UniRef100_A0A023FT40	85.95	121	17	0	382	744	20	140	3e-70	228	Putative secreted protein	Amblyomma cajennense (Cayenne tick)
athaller1935	UniRef100_A0A131YYX3	88.34	223	26	0	243	911	20	242	1e-136	401	TIL domain containing protein	Rhipicephalus appendiculatus (Brown ear tick)
athaller1936	UniRef100_A0A131YU57	94.01	317	15	1	990	52	1	317	0	553	40S ribosomal protein SA	Rhipicephalus appendiculatus (Brown ear tick)
athaller1942	UniRef100_L7M4Q9	99.15	117	1	0	3	353	1271	1387	7e-57	211	Putative stoned b synaptic vesicle bioproteinsis protein	Rhipicephalus pulchellus
athaller1943	UniRef100_L7MAK0	99.14	116	1	0	2	349	359	474	8e-70	238	Putative acetyl-coa hydrolase	Rhipicephalus pulchellus
athaller1944	UniRef100_A0A131XBN5	100	294	0	0	884	3	1	294	0	610	Protein kinase shaggy-like isoform 2	Hyalomma excavatum
athaller1945	UniRef100_A0A131YLC6	98.01	351	7	0	1	1053	33	383	0	676	DnaJ-like protein subfamily B member 12	Rhipicephalus appendiculatus (Brown ear tick)
athaller1946	UniRef100_A0A131YFB7	95.54	112	5	0	96	431	1	112	2e-68	222	Basic tail secreted protein	Rhipicephalus appendiculatus (Brown ear tick)
athaller1948	UniRef100_L7MAS6	98.14	323	6	0	1051	83	105	427	0	668	Uncharacterized protein	Rhipicephalus pulchellus
athaller1950	UniRef100_A0A131YBR8	53.01	83	37	1	476	718	1	83	1e-14	79.3	Uncharacterized protein	Rhipicephalus appendiculatus (Brown ear tick)
athaller1951	UniRef100_L7M3T8	99.07	322	3	0	1	966	61	382	0	553	Putative biosynthetic process	Rhipicephalus pulchellus
athaller1953	UniRef100_A0A023FVH3	66.67	234	52	5	657	1	153	375	1e-86	280	Putative nuclear receptor (Fragment)	Amblyomma parvum
athaller1955	UniRef100_L7M710	98.42	190	3	0	82	651	1	190	2e-134	394	Transgelin	Rhipicephalus pulchellus
athaller1957	UniRef100_A0A0B4PM27	100	145	0	0	841	407	3	147	2e-99	303	Ubiquitin protein ligase Ubc5	Rhipicephalus microplus (Cattle tick) (Boophilus microplus)
athaller1958	UniRef100_A0A023GME4	50.3	334	162	3	1046	54	794	1126	2e-99	332	Putative animal-type fatty acid synthase (Fragment)	Amblyomma triste
athaller1960	UniRef100_A0A131XQ98	92.19	269	21	0	1046	240	8	276	1e-175	501	Putative secreted protein (Fragment)	Hyalomma excavatum
athaller1961	UniRef100_UPI00059C68B4	50.88	171	83	1	238	747	245	415	3e-65	194	No Description	NA
athaller1962	UniRef100_UPI0002657EA1	68.89	270	80	2	133	936	4	271	7e-126	375	No Description	NA
athaller1963	UniRef100_A0A131YNR3	76.79	293	68	0	18	896	1	293	4e-166	478	Serine protease like protein	Rhipicephalus appendiculatus (Brown ear tick)
athaller1964	UniRef100_L7M4I4	89.06	329	32	2	1	984	72	397	6e-144	426	Putative nucleotide excision repair factor nef2 rad23 component	Rhipicephalus pulchellus
athaller1965	UniRef100_A0A131YRG0	98.35	182	3	0	2	547	71	252	5e-127	377	Uncharacterized protein	Rhipicephalus appendiculatus (Brown ear tick)
athaller1968	UniRef100_A0A131Z129	97.61	293	7	0	58	936	1	293	0	588	F-type H+-transporting ATPase subunit gamma	Rhipicephalus appendiculatus (Brown ear tick)
athaller1970	UniRef100_L7MA84	73.23	127	32	1	989	615	1	127	1e-60	202	Putative secreted peptide	Rhipicephalus pulchellus
athaller1972	UniRef100_A0A131YCE0	75.29	85	21	0	340	86	1	85	8e-34	131	Uncharacterized protein	Rhipicephalus appendiculatus (Brown ear tick)
athaller1973	UniRef100_L7LXC3	92.88	323	23	0	1036	68	74	396	0	633	Putative plasma membrane glycoprotein cd36	Rhipicephalus pulchellus
athaller1975	UniRef100_A0A131Z0U6	99.21	253	2	0	196	954	329	581	7e-146	437	Transmembrane 9 superfamily member 3	Rhipicephalus appendiculatus (Brown ear tick)
athaller1977	UniRef100_A0A131YND4	96.8	219	7	0	167	823	1	219	7e-153	441	Arv1 log	Rhipicephalus appendiculatus (Brown ear tick)
athaller1978	UniRef100_L7M5K7	96.17	287	7	1	66	914	74	360	0	519	Uncharacterized protein	Rhipicephalus pulchellus
athaller1979	UniRef100_L7M127	97.69	216	5	0	1	648	242	457	3e-145	431	Uncharacterized protein	Rhipicephalus pulchellus
athaller1980	UniRef100_A0A131YKY6	99.28	138	1	0	2	415	1310	1447	3e-87	297	Translation initiation factor 5B	Rhipicephalus appendiculatus (Brown ear tick)
athaller1981	UniRef100_A0A131Z1W3	94.19	344	20	0	3	1034	33	376	7e-127	387	Uncharacterized protein	Rhipicephalus appendiculatus (Brown ear tick)
athaller1982	UniRef100_A0A023FBH8	52.7	74	32	2	56	274	3	74	7e-07	57.4	Putative secreted protein	Amblyomma cajennense (Cayenne tick)
athaller1983	UniRef100_A0A131YEJ5	88.54	96	11	0	957	670	1	96	8e-42	152	TIL domain containing protein	Rhipicephalus appendiculatus (Brown ear tick)
athaller1984	UniRef100_L7LUN9	94.74	247	13	0	292	1032	349	595	0	483	Putative tick transposon	Rhipicephalus pulchellus
athaller1986	UniRef100_A0A131XC43	98.04	306	6	0	70	987	200	505	0	632	Eukaryotic translation initiation factor 3 subunit D (eIF3d) (Eukaryotic translation initiation factor 3 subunit 7)	Hyalomma excavatum
athaller1988	UniRef100_A0A131Z392	98.26	344	6	0	2	1033	512	855	0	668	Coatomer, subunit beta	Rhipicephalus appendiculatus (Brown ear tick)
athaller1989	UniRef100_A0A131YIE6	100	50	0	0	1024	875	454	503	2e-20	101	Signal recognition particle subunit SRP54	Rhipicephalus appendiculatus (Brown ear tick)
athaller1990	UniRef100_A0A087UJ80	64.83	344	120	1	2	1030	2261	2604	6e-163	516	RING finger protein 31 (Fragment)	Stegodyphus mimosarum
athaller1991	UniRef100_A0A131Z695	97.08	342	10	0	2	1027	22	363	0	683	26S proteasome regulatory subunit N9	Rhipicephalus appendiculatus (Brown ear tick)
athaller1992	UniRef100_L7M4V0	99.51	206	1	0	3	620	13	218	4e-132	388	Uncharacterized protein	Rhipicephalus pulchellus
athaller1993	UniRef100_A0A131YIQ8	93.71	318	20	0	3	956	113	430	0	582	E3 ubiquitin-protein ligase makorin	Rhipicephalus appendiculatus (Brown ear tick)
athaller1994	UniRef100_A0A131YPZ7	87.95	249	27	2	786	49	1	249	4e-155	448	Glutathione S-transferase	Rhipicephalus appendiculatus (Brown ear tick)
athaller1995	UniRef100_A0A131Z1K1	96.59	264	9	0	1	792	153	416	0	542	Hydrolase/acyltransferase	Rhipicephalus appendiculatus (Brown ear tick)
athaller1996	UniRef100_A0A131YQQ6	83.07	313	35	4	103	1023	273	573	2e-145	436	Protein OS-9	Rhipicephalus appendiculatus (Brown ear tick)
athaller1997	UniRef100_A0A131Z0T9	63.59	206	74	1	7	624	1	205	6e-88	275	Metastriate one of each protein family	Rhipicephalus appendiculatus (Brown ear tick)
athaller1998	UniRef100_L7MDM1	75.32	308	76	0	8	931	257	564	2e-170	499	Uncharacterized protein (Fragment)	Rhipicephalus pulchellus
athaller1999	UniRef100_A0A131Z281	94.12	340	20	0	1021	2	9	348	0	648	Ribosome biogenesis protein UTP30	Rhipicephalus appendiculatus (Brown ear tick)
athaller2000	UniRef100_L7LUM3	91.49	329	27	1	26	1009	683	1011	0	618	Uncharacterized protein	Rhipicephalus pulchellus
athaller2002	UniRef100_A0A131YNK5	93.65	315	19	1	2	943	71	385	2e-173	500	Protein phosphatase 2C-like isoform	Rhipicephalus appendiculatus (Brown ear tick)
athaller2005	UniRef100_B7Q826	100	142	0	0	51	476	1	142	2e-94	289	Clathrin adaptor complex, small subunit	Ixodes scapularis (Black-legged tick) (Deer tick)
athaller2007	UniRef100_A0A131YPD1	86.49	296	40	0	110	997	1	296	6e-169	494	Uncharacterized protein	Rhipicephalus appendiculatus (Brown ear tick)
athaller2008	UniRef100_A0A131YMB0	98.58	212	3	0	705	70	1	212	8e-143	434	PDZ and LIM domain protein Zasp	Rhipicephalus appendiculatus (Brown ear tick)
athaller2010	UniRef100_A0A131X9X7	97.6	208	5	0	853	230	18	225	2e-99	305	Putative glucose de-repression and pre-vacuolar sorting protein	Hyalomma excavatum
athaller2011	UniRef100_L7M1Y9	87.08	325	37	1	58	1017	1227	1551	3e-130	420	Putative myosin class ii heavy chain	Rhipicephalus pulchellus
athaller2012	UniRef100_A0A131YRN4	94.9	98	5	0	179	472	1	98	9e-49	171	Uncharacterized protein	Rhipicephalus appendiculatus (Brown ear tick)
athaller2013	UniRef100_A0A131YE02	71.19	59	17	0	948	772	20	78	3e-19	91.3	Uncharacterized protein	Rhipicephalus appendiculatus (Brown ear tick)
athaller2014	UniRef100_B7PZC0	38.82	152	86	2	480	46	42	193	1e-25	113	Putative uncharacterized protein	Ixodes scapularis (Black-legged tick) (Deer tick)
athaller2015	UniRef100_L7M9K6	94.78	230	12	0	253	942	655	884	2e-97	320	Uncharacterized protein	Rhipicephalus pulchellus
athaller2016	UniRef100_A0A131XIC9	93.58	187	12	0	14	574	87	273	1e-105	323	Cytochrome b-c1 complex subunit Rieske, mitochondrial (EC 1.10.2.2)	Hyalomma excavatum
athaller2017	UniRef100_L7LW26	95.32	278	11	1	126	953	67	344	4e-117	355	Putative ca2+-binding actin-bundling protein	Rhipicephalus pulchellus
athaller2020	UniRef100_A0A131YRL0	90.91	209	19	0	902	276	127	335	5e-106	326	RGM domain family	Rhipicephalus appendiculatus (Brown ear tick)
athaller2021	UniRef100_A0A131Z6D4	97.67	258	6	0	776	3	269	526	0	533	Rho GTPase-activating protein RICH2 (Fragment)	Rhipicephalus appendiculatus (Brown ear tick)
athaller2022	UniRef100_A0A131YVC1	91.84	245	14	2	294	1010	1	245	1e-96	299	Uncharacterized protein	Rhipicephalus appendiculatus (Brown ear tick)
athaller2024	UniRef100_L7M3G3	98.45	129	2	0	53	439	1	129	2e-47	168	Uncharacterized protein	Rhipicephalus pulchellus
athaller2026	UniRef100_A0A023G750	66.67	171	47	3	843	358	1	170	5e-65	215	Uncharacterized protein	Amblyomma triste
athaller2027	UniRef100_L7LYR0	94.15	325	19	0	32	1006	223	547	0	603	Putative alanyl-trna synthetase translation	Rhipicephalus pulchellus
athaller2028	UniRef100_L7M284	85.71	133	19	0	2	400	123	255	2e-64	216	Uncharacterized protein	Rhipicephalus pulchellus
athaller2029	UniRef100_L7LZ33	99.7	335	1	0	1006	2	595	929	0	657	Coatomer subunit beta (Beta-coat protein)	Rhipicephalus pulchellus
athaller2030	UniRef100_L7LYW7	95.16	248	12	0	746	3	439	686	0	491	Putative calcium-dependent cysteine protease	Rhipicephalus pulchellus
athaller2033	UniRef100_A0A131YHM8	86.11	36	5	0	581	688	38	73	3e-09	63.9	Uncharacterized protein	Rhipicephalus appendiculatus (Brown ear tick)
athaller2034	UniRef100_A0A131XJI7	96.92	130	4	0	390	1	1	130	1e-42	165	Putative ca2+-dependent phospholipid-binding protein synaptotagmin (Fragment)	Hyalomma excavatum
athaller2036	UniRef100_A0A131YG76	95.64	321	14	0	41	1003	1	321	0	639	Glutaminyl cyclase	Rhipicephalus appendiculatus (Brown ear tick)
athaller2037	UniRef100_A0A034WZ19	99.55	220	1	0	48	707	1	220	2e-155	447	Secreted protein 8	Rhipicephalus microplus (Cattle tick) (Boophilus microplus)
athaller2038	UniRef100_A0A131YRX1	51.99	327	157	0	1001	21	370	696	2e-105	342	Immunoglobulin G binding protein A	Rhipicephalus appendiculatus (Brown ear tick)
athaller2039	UniRef100_L7MFY8	98.2	333	6	0	2	1000	41	373	0	693	Putative 4-hydroxyphenylpyruvate dioxygenase (Fragment)	Rhipicephalus pulchellus
athaller2040	UniRef100_A0A131XNR2	97.78	315	7	0	3	947	138	452	0	634	Phosphotransferase (EC 2.7.1.-)	Hyalomma excavatum
athaller2041	UniRef100_A0A023FTP3	98.48	132	2	0	3	398	3	134	6e-84	262	Putative leptin receptor protein-related protein	Amblyomma parvum
athaller2043	UniRef100_L7MAG8	99.27	275	2	0	50	874	250	524	0	538	Phosphodiesterase (EC 3.1.4.-)	Rhipicephalus pulchellus
athaller2044	UniRef100_A0A023J4D6	98.96	289	3	0	911	45	1	289	0	556	Serine protease inhibitor 19 RmS19	Rhipicephalus microplus (Cattle tick) (Boophilus microplus)
athaller2045	UniRef100_B7PGF2	77.84	185	41	0	622	68	132	316	4e-104	320	Hexosyltransferase (EC 2.4.1.-)	Ixodes scapularis (Black-legged tick) (Deer tick)
athaller2046	UniRef100_A0A131XDJ9	96.06	330	13	0	990	1	351	680	0	639	Putative methionyl-trna synthetase (Fragment)	Hyalomma excavatum
athaller2047	UniRef100_L7M984	98.75	240	3	0	1	720	1294	1533	1e-134	430	Putative calmodulin regulated spectrin-associated protein family member 2	Rhipicephalus pulchellus
athaller2048	UniRef100_A0A034WXE8	93.96	182	11	0	340	885	190	371	3e-103	202	Proline-rich protein 1	Rhipicephalus microplus (Cattle tick) (Boophilus microplus)
athaller2051	UniRef100_A0A131Z4D1	98.18	55	1	0	988	824	314	368	1e-25	119	Scaffold attachment factor b	Rhipicephalus appendiculatus (Brown ear tick)
athaller2052	UniRef100_A0A131XJF8	99.03	309	3	0	988	62	12	320	0	626	Putative bisphosphate 3'-nucleotidase bpnt1/inositol polyphosphate 1-phosphatase (Fragment)	Hyalomma excavatum
athaller2053	UniRef100_A0A131YJA0	97.73	308	7	0	925	2	303	610	0	554	Uncharacterized protein	Rhipicephalus appendiculatus (Brown ear tick)
athaller2054	UniRef100_A0A131YNN5	94.22	329	19	0	989	3	49	377	0	622	Kelch domain-containing protein	Rhipicephalus appendiculatus (Brown ear tick)
athaller2055	UniRef100_A0A131YT17	87.63	97	11	1	950	660	8	103	8e-53	181	Uncharacterized protein	Rhipicephalus appendiculatus (Brown ear tick)
athaller2056	UniRef100_L7M9N0	96.99	299	9	0	982	86	471	769	0	582	Putative withered	Rhipicephalus pulchellus
athaller2060	UniRef100_A0A131YDW3	99.08	327	2	1	2	979	137	463	0	678	alpha-1,2-Mannosidase (EC 3.2.1.-)	Rhipicephalus appendiculatus (Brown ear tick)
athaller2061	UniRef100_B7Q6M8	63.95	172	57	5	3	509	113	282	8e-68	226	VEGF183 protein, putative	Ixodes scapularis (Black-legged tick) (Deer tick)
athaller2062	UniRef100_A0A131XP57	42.65	279	154	2	105	935	2590	2864	2e-43	173	Putative titin (Fragment)	Ixodes ricinus (Common tick)
athaller2063	UniRef100_L7MBK8	100	43	0	0	6	134	736	778	9e-18	94.7	Putative calcium-dependent cysteine protease (Fragment)	Rhipicephalus pulchellus
athaller2064	UniRef100_L7LXK6	95.52	67	3	0	141	341	310	376	3e-35	142	Putative sulfatase-modifying factor 1-like protein	Rhipicephalus pulchellus
athaller2065	UniRef100_L7M4P7	100	192	0	0	16	591	1	192	2e-137	400	Putative vesicle coat complex copii gtpase subunit sar1	Rhipicephalus pulchellus
athaller2066	UniRef100_A0A131YSJ1	97.86	327	7	0	983	3	23	349	0	640	Methionine aminopeptidase 1 (MAP 1) (MetAP 1) (EC 3.4.11.18) (Peptidase M 1)	Rhipicephalus appendiculatus (Brown ear tick)
athaller2069	UniRef100_A0A131YQJ0	96.55	145	5	0	1	435	458	602	6e-71	243	Pancreatic trypsin inhibitor	Rhipicephalus appendiculatus (Brown ear tick)
athaller2074	UniRef100_B7Q3L7	66.81	232	77	0	841	146	134	365	2e-100	312	ABC transporter, putative	Ixodes scapularis (Black-legged tick) (Deer tick)
athaller2076	UniRef100_A0A131YIZ5	99.08	325	3	0	977	3	201	525	0	607	Dolichyl-diphosphooligosaccharide--protein glycosyltransferase subunit 1 (EC 2.4.99.18)	Rhipicephalus appendiculatus (Brown ear tick)
athaller2077	UniRef100_A0A023FLC9	95.51	178	8	0	407	940	209	386	3e-172	356	Putative atp-dependent rna helicase (Fragment)	Amblyomma cajennense (Cayenne tick)
athaller2078	UniRef100_L7MDB4	83.85	130	21	0	584	973	727	856	5e-59	214	Putative tick transposon (Fragment)	Rhipicephalus pulchellus
athaller2080	UniRef100_L7M7V3	100	211	0	0	93	725	1	211	4e-154	444	GTP-binding nuclear protein	Rhipicephalus pulchellus
athaller2081	UniRef100_A0A131XAM0	97.39	268	5	1	971	174	27	294	0	542	Protein phosphatase 1 regulatory subunit	Hyalomma excavatum
athaller2082	UniRef100_B7PVT2	53.22	342	124	2	978	1	83	404	6e-102	322	Monocarboxylate transporter, putative (Fragment)	Ixodes scapularis (Black-legged tick) (Deer tick)
athaller2083	UniRef100_A0A131Y4Q4	54.13	303	137	1	1	909	65	365	2e-113	347	Putative tick transposon (Fragment)	Ixodes ricinus (Common tick)
athaller2084	UniRef100_UPI0006B0F17A	74.6	63	16	0	968	780	479	541	1e-18	97.1	No Description	NA
athaller2085	UniRef100_A0A131Z4M4	99.34	302	2	0	973	68	10	311	0	624	26S proteasome regulatory subunit N11	Rhipicephalus appendiculatus (Brown ear tick)
athaller2086	UniRef100_A0A131XQF9	98.6	215	3	0	646	2	97	311	1e-114	354	Putative swi/snf-related matrix-associated actin-dependent regulator of chromatin	Hyalomma excavatum
athaller2087	UniRef100_A0A131Z1I8	99.22	258	2	0	976	203	192	449	7e-164	477	Beta-arrestin	Rhipicephalus appendiculatus (Brown ear tick)
athaller2088	UniRef100_A0A023G7P3	96.35	274	10	0	1	822	196	469	1e-150	450	Putative focal adhesion protein tensin (Fragment)	Amblyomma triste
athaller2089	UniRef100_A0A131YHA8	53.81	210	90	4	828	211	12	218	2e-33	134	Uncharacterized protein	Rhipicephalus appendiculatus (Brown ear tick)
athaller2090	UniRef100_W8P4A3	100	117	0	0	110	460	1	117	6e-75	238	Autophagy related protein 8a	Rhipicephalus microplus (Cattle tick) (Boophilus microplus)
athaller2091	UniRef100_A0A131YHT9	98.84	172	2	0	454	969	119	290	3e-157	350	Trna dihydrouridine synthase	Rhipicephalus appendiculatus (Brown ear tick)
athaller2092	UniRef100_A0A034WXF5	96.57	204	7	0	63	674	1	204	4e-128	379	Thyropin 1	Rhipicephalus microplus (Cattle tick) (Boophilus microplus)
athaller2094	UniRef100_A0A131YRH2	99.04	313	3	0	971	33	60	372	0	645	V-type H+-transporting ATPase subunit B	Rhipicephalus appendiculatus (Brown ear tick)
athaller2095	UniRef100_A0A131Z3U9	86.13	274	38	0	1	822	140	413	1e-151	444	Organic solute transporter ostalpha	Rhipicephalus appendiculatus (Brown ear tick)
athaller2097	UniRef100_A0A131Z5G6	100	190	0	0	968	399	229	418	2e-135	404	Actin-related protein 3	Rhipicephalus appendiculatus (Brown ear tick)
athaller2098	UniRef100_L7M6A6	95.42	131	4	1	839	453	1	131	1e-82	258	Profilin	Rhipicephalus pulchellus
athaller2099	UniRef100_A0A131Z6E7	98.7	307	4	0	967	47	2	308	0	591	Ubiquinol-cytochrome c reductase cytochrome c1 subunit	Rhipicephalus appendiculatus (Brown ear tick)
athaller2101	UniRef100_A0A131YWE7	97.2	322	9	0	3	968	308	629	0	637	NADH dehydrogenase (Ubiquinone) Fe-S protein 1	Rhipicephalus appendiculatus (Brown ear tick)
athaller2102	UniRef100_W0G2Y3	99.64	281	1	0	843	1	1	281	0	575	Cyclin-dependent kinase 7	Rhipicephalus microplus (Cattle tick) (Boophilus microplus)
athaller2103	UniRef100_A0A131Z456	81.46	178	28	2	966	439	25	199	3e-90	280	Crystallin, alpha B	Rhipicephalus appendiculatus (Brown ear tick)
athaller2105	UniRef100_A0A131XC57	90.97	321	29	0	964	2	201	521	0	556	Anoctamin (Fragment)	Hyalomma excavatum
athaller2106	UniRef100_L7MHF9	63.83	47	17	0	489	629	104	150	3e-09	65.9	Uncharacterized protein (Fragment)	Rhipicephalus pulchellus
athaller2108	UniRef100_A0A023GMD2	53.25	246	112	3	112	840	132	377	8e-78	254	Putative arylsulfatase b ixodes scapularis arylsulfatase b (Fragment)	Amblyomma triste
athaller2110	UniRef100_L7ML13	91.27	252	22	0	959	204	1322	1573	1e-170	478	Putative animal-type fatty acid synthase (Fragment)	Rhipicephalus pulchellus
athaller2113	UniRef100_A0A131ZBA8	99.06	318	3	0	959	6	402	719	0	649	Rhoa gtpase effector dia/diaphanous (Fragment)	Rhipicephalus appendiculatus (Brown ear tick)
athaller2114	UniRef100_A0A131XHB4	97.45	157	4	0	961	491	989	1145	9e-99	327	Putative actin regulatory gelsolin/villin family (Fragment)	Hyalomma excavatum
athaller2115	UniRef100_A0A131YJS7	79.81	208	35	3	961	356	4	210	7e-93	287	NADH dehydrogenase [ubiquinone] 1 alpha subcomplex assembly factor 4	Rhipicephalus appendiculatus (Brown ear tick)
athaller2116	UniRef100_V5IDK1	65.38	52	18	0	956	801	3	54	3e-14	77.8	Uncharacterized protein	Ixodes ricinus (Common tick)
athaller2117	UniRef100_L7MFB4	35.04	254	164	1	87	845	106	359	4e-44	166	Uncharacterized protein (Fragment)	Rhipicephalus pulchellus
athaller2118	UniRef100_A0A131YC96	95.69	232	10	0	959	264	122	353	4e-141	416	Center divider	Rhipicephalus appendiculatus (Brown ear tick)
athaller2120	UniRef100_A0A131YDW5	100	135	0	0	956	552	623	757	1e-36	150	Adducin	Rhipicephalus appendiculatus (Brown ear tick)
athaller2122	UniRef100_A0A131XQY3	88.54	192	20	1	99	668	1	192	2e-64	214	Putative grp-3 497 glycine rich family	Hyalomma excavatum
athaller2125	UniRef100_L7LZC2	97.33	187	5	0	950	390	350	536	6e-112	347	Putative monocarboxylate transporter	Rhipicephalus pulchellus
athaller2127	UniRef100_L7LYF3	99.37	318	2	0	954	1	15	332	0	654	Putative 26s proteasome regulatory complex subunit rpn7/psmd6	Rhipicephalus pulchellus
athaller2128	UniRef100_G3MJE4	52.69	186	88	0	864	307	45	230	4e-82	220	Uncharacterized protein (Fragment)	Amblyomma maculatum (Gulf Coast tick)
athaller2129	UniRef100_A0A131Z251	96.86	255	7	1	945	181	64	317	5e-168	482	Serine/threonine protein kinase pim 3	Rhipicephalus appendiculatus (Brown ear tick)
athaller2131	UniRef100_L7M8D8	97.14	280	8	0	903	64	1	280	0	526	Succinate dehydrogenase [ubiquinone] iron-sulfur subunit, mitochondrial (EC 1.3.5.1)	Rhipicephalus pulchellus
athaller2133	UniRef100_A0A131YZ23	97.62	84	2	0	18	269	467	550	7e-49	170	5'-Nucleotidase	Rhipicephalus appendiculatus (Brown ear tick)
athaller2136	UniRef100_A0A131Z0M4	98.42	317	5	0	1	951	59	375	0	610	Pre-mRNA-processing factor 17	Rhipicephalus appendiculatus (Brown ear tick)
athaller2137	UniRef100_L7M2F9	99.32	296	2	0	2	889	311	606	0	543	Uncharacterized protein	Rhipicephalus pulchellus
athaller2138	UniRef100_L7MC96	51.32	76	37	0	258	485	15	90	6e-14	77	Putative secreted peptide	Rhipicephalus pulchellus
athaller2139	UniRef100_L7M761	97.79	317	7	0	951	1	822	1138	0	593	Putative hydroxysteroid 17-beta dehydrogenase 4	Rhipicephalus pulchellus
athaller2140	UniRef100_A0A131YRH0	88.39	155	18	0	481	17	1	155	2e-68	244	Sallimus	Rhipicephalus appendiculatus (Brown ear tick)
athaller2141	UniRef100_A0A131YQ61	97.16	317	9	0	952	2	133	449	0	642	E3 ubiquitin ligase	Rhipicephalus appendiculatus (Brown ear tick)
athaller2143	UniRef100_A0A131Z6D7	98.91	275	3	0	1	825	12	286	2e-176	502	Cargo transport protein erv29	Rhipicephalus appendiculatus (Brown ear tick)
athaller2144	UniRef100_UPI0002657182	98.65	74	1	0	2	223	19	92	2e-42	153	No Description	NA
athaller2145	UniRef100_A0A131Z571	98.53	204	3	0	948	337	132	335	8e-145	424	Lectin, mannose-binding 2	Rhipicephalus appendiculatus (Brown ear tick)
athaller2147	UniRef100_A0A131Z8J3	90.78	206	19	0	932	315	32	237	1e-118	353	TIL domain containing protein (Fragment)	Rhipicephalus appendiculatus (Brown ear tick)
athaller2150	UniRef100_A0A131XLD5	99.36	313	2	0	941	3	135	447	0	654	Putative ypt/rab-specific gtpase-activating protein gyp1	Hyalomma excavatum
athaller2151	UniRef100_A0A131XPW9	93.95	215	0	1	946	302	754	955	1e-124	392	Putative alpha-catenin	Hyalomma excavatum
athaller2152	UniRef100_L7MIP0	98.26	288	5	0	865	2	1164	1451	0	606	Putative transcription factor 5qnca (Fragment)	Rhipicephalus pulchellus
athaller2154	UniRef100_A0A131YTP8	97.13	244	7	0	3	734	26	269	2e-137	403	Dysbindin	Rhipicephalus appendiculatus (Brown ear tick)
athaller2157	UniRef100_A0A131YWE9	95.1	143	7	0	1	429	71	213	3e-77	247	Atp binding protein	Rhipicephalus appendiculatus (Brown ear tick)
athaller2159	UniRef100_L7MCQ4	38.89	144	82	3	814	392	33	173	6e-18	90.1	Uncharacterized protein (Fragment)	Rhipicephalus pulchellus
athaller2160	UniRef100_A0A131YS08	94.52	292	16	0	936	61	80	371	0	580	Lysosomal acid phosphatase	Rhipicephalus appendiculatus (Brown ear tick)
athaller2162	UniRef100_UPI0006B07F81	67.63	312	101	0	940	5	5	316	8e-137	438	No Description	NA
athaller2164	UniRef100_L7LZT3	78.86	175	36	1	418	939	311	485	7e-81	265	Putative xaa-pro dipeptidase	Rhipicephalus pulchellus
athaller2165	UniRef100_A0A131Z5N6	92.58	283	21	0	851	3	1	283	1e-177	515	Zinc transporter ixodes scapularis zinc transporter	Rhipicephalus appendiculatus (Brown ear tick)
athaller2167	UniRef100_L7LYQ9	50.74	136	42	4	718	386	15	150	2e-34	100	Putative tick transposon	Rhipicephalus pulchellus
athaller2168	UniRef100_L7MI50	90.87	241	11	1	72	761	8	248	1e-87	275	Putative glycine rich protein (Fragment)	Rhipicephalus pulchellus
athaller2169	UniRef100_V9VP22	100	118	0	0	931	578	286	403	2e-72	241	Serine protease inhibitor 15 RmS15	Rhipicephalus microplus (Cattle tick) (Boophilus microplus)
athaller2171	UniRef100_B7PW08	76.67	120	22	2	935	594	43	162	6e-55	188	Putative uncharacterized protein	Ixodes scapularis (Black-legged tick) (Deer tick)
athaller2172	UniRef100_A0A131XEG7	99.68	312	1	0	2	937	20	331	0	615	Putative alpha-parvin	Hyalomma excavatum
athaller2174	UniRef100_L7M3C6	92.19	269	21	0	936	130	36	304	6e-169	484	Uncharacterized protein	Rhipicephalus pulchellus
athaller2175	UniRef100_A0A131Z2Z1	98.8	250	3	0	789	40	35	284	2e-163	469	60S ribosomal protein L6	Rhipicephalus appendiculatus (Brown ear tick)
athaller2177	UniRef100_L7M217	85.67	328	31	2	2	937	254	581	1e-168	496	Uncharacterized protein	Rhipicephalus pulchellus
athaller2179	UniRef100_A0A131Z2R6	67.72	285	83	2	935	81	1	276	2e-94	293	Male-specific Is5 protein	Rhipicephalus appendiculatus (Brown ear tick)
athaller2180	UniRef100_L7M6W1	97.69	216	5	0	739	92	7	222	5e-154	442	Putative dual specificity phosphatase	Rhipicephalus pulchellus
athaller2185	UniRef100_L7M0A3	91.42	268	23	0	879	76	248	515	1e-172	502	Uncharacterized protein	Rhipicephalus pulchellus
athaller2186	UniRef100_A0A023FL26	98.33	60	1	0	313	492	2	61	1e-23	108	Putative grp-3 124 glycine rich family (Fragment)	Amblyomma cajennense (Cayenne tick)
athaller2189	UniRef100_A0A131YJ84	97.83	92	2	0	928	653	151	242	2e-51	181	N methyl d aspartate selective glutamate receptor complex	Rhipicephalus appendiculatus (Brown ear tick)
athaller2190	UniRef100_G3MHG3	42.81	313	174	3	3	929	121	432	5e-83	271	Uncharacterized protein (Fragment)	Amblyomma maculatum (Gulf Coast tick)
athaller2191	UniRef100_A0A131YVW6	58.23	79	33	0	893	657	30	108	1e-17	87.4	Tick transposon	Rhipicephalus appendiculatus (Brown ear tick)
athaller2192	UniRef100_A0A131YKY2	98.5	267	4	0	930	130	117	383	0	540	V-type H+-transporting ATPase subunit C	Rhipicephalus appendiculatus (Brown ear tick)
athaller2193	UniRef100_A0A131YXZ1	91.81	281	23	0	3	845	308	588	0	544	Acyl coa synthetase family member 2	Rhipicephalus appendiculatus (Brown ear tick)
athaller2194	UniRef100_A0A131YPG0	99.57	233	1	0	928	230	1084	1316	6e-150	469	Dual oxidase 1	Rhipicephalus appendiculatus (Brown ear tick)
athaller2195	UniRef100_L7M419	99.17	121	1	0	691	329	1	121	6e-80	251	Uncharacterized protein	Rhipicephalus pulchellus
athaller2196	UniRef100_L7M6I1	99.38	162	1	0	156	641	1	162	2e-111	332	Putative glycosyltransferase	Rhipicephalus pulchellus
athaller2197	UniRef100_A0A131YLF4	95.16	310	15	0	3	932	246	555	0	600	Midgut cysteine proteinase 2	Rhipicephalus appendiculatus (Brown ear tick)
athaller2199	UniRef100_A0A131YNG2	92.36	301	23	0	29	931	16	316	0	583	Pancreatic trypsin inhibitor	Rhipicephalus appendiculatus (Brown ear tick)
athaller2200	UniRef100_G3MGM6	77.95	254	55	1	761	3	359	612	9e-141	423	Uncharacterized protein (Fragment)	Amblyomma maculatum (Gulf Coast tick)
athaller2202	UniRef100_A0A023GNH5	97.37	228	5	1	681	1	1	228	3e-155	455	Putative heteroproteinous nuclear ribonucleoprotein r rrm superfamily	Amblyomma triste
athaller2203	UniRef100_A0A131Z7Y2	53.97	63	29	0	929	741	23	85	3e-13	74.3	Uncharacterized protein (Fragment)	Rhipicephalus appendiculatus (Brown ear tick)
athaller2204	UniRef100_A0A131YFD1	93.27	297	20	0	37	927	341	637	0	566	HEAT repeat-containing protein 3	Rhipicephalus appendiculatus (Brown ear tick)
athaller2205	UniRef100_A0A131YRB5	93.57	171	11	0	2	514	52	222	7e-110	331	Zinc finger protein	Rhipicephalus appendiculatus (Brown ear tick)
athaller2206	UniRef100_A0A131XFT5	94.18	275	16	0	1	825	493	767	9e-145	439	Putative u4/u6.u5 snrnp associated protein	Hyalomma excavatum
athaller2207	UniRef100_A0A131YL88	98.98	197	2	0	769	179	442	638	2e-141	410	Alpha-1,4 glucan phosphorylase (EC 2.4.1.1)	Rhipicephalus appendiculatus (Brown ear tick)
athaller2208	UniRef100_L7M1R8	97.84	278	6	0	47	880	1	278	0	527	Putative ribosome bioproteinsis protein	Rhipicephalus pulchellus
athaller2209	UniRef100_A0A131Z563	34.98	263	161	6	801	31	48	306	3e-40	154	Serine protease like protein	Rhipicephalus appendiculatus (Brown ear tick)
athaller2210	UniRef100_A0A131XM92	84.17	240	37	1	148	867	267	505	5e-135	405	Putative cytochrome (Fragment)	Hyalomma excavatum
athaller2211	UniRef100_A0A023GB98	75.64	234	56	1	920	222	9	242	1e-119	356	Putative secreted protein	Amblyomma triste
athaller2213	UniRef100_L7M3X3	99.49	198	1	0	22	615	1	198	2e-95	293	Putative mitochondrial import inner membrane translocase subunit tim23	Rhipicephalus pulchellus
athaller2214	UniRef100_L7MBU1	97	200	6	0	833	234	21	220	2e-126	372	Putative amblyomma 40-33 family member	Rhipicephalus pulchellus
athaller2215	UniRef100_A0A131YDZ4	70.21	47	14	0	844	704	6	52	2e-09	64.3	Uncharacterized protein	Rhipicephalus appendiculatus (Brown ear tick)
athaller2217	UniRef100_A0A131YS90	88.6	272	31	0	101	916	1	272	2e-156	455	Uncharacterized protein	Rhipicephalus appendiculatus (Brown ear tick)
athaller2220	UniRef100_A0A131Z2K8	98.65	223	3	0	141	809	1	223	5e-145	420	Reticulon-like protein	Rhipicephalus appendiculatus (Brown ear tick)
athaller2221	UniRef100_L7M5M0	99.62	260	1	0	127	906	1	260	2e-173	493	Uncharacterized protein	Rhipicephalus pulchellus
athaller2222	UniRef100_L7M4T2	98.36	305	5	0	2	916	469	773	0	603	Putative zinc carboxypeptidase	Rhipicephalus pulchellus
athaller2225	UniRef100_L7M8K6	97.13	174	5	0	3	524	53	226	2e-103	314	Putative 24 kDa family member	Rhipicephalus pulchellus
athaller2228	UniRef100_A0A131YUQ2	100	198	0	0	595	2	513	710	2e-138	424	DNA topoisomerase (EC 5.99.1.2)	Rhipicephalus appendiculatus (Brown ear tick)
athaller2229	UniRef100_L7MFM4	96.1	282	9	1	80	919	1	282	0	559	Putative egalitarian (Fragment)	Rhipicephalus pulchellus
athaller2231	UniRef100_UPI000265759C	60	175	67	2	2	526	1002	1173	1e-50	191	No Description	NA
athaller2233	UniRef100_A0A131YL50	92.23	296	23	0	2	889	22	317	0	555	Retinal binding protein	Rhipicephalus appendiculatus (Brown ear tick)
athaller2234	UniRef100_L7LY92	93.37	166	11	0	57	554	165	330	1e-106	326	Uncharacterized protein	Rhipicephalus pulchellus
athaller2238	UniRef100_L7MFX0	71.89	249	70	0	8	754	820	1068	5e-107	347	Uncharacterized protein (Fragment)	Rhipicephalus pulchellus
athaller2239	UniRef100_L7M653	94.64	56	3	0	2	169	87	142	2e-27	115	Uncharacterized protein	Rhipicephalus pulchellus
athaller2240	UniRef100_L7MDN0	89.02	173	19	0	901	383	22	194	7e-132	313	Putative short-chain alcohol dehydrogenase/3-hydroxyacyl-coa dehydrogenase (Fragment)	Rhipicephalus pulchellus
athaller2241	UniRef100_A0A131Y1A0	70.86	278	80	1	902	72	49	326	1e-144	424	Putative lipase member k (Putative triglyceride lipase-cholesterol esterase) (Fragment)	Ixodes ricinus (Common tick)
athaller2242	UniRef100_A0A131Z0E4	78.02	232	40	5	761	93	818	1047	3e-74	257	Ensconsin	Rhipicephalus appendiculatus (Brown ear tick)
athaller2243	UniRef100_A0A131YFL7	66.37	113	38	0	142	480	1	113	1e-40	149	Uncharacterized protein	Rhipicephalus appendiculatus (Brown ear tick)
athaller2244	UniRef100_L7ML39	80.12	166	31	1	776	285	18	183	4e-61	209	Putative dna polymerase iii subunit gamma and tau (Fragment)	Rhipicephalus pulchellus
athaller2245	UniRef100_A0A023FUC9	95.89	73	3	0	905	687	54	126	3e-27	114	Derlin (Fragment)	Amblyomma parvum
athaller2246	UniRef100_L7MHF9	66.67	48	15	1	663	523	105	152	6e-09	64.3	Uncharacterized protein (Fragment)	Rhipicephalus pulchellus
athaller2247	UniRef100_L7M9U5	99.67	302	1	0	2	907	52	353	0	619	Putative vacuolar sorting protein vps1 dynamin	Rhipicephalus pulchellus
athaller2248	UniRef100_B7P965	67.03	185	34	1	905	432	391	575	3e-67	231	Aromatic amino acid decarboxylase, putative (EC 4.1.1.28) (Fragment)	Ixodes scapularis (Black-legged tick) (Deer tick)
athaller2250	UniRef100_L7MG42	96.92	227	6	1	857	177	27	252	2e-158	455	Putative alkyl hydroperoxide reductase thiol specific antioxidant (Fragment)	Rhipicephalus pulchellus
athaller2252	UniRef100_A0A0J9RG49	89.47	57	6	0	527	357	14	70	4e-39	121	Uncharacterized protein, isoform L	Drosophila simulans (Fruit fly)
athaller2253	UniRef100_L7MAC3	97.67	300	5	1	1	900	165	462	3e-166	485	Putative ik cytokine down-regulator of hla class ii	Rhipicephalus pulchellus
athaller2254	UniRef100_L7M7V4	97.31	297	8	0	2	892	179	475	0	573	Putative myosin	Rhipicephalus pulchellus
athaller2255	UniRef100_A0A131YNV5	95.86	169	7	0	899	393	172	340	7e-111	337	Mitochondrial uncoupling protein 2	Rhipicephalus appendiculatus (Brown ear tick)
athaller2257	UniRef100_A0A131YDH6	97.98	198	4	0	809	216	1	198	3e-140	407	Cargo transport protein	Rhipicephalus appendiculatus (Brown ear tick)
athaller2259	UniRef100_A0A131YTC1	88.97	290	26	2	899	30	21	304	7e-180	511	Nucleolar protein 15	Rhipicephalus appendiculatus (Brown ear tick)
athaller2260	UniRef100_A0A131YU41	96.19	236	9	0	194	901	55	290	4e-163	477	ATP-dependent RNA helicase DDX5/DBP2	Rhipicephalus appendiculatus (Brown ear tick)
athaller2261	UniRef100_A0A131Z4D1	97.44	78	2	0	6	239	792	869	6e-17	77.8	Scaffold attachment factor b	Rhipicephalus appendiculatus (Brown ear tick)
athaller2262	UniRef100_A0A131XG19	95.74	141	6	0	2	424	13	153	3e-69	224	Uncharacterized protein	Hyalomma excavatum
athaller2263	UniRef100_A0A131Z3Z1	99.64	278	1	0	892	59	1	278	0	575	Serine/threonine protein phosphatase	Rhipicephalus appendiculatus (Brown ear tick)
athaller2265	UniRef100_L7MMK2	96.27	268	10	0	804	1	112	379	0	547	Putative cell adhesion complex protein bystin (Fragment)	Rhipicephalus pulchellus
athaller2266	UniRef100_A0A131YFN2	100	123	0	0	898	530	20	142	1e-27	115	Complexin-1/2	Rhipicephalus appendiculatus (Brown ear tick)
athaller2267	UniRef100_A0A131Y9G3	91.96	286	21	1	867	16	1459	1744	7e-106	350	AT-rich interactive domain-containing protein 4B	Rhipicephalus appendiculatus (Brown ear tick)
athaller2268	UniRef100_A0A131YPG0	97.67	86	2	0	898	641	1408	1493	1e-46	180	Dual oxidase 1	Rhipicephalus appendiculatus (Brown ear tick)
athaller2270	UniRef100_A0A131Z3I3	83.33	54	9	0	494	333	108	161	6e-17	87.4	Glycine rich superfamily member	Rhipicephalus appendiculatus (Brown ear tick)
athaller2271	UniRef100_L7M8D2	98.68	227	3	0	898	218	105	331	1e-131	390	Putative reticulocalbin calumenin dna supercoiling factor	Rhipicephalus pulchellus
athaller2272	UniRef100_A0A131YSL4	97.97	295	6	0	885	1	256	550	0	608	Wd40 repeat stress protein/actin	Rhipicephalus appendiculatus (Brown ear tick)
athaller2274	UniRef100_A0A131Z0Q5	98.58	212	3	0	2	637	668	879	4e-140	429	Breast carcinoma AMPlified sequence	Rhipicephalus appendiculatus (Brown ear tick)
athaller2275	UniRef100_A0A132AEW0	94.3	228	13	0	684	1	941	1168	2e-153	434	Splicing factor 3B subunit 1-like protein	Sarcoptes scabiei (Itch mite) (Acarus scabiei)
athaller2276	UniRef100_L7MEC5	98.32	179	3	0	537	1	73	251	3e-79	265	Putative transcription factor nfat subunit nf90 (Fragment)	Rhipicephalus pulchellus
athaller2278	UniRef100_A0A034WXU5	97.37	114	3	0	1	342	24	137	9e-71	227	Secreted protein 11	Rhipicephalus microplus (Cattle tick) (Boophilus microplus)
athaller2279	UniRef100_A0A131Z563	37.45	267	153	6	73	849	43	303	3e-47	172	Serine protease like protein	Rhipicephalus appendiculatus (Brown ear tick)
athaller2280	UniRef100_A0A131YCZ2	80.25	81	16	0	489	731	1	81	7e-33	127	Uncharacterized protein	Rhipicephalus appendiculatus (Brown ear tick)
athaller2281	UniRef100_L7MGE8	89.02	82	9	0	712	467	1	82	2e-41	150	Putative selenoprotein (Fragment)	Rhipicephalus pulchellus
athaller2282	UniRef100_L7MKE9	98.98	295	3	0	9	893	529	823	0	616	Putative sarm protein with sterile alpha and armadillo motifs (Fragment)	Rhipicephalus pulchellus
athaller2283	UniRef100_A0A131XNS4	90.17	234	23	0	702	1	1	234	4e-142	437	Putative titin (Fragment)	Ixodes ricinus (Common tick)
athaller2284	UniRef100_A0A034WXG5	96.59	205	7	0	637	23	1	205	2e-139	405	Secreted protein 4	Rhipicephalus microplus (Cattle tick) (Boophilus microplus)
athaller2285	UniRef100_A0A131YR94	89.73	146	14	1	879	445	1	146	3e-87	270	Niemann-Pick C2 protein	Rhipicephalus appendiculatus (Brown ear tick)
athaller2286	UniRef100_A0A131Z933	92.27	194	15	0	1	582	116	309	5e-126	374	Phosphoglycolate phosphatase (Fragment)	Rhipicephalus appendiculatus (Brown ear tick)
athaller2287	UniRef100_A0A023GHZ1	96.63	178	6	0	91	624	2	179	2e-119	352	Putative myosin regulatory light chain ef-hand protein superfamily (Fragment)	Amblyomma triste
athaller2288	UniRef100_A0A131YXF9	98.6	143	2	0	442	870	125	267	2e-39	157	ATP-dependent RNA helicase DDX23/PRP28	Rhipicephalus appendiculatus (Brown ear tick)
athaller2290	UniRef100_L7LZF5	62.5	56	21	0	5	172	58	113	2e-13	75.5	Uncharacterized protein	Rhipicephalus pulchellus
athaller2293	UniRef100_A0A131YIW0	96.69	272	9	0	825	10	37	308	0	547	Guanine nucleotide bionding protein beta subunit	Rhipicephalus appendiculatus (Brown ear tick)
athaller2294	UniRef100_A0A131XFU2	99	201	2	0	2	604	518	718	3e-123	381	Putative invasion-inducing protein (Fragment)	Hyalomma excavatum
athaller2295	UniRef100_A0A034WXM8	99.16	238	2	0	3	716	102	339	8e-170	487	Secreted protein 29 (Fragment)	Rhipicephalus microplus (Cattle tick) (Boophilus microplus)
athaller2296	UniRef100_B7QMH6	70.37	54	16	0	49	210	283	336	3e-16	87.4	Putative uncharacterized protein	Ixodes scapularis (Black-legged tick) (Deer tick)
athaller2297	UniRef100_A0A131Y9J6	95.88	170	7	0	559	50	551	720	9e-107	338	Long-chain acyl-CoA synthetase	Rhipicephalus appendiculatus (Brown ear tick)
athaller2298	UniRef100_A0A034WZ46	96.96	296	9	0	3	890	96	391	4e-154	449	Secreted protein 37 (Fragment)	Rhipicephalus microplus (Cattle tick) (Boophilus microplus)
athaller2299	UniRef100_A0A131XMQ2	36.19	315	168	7	3	887	159	460	2e-47	178	Putative transposase (Fragment)	Hyalomma excavatum
athaller2301	UniRef100_A0A131YJX1	98.99	99	1	0	888	592	107	205	4e-51	179	Uncharacterized protein	Rhipicephalus appendiculatus (Brown ear tick)
athaller2302	UniRef100_L7M094	87.61	234	24	3	2	691	116	348	3e-111	342	Uncharacterized protein	Rhipicephalus pulchellus
athaller2303	UniRef100_A0A131YBR0	99.21	127	1	0	106	486	8	134	3e-84	261	Cytochrome b5	Rhipicephalus appendiculatus (Brown ear tick)
athaller2307	UniRef100_A0A131Z0N1	97.69	216	5	0	186	833	6	221	7e-138	401	NADH dehydrogenase (Ubiquinone) Fe-S protein 7	Rhipicephalus appendiculatus (Brown ear tick)
athaller2308	UniRef100_A0A131XEJ4	99.07	214	2	0	885	244	100	313	3e-153	444	Putative f-actin capping protein beta subunit (Fragment)	Hyalomma excavatum
athaller2310	UniRef100_V5I049	97.73	88	2	0	759	496	828	915	4e-49	144	Putative transcription factor nfat subunit nf90	Ixodes ricinus (Common tick)
athaller2312	UniRef100_L7M6R6	98.6	143	2	0	122	550	37	179	7e-91	281	Putative glutamate transporter eaac1-interacting protein	Rhipicephalus pulchellus
athaller2315	UniRef100_A0A131YG85	99.29	282	2	0	885	40	44	325	0	556	Piopio	Rhipicephalus appendiculatus (Brown ear tick)
athaller2317	UniRef100_L7M3T3	98.06	155	3	0	825	361	1	155	2e-104	314	Putative salivary selenoprotein	Rhipicephalus pulchellus
athaller2319	UniRef100_A0A131Z1N8	100	199	0	0	92	688	1	199	1e-142	412	Protein tyrosine phosphatase iva1	Rhipicephalus appendiculatus (Brown ear tick)
athaller2320	UniRef100_L7MI77	64.86	74	26	0	110	331	3	76	1e-25	98.2	Uncharacterized protein (Fragment)	Rhipicephalus pulchellus
athaller2321	UniRef100_L7LZV0	97.06	204	6	0	613	2	1	204	2e-144	420	Uncharacterized protein	Rhipicephalus pulchellus
athaller2323	UniRef100_A0A131Z204	98.73	236	3	0	879	172	97	332	2e-168	483	Transaldolase (EC 2.2.1.2)	Rhipicephalus appendiculatus (Brown ear tick)
athaller2324	UniRef100_A0A131Z4F3	93.12	247	17	0	775	35	539	785	9e-153	459	Ubiquitin carboxyl-terminal hydrolase 5/13	Rhipicephalus appendiculatus (Brown ear tick)
athaller2325	UniRef100_B7PRJ1	49.59	244	123	0	766	35	48	291	3e-84	268	Phosphatidylinositol transfer protein SEC14, putative (EC 3.4.21.68)	Ixodes scapularis (Black-legged tick) (Deer tick)
athaller2326	UniRef100_A0A131Z563	35.75	221	128	6	659	21	39	253	3e-32	132	Serine protease like protein	Rhipicephalus appendiculatus (Brown ear tick)
athaller2327	UniRef100_A0A131Z650	46.59	279	145	3	3	836	45	320	2e-71	242	Tick transposon (Fragment)	Rhipicephalus appendiculatus (Brown ear tick)
athaller2329	UniRef100_A0A068CA46	76.03	242	58	0	2	727	47	288	8e-72	243	NADH-ubiquinone oxidoreductase chain 5 (EC 1.6.5.3)	Rhipicephalus microplus (Cattle tick) (Boophilus microplus)
athaller2330	UniRef100_A0A131YSW1	96.23	239	7	1	877	167	25	263	9e-170	483	Defective in cullin neddylation protein	Rhipicephalus appendiculatus (Brown ear tick)
athaller2332	UniRef100_A0A023GJI1	99.62	264	1	0	877	86	28	291	0	532	Putative 26s proteasome regulatory complex atpase rpt5 (Fragment)	Amblyomma triste
athaller2333	UniRef100_A0A131XZ16	53.6	278	113	6	42	863	1481	1746	3e-55	205	Putative ca2+ release channel ryanodine receptor (Fragment)	Ixodes ricinus (Common tick)
athaller2334	UniRef100_UPI00077FCEA1	55.72	201	88	1	830	228	300	499	1e-69	236	No Description	NA
athaller2335	UniRef100_L7MB38	97.59	290	7	0	870	1	36	325	0	590	Putative serine/threonine kinase receptor-associated protein	Rhipicephalus pulchellus
athaller2336	UniRef100_A0A131YNJ7	99.58	237	1	0	766	56	39	275	2e-170	486	Small subunit ribosomal protein S2e	Rhipicephalus appendiculatus (Brown ear tick)
athaller2338	UniRef100_B7QN73	82.26	124	21	1	2	370	165	288	7e-54	189	Elongation of very long chain fatty acids protein (EC 2.3.1.199) (Very-long-chain 3-oxoacyl-CoA synthase)	Ixodes scapularis (Black-legged tick) (Deer tick)
athaller2339	UniRef100_A0A131YFT9	94.94	158	8	0	1	474	27	184	2e-100	305	Tetratricopeptide repeat protein	Rhipicephalus appendiculatus (Brown ear tick)
athaller2340	UniRef100_A0A131YVC6	94.87	156	8	0	234	701	2	157	4e-97	295	Acyl carrier protein	Rhipicephalus appendiculatus (Brown ear tick)
athaller2341	UniRef100_A0A131YUY1	95.83	168	7	0	3	506	1624	1791	2e-96	323	Laminin, beta 1	Rhipicephalus appendiculatus (Brown ear tick)
athaller2342	UniRef100_UPI0003C36654	37.56	213	123	3	821	192	108	313	2e-36	143	No Description	NA
athaller2344	UniRef100_L7LZW5	100	52	0	0	3	158	601	652	3e-24	113	Putative short gastrulation	Rhipicephalus pulchellus
athaller2345	UniRef100_L7MAA3	97.93	290	6	0	1	870	16	305	0	582	Putative chaperonin chaperonin	Rhipicephalus pulchellus
athaller2348	UniRef100_A0A034WZ04	99.59	246	1	0	795	58	37	282	5e-163	467	Kazal/SPARC domain-containing protein	Rhipicephalus microplus (Cattle tick) (Boophilus microplus)
athaller2350	UniRef100_A0A131Z512	95.72	187	8	0	856	296	78	264	1e-117	351	26S proteasome regulatory subunit N12	Rhipicephalus appendiculatus (Brown ear tick)
athaller2352	UniRef100_A0A131YKV7	94.58	277	15	0	2	832	671	947	3e-171	511	Uncharacterized protein	Rhipicephalus appendiculatus (Brown ear tick)
athaller2353	UniRef100_A0A131XNB6	94.64	112	6	0	184	519	192	303	3e-69	229	Putative sodium/potassium-transporting atpase subunit beta-2-like protein	Hyalomma excavatum
athaller2355	UniRef100_A0A131YCD0	79.01	81	17	0	395	153	5	85	2e-28	116	Uncharacterized protein	Rhipicephalus appendiculatus (Brown ear tick)
athaller2358	UniRef100_A0A131YD16	61.97	71	27	0	388	176	36	106	7e-15	79	Uncharacterized protein	Rhipicephalus appendiculatus (Brown ear tick)
athaller2360	UniRef100_A0A023FR68	44.58	240	131	1	854	135	1	238	3e-70	229	Putative secreted protein	Amblyomma cajennense (Cayenne tick)
athaller2361	UniRef100_A0A131YFG3	90.67	150	13	1	244	690	29	178	3e-87	270	Uncharacterized protein	Rhipicephalus appendiculatus (Brown ear tick)
athaller2362	UniRef100_L7M9N7	98.55	275	4	0	866	42	558	832	4e-135	415	Putative e3 ubiquitin-protein ligase	Rhipicephalus pulchellus
athaller2363	UniRef100_A0A131Z9X2	94.77	287	15	0	862	2	184	470	1e-153	454	Signal recognition particle subunit SRP72 (Fragment)	Rhipicephalus appendiculatus (Brown ear tick)
athaller2364	UniRef100_A0A131YRI4	93.95	215	12	1	642	1	855	1069	2e-110	356	Deubiquitinating protein VCIP135	Rhipicephalus appendiculatus (Brown ear tick)
athaller2367	UniRef100_A0A131XAV6	94.47	199	11	0	612	16	1	199	4e-83	261	Putative e3 ubiquitin ligase	Hyalomma excavatum
athaller2368	UniRef100_G3MQ94	71.94	253	70	1	96	854	1	252	1e-131	388	Uncharacterized protein	Amblyomma maculatum (Gulf Coast tick)
athaller2369	UniRef100_A0A131YK61	61.11	90	34	1	271	5	3	92	8e-25	109	Transposase	Rhipicephalus appendiculatus (Brown ear tick)
athaller2370	UniRef100_V5HGT5	58.59	128	53	0	403	20	35	162	6e-49	178	Putative conserved plasma membrane protein (Fragment)	Ixodes ricinus (Common tick)
athaller2372	UniRef100_L7M960	99.52	208	1	0	815	192	1624	1831	6e-125	402	Putative proteasome prosome macropain activator subunit 4 strongylocentrotus purpuratus	Rhipicephalus pulchellus
athaller2373	UniRef100_A0A131YSK1	96.36	247	8	1	3	743	339	584	3e-142	426	Nuclear receptor subfamily 1 group D member 3	Rhipicephalus appendiculatus (Brown ear tick)
athaller2375	UniRef100_A0A131Z3E5	96.19	210	8	0	68	697	3	212	2e-117	348	Charged multivesicular body protein 2B	Rhipicephalus appendiculatus (Brown ear tick)
athaller2377	UniRef100_A0A131XFX6	48.28	87	38	3	104	349	513	597	2e-09	68.2	Putative sodium-dependent multivitamin transporter (Fragment)	Hyalomma excavatum
athaller2378	UniRef100_A0A131YYV3	95.38	65	3	0	47	241	57	121	2e-61	134	Phosphatidylinositol transfer protein sec14	Rhipicephalus appendiculatus (Brown ear tick)
athaller2379	UniRef100_A0A131YVA8	91.67	216	18	0	210	857	1	216	2e-134	392	Survival motor neuron protein	Rhipicephalus appendiculatus (Brown ear tick)
athaller2380	UniRef100_L7M045	66.55	290	57	13	775	17	4	290	2e-102	328	Putative apoptotic chromatin condensation inducer in the nucleus	Rhipicephalus pulchellus
athaller2382	UniRef100_A0A131YUE4	96.49	285	10	0	2	856	268	552	0	570	SEL1 protein	Rhipicephalus appendiculatus (Brown ear tick)
athaller2388	UniRef100_A0A131Z547	91.19	261	22	1	850	71	8	268	5e-170	486	Transcription elongation factor, mitochondrial	Rhipicephalus appendiculatus (Brown ear tick)
athaller2389	UniRef100_L7MAQ9	96.83	284	9	0	854	3	65	348	0	574	Eukaryotic translation initiation factor 3 subunit E (eIF3e) (Eukaryotic translation initiation factor 3 subunit 6)	Rhipicephalus pulchellus
athaller2391	UniRef100_A0A131YXX3	83.77	191	31	0	575	3	874	1064	3e-82	279	Ankyrin	Rhipicephalus appendiculatus (Brown ear tick)
athaller2393	UniRef100_L7MJS9	98.41	126	2	0	1	378	302	427	2e-80	261	Putative cell cycle control protein (Fragment)	Rhipicephalus pulchellus
athaller2398	UniRef100_L7M684	94.72	284	14	1	2	850	16	299	1e-177	505	Uncharacterized protein	Rhipicephalus pulchellus
athaller2399	UniRef100_L7MHX7	68.89	90	28	0	3	272	366	455	3e-29	127	Putative sodium-dependent multivitamin transporter (Fragment)	Rhipicephalus pulchellus
athaller2400	UniRef100_A0A131Z3H3	93.07	231	16	0	3	695	5	235	3e-141	409	RNA-binding protein PNO1	Rhipicephalus appendiculatus (Brown ear tick)
athaller2401	UniRef100_A0A131XL42	89.13	92	10	0	2	277	731	822	8e-38	152	Uncharacterized protein	Hyalomma excavatum
athaller2403	UniRef100_A0A131YN99	96.7	91	3	0	2	274	139	229	1e-52	183	Calcyclin binding protein	Rhipicephalus appendiculatus (Brown ear tick)
athaller2404	UniRef100_A0A131YN50	96.77	248	3	1	787	59	4	251	1e-90	281	Tropomyosin 1	Rhipicephalus appendiculatus (Brown ear tick)
athaller2405	UniRef100_B7P5Q2	83.58	67	11	0	60	260	17	83	4e-26	111	Cuticle protein, putative	Ixodes scapularis (Black-legged tick) (Deer tick)
athaller2406	UniRef100_A0A131YM64	73.76	282	73	1	5	847	96	377	8e-145	426	L-asparaginase-like protein	Rhipicephalus appendiculatus (Brown ear tick)
athaller2407	UniRef100_L7LZI4	94.15	171	10	0	197	709	1	171	4e-104	313	Uncharacterized protein	Rhipicephalus pulchellus
athaller2408	UniRef100_A0A131ZAH5	99.06	212	2	0	2	637	748	959	2e-131	408	Ubiquitin carboxyl-terminal hydrolase 4/11/15 (Fragment)	Rhipicephalus appendiculatus (Brown ear tick)
athaller2409	UniRef100_A0A131XM04	99.25	265	2	0	3	797	7	271	5e-175	497	Putative 60s ribosomal protein l8 (Fragment)	Hyalomma excavatum
athaller2410	UniRef100_A0A131YQX8	34.47	206	131	1	223	840	67	268	5e-36	141	Transmembrane protease serine 9-like protein	Rhipicephalus appendiculatus (Brown ear tick)
athaller2411	UniRef100_L7M470	100	154	0	0	842	381	13	166	4e-102	307	Uncharacterized protein	Rhipicephalus pulchellus
athaller2412	UniRef100_L7M7R7	96.62	266	9	0	808	11	1	266	0	531	Putative atp synthase subunit b	Rhipicephalus pulchellus
athaller2417	UniRef100_A0A131YJ78	96.98	232	7	0	768	73	1	232	2e-167	476	20S proteasome subunit beta 6	Rhipicephalus appendiculatus (Brown ear tick)
athaller2418	UniRef100_A0A131Z183	91.3	46	4	0	728	591	286	331	6e-33	87.4	Phosphopantothenate-cysteine ligase	Rhipicephalus appendiculatus (Brown ear tick)
athaller2420	UniRef100_A0A131YDL0	96.47	170	6	0	1	510	1158	1327	4e-71	249	Laminin, gamma 1	Rhipicephalus appendiculatus (Brown ear tick)
athaller2422	UniRef100_A0A023FNA7	99.64	281	1	0	843	1	143	423	0	573	Putative armadillo/beta-catenin/plakoglobin (Fragment)	Amblyomma cajennense (Cayenne tick)
athaller2423	UniRef100_A0A131YSU8	86.38	257	33	1	815	45	1	255	1e-124	369	Uncharacterized protein	Rhipicephalus appendiculatus (Brown ear tick)
athaller2425	UniRef100_A0A131YH54	94.91	275	12	1	840	16	39	311	3e-173	494	Nuclear distribution protein NudE	Rhipicephalus appendiculatus (Brown ear tick)
athaller2427	UniRef100_A0A131XLM8	94.81	135	7	0	434	838	1	135	9e-88	271	Putative four-domain proteases inhibitor (Fragment)	Hyalomma excavatum
athaller2429	UniRef100_L7MFX8	98.61	72	1	0	783	568	843	914	4e-25	116	Putative o-linked n-acetylglucosamine transferase ogt (Fragment)	Rhipicephalus pulchellus
athaller2431	UniRef100_L7M7J2	98.21	279	5	0	1	837	292	570	0	575	Uncharacterized protein	Rhipicephalus pulchellus
athaller2433	UniRef100_L7M7A3	98.97	97	1	0	3	293	588	684	8e-58	207	NADPH--cytochrome P450 reductase (EC 1.6.2.4)	Rhipicephalus pulchellus
athaller2434	UniRef100_A0A131Z4K8	97.85	279	6	0	2	838	163	441	0	579	WD repeat and SOF domain-containing protein 1	Rhipicephalus appendiculatus (Brown ear tick)
athaller2435	UniRef100_A0A131Z0W1	76.37	237	56	0	752	42	21	257	1e-121	380	Chitinase	Rhipicephalus appendiculatus (Brown ear tick)
athaller2436	UniRef100_A0A131YYW3	85.87	184	26	0	797	246	353	536	9e-21	102	Mucin	Rhipicephalus appendiculatus (Brown ear tick)
athaller2437	UniRef100_A0A131Z3E2	95.6	250	11	0	33	782	97	346	8e-178	523	Eukaryotic translation initiation factor 3 subunit 10	Rhipicephalus appendiculatus (Brown ear tick)
athaller2438	UniRef100_L7MH50	97.07	273	8	0	11	829	34	306	0	558	Putative growth factor receptor-bound protein 14 (Fragment)	Rhipicephalus pulchellus
athaller2441	UniRef100_L7M892	91.56	225	18	1	2	673	115	339	2e-136	401	Uncharacterized protein	Rhipicephalus pulchellus
athaller2443	UniRef100_A0A023FYM4	56.67	120	50	2	143	499	22	140	3e-40	147	Putative conserved secreted protein	Amblyomma parvum
athaller2447	UniRef100_L7M9D6	46.67	60	32	0	64	243	137	196	2e-07	60.1	Putative secreted peptide	Rhipicephalus pulchellus
athaller2449	UniRef100_L7LQK2	99.19	123	1	0	49	417	14	136	1e-80	264	Putative cuticular protein	Rhipicephalus pulchellus
athaller2450	UniRef100_A0A131YAX2	96.4	278	10	0	2	835	611	888	0	557	5'-3' exoribonuclease 2	Rhipicephalus appendiculatus (Brown ear tick)
athaller2451	UniRef100_A0A023FYM0	62.96	135	49	1	17	421	4	137	5e-52	178	Uncharacterized protein	Amblyomma parvum
athaller2453	UniRef100_L7LWK0	95.19	208	10	0	102	725	25	232	7e-144	416	Uncharacterized protein	Rhipicephalus pulchellus
athaller2454	UniRef100_A0A0A7DS60	99.1	223	2	0	1	669	367	589	9e-159	467	Phosphoglucomutase (Fragment)	Rhipicephalus microplus (Cattle tick) (Boophilus microplus)
athaller2455	UniRef100_L7M2G8	84.89	278	41	1	2	832	377	654	9e-148	448	Putative mitochondrial glycerol-3-phosphate acyltransferase gpat	Rhipicephalus pulchellus
athaller2456	UniRef100_A0A131YF27	99.64	277	1	0	3	833	181	457	0	572	Vinculin	Rhipicephalus appendiculatus (Brown ear tick)
athaller2457	UniRef100_V5H372	54.78	272	111	8	11	814	112	375	2e-79	258	Putative pancreatic lipase-like enzyme	Ixodes ricinus (Common tick)
athaller2458	UniRef100_A0A131YE77	77.92	77	17	0	446	216	21	97	9e-39	127	Uncharacterized protein	Rhipicephalus appendiculatus (Brown ear tick)
athaller2459	UniRef100_A0A131YJ75	97.83	277	6	0	832	2	516	792	0	560	Lysosomal-trafficking regulator	Rhipicephalus appendiculatus (Brown ear tick)
athaller2460	UniRef100_L7MER5	71.43	119	31	2	432	779	1	119	4e-43	155	Uncharacterized protein (Fragment)	Rhipicephalus pulchellus
athaller2461	UniRef100_G3MQM9	66.67	216	72	0	62	709	1	216	4e-101	307	Uncharacterized protein	Amblyomma maculatum (Gulf Coast tick)
athaller2462	UniRef100_A0A131XUT2	77.31	238	54	0	119	832	199	436	4e-128	391	Putative allene oxide synthase-lipoxygenase protein (Fragment)	Ixodes ricinus (Common tick)
athaller2463	UniRef100_A0A131Z2D9	97.1	276	8	0	829	2	16	291	0	527	Glutaryl-CoA dehydrogenase	Rhipicephalus appendiculatus (Brown ear tick)
athaller2464	UniRef100_A0A023GGK4	82.22	225	40	0	92	766	1	225	8e-127	372	Putative o-methyltransferase	Amblyomma triste
athaller2467	UniRef100_A0A131YZQ0	95.6	182	8	0	830	285	5	186	1e-121	358	Glucosamine-phosphate N-acetyltransferase	Rhipicephalus appendiculatus (Brown ear tick)
athaller2468	UniRef100_A0A131YZE9	98.55	275	4	0	3	827	60	334	0	527	17beta-estradiol 17-dehydrogenase / very-long-chain 3-oxoacyl-CoA reductase	Rhipicephalus appendiculatus (Brown ear tick)
athaller2469	UniRef100_A0A131YD61	97.36	227	5	1	682	2	133	358	6e-144	430	WD repeat-containing protein 42A	Rhipicephalus appendiculatus (Brown ear tick)
athaller2470	UniRef100_A0A131YI29	98.92	93	1	0	542	820	418	510	7e-134	192	Protein kinase	Rhipicephalus appendiculatus (Brown ear tick)
athaller2471	UniRef100_L7M1F1	97.32	149	4	0	2	448	18	166	4e-93	285	Putative iron binding protein involved in fe-s cluster formation	Rhipicephalus pulchellus
athaller2472	UniRef100_A0A087UDW3	33.46	266	159	7	2	796	270	518	2e-15	85.9	LisH domain-containing protein ARMC9 (Fragment)	Stegodyphus mimosarum
athaller2474	UniRef100_A0A131Z305	98.92	186	2	0	14	571	350	535	1e-105	329	Lung seven transmembrane receptor	Rhipicephalus appendiculatus (Brown ear tick)
athaller2475	UniRef100_B7QEW2	76.34	93	21	1	1	279	179	270	2e-30	125	Elongation of very long chain fatty acids protein (EC 2.3.1.199) (Very-long-chain 3-oxoacyl-CoA synthase)	Ixodes scapularis (Black-legged tick) (Deer tick)
athaller2477	UniRef100_A0A131XYN9	96.39	194	3	1	822	253	89	282	2e-133	349	Putative rac1 gtpase effector fhos	Ixodes ricinus (Common tick)
athaller2478	UniRef100_L7LW36	99.02	204	2	0	2	613	3	206	1e-117	348	Putative vesicle coat protein clathrin light chain	Rhipicephalus pulchellus
athaller2479	UniRef100_A0A131Z7J1	99.27	275	2	0	3	827	63	337	0	562	Inositol-hexakisphosphate/diphosphoinositol-pentakisphosphate 1-kinase (Fragment)	Rhipicephalus appendiculatus (Brown ear tick)
athaller2481	UniRef100_L7M054	99.27	273	2	0	3	821	244	516	0	568	Putative metabolic process	Rhipicephalus pulchellus
athaller2482	UniRef100_A0A131Z790	98.4	250	4	0	768	19	21	270	1e-154	445	40S ribosomal protein S3a	Rhipicephalus appendiculatus (Brown ear tick)
athaller2483	UniRef100_A0A131YCN1	98.21	56	1	0	111	278	34	89	7e-29	116	Uncharacterized protein	Rhipicephalus appendiculatus (Brown ear tick)
athaller2484	UniRef100_L7LW45	95.71	163	7	0	795	307	49	211	2e-107	322	Uncharacterized protein	Rhipicephalus pulchellus
athaller2486	UniRef100_L7M8U4	99.16	239	2	0	2	718	18	256	8e-159	458	Putative sh3 domain protein sh3glb	Rhipicephalus pulchellus
athaller2487	UniRef100_A0A131Z328	89.38	273	29	0	2	820	116	388	7e-163	471	Perilipin-2	Rhipicephalus appendiculatus (Brown ear tick)
athaller2489	UniRef100_A0A131YV09	100	274	0	0	823	2	11	284	0	566	Translation initiation factor 2 subunit 3	Rhipicephalus appendiculatus (Brown ear tick)
athaller2490	UniRef100_L7M846	97.11	173	5	0	654	136	286	458	5e-117	356	RuvB-like helicase (EC 3.6.4.12)	Rhipicephalus pulchellus
athaller2491	UniRef100_A0A131Z0W3	76.81	263	49	2	821	51	390	646	1e-122	377	FAST kinase domain-containing protein 2	Rhipicephalus appendiculatus (Brown ear tick)
athaller2494	UniRef100_A0A131YGA8	73.91	92	23	1	489	761	1	92	6e-33	127	Uncharacterized protein	Rhipicephalus appendiculatus (Brown ear tick)
athaller2495	UniRef100_A0A023GKM4	83.87	31	5	0	1	93	232	262	6e-07	59.7	Putative 17beta-hydroxysteroid dehydrogenase type 2 (Fragment)	Amblyomma triste
athaller2496	UniRef100_A0A131YYT5	92.65	272	20	0	2	817	304	575	4e-175	527	Uncharacterized protein	Rhipicephalus appendiculatus (Brown ear tick)
athaller2497	UniRef100_A0A131YRT1	98.07	207	4	0	192	812	1	207	9e-101	306	Transcription initiation factor TFIID subunit 12	Rhipicephalus appendiculatus (Brown ear tick)
athaller2499	UniRef100_A0A023GNT0	97.07	273	8	0	3	821	18	290	9e-174	504	Putative membrane-associated apoptosis protein (Fragment)	Amblyomma triste
athaller2500	UniRef100_A0A131YYY9	91.46	246	20	1	84	821	134	378	2e-166	485	Monoamine oxidase	Rhipicephalus appendiculatus (Brown ear tick)
athaller2501	UniRef100_U3PXI4	99.29	140	1	0	597	178	1	140	2e-77	243	Cystatin	Rhipicephalus microplus (Cattle tick) (Boophilus microplus)
athaller2502	UniRef100_L7M6Y6	100	168	0	0	299	802	2645	2812	5e-153	360	Putative ubiquitin-protein ligase	Rhipicephalus pulchellus
athaller2503	UniRef100_L7MHF9	66.67	48	16	0	677	820	104	151	6e-12	72.4	Uncharacterized protein (Fragment)	Rhipicephalus pulchellus
athaller2504	UniRef100_A0A131YQK6	95.92	245	10	0	2	736	160	404	6e-156	495	Titin	Rhipicephalus appendiculatus (Brown ear tick)
athaller2506	UniRef100_A0A131Z968	98.12	160	3	0	335	814	169	328	3e-109	333	Erythrocyte membrane protein 1 (Fragment)	Rhipicephalus appendiculatus (Brown ear tick)
athaller2507	UniRef100_A0A131Z340	93.45	229	15	0	41	727	95	323	3e-104	325	Solute carrier family 37 glycerol 3 phosphate transporter member 2	Rhipicephalus appendiculatus (Brown ear tick)
athaller2509	UniRef100_A0A131YH18	94.21	190	11	0	705	136	1	190	9e-120	353	Uncharacterized protein	Rhipicephalus appendiculatus (Brown ear tick)
athaller2511	UniRef100_A0A131YPY1	96.38	221	8	0	706	44	121	341	6e-149	433	Tribbles log 2	Rhipicephalus appendiculatus (Brown ear tick)
athaller2512	UniRef100_A0A023FX68	97.56	164	4	0	815	324	173	336	4e-54	191	Putative transducin-like enhancer of split protein (Fragment)	Amblyomma parvum
athaller2514	UniRef100_A0A131YYR3	95	200	10	0	34	633	187	386	1e-134	398	Cystinosin	Rhipicephalus appendiculatus (Brown ear tick)
athaller2515	UniRef100_L7MGC1	87.73	163	19	1	332	817	1	163	2e-88	276	Putative kinase anchor protein (Fragment)	Rhipicephalus pulchellus
athaller2517	UniRef100_A0A131YV85	98.44	128	2	0	802	419	500	627	5e-69	236	Sodium/hydrogen exchanger	Rhipicephalus appendiculatus (Brown ear tick)
athaller2518	UniRef100_A0A131YLI7	73.53	272	70	2	813	1	633	903	1e-101	329	alpha-1,2-Mannosidase (EC 3.2.1.-)	Rhipicephalus appendiculatus (Brown ear tick)
athaller2519	UniRef100_A0A131YBG7	95.56	270	12	0	3	812	239	508	1e-130	394	Rho associated coiled coil	Rhipicephalus appendiculatus (Brown ear tick)
athaller2522	UniRef100_A0A131Z763	97.41	270	5	1	806	3	188	457	7e-135	407	Amyloid beta (A4) protein	Rhipicephalus appendiculatus (Brown ear tick)
athaller2527	UniRef100_B7PWE5	48.12	133	69	0	1	399	365	497	5e-50	144	Carboxylic ester hydrolase (EC 3.1.1.-)	Ixodes scapularis (Black-legged tick) (Deer tick)
athaller2529	UniRef100_L7LZM7	96.1	154	6	0	1	462	126	279	1e-103	317	Uncharacterized protein	Rhipicephalus pulchellus
athaller2531	UniRef100_A0A131Z564	92.92	240	17	0	720	1	1	240	3e-133	389	Tetratricopeptide repeat protein 1	Rhipicephalus appendiculatus (Brown ear tick)
athaller2532	UniRef100_V5HIK9	84.53	181	27	1	84	623	39	219	2e-100	305	Putative ras-related protein rab-11a	Ixodes ricinus (Common tick)
athaller2534	UniRef100_A0A034WXP0	97.88	189	4	0	26	592	1	189	2e-133	387	Lipocalin 21	Rhipicephalus microplus (Cattle tick) (Boophilus microplus)
athaller2535	UniRef100_A0A023FZ50	91.95	149	12	0	1	447	196	344	3e-85	270	Uncharacterized protein	Amblyomma parvum
athaller2537	UniRef100_G3MSN1	88.55	166	19	0	69	566	134	299	3e-97	306	Uncharacterized protein	Amblyomma maculatum (Gulf Coast tick)
athaller2538	UniRef100_A0A131Z3V7	100	260	0	0	809	30	3	262	0	530	40S ribosomal protein S4	Rhipicephalus appendiculatus (Brown ear tick)
athaller2539	UniRef100_A0A131YRB2	97.56	205	5	0	662	48	91	295	8e-141	411	Translation initiation factor 2 subunit 1	Rhipicephalus appendiculatus (Brown ear tick)
athaller2540	UniRef100_V5IH73	62.16	259	98	0	3	779	81	339	4e-115	347	Putative pancreatic lipase-like enzyme (Fragment)	Ixodes ricinus (Common tick)
athaller2543	UniRef100_A0A131XFH1	98.47	196	3	0	2	589	26	221	2e-141	411	Eukaryotic translation initiation factor 3 subunit F (eIF3f) (Eukaryotic translation initiation factor 3 subunit 5)	Hyalomma excavatum
athaller2544	UniRef100_L7LYD3	97.84	232	5	0	1	696	308	539	1e-157	468	cGMP-dependent protein kinase (EC 2.7.11.12)	Rhipicephalus pulchellus
athaller2545	UniRef100_G3MIB1	98.63	73	1	0	717	499	49	121	4e-43	159	Uncharacterized protein (Fragment)	Amblyomma maculatum (Gulf Coast tick)
athaller2547	UniRef100_A0A131YVE4	100	227	0	0	123	803	168	394	5e-148	436	Seryl-tRNA synthetase	Rhipicephalus appendiculatus (Brown ear tick)
athaller2548	UniRef100_A0A023GKW2	61.39	158	61	0	674	201	348	505	2e-64	221	Putative cytochrome p450 cyp2 subfamily protein	Amblyomma triste
athaller2549	UniRef100_A0A131ZAR6	57.89	171	58	3	596	105	7	170	7e-43	158	Uncharacterized protein (Fragment)	Rhipicephalus appendiculatus (Brown ear tick)
athaller2554	UniRef100_A0A131YUU0	100	266	0	0	800	3	471	736	3e-160	503	Spectrin alpha	Rhipicephalus appendiculatus (Brown ear tick)
athaller2556	UniRef100_A0A131YD55	62.73	161	56	2	326	796	1	161	8e-55	188	Serum response factor	Rhipicephalus appendiculatus (Brown ear tick)
athaller2558	UniRef100_Q8T4N4	89.73	224	22	1	128	799	1	223	2e-136	399	Midgut serine proteinase-1	Rhipicephalus appendiculatus (Brown ear tick)
athaller2559	UniRef100_L7MC96	66.67	69	22	1	597	394	15	83	2e-16	83.2	Putative secreted peptide	Rhipicephalus pulchellus
athaller2564	UniRef100_A0A131Z3N8	97.37	266	7	0	799	2	262	527	6e-161	473	Gamma-glutamyltranspeptidase / glutathione hydrolase / leukotriene-C4 hydrolase	Rhipicephalus appendiculatus (Brown ear tick)
athaller2568	UniRef100_A0A131YTM0	100	192	0	0	41	616	1	192	2e-123	362	Small subunit ribosomal protein S9e	Rhipicephalus appendiculatus (Brown ear tick)
athaller2570	UniRef100_A0A131YJA0	99.16	238	2	0	800	87	626	863	6e-137	419	Uncharacterized protein	Rhipicephalus appendiculatus (Brown ear tick)
athaller2571	UniRef100_L7LSB2	86.67	45	6	0	492	358	36	80	3e-22	76.6	Uncharacterized protein	Rhipicephalus pulchellus
athaller2572	UniRef100_A0A131YMG3	84.21	114	18	0	535	194	86	199	1e-61	140	Interferon alpha inducible protein	Rhipicephalus appendiculatus (Brown ear tick)
athaller2574	UniRef100_A0A131YRB9	97.02	235	7	0	705	1	1	235	7e-160	457	Proteasome subunit alpha type (EC 3.4.25.1)	Rhipicephalus appendiculatus (Brown ear tick)
athaller2575	UniRef100_A0A131YTM4	90.48	252	23	1	3	758	49	299	2e-149	432	Coatomer protein complex, subunit epsilon	Rhipicephalus appendiculatus (Brown ear tick)
athaller2577	UniRef100_A0A131YNI9	99.24	262	2	0	788	3	176	437	0	537	Amidophosphoribosyltransferase (ATase) (EC 2.4.2.14) (Glutamine phosphoribosylpyrophosphate amidotransferase)	Rhipicephalus appendiculatus (Brown ear tick)
athaller2578	UniRef100_A0A023FVH4	95.35	129	6	0	795	409	200	328	2e-81	260	Putative vacuolar h+-atpase v1 sector subunit b (Fragment)	Amblyomma parvum
athaller2580	UniRef100_A0A131Z6J6	99.23	259	2	0	17	793	6	264	0	527	Succinyl-CoA synthetase alpha subunit	Rhipicephalus appendiculatus (Brown ear tick)
athaller2581	UniRef100_L7M134	100	30	0	0	2	91	490	519	2e-08	64.7	Uncharacterized protein	Rhipicephalus pulchellus
athaller2583	UniRef100_L7LYI1	93.57	140	9	0	420	1	746	885	1e-81	279	Putative mediator complex subunit 14	Rhipicephalus pulchellus
athaller2584	UniRef100_A0A131YXL8	90.99	222	0	1	1	606	230	451	9e-125	382	Fragile X mental retardation protein	Rhipicephalus appendiculatus (Brown ear tick)
athaller2585	UniRef100_L7MB71	85.78	218	30	1	2	655	152	368	3e-108	352	Uncharacterized protein	Rhipicephalus pulchellus
athaller2587	UniRef100_A0A131Z3I3	90.12	81	8	0	411	169	108	188	3e-18	90.9	Glycine rich superfamily member	Rhipicephalus appendiculatus (Brown ear tick)
athaller2589	UniRef100_V9VJF4	94.2	69	4	0	209	3	1	69	4e-33	135	Serine protease inhibitor 9 RmS9	Rhipicephalus microplus (Cattle tick) (Boophilus microplus)
athaller2590	UniRef100_A0A0B4PM16	100	118	0	0	789	436	966	1083	1e-71	248	Toll-like receptor (Fragment)	Rhipicephalus microplus (Cattle tick) (Boophilus microplus)
athaller2591	UniRef100_G3MG19	64.89	262	92	0	2	787	3	264	2e-113	340	Uncharacterized protein (Fragment)	Amblyomma maculatum (Gulf Coast tick)
athaller2592	UniRef100_A0A131Z548	100	250	0	0	1	750	2	251	6e-169	480	Large subunit ribosomal protein L7e	Rhipicephalus appendiculatus (Brown ear tick)
athaller2596	UniRef100_A0A034WWG5	97.39	153	4	0	773	315	1	153	4e-104	311	Secreted protein 25	Rhipicephalus microplus (Cattle tick) (Boophilus microplus)
athaller2598	UniRef100_A0A131YJK9	95.78	237	10	0	789	79	331	567	6e-160	469	Wee1-like protein kinase (EC 2.7.10.2)	Rhipicephalus appendiculatus (Brown ear tick)
athaller2599	UniRef100_L7MMY3	92.42	264	18	2	789	1	15	277	4e-149	451	Putative tick thioester protein (Fragment)	Rhipicephalus pulchellus
athaller2600	UniRef100_UPI00038EEB7B	93.75	96	6	0	63	350	2	97	2e-58	193	No Description	NA
athaller2603	UniRef100_A0A131YXR4	100	117	0	0	788	438	1071	1187	8e-66	233	Pyruvate carboxylase (EC 6.4.1.1)	Rhipicephalus appendiculatus (Brown ear tick)
athaller2605	UniRef100_A0A131Z1K3	92.89	225	7	2	79	726	24	248	1e-82	261	Uncharacterized protein	Rhipicephalus appendiculatus (Brown ear tick)
athaller2606	UniRef100_L7MHJ4	63.24	204	72	2	609	1	23	224	5e-86	275	Uncharacterized protein (Fragment)	Rhipicephalus pulchellus
athaller2608	UniRef100_A0A131YYL7	93.06	72	5	0	2	217	769	840	5e-20	100	GRAM domain-containing protein 1B	Rhipicephalus appendiculatus (Brown ear tick)
athaller2609	UniRef100_L7MJC4	96.25	240	9	0	721	2	116	355	7e-81	267	Putative paxillin (Fragment)	Rhipicephalus pulchellus
athaller2610	UniRef100_L7MC96	56.72	67	29	0	571	771	16	82	6e-12	70.9	Putative secreted peptide	Rhipicephalus pulchellus
athaller2611	UniRef100_L7MAN9	91.86	258	21	0	12	785	98	355	2e-163	474	Uncharacterized protein	Rhipicephalus pulchellus
athaller2613	UniRef100_L7M5D4	97.26	219	6	0	671	15	184	402	3e-155	451	Putative map kinase activated protein-kinase-2	Rhipicephalus pulchellus
athaller2614	UniRef100_A0A131YTE0	98.67	226	3	0	18	695	1	226	2e-160	457	Small subunit ribosomal protein S3e	Rhipicephalus appendiculatus (Brown ear tick)
athaller2616	UniRef100_A0A131XTW8	69.11	191	57	2	780	208	2142	2330	2e-80	230	Putative muscle m-line assembly protein unc-89 (Fragment)	Ixodes ricinus (Common tick)
athaller2618	UniRef100_L7MJN6	97.05	237	5	1	70	774	1	237	2e-140	411	Putative rna-binding nuclear protein mak16 (Fragment)	Rhipicephalus pulchellus
athaller2619	UniRef100_A0A131YKW8	98.25	228	4	0	99	782	423	650	3e-150	476	Uncharacterized protein	Rhipicephalus appendiculatus (Brown ear tick)
athaller2620	UniRef100_L7M227	98.85	260	3	0	3	782	231	490	1e-175	508	T-complex protein 1 subunit gamma	Rhipicephalus pulchellus
athaller2621	UniRef100_A0A131YK87	89.41	85	9	0	781	527	974	1058	9e-39	155	AP-3 complex subunit beta	Rhipicephalus appendiculatus (Brown ear tick)
athaller2622	UniRef100_A0A131Z514	92.24	245	19	0	777	43	157	401	2e-158	459	Ves G 1 allergen	Rhipicephalus appendiculatus (Brown ear tick)
athaller2624	UniRef100_A0A131YLG3	94.09	220	13	0	781	122	359	578	3e-141	421	Scavenger receptor class B, member 1	Rhipicephalus appendiculatus (Brown ear tick)
athaller2625	UniRef100_A0A0C9SCR1	86.75	83	11	0	93	341	1	83	1e-30	120	Putative vacuolar h+ atpase	Amblyomma americanum (Lone star tick)
athaller2626	UniRef100_L7LV70	66.28	86	24	2	773	525	66	149	4e-21	97.4	Uncharacterized protein	Rhipicephalus pulchellus
athaller2628	UniRef100_L7ME10	44	200	98	3	1	558	782	981	1e-47	142	Putative tick transposon (Fragment)	Rhipicephalus pulchellus
athaller2629	UniRef100_L7LTM9	88.44	199	21	1	727	137	604	802	6e-84	279	Putative pre-mrna cleavage complex 2 protein pcf11	Rhipicephalus pulchellus
athaller2631	UniRef100_A0A131YLK2	92.31	260	20	0	780	1	3010	3269	2e-162	513	Microtubule associated complex	Rhipicephalus appendiculatus (Brown ear tick)
athaller2633	UniRef100_A0A131YNN3	92.83	223	16	0	671	3	1	223	3e-138	402	15-hydroxyprostaglandin dehydrogenase (NAD)	Rhipicephalus appendiculatus (Brown ear tick)
athaller2634	UniRef100_L7M827	97.75	222	5	0	1	666	215	436	5e-156	455	Putative h/aca ribonucleoprotein complex subunit 4	Rhipicephalus pulchellus
athaller2635	UniRef100_A0A131YUM3	95.37	259	12	0	2	778	710	968	2e-171	512	Insulysin	Rhipicephalus appendiculatus (Brown ear tick)
athaller2637	UniRef100_L7M4S5	99.2	251	2	0	753	1	1	251	0	518	Proteasome subunit alpha type (EC 3.4.25.1)	Rhipicephalus pulchellus
athaller2638	UniRef100_C9X4G3	58.18	55	23	0	323	159	1	55	4e-07	56.2	Putative uncharacterized protein (Fragment)	Tityus discrepans (Venezuelan scorpion)
athaller2639	UniRef100_L7M3N7	99.22	255	2	0	3	767	417	671	7e-132	400	Putative endosomal membrane emp70	Rhipicephalus pulchellus
athaller2640	UniRef100_A0A131YWQ2	100	144	0	0	778	347	496	639	2e-95	305	Kinase suppressor of Ras 2	Rhipicephalus appendiculatus (Brown ear tick)
athaller2641	UniRef100_A0A023FP85	99.23	259	2	0	3	779	91	349	1e-170	525	Putative ca2+-binding actin-bundling protein (Fragment)	Amblyomma cajennense (Cayenne tick)
athaller2644	UniRef100_A0A131YGN5	92.79	222	11	1	718	53	1	217	2e-143	414	Small subunit ribosomal protein S11	Rhipicephalus appendiculatus (Brown ear tick)
athaller2645	UniRef100_A0A131XQP0	41.18	238	138	1	713	6	525	762	2e-49	184	Putative mudr-1 hm (Fragment)	Ixodes ricinus (Common tick)
athaller2646	UniRef100_A0A023GDP2	44.78	230	122	2	693	13	1	228	1e-62	208	Putative secreted protein	Amblyomma triste
athaller2649	UniRef100_A0A131YVQ2	99.22	258	2	0	775	2	194	451	2e-143	431	Sodium/glucose cotransporter 4	Rhipicephalus appendiculatus (Brown ear tick)
athaller2651	UniRef100_B7PEQ4	39.81	216	128	2	132	776	105	319	6e-45	167	Cytochrome P450, putative (EC 1.14.14.1) (Fragment)	Ixodes scapularis (Black-legged tick) (Deer tick)
athaller2653	UniRef100_A0A131YEC6	68.67	83	25	1	511	263	1	82	3e-32	124	Uncharacterized protein	Rhipicephalus appendiculatus (Brown ear tick)
athaller2655	UniRef100_A0A131YJS5	87.06	255	30	1	14	769	1	255	2e-158	456	Delta(3,5)-Delta(2,4)-dienoyl-CoA isomerase	Rhipicephalus appendiculatus (Brown ear tick)
athaller2656	UniRef100_L7MJ25	72.45	98	27	0	479	772	40	137	8e-39	146	Putative integral to membrane (Fragment)	Rhipicephalus pulchellus
athaller2657	UniRef100_A0A131Z1I2	97.87	188	4	0	1	564	435	622	3e-99	315	Mucolipin	Rhipicephalus appendiculatus (Brown ear tick)
athaller2658	UniRef100_A0A131YH59	100	174	0	0	727	206	1	174	2e-103	311	High mobility group protein B1	Rhipicephalus appendiculatus (Brown ear tick)
athaller2659	UniRef100_A0A131YEQ8	96.07	178	7	0	768	235	56	233	3e-104	320	Microspherule protein 1	Rhipicephalus appendiculatus (Brown ear tick)
athaller2661	UniRef100_A0A131YMH3	86.29	175	23	1	1	522	558	732	7e-87	285	Sulfate transporter	Rhipicephalus appendiculatus (Brown ear tick)
athaller2663	UniRef100_A0A131YTJ4	100	168	0	0	538	35	1	168	7e-119	349	Ubiquitin-conjugating enzyme E2 G2	Rhipicephalus appendiculatus (Brown ear tick)
athaller2665	UniRef100_A0A131Z5D3	99.5	201	1	0	762	160	1	201	9e-145	416	Ras-related protein Rab-18	Rhipicephalus appendiculatus (Brown ear tick)
athaller2666	UniRef100_A0A131YTW2	100	181	0	0	206	748	1	181	8e-118	347	Ras-related protein Rap-2C	Rhipicephalus appendiculatus (Brown ear tick)
athaller2667	UniRef100_L7M7W1	97.99	199	4	0	770	174	56	254	2e-108	320	Putative medium subunit of clathrin adaptor complex	Rhipicephalus pulchellus
athaller2668	UniRef100_A0A131XIY7	81.1	164	31	0	766	275	252	415	3e-100	256	Putative tick transposon (Fragment)	Hyalomma excavatum
athaller2669	UniRef100_A0A131Z713	87	223	28	1	69	734	69	291	1e-137	403	RING finger protein 121	Rhipicephalus appendiculatus (Brown ear tick)
athaller2670	UniRef100_L7MIS5	97.28	257	7	0	1	771	571	827	3e-147	453	Putative tata element modulatory factor (Fragment)	Rhipicephalus pulchellus
athaller2671	UniRef100_A0A131YHF8	98.82	85	1	0	1	255	692	776	5e-46	174	Chloride channel protein	Rhipicephalus appendiculatus (Brown ear tick)
athaller2673	UniRef100_A0A131ZC49	70.69	116	22	4	449	123	8	118	3e-12	74.3	Uncharacterized protein (Fragment)	Rhipicephalus appendiculatus (Brown ear tick)
athaller2676	UniRef100_A0A131ZA41	80.17	232	45	1	696	4	20	251	3e-121	360	RNA polymerase II nuclear localization protein-SLC7A6OS (Fragment)	Rhipicephalus appendiculatus (Brown ear tick)
athaller2677	UniRef100_A0A131Z5W2	95.7	256	11	0	768	1	36	291	2e-176	504	NADH dehydrogenase (Ubiquinone) 1 alpha subcomplex subunit 9	Rhipicephalus appendiculatus (Brown ear tick)
athaller2678	UniRef100_B7PJM8	53.97	252	116	0	11	766	51	302	4e-100	306	Phosphatidylinositol transfer protein SEC14, putative (EC 3.4.21.68)	Ixodes scapularis (Black-legged tick) (Deer tick)
athaller2681	UniRef100_A0A131YRC5	98.82	255	3	0	2	766	133	387	4e-171	491	Nucleolysin TIA-1/TIAR	Rhipicephalus appendiculatus (Brown ear tick)
athaller2682	UniRef100_A0A131Z310	94.87	78	4	0	2	235	142	219	3e-42	155	Glutathione S-transferase	Rhipicephalus appendiculatus (Brown ear tick)
athaller2683	UniRef100_A0A131YQ85	99.39	165	1	0	579	85	1	165	3e-98	296	Uncharacterized protein	Rhipicephalus appendiculatus (Brown ear tick)
athaller2684	UniRef100_L7MC99	99.54	216	1	0	649	2	116	331	1e-136	413	Putative atp-dependent rna helicase (Fragment)	Rhipicephalus pulchellus
athaller2685	UniRef100_L7M184	97.88	236	4	1	3	707	86	321	6e-133	391	Putative polyc-binding hnrnp-k protein hrb57a/hnrnp	Rhipicephalus pulchellus
athaller2686	UniRef100_V5HWL9	60	110	44	0	304	633	18	127	5e-37	139	Putative reeler domain protein (Fragment)	Ixodes ricinus (Common tick)
athaller2689	UniRef100_L7LUU6	81.95	205	29	2	762	151	1367	1564	7e-104	341	Uncharacterized protein	Rhipicephalus pulchellus
athaller2690	UniRef100_A0A131Z8D8	96.13	155	6	0	159	623	75	229	2e-89	276	Uncharacterized protein (Fragment)	Rhipicephalus appendiculatus (Brown ear tick)
athaller2693	UniRef100_A0A023GN48	86.72	241	22	1	695	3	8	248	2e-142	419	Putative u5 snrnp-like rna helicase subunit (Fragment)	Amblyomma triste
athaller2694	UniRef100_A0A131YEV1	64.29	84	29	1	330	581	1	83	1e-22	99.4	Uncharacterized protein	Rhipicephalus appendiculatus (Brown ear tick)
athaller2695	UniRef100_A0A131Z0X5	96.97	132	4	0	688	293	35	166	2e-41	152	Glycine rich superfamily member	Rhipicephalus appendiculatus (Brown ear tick)
athaller2696	UniRef100_A0A131Z6P2	96.04	227	9	0	710	30	1	227	1e-119	353	Pre-mRNA-splicing factor SYF2	Rhipicephalus appendiculatus (Brown ear tick)
athaller2697	UniRef100_A0A131Z3E2	96.7	91	3	0	493	765	690	780	3e-24	112	Eukaryotic translation initiation factor 3 subunit 10	Rhipicephalus appendiculatus (Brown ear tick)
athaller2698	UniRef100_A0A023G5P5	80.87	115	22	0	762	418	238	352	8e-48	173	Putative monocarboxylate transporter ixodes scapularis monocarboxylate transporter (Fragment)	Amblyomma triste
athaller2700	UniRef100_A0A023FUS5	100	149	0	0	762	316	67	215	5e-92	282	Putative gtpase rab14 small g protein superfamily	Amblyomma parvum
athaller2702	UniRef100_A0A131YWW0	100	206	0	0	111	728	1	206	2e-150	431	Ras-related protein Rab-1A	Rhipicephalus appendiculatus (Brown ear tick)
athaller2704	UniRef100_K7N8D7	87.5	64	8	0	691	500	57	120	6e-27	112	Cuticular protein (Fragment)	Haemaphysalis longicornis (Bush tick)
athaller2707	UniRef100_A0A131YAZ2	45	100	54	1	39	338	15	113	2e-10	66.6	Uncharacterized protein	Rhipicephalus appendiculatus (Brown ear tick)
athaller2708	UniRef100_L7LVT2	99.24	132	1	0	3	398	1142	1273	9e-70	244	Putative nuclear helicase mop-3/sno dead-box superfamily	Rhipicephalus pulchellus
athaller2709	UniRef100_A0A131YJ93	61.85	249	91	3	757	20	276	523	1e-101	318	Coagulation factor	Rhipicephalus appendiculatus (Brown ear tick)
athaller2710	UniRef100_A0A131YAD6	90.32	31	3	0	273	365	1	31	1e-07	58.5	Uncharacterized protein	Rhipicephalus appendiculatus (Brown ear tick)
athaller2711	UniRef100_A0A131YJB3	98.4	188	3	0	647	84	1	188	6e-130	385	Cat eye syndrome critical region protein 5	Rhipicephalus appendiculatus (Brown ear tick)
athaller2712	UniRef100_A0A131ZBS8	78.57	84	16	1	411	166	127	210	7e-36	91.7	Uncharacterized protein (Fragment)	Rhipicephalus appendiculatus (Brown ear tick)
athaller2715	UniRef100_L7MHL2	83.33	234	36	2	57	755	1	232	1e-110	349	Putative membrane glycoprotein lig-1 (Fragment)	Rhipicephalus pulchellus
athaller2716	UniRef100_L7M9W0	100	47	0	0	2	142	616	662	6e-19	96.7	Putative long-chain acyl-coa transporter abc superfamily involved in peroxisome organization	Rhipicephalus pulchellus
athaller2718	UniRef100_A0A131YYR4	100	195	0	0	755	171	418	612	1e-123	377	Heat shock 70kDa protein 1/8	Rhipicephalus appendiculatus (Brown ear tick)
athaller2720	UniRef100_A0A131YK67	96.08	204	8	0	754	143	53	256	2e-130	381	Protein ERP2	Rhipicephalus appendiculatus (Brown ear tick)
athaller2722	UniRef100_L7MJP1	96	250	10	0	750	1	197	446	2e-171	497	Putative low-density lipoprotein receptor-related protein 5 (Fragment)	Rhipicephalus pulchellus
athaller2724	UniRef100_A0A023FIN6	99.5	200	1	0	3	602	182	381	8e-129	382	Uncharacterized protein (Fragment)	Amblyomma cajennense (Cayenne tick)
athaller2725	UniRef100_A0A131YBG2	41.48	135	77	2	663	262	1	134	3e-26	110	Uncharacterized protein	Rhipicephalus appendiculatus (Brown ear tick)
athaller2727	UniRef100_A0A131Z2L1	96.77	248	8	0	9	752	276	523	5e-154	467	Myosin I	Rhipicephalus appendiculatus (Brown ear tick)
athaller2728	UniRef100_G3MTJ2	99.15	118	1	0	1	354	31	148	1e-76	241	Uncharacterized protein	Amblyomma maculatum (Gulf Coast tick)
athaller2729	UniRef100_A0A131YFG0	82.44	131	23	0	355	747	54	184	5e-71	215	Transcription factor A, mitochondrial	Rhipicephalus appendiculatus (Brown ear tick)
athaller2731	UniRef100_B7PEQ4	49.78	227	114	0	723	43	144	370	5e-76	247	Cytochrome P450, putative (EC 1.14.14.1) (Fragment)	Ixodes scapularis (Black-legged tick) (Deer tick)
athaller2732	UniRef100_B7P0T5	62.11	227	55	4	2	682	104	299	3e-60	205	Putative uncharacterized protein	Ixodes scapularis (Black-legged tick) (Deer tick)
athaller2733	UniRef100_UPI00071D256F	55.1	98	44	0	712	419	58	155	1e-28	118	No Description	NA
athaller2736	UniRef100_V9MM78	86.63	187	25	0	153	713	90	276	3e-90	281	NADH-ubiquinone oxidoreductase chain 1 (EC 1.6.5.3)	Rhipicephalus australis
athaller2739	UniRef100_L7M022	99.48	192	1	0	93	668	1	192	4e-136	394	Uncharacterized protein	Rhipicephalus pulchellus
athaller2743	UniRef100_A0A0E9Y250	36.67	210	128	3	104	724	6	213	8e-37	140	Serine protease inhibitor (Fragment)	Amblyomma americanum (Lone star tick)
athaller2748	UniRef100_L7M7P3	98.46	195	3	0	3	587	28	222	2e-141	408	Putative cell cycle-associated protein	Rhipicephalus pulchellus
athaller2749	UniRef100_L7LWF2	98.67	225	3	0	37	711	262	486	4e-161	468	Putative nadh:ubiquinone oxidoreductase ndufs2/49 kDa subunit	Rhipicephalus pulchellus
athaller2750	UniRef100_UPI00077FD0DE	68.58	226	69	1	1	678	2118	2341	3e-98	328	No Description	NA
athaller2751	UniRef100_L7MA44	92.86	154	11	0	698	237	1	154	2e-79	248	Putative 24 kDa family member	Rhipicephalus pulchellus
athaller2753	UniRef100_A0A131Z7D2	85.42	144	21	0	86	517	2	145	2e-84	260	Cystatin	Rhipicephalus appendiculatus (Brown ear tick)
athaller2755	UniRef100_L7MHE6	96.77	93	3	0	1	279	485	577	1e-49	183	Putative serine/threonine protein phosphatase 2a regulatory subunit (Fragment)	Rhipicephalus pulchellus
athaller2756	UniRef100_L7M5U7	97.52	121	3	0	128	490	54	174	5e-77	243	Uncharacterized protein	Rhipicephalus pulchellus
athaller2757	UniRef100_A0A131Z1T9	96.49	171	6	0	22	534	319	489	1e-80	262	Cuticular protein	Rhipicephalus appendiculatus (Brown ear tick)
athaller2759	UniRef100_A0A131YT48	83.71	178	29	0	691	158	30	207	7e-95	289	Uncharacterized protein	Rhipicephalus appendiculatus (Brown ear tick)
athaller2760	UniRef100_L7M2I8	100	173	0	0	2	520	322	494	2e-120	365	Putative focal adhesion protein pinch-1	Rhipicephalus pulchellus
athaller2761	UniRef100_A0A131YHK0	90.65	107	10	0	6	326	6	112	1e-62	208	Uncharacterized protein	Rhipicephalus appendiculatus (Brown ear tick)
athaller2762	UniRef100_UPI0005959044	33.8	216	141	2	689	45	190	404	1e-31	131	No Description	NA
athaller2763	UniRef100_A0A131YJN6	99.02	205	2	0	1	615	2	206	8e-148	424	Emp24/gp25L/p24 family of membrane trafficking protein	Rhipicephalus appendiculatus (Brown ear tick)
athaller2764	UniRef100_L7LU37	51.56	225	69	3	688	134	82	306	2e-57	208	Putative tick transposon	Rhipicephalus pulchellus
athaller2765	UniRef100_A0A131YC07	91.57	249	19	1	745	5	857	1105	1e-136	429	Protein phosphatase slingshot	Rhipicephalus appendiculatus (Brown ear tick)
athaller2766	UniRef100_A0A023FLH5	95.08	244	11	1	740	12	30	273	6e-151	439	Putative transport protein sec61 alpha subunit (Fragment)	Amblyomma cajennense (Cayenne tick)
athaller2767	UniRef100_L7M5T1	100	198	0	0	1	594	135	332	5e-138	404	3-hydroxyisobutyrate dehydrogenase (HIBADH) (EC 1.1.1.31)	Rhipicephalus pulchellus
athaller2768	UniRef100_G3MNP5	51.52	132	64	0	3	398	33	164	2e-36	138	Uncharacterized protein	Amblyomma maculatum (Gulf Coast tick)
athaller2770	UniRef100_A0A131YUD0	98.76	161	2	0	232	714	1	161	5e-109	323	Large subunit ribosomal protein L21e	Rhipicephalus appendiculatus (Brown ear tick)
athaller2774	UniRef100_A0A131YYU6	98.45	193	3	0	164	742	27	219	6e-133	396	Cathepsin F	Rhipicephalus appendiculatus (Brown ear tick)
athaller2778	UniRef100_A0A0A1CS66	62.3	122	46	0	265	630	21	142	8e-49	169	Cystatin	Rhipicephalus microplus (Cattle tick) (Boophilus microplus)
athaller2779	UniRef100_A0A023FG78	49.32	219	111	0	28	684	38	256	2e-62	213	Putative pogo ele1 orf1-h 1e-40-j 4	Amblyomma cajennense (Cayenne tick)
athaller2781	UniRef100_A0A131Z1G6	98.17	219	4	0	658	2	1	219	3e-157	456	Aspartate aminotransferase (EC 2.6.1.1)	Rhipicephalus appendiculatus (Brown ear tick)
athaller2782	UniRef100_A0A131XFZ6	100	102	0	0	181	486	333	434	1e-64	223	Uncharacterized protein	Hyalomma excavatum
athaller2783	UniRef100_L7M0P6	98.06	103	2	0	358	666	42	144	8e-33	135	Putative ankyrin-repeat sh3-domain and proline-rich-region	Rhipicephalus pulchellus
athaller2784	UniRef100_A0A131YMV5	97.84	232	5	0	42	737	1	232	5e-142	410	Golgi antiapoptotic protein	Rhipicephalus appendiculatus (Brown ear tick)
athaller2786	UniRef100_A0A034WXG8	100	131	0	0	734	342	1	131	8e-86	263	Lipocalin 5	Rhipicephalus microplus (Cattle tick) (Boophilus microplus)
athaller2788	UniRef100_A0A131Z871	98.15	108	1	1	118	438	1	108	7e-66	211	Death associated protein 1	Rhipicephalus appendiculatus (Brown ear tick)
athaller2791	UniRef100_A0A131YZ50	91.97	249	15	2	734	3	29	277	5e-148	427	Ribonuclease DdI-like protein	Rhipicephalus appendiculatus (Brown ear tick)
athaller2792	UniRef100_A0A131ZE23	93.72	223	14	0	70	738	60	282	4e-140	427	6-phosphofructokinase 1 (Fragment)	Rhipicephalus appendiculatus (Brown ear tick)
athaller2794	UniRef100_A0A131YYS1	89.09	220	24	0	662	3	41	260	2e-141	413	Small subunit ribosomal protein S22	Rhipicephalus appendiculatus (Brown ear tick)
athaller2795	UniRef100_A0A131YBY1	63.16	76	24	2	716	498	7	81	1e-15	80.1	Uncharacterized protein	Rhipicephalus appendiculatus (Brown ear tick)
athaller2796	UniRef100_A0A131YFI0	92.31	65	5	0	401	595	1	65	2e-31	122	Uncharacterized protein	Rhipicephalus appendiculatus (Brown ear tick)
athaller2797	UniRef100_A0A131YSX4	97.8	91	2	0	735	463	226	316	4e-54	188	Ucp4a	Rhipicephalus appendiculatus (Brown ear tick)
athaller2799	UniRef100_A0A023GFJ4	93.44	244	16	0	734	3	246	489	8e-165	481	Putative acyl-coa synthetase (Fragment)	Amblyomma triste
athaller2800	UniRef100_A0A131YTX9	90.57	244	23	0	1	732	928	1171	4e-137	426	Exonuclease-endonuclease-phosphatase domain superfamily	Rhipicephalus appendiculatus (Brown ear tick)
athaller2802	UniRef100_A0A131YUI3	90.65	107	10	0	77	397	210	316	3e-61	207	Sulfotransferase	Rhipicephalus appendiculatus (Brown ear tick)
athaller2803	UniRef100_A0A131YQF7	97.2	107	3	0	144	464	1	107	3e-54	182	Membrane protein	Rhipicephalus appendiculatus (Brown ear tick)
athaller2807	UniRef100_A0A131YJ27	92.67	191	13	1	732	163	363	553	4e-58	206	U2-associated protein SR140	Rhipicephalus appendiculatus (Brown ear tick)
athaller2808	UniRef100_A0A131Z2Y0	93.47	199	13	0	29	625	9	207	3e-109	330	Transmembrane protein 66	Rhipicephalus appendiculatus (Brown ear tick)
athaller2809	UniRef100_A0A131YQM6	66.98	212	68	1	2	631	1	212	4e-98	298	Uncharacterized protein	Rhipicephalus appendiculatus (Brown ear tick)
athaller2810	UniRef100_V9VLM1	99.59	242	1	0	731	6	103	344	2e-158	457	Serine protease inhibitor 2 RmS2	Rhipicephalus microplus (Cattle tick) (Boophilus microplus)
athaller2811	UniRef100_V9VL04	98.42	190	3	0	732	163	210	399	2e-128	382	Serine protease inhibitor 6 RmS6	Rhipicephalus microplus (Cattle tick) (Boophilus microplus)
athaller2812	UniRef100_A0A131XUT2	79.53	215	44	0	723	79	444	658	6e-116	358	Putative allene oxide synthase-lipoxygenase protein (Fragment)	Ixodes ricinus (Common tick)
athaller2813	UniRef100_L7MI98	93.04	230	16	0	37	726	75	304	2e-156	449	Putative transporter (Fragment)	Rhipicephalus pulchellus
athaller2814	UniRef100_L7MAJ5	87.65	243	29	1	729	1	230	471	3e-115	351	Uncharacterized protein	Rhipicephalus pulchellus
athaller2815	UniRef100_A0A131Z778	91.26	206	15	1	730	122	9	214	3e-136	394	Translation initiation factor 4E	Rhipicephalus appendiculatus (Brown ear tick)
athaller2817	UniRef100_A0A131YRH0	95.06	243	12	0	729	1	232	474	2e-130	416	Sallimus	Rhipicephalus appendiculatus (Brown ear tick)
athaller2818	UniRef100_V9VL13	95.06	243	12	0	1	729	35	277	2e-164	473	Serine protease inhibitor 16 RmS16	Rhipicephalus microplus (Cattle tick) (Boophilus microplus)
athaller2819	UniRef100_UPI0006B0BEA6	86.67	105	14	0	2	316	191	295	5e-82	201	No Description	NA
athaller2820	UniRef100_A0A131YRS7	98.15	216	4	0	55	702	1	216	3e-137	397	Elongation factor 1-beta	Rhipicephalus appendiculatus (Brown ear tick)
athaller2821	UniRef100_A0A131XGB0	100	242	0	0	2	727	593	834	5e-150	452	3-hydroxy-3-methylglutaryl coenzyme A reductase (HMG-CoA reductase) (EC 1.1.1.34)	Hyalomma excavatum
athaller2823	UniRef100_A0A131YVZ6	94.64	168	9	0	2	505	394	561	9e-84	272	Monocarboxylate transporter	Rhipicephalus appendiculatus (Brown ear tick)
athaller2824	UniRef100_A0A023FPP4	99.21	126	1	0	2	379	409	534	2e-83	270	Putative low-density lipoprotein receptor-related protein 2	Amblyomma cajennense (Cayenne tick)
athaller2825	UniRef100_L7M7M3	99.05	210	2	0	35	664	1	210	3e-151	432	Uncharacterized protein	Rhipicephalus pulchellus
athaller2826	UniRef100_A0A023FRR2	94.4	125	7	0	421	47	74	198	4e-77	243	Putative 60s ribosomal protein l23 (Fragment)	Amblyomma cajennense (Cayenne tick)
athaller2827	UniRef100_A0A023FNI6	67.2	189	62	0	721	155	6	194	7e-91	278	Putative sulfotransferase (Fragment)	Amblyomma cajennense (Cayenne tick)
athaller2829	UniRef100_C3ZLY3	39.78	93	46	4	445	182	1623	1710	6e-08	63.2	Putative uncharacterized protein	Branchiostoma floridae (Florida lancelet) (Amphioxus)
athaller2830	UniRef100_A0A131YZ99	94.17	240	13	1	722	3	174	412	2e-89	286	Rasgap sh3 binding protein rasputin	Rhipicephalus appendiculatus (Brown ear tick)
athaller2833	UniRef100_A0A131YMK4	93.68	190	12	0	628	59	309	498	3e-125	377	Cytochrome P450, family 3, subfamily A	Rhipicephalus appendiculatus (Brown ear tick)
athaller2835	UniRef100_A0A131YPE6	50.21	241	120	0	724	2	206	446	5e-74	251	Endonuclease/reverse transcriptase	Rhipicephalus appendiculatus (Brown ear tick)
athaller2836	UniRef100_A0A131Z248	100	240	0	0	1	720	116	355	1e-156	454	26S proteasome regulatory subunit T1	Rhipicephalus appendiculatus (Brown ear tick)
athaller2837	UniRef100_A0A131YBS3	78.61	173	37	0	724	206	1682	1854	3e-28	124	Microtubule associated serine/threonine kinase	Rhipicephalus appendiculatus (Brown ear tick)
athaller2838	UniRef100_L7LXQ6	94.83	116	6	0	2	349	461	576	6e-69	233	Putative microtubule-associated tumor suppressor candidate 2	Rhipicephalus pulchellus
athaller2840	UniRef100_A0A131YQ02	97.77	179	4	0	183	719	160	338	5e-123	366	Adenosine kinase	Rhipicephalus appendiculatus (Brown ear tick)
athaller2841	UniRef100_L7M767	91.51	212	18	0	3	638	22	233	5e-139	419	Putative cytosolic ca2+-dependent cysteine prote	Rhipicephalus pulchellus
athaller2842	UniRef100_L7MJ37	98.57	210	3	0	722	93	10	219	4e-153	437	Putative eukaryotic translation initiation factor 4e member 2 isoform cra b (Fragment)	Rhipicephalus pulchellus
athaller2843	UniRef100_UPI0002659161	45.56	90	48	1	1	267	37	126	2e-17	86.7	No Description	NA
athaller2844	UniRef100_A0A131YLP9	95.52	223	10	0	3	671	939	1161	8e-130	406	Tata element modulatory factor	Rhipicephalus appendiculatus (Brown ear tick)
athaller2846	UniRef100_A0A131YI06	89.81	216	21	1	2	649	414	628	8e-132	399	Protein arginine N-methyltransferase	Rhipicephalus appendiculatus (Brown ear tick)
athaller2847	UniRef100_B7QGE9	59.77	87	35	0	11	271	276	362	2e-22	104	Putative uncharacterized protein	Ixodes scapularis (Black-legged tick) (Deer tick)
athaller2849	UniRef100_L7M5R1	100	210	0	0	72	701	1	210	2e-153	439	Proteasome subunit alpha type (EC 3.4.25.1)	Rhipicephalus pulchellus
athaller2850	UniRef100_A0A0A1CS66	97.18	142	4	0	186	611	1	142	1e-80	250	Cystatin	Rhipicephalus microplus (Cattle tick) (Boophilus microplus)
athaller2851	UniRef100_A0A131YEK2	70.83	72	20	1	250	465	10	80	4e-22	97.8	Uncharacterized protein	Rhipicephalus appendiculatus (Brown ear tick)
athaller2854	UniRef100_L7M657	100	62	0	0	423	608	38	99	2e-37	132	Uncharacterized protein	Rhipicephalus pulchellus
athaller2855	UniRef100_A0A023GK21	65.97	144	43	4	2	424	99	239	6e-51	177	Putative corticosteroid 11-beta-dehydrogenase (Fragment)	Amblyomma triste
athaller2856	UniRef100_V5HBP3	45.5	222	119	1	6	665	71	292	1e-64	219	Putative acyl-coa synthetase	Ixodes ricinus (Common tick)
athaller2857	UniRef100_A0A131XZ65	90.87	208	17	2	722	99	177	382	1e-128	388	Putative transcription factor (Fragment)	Ixodes ricinus (Common tick)
athaller2858	UniRef100_A0A131YIC3	94.37	231	13	0	1	693	201	431	9e-159	460	Antigen 5 family member	Rhipicephalus appendiculatus (Brown ear tick)
athaller2859	UniRef100_A0A131YZV8	69.57	69	21	0	213	7	558	626	2e-43	102	Transcriptional coactivator	Rhipicephalus appendiculatus (Brown ear tick)
athaller2860	UniRef100_B7QHZ2	90.24	82	8	0	494	249	146	227	2e-46	168	Cuticular protein, putative	Ixodes scapularis (Black-legged tick) (Deer tick)
athaller2861	UniRef100_A0A0A7DS60	99.58	240	1	0	1	720	89	328	4e-171	497	Phosphoglucomutase (Fragment)	Rhipicephalus microplus (Cattle tick) (Boophilus microplus)
athaller2865	UniRef100_L7MIA2	94.44	198	8	2	680	90	1	196	6e-110	328	Putative integral to membrane (Fragment)	Rhipicephalus pulchellus
[truncated: 924 more rows]

## Sheet: BlastXSpeciesDistribution
Organism	Host	No. of hits	Percentage
Rhipicephalus appendiculatus (Brown ear tick)	cattle, buffalo and large antelope	1397	0.487439			Hits	%
Rhipicephalus pulchellus	cattle, sheep	642	0.224006		Ticks	2819	0.983601
Hyalomma excavatum	Cattle, sheep, goats, horses	171	0.059665		Amblyoma	273	0.0952547
Rhipicephalus microplus (Cattle tick) (Boophilus microplus)	cattle, buffalo and large antelope	115	0.0401256		Ixodes	196	0.068388
Amblyomma triste	dogs, capybaras and rabbits	111	0.0387299		Rhipicephalus	2170	0.757153
Ixodes scapularis (Black-legged tick) (Deer tick)	Deer	101	0.0352408		Hyalomma	173	0.0603629
Ixodes ricinus (Common tick)	sheep, cattle, dogs, deer, humans and horses	91	0.0317516		Dermacentor	4	0.00139567
Amblyomma cajennense (Cayenne tick)	equids	67	0.0233775		Ornithodoros	2	0.000697837
Amblyomma maculatum (Gulf Coast tick)	dogs, coyotes, skunks, panthers, and bears	46	0.0160502		Haemaphysalis	1	0.000348918
Amblyomma parvum	Canids and bovids	30	0.0104676
Amblyomma americanum (Lone star tick)	humans, domesticated animals, ground-dwelling birds	16	0.00558269
Stegodyphus mimosarum		11	0.0038381
St Croix River virus	Large mammal vector carried virus	9	0.00314027
Rhipicephalus australis	cattle, buffalo and large antelope	6	0.00209351
Rhipicephalus haemaphysaloides haemaphysaloides	dogs and medium mammals	5	0.00174459
Dermacentor variabilis (American dog tick)	dogs ,cattle, horses	4	0.00139567
Rhipicephalus sanguineus (Brown dog tick) (Ixodes sanguineus)	dogs ,cattle, horses	4	0.00139567
Amblyomma variegatum (Tropical bont tick)	camels, cattle, goats, sheep, dogs	2	0.000697837
Daphnia magna		2	0.000697837
Drosophila persimilis (Fruit fly)		2	0.000697837
Ornithodoros moubata (Soft tick) (Argasid tick)	humans, chickens	2	0.000697837
Tick borne tetravirus-like virus		2	0.000697837
Amblyomma sp. 'Amb2'	Canids and bovids	1	0.000348918
Ancylostoma ceylanicum		1	0.000348918
Anopheles aquasalis (Malaria mosquito)		1	0.000348918
Bactrocera oleae (Olive fruit fly) (Dacus oleae)		1	0.000348918
Branchiostoma floridae (Florida lancelet) (Amphioxus)		1	0.000348918
Brugia malayi (Filarial nematode worm)		1	0.000348918
Camponotus nipponicus virus		1	0.000348918
Capitella teleta (Polychaete worm)		1	0.000348918
Cerapachys biroi (Ant)		1	0.000348918
Crassostrea gigas (Pacific oyster) (Crassostrea angulata)		1	0.000348918
Cupiennius salei (American wandering spider)		1	0.000348918
Danaus plexippus (Monarch butterfly)		1	0.000348918
Dendroctonus ponderosae (Mountain pine beetle)		1	0.000348918
Drosophila simulans (Fruit fly)		1	0.000348918
Faecalibacterium cf. prausnitzii KLE1255		1	0.000348918
Finegoldia magna SY403409CC001050417		1	0.000348918
Haemaphysalis longicornis (Bush tick)	Livestock, horses, dogs, cats	1	0.000348918
Hyalomma anatolicum	Cattle, sheep, goats, horses	1	0.000348918
Hyalomma anatolicum anatolicum (Tick)	Cattle, sheep, goats, horses	1	0.000348918
Lottia gigantea (Giant owl limpet)		1	0.000348918
Lygus hesperus (Western plant bug)		1	0.000348918
Mesitornis unicolor (brown roatelo)		1	0.000348918
Moorea producens 3L		1	0.000348918
Nephila pilipes (Giant wood spider) (Nephila maculata)		1	0.000348918
Rhipicephalus annulatus		1	0.000348918
Sarcoptes scabiei (Itch mite) (Acarus scabiei)		1	0.000348918
Scytodes thoracica		1	0.000348918
Tabanus bromius (Band-eyed brown horse fly)		1	0.000348918
Tityus discrepans (Venezuelan scorpion)		1	0.000348918
Trichinella murrelli		1	0.000348918
		Total
		2866

## Sheet: BlastXGPCRs
UnigeneID	UniRef100 hit	perc identity	length	mismatches	gap opens	q. start	q. end	s. start	s. end	E-value	Bit Score	Protein Name	Organism
athaller356	UniRef100_B7PK19	67.27	220	70	2	593	1252	117	334	8e-99	287	G-protein coupled receptor MtH2, putative	Ixodes scapularis (Black-legged tick) (Deer tick)
athaller357	UniRef100_B7PK19	67.27	220	70	2	534	1193	117	334	2e-89	287	G-protein coupled receptor MtH2, putative	Ixodes scapularis (Black-legged tick) (Deer tick)
athaller2474	UniRef100_A0A131Z305	98.92	186	2	0	14	571	350	535	1e-105	329	Lung seven transmembrane receptor	Rhipicephalus appendiculatus (Brown ear tick)
athaller4147	UniRef100_A0A131Z305	97.28	147	4	0	483	43	129	275	7e-78	253	Lung seven transmembrane receptor	Rhipicephalus appendiculatus (Brown ear tick)

## Sheet: BlastXPKA
UnigeneID	UniRef100 hit	perc identity	length	mismatches	gap opens	q. start	q. end	s. start	s. end	E-value	Bit Score	Protein Name	Organism
athaller128	UniRef100_A0A131YY08	99.68	316	1	0	2	949	63	378	0	652	cAMP-dependent protein kinase regulator	Rhipicephalus appendiculatus (Brown ear tick)
athaller1899	UniRef100_O97115	95.36	280	12	1	1083	244	135	413	0	556	CAMP-dependent protein kinase catalytic subunit isoform 2	Amblyomma americanum (Lone star tick)
athaller2981	UniRef100_A0A131YV19	99.06	212	2	0	692	57	172	383	6e-150	435	cAMP-dependent protein kinase regulator	Rhipicephalus appendiculatus (Brown ear tick)

## Sheet: BlastXG-proteins
UnigeneID	UniRef100 hit	perc identity	length	mismatches	gap opens	q. start	q. end	s. start	s. end	E-value	Bit Score	Protein Name	Organism
athaller853	UniRef100_A0A131YHB2	99.05	317	3	0	81	1031	2	318	0	652	Guanine nucleotide-binding protein subunit beta-2-like 1 protein	Rhipicephalus appendiculatus (Brown ear tick)
athaller2293	UniRef100_A0A131YIW0	96.69	272	9	0	825	10	37	308	0	547	Guanine nucleotide bionding protein beta subunit	Rhipicephalus appendiculatus (Brown ear tick)

## Sheet: BlastXGAPs and GTPases
UnigeneID	UniRef100 hit	perc identity	length	mismatches	gap opens	q. start	q. end	s. start	s. end	E-value	Bit Score	Protein Name	Organism
athaller282	UniRef100_L7M6J4	76.74	215	47	1	761	126	477	691	1e-101	323	Putative mitofusin 1 gtpase involved in mitochondrila bioproteinsis	Rhipicephalus pulchellus
athaller284	UniRef100_L7M6J4	95.18	166	5	1	72	560	303	468	3e-83	272	Putative mitofusin 1 gtpase involved in mitochondrila bioproteinsis	Rhipicephalus pulchellus
athaller398	UniRef100_A0A131YHX3	100	188	0	0	2	565	22	209	1e-133	390	Ras-like GTP-binding protein Rho1	Rhipicephalus appendiculatus (Brown ear tick)
athaller399	UniRef100_A0A131YHX3	100	188	0	0	2	565	22	209	8e-134	390	Ras-like GTP-binding protein Rho1	Rhipicephalus appendiculatus (Brown ear tick)
athaller500	UniRef100_A0A023FIA4	98.74	238	3	0	279	992	32	269	2e-165	492	Putative rac1 gtpase effector fhos	Amblyomma cajennense (Cayenne tick)
athaller501	UniRef100_A0A023FIA4	97.98	247	5	0	279	1019	32	278	6e-177	506	Putative rac1 gtpase effector fhos	Amblyomma cajennense (Cayenne tick)
athaller785	UniRef100_A0A131YRW1	90.15	203	15	1	7	615	495	692	2e-111	349	Ypt/rab specific gtpase activating protein gyp6	Rhipicephalus appendiculatus (Brown ear tick)
athaller786	UniRef100_A0A131YRW1	83.06	124	16	1	7	378	495	613	1e-59	208	Ypt/rab specific gtpase activating protein gyp6	Rhipicephalus appendiculatus (Brown ear tick)
athaller1192	UniRef100_A0A131Y0I1	69.23	338	68	8	3	923	205	537	2e-91	309	Putative rhoa gtpase effector dia/diaphanous (Fragment)	Ixodes ricinus (Common tick)
athaller1263	UniRef100_A0A131YZU6	100	167	0	0	49	549	1	167	2e-111	345	Ras-related protein Rap-1A	Rhipicephalus appendiculatus (Brown ear tick)
athaller1266	UniRef100_A0A131YM97	100	200	0	0	164	763	1	200	2e-127	386	Ras-related protein Ral-A	Rhipicephalus appendiculatus (Brown ear tick)
athaller1833	UniRef100_L7MGK2	92.08	379	28	1	3	1133	357	735	0	576	Putative rab subfamily protein of small gtpase (Fragment)	Rhipicephalus pulchellus
athaller2021	UniRef100_A0A131Z6D4	97.67	258	6	0	776	3	269	526	0	533	Rho GTPase-activating protein RICH2 (Fragment)	Rhipicephalus appendiculatus (Brown ear tick)
athaller2065	UniRef100_L7M4P7	100	192	0	0	16	591	1	192	2e-137	400	Putative vesicle coat complex copii gtpase subunit sar1	Rhipicephalus pulchellus
athaller2080	UniRef100_L7M7V3	100	211	0	0	93	725	1	211	4e-154	444	GTP-binding nuclear protein	Rhipicephalus pulchellus
athaller2113	UniRef100_A0A131ZBA8	99.06	318	3	0	959	6	402	719	0	649	Rhoa gtpase effector dia/diaphanous (Fragment)	Rhipicephalus appendiculatus (Brown ear tick)
athaller2150	UniRef100_A0A131XLD5	99.36	313	2	0	941	3	135	447	0	654	Putative ypt/rab-specific gtpase-activating protein gyp1	Hyalomma excavatum
athaller2477	UniRef100_A0A131XYN9	96.39	194	3	1	822	253	89	282	2e-133	349	Putative rac1 gtpase effector fhos	Ixodes ricinus (Common tick)
athaller2532	UniRef100_V5HIK9	84.53	181	27	1	84	623	39	219	2e-100	305	Putative ras-related protein rab-11a	Ixodes ricinus (Common tick)
athaller2665	UniRef100_A0A131Z5D3	99.5	201	1	0	762	160	1	201	9e-145	416	Ras-related protein Rab-18	Rhipicephalus appendiculatus (Brown ear tick)
athaller2666	UniRef100_A0A131YTW2	100	181	0	0	206	748	1	181	8e-118	347	Ras-related protein Rap-2C	Rhipicephalus appendiculatus (Brown ear tick)
athaller2700	UniRef100_A0A023FUS5	100	149	0	0	762	316	67	215	5e-92	282	Putative gtpase rab14 small g protein superfamily	Amblyomma parvum
athaller2702	UniRef100_A0A131YWW0	100	206	0	0	111	728	1	206	2e-150	431	Ras-related protein Rab-1A	Rhipicephalus appendiculatus (Brown ear tick)
athaller2830	UniRef100_A0A131YZ99	94.17	240	13	1	722	3	174	412	2e-89	286	Rasgap sh3 binding protein rasputin	Rhipicephalus appendiculatus (Brown ear tick)
athaller3014	UniRef100_A0A131XYN9	74.05	158	32	4	473	3	503	652	1e-61	194	Putative rac1 gtpase effector fhos	Ixodes ricinus (Common tick)
athaller3190	UniRef100_A0A131Z966	90.5	221	15	2	1	645	239	459	1e-126	382	Large subunit GTPase 1 (Fragment)	Rhipicephalus appendiculatus (Brown ear tick)
athaller3535	UniRef100_A0A131YVW5	100	117	0	0	495	145	933	1049	5e-58	204	Rho gtpase binding protein	Rhipicephalus appendiculatus (Brown ear tick)
athaller3629	UniRef100_A0A023FI28	99.41	170	1	0	49	558	1	170	3e-120	352	Putative gtpase rab2 small g protein superfamily	Amblyomma cajennense (Cayenne tick)
athaller4154	UniRef100_A0A131Z646	96.34	82	3	0	1	246	118	199	3e-49	169	Ras-related protein Rab-24	Rhipicephalus appendiculatus (Brown ear tick)
athaller4155	UniRef100_A0A131YMA1	98.14	161	3	0	1	483	98	258	1e-82	274	Rhoa gtpase effector dia/diaphanous	Rhipicephalus appendiculatus (Brown ear tick)
athaller4427	UniRef100_A0A023FKR1	97.78	45	1	0	306	172	261	305	4e-15	80.5	Putative retinitis pigmentosa gtpase regulator b (Fragment)	Amblyomma cajennense (Cayenne tick)

## Sheet: BlastXGEFs
UnigeneID	UniRef100 hit	perc identity	length	mismatches	gap opens	q. start	q. end	s. start	s. end	E-value	Bit Score	Protein Name	Organism
athaller1847	UniRef100_L7MEV5	91.71	362	30	0	1118	33	1237	1598	4e-168	523	Putative guanine nucleotide exchange factor (Fragment)	Rhipicephalus pulchellus

## Sheet: BlastXAdenyl Cyclase
UnigeneID	UniRef100 hit	perc identity	length	mismatches	gap opens	q. start	q. end	s. start	s. end	E-value	Bit Score	Protein Name	Organism
athaller184	UniRef100_A0A131YYU5	99.56	227	1	0	188	868	1	227	1e-119	398	Adenylate cyclase terminal differentiation specific	Rhipicephalus appendiculatus (Brown ear tick)
athaller185	UniRef100_A0A131YDH8	95.71	210	9	0	1272	1901	363	572	3e-117	387	Adenylate cyclase terminal differentiation specific	Rhipicephalus appendiculatus (Brown ear tick)
athaller186	UniRef100_A0A131YYU5	99.56	227	1	0	188	868	1	227	1e-128	397	Adenylate cyclase terminal differentiation specific	Rhipicephalus appendiculatus (Brown ear tick)
athaller187	UniRef100_A0A131YDH8	100	144	0	0	160	591	1	144	3e-65	226	Adenylate cyclase terminal differentiation specific	Rhipicephalus appendiculatus (Brown ear tick)

## Sheet: BlastXArrestin
UnigeneID	UniRef100 hit	perc identity	length	mismatches	gap opens	q. start	q. end	s. start	s. end	E-value	Bit Score	Protein Name	Organism
athaller2087	UniRef100_A0A131Z1I8	99.22	258	2	0	976	203	192	449	7e-164	477	Beta-arrestin	Rhipicephalus appendiculatus (Brown ear tick)

## Sheet: PfamHits
Pfam analysis of Texas cattle tick foreleg transcriptome
seq_id	<alignment_start>	<alignment_end>	<envelope_start>	<envelope_end>	Pfam acc #	Pfam family/domain	<type>	<hmm_start>	<hmm_end>	<hmm_length>	<bit_score>	<E-value>	<significance>	<clan>	Clan desc
athaller3_189(length)_1(strand)_1(frame)_INLEVQFE	33	173	32	173	PF00210.19	Ferritin	Domain	2	142	142	168.6	6.1e-50	1	CL0044	Ferritin-like Superfamily
athaller4_173(length)_1(strand)_1(frame)_DKNKYNSP	1	134	1	134	PF00861.17	Ribosomal_L18p	Family	15	119	119	131	2.4e-38	1	CL0267	Ribosomal protein S11/L18p superfamily
athaller4_173(length)_1(strand)_1(frame)_DKNKYNSP	153	172	153	173	PF14204.1	Ribosomal_L18_c	Domain	1	20	94	24.5	2.8e-05	1	No_clan
athaller14_105(length)_-1(strand)_0(frame)_ITDEERMD	2	105	1	105	PF00261.15	Tropomyosin	Family	89	192	237	147.5	3.2e-43	1	CL0452	Tropomyosin-like superfamily
athaller14_56(length)_-1(strand)_1(frame)_PIGCKRLR	12	56	5	56	PF00261.15	Tropomyosin	Family	193	237	237	67.7	7.3e-19	1	CL0452	Tropomyosin-like superfamily
athaller15_189(length)_1(strand)_0(frame)_SGTRRPTP	47	86	47	87	PF02736.14	Myosin_N	Domain	1	41	42	49.3	2.7e-13	1	No_clan
athaller15_189(length)_1(strand)_0(frame)_SGTRRPTP	100	189	99	189	PF00063.16	Myosin_head	Domain	2	91	689	119	1.6e-34	1	CL0023	P-loop containing nucleoside triphosphate hydrolase superfamily
athaller16_548(length)_-1(strand)_1(frame)_PHFVRCII	1	99	1	99	PF00063.16	Myosin_head	Domain	588	689	689	114.6	3.5e-33	1	CL0023	P-loop containing nucleoside triphosphate hydrolase superfamily
athaller16_548(length)_-1(strand)_1(frame)_PHFVRCII	401	548	401	548	PF01576.14	Myosin_tail_1	Family	1	148	859	185.9	8.3e-55	1	No_clan
athaller23_225(length)_1(strand)_1(frame)_TNKASNMG	69	197	69	197	PF00992.15	Troponin	Family	1	132	132	130.6	3.4e-38	1	No_clan
athaller24_206(length)_1(strand)_1(frame)_TNKASNMG	50	178	50	178	PF00992.15	Troponin	Family	1	132	132	130.9	2.9e-38	1	No_clan
athaller25_225(length)_1(strand)_1(frame)_TNKASNMG	69	197	69	197	PF00992.15	Troponin	Family	1	132	132	130.6	3.4e-38	1	No_clan
athaller26_206(length)_1(strand)_1(frame)_TNKASNMG	50	178	50	178	PF00992.15	Troponin	Family	1	132	132	130.9	2.9e-38	1	No_clan
athaller30_200(length)_-1(strand)_0(frame)_AEQATTRD	104	182	101	196	PF00011.16	HSP20	Family	5	91	102	42.5	4.4e-11	1	CL0190	HSP20-like chaperone superfamily
athaller31_200(length)_-1(strand)_0(frame)_AEQATTRD	104	182	101	196	PF00011.16	HSP20	Family	5	91	102	42.5	4.4e-11	1	CL0190	HSP20-like chaperone superfamily
athaller32_124(length)_-1(strand)_1(frame)_STMTATSS	29	106	25	120	PF00011.16	HSP20	Family	6	91	102	43.7	1.9e-11	1	CL0190	HSP20-like chaperone superfamily
athaller33_877(length)_-1(strand)_2(frame)_RRPTMSSR	30	853	6	853	PF01576.14	Myosin_tail_1	Family	36	859	859	881.4	5e-265	1	No_clan
athaller34_781(length)_-1(strand)_1(frame)_LSKLRKLL	1	757	1	757	PF01576.14	Myosin_tail_1	Family	104	859	859	795.9	3.4e-239	1	No_clan
athaller35_92(length)_-1(strand)_0(frame)_LGRVPESW	16	82	16	89	PF00078.22	RVT_1	Family	1	62	214	36.1	4.1e-09	1	CL0027	RNA dependent RNA polymerase
athaller35_339(length)_-1(strand)_1(frame)_RIYIMELD	176	224	160	226	PF00153.22	Mito_carr	Family	45	94	96	33.9	1.8e-08	1	No_clan
athaller35_339(length)_-1(strand)_1(frame)_RIYIMELD	242	326	239	328	PF00153.22	Mito_carr	Family	4	92	96	73.1	1e-20	1	No_clan
athaller36_92(length)_-1(strand)_0(frame)_LGRVPESW	16	82	16	89	PF00078.22	RVT_1	Family	1	62	214	36.1	4.1e-09	1	CL0027	RNA dependent RNA polymerase
athaller36_309(length)_-1(strand)_0(frame)_LQEQRFEI	146	194	130	196	PF00153.22	Mito_carr	Family	45	94	96	34.1	1.6e-08	1	No_clan
athaller36_309(length)_-1(strand)_0(frame)_LQEQRFEI	212	296	209	298	PF00153.22	Mito_carr	Family	4	92	96	73.4	8.8e-21	1	No_clan
athaller37_92(length)_-1(strand)_0(frame)_LGRVPESW	16	82	16	89	PF00078.22	RVT_1	Family	1	62	214	36.1	4.1e-09	1	CL0027	RNA dependent RNA polymerase
athaller37_309(length)_-1(strand)_0(frame)_LQEQCFEI	146	194	130	196	PF00153.22	Mito_carr	Family	45	94	96	34.1	1.6e-08	1	No_clan
athaller37_309(length)_-1(strand)_0(frame)_LQEQCFEI	212	296	209	298	PF00153.22	Mito_carr	Family	4	92	96	73.4	8.8e-21	1	No_clan
athaller38_92(length)_-1(strand)_0(frame)_LGRVPESW	16	82	16	89	PF00078.22	RVT_1	Family	1	62	214	36.1	4.1e-09	1	CL0027	RNA dependent RNA polymerase
athaller39_92(length)_-1(strand)_0(frame)_LGRVPESW	16	82	16	89	PF00078.22	RVT_1	Family	1	62	214	36.1	4.1e-09	1	CL0027	RNA dependent RNA polymerase
athaller40_92(length)_-1(strand)_0(frame)_LGRVPESW	16	82	16	89	PF00078.22	RVT_1	Family	1	62	214	36.1	4.1e-09	1	CL0027	RNA dependent RNA polymerase
athaller41_339(length)_-1(strand)_0(frame)_RIYIMELD	176	224	160	226	PF00153.22	Mito_carr	Family	45	94	96	33.9	1.8e-08	1	No_clan
athaller41_339(length)_-1(strand)_0(frame)_RIYIMELD	242	326	239	328	PF00153.22	Mito_carr	Family	4	92	96	73.1	1e-20	1	No_clan
athaller41_91(length)_-1(strand)_1(frame)_QEGYQSWK	16	81	15	88	PF00078.22	RVT_1	Family	2	62	214	36.1	3.9e-09	1	CL0027	RNA dependent RNA polymerase
athaller42_92(length)_-1(strand)_0(frame)_LGRVPESW	16	82	16	89	PF00078.22	RVT_1	Family	1	62	214	36.1	4.1e-09	1	CL0027	RNA dependent RNA polymerase
athaller43_91(length)_-1(strand)_1(frame)_QEGYQSWK	16	81	15	88	PF00078.22	RVT_1	Family	2	62	214	36.1	3.9e-09	1	CL0027	RNA dependent RNA polymerase
athaller43_309(length)_-1(strand)_2(frame)_LQEQRFEI	146	194	130	196	PF00153.22	Mito_carr	Family	45	94	96	34.1	1.6e-08	1	No_clan
athaller43_309(length)_-1(strand)_2(frame)_LQEQRFEI	212	296	209	298	PF00153.22	Mito_carr	Family	4	92	96	73.4	8.8e-21	1	No_clan
athaller44_92(length)_-1(strand)_0(frame)_LGRVPESW	16	82	16	89	PF00078.22	RVT_1	Family	1	62	214	36.1	4.1e-09	1	CL0027	RNA dependent RNA polymerase
athaller45_91(length)_-1(strand)_1(frame)_QEGYQSWK	16	81	15	88	PF00078.22	RVT_1	Family	2	62	214	36.1	3.9e-09	1	CL0027	RNA dependent RNA polymerase
athaller45_309(length)_-1(strand)_2(frame)_LQEQCFEI	146	194	130	196	PF00153.22	Mito_carr	Family	45	94	96	34.1	1.6e-08	1	No_clan
athaller45_309(length)_-1(strand)_2(frame)_LQEQCFEI	212	296	209	298	PF00153.22	Mito_carr	Family	4	92	96	73.4	8.8e-21	1	No_clan
athaller46_92(length)_-1(strand)_0(frame)_LGRVPESW	16	82	16	89	PF00078.22	RVT_1	Family	1	62	214	36.1	4.1e-09	1	CL0027	RNA dependent RNA polymerase
athaller47_91(length)_-1(strand)_1(frame)_QEGYQSWK	16	81	15	88	PF00078.22	RVT_1	Family	2	62	214	36.1	3.9e-09	1	CL0027	RNA dependent RNA polymerase
athaller48_91(length)_-1(strand)_1(frame)_QEGYQSWK	16	81	15	88	PF00078.22	RVT_1	Family	2	62	214	36.1	3.9e-09	1	CL0027	RNA dependent RNA polymerase
athaller49_91(length)_-1(strand)_1(frame)_QEGYQSWK	16	81	15	88	PF00078.22	RVT_1	Family	2	62	214	36.1	3.9e-09	1	CL0027	RNA dependent RNA polymerase
athaller50_91(length)_-1(strand)_1(frame)_QEGYQSWK	16	81	15	88	PF00078.22	RVT_1	Family	2	62	214	36.1	3.9e-09	1	CL0027	RNA dependent RNA polymerase
athaller51_91(length)_-1(strand)_1(frame)_QEGYQSWK	16	81	15	88	PF00078.22	RVT_1	Family	2	62	214	36.1	3.9e-09	1	CL0027	RNA dependent RNA polymerase
athaller52_91(length)_-1(strand)_1(frame)_QEGYQSWK	16	81	15	88	PF00078.22	RVT_1	Family	2	62	214	36.1	3.9e-09	1	CL0027	RNA dependent RNA polymerase
athaller58_153(length)_-1(strand)_2(frame)_FNMEDLTK	14	73	13	74	PF13499.1	EF-hand_7	Domain	2	65	66	36.6	3.6e-09	1	CL0220	EF-hand like superfamily
athaller58_153(length)_-1(strand)_2(frame)_FNMEDLTK	90	150	89	150	PF13499.1	EF-hand_7	Domain	2	66	66	62.6	2.8e-17	1	CL0220	EF-hand like superfamily
athaller59_153(length)_-1(strand)_2(frame)_FNMEDLTK	14	73	13	74	PF13499.1	EF-hand_7	Domain	2	65	66	36.6	3.6e-09	1	CL0220	EF-hand like superfamily
athaller59_153(length)_-1(strand)_2(frame)_FNMEDLTK	90	150	89	150	PF13499.1	EF-hand_7	Domain	2	66	66	62.6	2.8e-17	1	CL0220	EF-hand like superfamily
athaller81_354(length)_1(strand)_0(frame)_VPNTRCTF	36	160	33	162	PF00337.17	Gal-bind_lectin	Domain	5	131	133	109.5	6.9e-32	1	CL0004	Concanavalin-like lectin/glucanase superfamily
athaller81_354(length)_1(strand)_0(frame)_VPNTRCTF	223	351	219	353	PF00337.17	Gal-bind_lectin	Domain	5	131	133	113.4	4.5e-33	1	CL0004	Concanavalin-like lectin/glucanase superfamily
athaller81_175(length)_1(strand)_1(frame)_LGKGVSPS	12	146	12	146	PF00337.17	Gal-bind_lectin	Domain	1	133	133	122.2	8.6e-36	1	CL0004	Concanavalin-like lectin/glucanase superfamily
athaller82_476(length)_1(strand)_1(frame)_LGKGVSPS	12	146	12	146	PF00337.17	Gal-bind_lectin	Domain	1	133	133	118.7	1e-34	1	CL0004	Concanavalin-like lectin/glucanase superfamily
athaller82_476(length)_1(strand)_1(frame)_LGKGVSPS	158	282	155	284	PF00337.17	Gal-bind_lectin	Domain	5	131	133	108.7	1.2e-31	1	CL0004	Concanavalin-like lectin/glucanase superfamily
athaller82_476(length)_1(strand)_1(frame)_LGKGVSPS	345	473	341	475	PF00337.17	Gal-bind_lectin	Domain	5	131	133	112.5	8.2e-33	1	CL0004	Concanavalin-like lectin/glucanase superfamily
athaller83_354(length)_1(strand)_0(frame)_VPNTRCTF	36	160	33	162	PF00337.17	Gal-bind_lectin	Domain	5	131	133	109.5	6.9e-32	1	CL0004	Concanavalin-like lectin/glucanase superfamily
athaller83_354(length)_1(strand)_0(frame)_VPNTRCTF	223	351	219	353	PF00337.17	Gal-bind_lectin	Domain	5	131	133	113.4	4.5e-33	1	CL0004	Concanavalin-like lectin/glucanase superfamily
athaller83_175(length)_1(strand)_1(frame)_LGKGVSPS	12	146	12	146	PF00337.17	Gal-bind_lectin	Domain	1	133	133	122.2	8.6e-36	1	CL0004	Concanavalin-like lectin/glucanase superfamily
athaller84_476(length)_1(strand)_1(frame)_LGKGVSPS	12	146	12	146	PF00337.17	Gal-bind_lectin	Domain	1	133	133	118.7	1e-34	1	CL0004	Concanavalin-like lectin/glucanase superfamily
athaller84_476(length)_1(strand)_1(frame)_LGKGVSPS	158	282	155	284	PF00337.17	Gal-bind_lectin	Domain	5	131	133	108.7	1.2e-31	1	CL0004	Concanavalin-like lectin/glucanase superfamily
athaller84_476(length)_1(strand)_1(frame)_LGKGVSPS	345	473	341	475	PF00337.17	Gal-bind_lectin	Domain	5	131	133	112.5	8.2e-33	1	CL0004	Concanavalin-like lectin/glucanase superfamily
athaller90_362(length)_-1(strand)_0(frame)_PVQQLQLG	292	349	289	352	PF00170.16	bZIP_1	Family	4	61	64	50	2e-13	1	CL0018	bZIP-like leucine zipper
athaller91_362(length)_-1(strand)_0(frame)_PVQQLQLG	292	349	289	352	PF00170.16	bZIP_1	Family	4	61	64	50	2e-13	1	CL0018	bZIP-like leucine zipper
athaller95_196(length)_-1(strand)_1(frame)_HTLPTHNT	37	135	37	139	PF00307.26	CH	Domain	1	104	108	47.4	1.6e-12	1	CL0188	Calponin homology domain
athaller95_196(length)_-1(strand)_1(frame)_HTLPTHNT	173	195	173	196	PF00402.13	Calponin	Repeat	1	24	26	23	3.5e-05	1	No_clan
athaller96_366(length)_1(strand)_2(frame)_RPHSSFCG	73	199	71	201	PF00075.19	RNase_H	Domain	4	130	132	63.7	2e-17	1	CL0219	Ribonuclease H-like superfamily
athaller97_210(length)_1(strand)_2(frame)_RPHSSFCG	73	186	71	193	PF00075.19	RNase_H	Domain	4	116	132	48	1.4e-12	1	CL0219	Ribonuclease H-like superfamily
athaller98_334(length)_1(strand)_2(frame)_SLRQPDVR	41	167	39	169	PF00075.19	RNase_H	Domain	4	130	132	64	1.6e-17	1	CL0219	Ribonuclease H-like superfamily
athaller99_178(length)_1(strand)_2(frame)_SLRQPDVR	41	154	39	161	PF00075.19	RNase_H	Domain	4	116	132	48.7	8.4e-13	1	CL0219	Ribonuclease H-like superfamily
athaller104_132(length)_-1(strand)_1(frame)_KEKSSRVQ	55	118	55	119	PF03221.11	HTH_Tnp_Tc5	Domain	1	65	66	37.7	1.3e-09	1	CL0123	Helix-turn-helix clan
athaller105_129(length)_-1(strand)_2(frame)_KKSHRVCR	52	113	52	116	PF03221.11	HTH_Tnp_Tc5	Domain	1	63	66	31.2	1.3e-07	1	CL0123	Helix-turn-helix clan
athaller112_186(length)_-1(strand)_1(frame)_GNLERSYR	59	152	47	152	PF00704.23	Glyco_hydro_18	Domain	251	343	343	51	1.4e-13	1	CL0058	Tim barrel glycosyl hydrolase superfamily
athaller112_427(length)_-1(strand)_2(frame)_ASHFASAL	72	351	70	399	PF00704.23	Glyco_hydro_18	Domain	3	276	343	230.5	3.6e-68	1	CL0058	Tim barrel glycosyl hydrolase superfamily
athaller113_186(length)_-1(strand)_1(frame)_GNLERSYR	59	152	47	152	PF00704.23	Glyco_hydro_18	Domain	251	343	343	51	1.4e-13	1	CL0058	Tim barrel glycosyl hydrolase superfamily
athaller113_427(length)_-1(strand)_2(frame)_ASHFASAL	72	351	70	399	PF00704.23	Glyco_hydro_18	Domain	3	276	343	230.5	3.6e-68	1	CL0058	Tim barrel glycosyl hydrolase superfamily
athaller114_186(length)_-1(strand)_1(frame)_GNLERSYR	59	152	47	152	PF00704.23	Glyco_hydro_18	Domain	251	343	343	51	1.4e-13	1	CL0058	Tim barrel glycosyl hydrolase superfamily
athaller114_427(length)_-1(strand)_2(frame)_ASHFASAL	72	351	70	399	PF00704.23	Glyco_hydro_18	Domain	3	276	343	230.5	3.6e-68	1	CL0058	Tim barrel glycosyl hydrolase superfamily
athaller115_118(length)_1(strand)_2(frame)_VCIMDKHP	12	50	6	50	PF01290.15	Thymosin	Family	2	41	41	60.1	1.1e-16	1	No_clan
athaller115_118(length)_1(strand)_2(frame)_VCIMDKHP	56	88	51	88	PF01290.15	Thymosin	Family	9	41	41	45.1	5.4e-12	1	No_clan
athaller115_118(length)_1(strand)_2(frame)_VCIMDKHP	90	117	86	118	PF01290.15	Thymosin	Family	6	32	41	39.6	2.7e-10	1	No_clan
athaller116_125(length)_1(strand)_2(frame)_VCIMDKHP	12	50	6	50	PF01290.15	Thymosin	Family	2	41	41	59.9	1.2e-16	1	No_clan
athaller116_125(length)_1(strand)_2(frame)_VCIMDKHP	56	88	51	88	PF01290.15	Thymosin	Family	9	41	41	45	5.4e-12	1	No_clan
athaller116_125(length)_1(strand)_2(frame)_VCIMDKHP	90	124	88	125	PF01290.15	Thymosin	Family	6	39	41	53.4	1.3e-14	1	No_clan
athaller117_89(length)_1(strand)_1(frame)_GVFGSTGV	42	72	37	79	PF01290.15	Thymosin	Family	2	33	41	46.2	2.4e-12	1	No_clan
athaller117_92(length)_1(strand)_2(frame)_STQRPRRR	21	62	16	62	PF01290.15	Thymosin	Family	8	41	41	35.5	5.4e-09	1	No_clan
athaller117_92(length)_1(strand)_2(frame)_STQRPRRR	21	44	19	47	PF02205.15	WH2	Family	3	27	30	20.6	0.00024	1	No_clan
athaller117_92(length)_1(strand)_2(frame)_STQRPRRR	64	91	61	92	PF01290.15	Thymosin	Family	6	32	41	40.6	1.4e-10	1	No_clan
athaller118_89(length)_1(strand)_1(frame)_GVFGSTGV	42	72	37	79	PF01290.15	Thymosin	Family	2	33	41	46.2	2.4e-12	1	No_clan
athaller118_99(length)_1(strand)_2(frame)_STQRPRRR	21	62	16	62	PF01290.15	Thymosin	Family	8	41	41	35.2	6.7e-09	1	No_clan
athaller118_99(length)_1(strand)_2(frame)_STQRPRRR	21	44	19	47	PF02205.15	WH2	Family	3	27	30	20.4	0.00027	1	No_clan
athaller118_99(length)_1(strand)_2(frame)_STQRPRRR	64	98	60	99	PF01290.15	Thymosin	Family	6	39	41	53.8	1e-14	1	No_clan
athaller119_80(length)_1(strand)_2(frame)_VCIMDKHP	12	50	6	50	PF01290.15	Thymosin	Family	2	41	41	59.6	1.6e-16	1	No_clan
athaller119_80(length)_1(strand)_2(frame)_VCIMDKHP	52	79	50	80	PF01290.15	Thymosin	Family	6	32	41	40.8	1.2e-10	1	No_clan
athaller120_87(length)_1(strand)_2(frame)_VCIMDKHP	12	50	6	50	PF01290.15	Thymosin	Family	2	41	41	59.2	2e-16	1	No_clan
athaller120_87(length)_1(strand)_2(frame)_VCIMDKHP	52	86	48	87	PF01290.15	Thymosin	Family	6	39	41	54.4	6.5e-15	1	No_clan
athaller121_342(length)_1(strand)_0(frame)_SSVTRPSL	195	272	192	273	PF00435.16	Spectrin	Domain	27	104	105	31.7	1.4e-07	1	No_clan
athaller121_413(length)_1(strand)_0(frame)_RPRWTPAR	62	144	60	153	PF00435.16	Spectrin	Domain	3	84	105	44.3	1.6e-11	1	No_clan
athaller121_413(length)_1(strand)_0(frame)_RPRWTPAR	274	377	273	380	PF15410.1	PH_9	Domain	3	114	119	87.1	9.2e-25	1	CL0266	PH domain-like superfamily
athaller121_184(length)_1(strand)_1(frame)_LTGIMTLQ	1	73	1	73	PF00435.16	Spectrin	Domain	33	105	105	43.8	2.3e-11	1	No_clan
athaller121_184(length)_1(strand)_1(frame)_LTGIMTLQ	76	147	75	152	PF00435.16	Spectrin	Domain	2	73	105	45	9.8e-12	1	No_clan
athaller121_332(length)_1(strand)_1(frame)_KQGRWTPF	68	156	65	157	PF00435.16	Spectrin	Domain	15	103	105	56.7	2.3e-15	1	No_clan
athaller121_332(length)_1(strand)_1(frame)_KQGRWTPF	161	264	160	264	PF00435.16	Spectrin	Domain	2	105	105	76	2.4e-21	1	No_clan
athaller121_332(length)_1(strand)_1(frame)_KQGRWTPF	270	317	266	324	PF00435.16	Spectrin	Domain	5	52	105	27.4	3.1e-06	1	No_clan
athaller121_114(length)_1(strand)_2(frame)_WSTASASL	44	96	43	98	PF00435.16	Spectrin	Domain	2	54	105	28.7	1.2e-06	1	No_clan
athaller121_100(length)_1(strand)_2(frame)_RQTVHSKW	3	71	2	73	PF00435.16	Spectrin	Domain	35	103	105	43.9	2.3e-11	1	No_clan
athaller121_303(length)_1(strand)_2(frame)_RSAGGPVE	56	136	52	137	PF00435.16	Spectrin	Domain	25	104	105	42.9	4.5e-11	1	No_clan
athaller121_303(length)_1(strand)_2(frame)_RSAGGPVE	141	197	139	201	PF00435.16	Spectrin	Domain	3	59	105	34.5	1.8e-08	1	No_clan
athaller122_342(length)_1(strand)_0(frame)_SSVTRPSL	195	272	192	273	PF00435.16	Spectrin	Domain	27	104	105	31.7	1.4e-07	1	No_clan
athaller122_351(length)_1(strand)_0(frame)_RPRWTPAR	62	144	60	153	PF00435.16	Spectrin	Domain	3	84	105	44.7	1.2e-11	1	No_clan
athaller122_351(length)_1(strand)_0(frame)_RPRWTPAR	212	315	211	318	PF15410.1	PH_9	Domain	3	114	119	87.5	6.8e-25	1	CL0266	PH domain-like superfamily
athaller122_184(length)_1(strand)_1(frame)_LTGIMTLQ	1	73	1	73	PF00435.16	Spectrin	Domain	33	105	105	43.8	2.3e-11	1	No_clan
athaller122_184(length)_1(strand)_1(frame)_LTGIMTLQ	76	147	75	152	PF00435.16	Spectrin	Domain	2	73	105	45	9.8e-12	1	No_clan
athaller122_332(length)_1(strand)_1(frame)_KQGRWTPF	68	156	65	157	PF00435.16	Spectrin	Domain	15	103	105	56.7	2.3e-15	1	No_clan
athaller122_332(length)_1(strand)_1(frame)_KQGRWTPF	161	264	160	264	PF00435.16	Spectrin	Domain	2	105	105	76	2.4e-21	1	No_clan
athaller122_332(length)_1(strand)_1(frame)_KQGRWTPF	270	317	266	324	PF00435.16	Spectrin	Domain	5	52	105	27.4	3.1e-06	1	No_clan
athaller122_114(length)_1(strand)_2(frame)_WSTASASL	44	96	43	98	PF00435.16	Spectrin	Domain	2	54	105	28.7	1.2e-06	1	No_clan
athaller122_100(length)_1(strand)_2(frame)_RQTVHSKW	3	71	2	73	PF00435.16	Spectrin	Domain	35	103	105	43.9	2.3e-11	1	No_clan
athaller122_303(length)_1(strand)_2(frame)_RSAGGPVE	56	136	52	137	PF00435.16	Spectrin	Domain	25	104	105	42.9	4.5e-11	1	No_clan
athaller122_303(length)_1(strand)_2(frame)_RSAGGPVE	141	197	139	201	PF00435.16	Spectrin	Domain	3	59	105	34.5	1.8e-08	1	No_clan
athaller123_342(length)_1(strand)_0(frame)_SSVTRPSL	195	272	192	273	PF00435.16	Spectrin	Domain	27	104	105	31.7	1.4e-07	1	No_clan
athaller123_262(length)_1(strand)_0(frame)_RPRWTPAR	62	144	60	154	PF00435.16	Spectrin	Domain	3	84	105	46.6	3.3e-12	1	No_clan
athaller123_184(length)_1(strand)_1(frame)_LTGIMTLQ	1	73	1	73	PF00435.16	Spectrin	Domain	33	105	105	43.8	2.3e-11	1	No_clan
athaller123_184(length)_1(strand)_1(frame)_LTGIMTLQ	76	147	75	152	PF00435.16	Spectrin	Domain	2	73	105	45	9.8e-12	1	No_clan
athaller123_332(length)_1(strand)_1(frame)_KQGRWTPF	68	156	65	157	PF00435.16	Spectrin	Domain	15	103	105	56.7	2.3e-15	1	No_clan
athaller123_332(length)_1(strand)_1(frame)_KQGRWTPF	161	264	160	264	PF00435.16	Spectrin	Domain	2	105	105	76	2.4e-21	1	No_clan
athaller123_332(length)_1(strand)_1(frame)_KQGRWTPF	270	317	266	324	PF00435.16	Spectrin	Domain	5	52	105	27.4	3.1e-06	1	No_clan
athaller123_114(length)_1(strand)_2(frame)_WSTASASL	44	96	43	98	PF00435.16	Spectrin	Domain	2	54	105	28.7	1.2e-06	1	No_clan
athaller123_100(length)_1(strand)_2(frame)_RQTVHSKW	3	71	2	73	PF00435.16	Spectrin	Domain	35	103	105	43.9	2.3e-11	1	No_clan
athaller123_303(length)_1(strand)_2(frame)_RSAGGPVE	56	136	52	137	PF00435.16	Spectrin	Domain	25	104	105	42.9	4.5e-11	1	No_clan
athaller123_303(length)_1(strand)_2(frame)_RSAGGPVE	141	197	139	201	PF00435.16	Spectrin	Domain	3	59	105	34.5	1.8e-08	1	No_clan
athaller123_194(length)_-1(strand)_2(frame)_SSALVQVA	32	79	31	103	PF15410.1	PH_9	Domain	3	50	119	30.8	2.6e-07	1	CL0266	PH domain-like superfamily
athaller128_316(length)_1(strand)_1(frame)_QQQLSPMA	92	171	90	174	PF00027.24	cNMP_binding	Domain	3	87	91	78.2	2.9e-22	1	No_clan
athaller128_316(length)_1(strand)_1(frame)_QQQLSPMA	209	296	208	299	PF00027.24	cNMP_binding	Domain	2	88	91	75.8	1.7e-21	1	No_clan
athaller129_173(length)_1(strand)_1(frame)_QQQLSPMA	92	141	90	149	PF00027.24	cNMP_binding	Domain	3	57	91	39.9	2.7e-10	1	No_clan
athaller132_149(length)_1(strand)_1(frame)_VEPQKTKS	83	128	82	132	PF06221.8	zf-C2HC5	Domain	2	52	57	48.7	4.6e-13	1	No_clan
athaller132_239(length)_1(strand)_1(frame)_KEQEFYAE	127	220	127	230	PF04266.9	ASCH	Domain	1	65	105	46.3	4.2e-12	1	CL0178	PUA/ASCH superfamily
athaller133_149(length)_1(strand)_1(frame)_VEPQKTKS	83	128	82	132	PF06221.8	zf-C2HC5	Domain	2	52	57	48.7	4.6e-13	1	No_clan
athaller133_296(length)_1(strand)_2(frame)_LRNKLMNH	184	277	184	287	PF04266.9	ASCH	Domain	1	65	105	45.7	6.7e-12	1	CL0178	PUA/ASCH superfamily
athaller134_133(length)_1(strand)_1(frame)_GSGSKQEP	67	112	66	116	PF06221.8	zf-C2HC5	Domain	2	52	57	46.8	1.8e-12	1	No_clan
athaller134_239(length)_1(strand)_1(frame)_KEQEFYAE	127	220	127	230	PF04266.9	ASCH	Domain	1	65	105	46.3	4.2e-12	1	CL0178	PUA/ASCH superfamily
athaller135_133(length)_1(strand)_1(frame)_GSGSKQEP	67	112	66	116	PF06221.8	zf-C2HC5	Domain	2	52	57	46.8	1.8e-12	1	No_clan
athaller135_296(length)_1(strand)_2(frame)_LRNKLMNH	184	277	184	287	PF04266.9	ASCH	Domain	1	65	105	45.7	6.7e-12	1	CL0178	PUA/ASCH superfamily
athaller140_642(length)_-1(strand)_0(frame)_ADLPLRLR	31	101	31	101	PF00076.17	RRM_1	Domain	1	70	70	66	1.6e-18	1	CL0221	RRM-like clan
athaller140_642(length)_-1(strand)_0(frame)_ADLPLRLR	119	187	119	188	PF00076.17	RRM_1	Domain	1	69	70	69.8	1e-19	1	CL0221	RRM-like clan
athaller140_642(length)_-1(strand)_0(frame)_ADLPLRLR	212	280	212	281	PF00076.17	RRM_1	Domain	1	69	70	76.6	8.2e-22	1	CL0221	RRM-like clan
athaller140_642(length)_-1(strand)_0(frame)_ADLPLRLR	315	383	315	384	PF00076.17	RRM_1	Domain	1	69	70	67.9	4.3e-19	1	CL0221	RRM-like clan
athaller140_642(length)_-1(strand)_0(frame)_ADLPLRLR	617	641	617	642	PF00658.13	PABP	Family	1	25	72	22.2	8.1e-05	1	No_clan
athaller140_76(length)_-1(strand)_2(frame)_GHPARPEA	16	62	11	62	PF00658.13	PABP	Family	26	72	72	75.3	2.1e-21	1	No_clan
athaller141_642(length)_-1(strand)_0(frame)_ADLPLRLR	31	101	31	101	PF00076.17	RRM_1	Domain	1	70	70	66	1.6e-18	1	CL0221	RRM-like clan
athaller141_642(length)_-1(strand)_0(frame)_ADLPLRLR	119	187	119	188	PF00076.17	RRM_1	Domain	1	69	70	69.8	1e-19	1	CL0221	RRM-like clan
athaller141_642(length)_-1(strand)_0(frame)_ADLPLRLR	212	280	212	281	PF00076.17	RRM_1	Domain	1	69	70	76.6	8.2e-22	1	CL0221	RRM-like clan
athaller141_642(length)_-1(strand)_0(frame)_ADLPLRLR	315	383	315	384	PF00076.17	RRM_1	Domain	1	69	70	67.9	4.3e-19	1	CL0221	RRM-like clan
athaller141_642(length)_-1(strand)_0(frame)_ADLPLRLR	617	641	617	642	PF00658.13	PABP	Family	1	25	72	22.2	8.1e-05	1	No_clan
athaller141_76(length)_-1(strand)_2(frame)_GHPARPEA	16	62	11	62	PF00658.13	PABP	Family	26	72	72	75.3	2.1e-21	1	No_clan
athaller143_85(length)_-1(strand)_2(frame)_KTSKATCN	26	84	12	85	PF03101.10	FAR1	Domain	24	77	91	22.1	0.00016	1	CL0274	WRKY-GCM1 superfamily
athaller145_277(length)_1(strand)_1(frame)_ASSSAKDC	22	277	12	277	PF00389.25	2-Hacid_dh	Domain	59	133	133	70.8	7.2e-20	1	CL0325	Formate/glycerate dehydrogenase catalytic domain-like superfamily
athaller145_277(length)_1(strand)_1(frame)_ASSSAKDC	65	245	65	245	PF02826.14	2-Hacid_dh_C	Domain	1	178	178	202.8	2.1e-60	1	CL0063	FAD/NAD(P)-binding Rossmann fold Superfamily
athaller146_277(length)_1(strand)_1(frame)_ASSSAKDC	22	277	12	277	PF00389.25	2-Hacid_dh	Domain	59	133	133	70.8	7.2e-20	1	CL0325	Formate/glycerate dehydrogenase catalytic domain-like superfamily
athaller146_277(length)_1(strand)_1(frame)_ASSSAKDC	65	245	65	245	PF02826.14	2-Hacid_dh_C	Domain	1	178	178	202.8	2.1e-60	1	CL0063	FAD/NAD(P)-binding Rossmann fold Superfamily
athaller147_301(length)_1(strand)_0(frame)_RCDVEVWN	3	301	1	301	PF00389.25	2-Hacid_dh	Domain	20	133	133	97.8	3.3e-28	1	CL0325	Formate/glycerate dehydrogenase catalytic domain-like superfamily
athaller147_301(length)_1(strand)_0(frame)_RCDVEVWN	89	269	89	269	PF02826.14	2-Hacid_dh_C	Domain	1	178	178	202.5	2.7e-60	1	CL0063	FAD/NAD(P)-binding Rossmann fold Superfamily
athaller149_722(length)_-1(strand)_1(frame)_EGESEPLE	23	108	23	108	PF00041.16	fn3	Domain	1	85	85	54.7	7.7e-15	1	CL0159	Ig-like fold superfamily (E-set)
athaller149_722(length)_-1(strand)_1(frame)_EGESEPLE	126	213	123	213	PF07679.11	I-set	Domain	4	90	90	73.7	7.9e-21	1	CL0011	Immunoglobulin superfamily
athaller149_722(length)_-1(strand)_1(frame)_EGESEPLE	222	300	218	301	PF00041.16	fn3	Domain	4	83	85	47.6	1.3e-12	1	CL0159	Ig-like fold superfamily (E-set)
athaller149_722(length)_-1(strand)_1(frame)_EGESEPLE	319	402	318	402	PF00041.16	fn3	Domain	2	85	85	62.7	2.5e-17	1	CL0159	Ig-like fold superfamily (E-set)
athaller149_722(length)_-1(strand)_1(frame)_EGESEPLE	422	507	417	507	PF07679.11	I-set	Domain	5	90	90	68.6	2.9e-19	1	CL0011	Immunoglobulin superfamily
athaller149_722(length)_-1(strand)_1(frame)_EGESEPLE	514	596	512	597	PF00041.16	fn3	Domain	3	83	85	51.7	7e-14	1	CL0159	Ig-like fold superfamily (E-set)
athaller149_722(length)_-1(strand)_1(frame)_EGESEPLE	615	699	614	699	PF00041.16	fn3	Domain	2	85	85	60.8	1e-16	1	CL0159	Ig-like fold superfamily (E-set)
athaller149_148(length)_-1(strand)_2(frame)_SSSGHHLK	90	146	85	148	PF07679.11	I-set	Domain	5	61	90	31.3	1.4e-07	1	CL0011	Immunoglobulin superfamily
athaller156_404(length)_-1(strand)_2(frame)_IATSDEHR	114	277	114	279	PF00106.20	adh_short	Domain	1	165	167	89.4	2.2e-25	1	CL0063	FAD/NAD(P)-binding Rossmann fold Superfamily
athaller157_347(length)_-1(strand)_0(frame)_VKVVLHSV	63	220	62	222	PF00106.20	adh_short	Domain	7	165	167	77.7	9.3e-22	1	CL0063	FAD/NAD(P)-binding Rossmann fold Superfamily
athaller160_151(length)_1(strand)_2(frame)_RPVILQAP	78	128	78	128	PF00379.18	Chitin_bind_4	Family	1	52	52	48.5	7.2e-13	1	No_clan
athaller161_156(length)_1(strand)_2(frame)_RPVILQAP	78	128	78	128	PF00379.18	Chitin_bind_4	Family	1	52	52	48.4	7.7e-13	1	No_clan
athaller168_710(length)_-1(strand)_0(frame)_HRCTPPTV	5	63	2	66	PF07679.11	I-set	Domain	29	87	90	28.3	1.2e-06	1	CL0011	Immunoglobulin superfamily
athaller168_710(length)_-1(strand)_0(frame)_HRCTPPTV	73	157	71	159	PF00041.16	fn3	Domain	3	83	85	60.6	1.1e-16	1	CL0159	Ig-like fold superfamily (E-set)
athaller168_710(length)_-1(strand)_0(frame)_HRCTPPTV	176	260	175	260	PF00041.16	fn3	Domain	2	85	85	53.3	2.2e-14	1	CL0159	Ig-like fold superfamily (E-set)
athaller168_710(length)_-1(strand)_0(frame)_HRCTPPTV	287	367	283	367	PF07679.11	I-set	Domain	10	90	90	53.8	1.3e-14	1	CL0011	Immunoglobulin superfamily
athaller168_710(length)_-1(strand)_0(frame)_HRCTPPTV	377	455	372	456	PF00041.16	fn3	Domain	5	83	85	53.5	1.9e-14	1	CL0159	Ig-like fold superfamily (E-set)
athaller168_710(length)_-1(strand)_0(frame)_HRCTPPTV	473	557	472	557	PF00041.16	fn3	Domain	2	85	85	75.2	3.2e-21	1	CL0159	Ig-like fold superfamily (E-set)
athaller168_710(length)_-1(strand)_0(frame)_HRCTPPTV	573	658	573	658	PF00041.16	fn3	Domain	1	85	85	72.9	1.6e-20	1	CL0159	Ig-like fold superfamily (E-set)
athaller168_100(length)_-1(strand)_0(frame)_ATRGPGFS	5	93	5	93	PF07679.11	I-set	Domain	1	90	90	61.1	6.8e-17	1	CL0011	Immunoglobulin superfamily
athaller168_253(length)_-1(strand)_1(frame)_RLARTSAS	10	79	5	79	PF07679.11	I-set	Domain	22	90	90	34.3	1.5e-08	1	CL0011	Immunoglobulin superfamily
athaller168_253(length)_-1(strand)_1(frame)_RLARTSAS	85	166	84	168	PF00041.16	fn3	Domain	2	83	85	60.1	1.6e-16	1	CL0159	Ig-like fold superfamily (E-set)
athaller168_253(length)_-1(strand)_1(frame)_RLARTSAS	184	250	184	252	PF00041.16	fn3	Domain	1	66	85	44.8	9.4e-12	1	CL0159	Ig-like fold superfamily (E-set)
athaller168_2164(length)_-1(strand)_2(frame)_LKTKQYEF	45	128	38	128	PF07679.11	I-set	Domain	7	90	90	42.7	3.7e-11	1	CL0011	Immunoglobulin superfamily
athaller168_2164(length)_-1(strand)_2(frame)_LKTKQYEF	134	215	133	217	PF00041.16	fn3	Domain	2	82	85	47.6	1.3e-12	1	CL0159	Ig-like fold superfamily (E-set)
athaller168_2164(length)_-1(strand)_2(frame)_LKTKQYEF	234	319	234	319	PF00041.16	fn3	Domain	1	85	85	56.5	2.1e-15	1	CL0159	Ig-like fold superfamily (E-set)
athaller168_2164(length)_-1(strand)_2(frame)_LKTKQYEF	335	420	335	420	PF00041.16	fn3	Domain	1	85	85	52.1	5e-14	1	CL0159	Ig-like fold superfamily (E-set)
athaller168_2164(length)_-1(strand)_2(frame)_LKTKQYEF	437	528	437	528	PF07679.11	I-set	Domain	1	90	90	61.6	4.7e-17	1	CL0011	Immunoglobulin superfamily
athaller168_2164(length)_-1(strand)_2(frame)_LKTKQYEF	532	621	532	621	PF07679.11	I-set	Domain	1	90	90	30.4	2.5e-07	1	CL0011	Immunoglobulin superfamily
athaller168_2164(length)_-1(strand)_2(frame)_LKTKQYEF	627	709	627	710	PF00041.16	fn3	Domain	1	83	85	50	2.3e-13	1	CL0159	Ig-like fold superfamily (E-set)
athaller168_2164(length)_-1(strand)_2(frame)_LKTKQYEF	728	813	727	813	PF00041.16	fn3	Domain	2	85	85	55.4	4.9e-15	1	CL0159	Ig-like fold superfamily (E-set)
athaller168_2164(length)_-1(strand)_2(frame)_LKTKQYEF	830	918	830	919	PF07679.11	I-set	Domain	1	89	90	75.1	2.9e-21	1	CL0011	Immunoglobulin superfamily
athaller168_2164(length)_-1(strand)_2(frame)_LKTKQYEF	938	1015	930	1015	PF07679.11	I-set	Domain	13	90	90	57.8	7.1e-16	1	CL0011	Immunoglobulin superfamily
athaller168_2164(length)_-1(strand)_2(frame)_LKTKQYEF	1020	1100	1020	1102	PF00041.16	fn3	Domain	1	82	85	49.7	2.8e-13	1	CL0159	Ig-like fold superfamily (E-set)
athaller168_2164(length)_-1(strand)_2(frame)_LKTKQYEF	1168	1423	1168	1423	PF00069.20	Pkinase	Domain	1	260	260	227.5	1.4e-67	1	CL0016	Protein kinase superfamily
athaller168_2164(length)_-1(strand)_2(frame)_LKTKQYEF	1493	1582	1493	1582	PF07679.11	I-set	Domain	1	90	90	53.4	1.7e-14	1	CL0011	Immunoglobulin superfamily
athaller168_2164(length)_-1(strand)_2(frame)_LKTKQYEF	1618	1706	1618	1706	PF07679.11	I-set	Domain	1	90	90	62.7	2e-17	1	CL0011	Immunoglobulin superfamily
athaller168_2164(length)_-1(strand)_2(frame)_LKTKQYEF	1968	2057	1968	2057	PF07679.11	I-set	Domain	1	90	90	75.2	2.6e-21	1	CL0011	Immunoglobulin superfamily
athaller168_2164(length)_-1(strand)_2(frame)_LKTKQYEF	2076	2158	2075	2161	PF07679.11	I-set	Domain	2	84	90	70.9	5.9e-20	1	CL0011	Immunoglobulin superfamily
athaller169_710(length)_-1(strand)_0(frame)_HRCTPPTV	5	63	2	66	PF07679.11	I-set	Domain	29	87	90	28.3	1.2e-06	1	CL0011	Immunoglobulin superfamily
athaller169_710(length)_-1(strand)_0(frame)_HRCTPPTV	73	157	71	159	PF00041.16	fn3	Domain	3	83	85	60.6	1.1e-16	1	CL0159	Ig-like fold superfamily (E-set)
athaller169_710(length)_-1(strand)_0(frame)_HRCTPPTV	176	260	175	260	PF00041.16	fn3	Domain	2	85	85	53.3	2.2e-14	1	CL0159	Ig-like fold superfamily (E-set)
athaller169_710(length)_-1(strand)_0(frame)_HRCTPPTV	287	367	283	367	PF07679.11	I-set	Domain	10	90	90	53.8	1.3e-14	1	CL0011	Immunoglobulin superfamily
athaller169_710(length)_-1(strand)_0(frame)_HRCTPPTV	377	455	372	456	PF00041.16	fn3	Domain	5	83	85	53.5	1.9e-14	1	CL0159	Ig-like fold superfamily (E-set)
athaller169_710(length)_-1(strand)_0(frame)_HRCTPPTV	473	557	472	557	PF00041.16	fn3	Domain	2	85	85	75.2	3.2e-21	1	CL0159	Ig-like fold superfamily (E-set)
athaller169_710(length)_-1(strand)_0(frame)_HRCTPPTV	573	658	573	658	PF00041.16	fn3	Domain	1	85	85	72.9	1.6e-20	1	CL0159	Ig-like fold superfamily (E-set)
athaller169_100(length)_-1(strand)_0(frame)_ATRGPGFS	5	93	5	93	PF07679.11	I-set	Domain	1	90	90	61.1	6.8e-17	1	CL0011	Immunoglobulin superfamily
athaller169_253(length)_-1(strand)_1(frame)_RLARTSAS	10	79	5	79	PF07679.11	I-set	Domain	22	90	90	34.3	1.5e-08	1	CL0011	Immunoglobulin superfamily
athaller169_253(length)_-1(strand)_1(frame)_RLARTSAS	85	166	84	168	PF00041.16	fn3	Domain	2	83	85	60.1	1.6e-16	1	CL0159	Ig-like fold superfamily (E-set)
athaller169_253(length)_-1(strand)_1(frame)_RLARTSAS	184	250	184	252	PF00041.16	fn3	Domain	1	66	85	44.8	9.4e-12	1	CL0159	Ig-like fold superfamily (E-set)
athaller169_2164(length)_-1(strand)_2(frame)_LKTKQYEF	45	128	38	128	PF07679.11	I-set	Domain	7	90	90	42.7	3.7e-11	1	CL0011	Immunoglobulin superfamily
athaller169_2164(length)_-1(strand)_2(frame)_LKTKQYEF	134	215	133	217	PF00041.16	fn3	Domain	2	82	85	47.6	1.3e-12	1	CL0159	Ig-like fold superfamily (E-set)
athaller169_2164(length)_-1(strand)_2(frame)_LKTKQYEF	234	319	234	319	PF00041.16	fn3	Domain	1	85	85	56.5	2.1e-15	1	CL0159	Ig-like fold superfamily (E-set)
athaller169_2164(length)_-1(strand)_2(frame)_LKTKQYEF	335	420	335	420	PF00041.16	fn3	Domain	1	85	85	52.1	5e-14	1	CL0159	Ig-like fold superfamily (E-set)
athaller169_2164(length)_-1(strand)_2(frame)_LKTKQYEF	437	528	437	528	PF07679.11	I-set	Domain	1	90	90	61.6	4.7e-17	1	CL0011	Immunoglobulin superfamily
athaller169_2164(length)_-1(strand)_2(frame)_LKTKQYEF	532	621	532	621	PF07679.11	I-set	Domain	1	90	90	30.4	2.5e-07	1	CL0011	Immunoglobulin superfamily
athaller169_2164(length)_-1(strand)_2(frame)_LKTKQYEF	627	709	627	710	PF00041.16	fn3	Domain	1	83	85	50	2.3e-13	1	CL0159	Ig-like fold superfamily (E-set)
athaller169_2164(length)_-1(strand)_2(frame)_LKTKQYEF	728	813	727	813	PF00041.16	fn3	Domain	2	85	85	55.4	4.9e-15	1	CL0159	Ig-like fold superfamily (E-set)
athaller169_2164(length)_-1(strand)_2(frame)_LKTKQYEF	830	918	830	919	PF07679.11	I-set	Domain	1	89	90	75.1	2.9e-21	1	CL0011	Immunoglobulin superfamily
athaller169_2164(length)_-1(strand)_2(frame)_LKTKQYEF	938	1015	930	1015	PF07679.11	I-set	Domain	13	90	90	57.8	7.1e-16	1	CL0011	Immunoglobulin superfamily
athaller169_2164(length)_-1(strand)_2(frame)_LKTKQYEF	1020	1100	1020	1102	PF00041.16	fn3	Domain	1	82	85	49.7	2.8e-13	1	CL0159	Ig-like fold superfamily (E-set)
athaller169_2164(length)_-1(strand)_2(frame)_LKTKQYEF	1168	1423	1168	1423	PF00069.20	Pkinase	Domain	1	260	260	227.5	1.4e-67	1	CL0016	Protein kinase superfamily
athaller169_2164(length)_-1(strand)_2(frame)_LKTKQYEF	1493	1582	1493	1582	PF07679.11	I-set	Domain	1	90	90	53.4	1.7e-14	1	CL0011	Immunoglobulin superfamily
athaller169_2164(length)_-1(strand)_2(frame)_LKTKQYEF	1618	1706	1618	1706	PF07679.11	I-set	Domain	1	90	90	62.7	2e-17	1	CL0011	Immunoglobulin superfamily
athaller169_2164(length)_-1(strand)_2(frame)_LKTKQYEF	1968	2057	1968	2057	PF07679.11	I-set	Domain	1	90	90	75.2	2.6e-21	1	CL0011	Immunoglobulin superfamily
athaller169_2164(length)_-1(strand)_2(frame)_LKTKQYEF	2076	2158	2075	2161	PF07679.11	I-set	Domain	2	84	90	70.9	5.9e-20	1	CL0011	Immunoglobulin superfamily
athaller170_710(length)_-1(strand)_0(frame)_HRCTPPTV	5	63	2	66	PF07679.11	I-set	Domain	29	87	90	28.3	1.2e-06	1	CL0011	Immunoglobulin superfamily
athaller170_710(length)_-1(strand)_0(frame)_HRCTPPTV	73	157	71	159	PF00041.16	fn3	Domain	3	83	85	60.6	1.1e-16	1	CL0159	Ig-like fold superfamily (E-set)
athaller170_710(length)_-1(strand)_0(frame)_HRCTPPTV	176	260	175	260	PF00041.16	fn3	Domain	2	85	85	53.3	2.2e-14	1	CL0159	Ig-like fold superfamily (E-set)
athaller170_710(length)_-1(strand)_0(frame)_HRCTPPTV	287	367	283	367	PF07679.11	I-set	Domain	10	90	90	53.8	1.3e-14	1	CL0011	Immunoglobulin superfamily
athaller170_710(length)_-1(strand)_0(frame)_HRCTPPTV	377	455	372	456	PF00041.16	fn3	Domain	5	83	85	53.5	1.9e-14	1	CL0159	Ig-like fold superfamily (E-set)
athaller170_710(length)_-1(strand)_0(frame)_HRCTPPTV	473	557	472	557	PF00041.16	fn3	Domain	2	85	85	75.2	3.2e-21	1	CL0159	Ig-like fold superfamily (E-set)
athaller170_710(length)_-1(strand)_0(frame)_HRCTPPTV	573	658	573	658	PF00041.16	fn3	Domain	1	85	85	72.9	1.6e-20	1	CL0159	Ig-like fold superfamily (E-set)
athaller170_100(length)_-1(strand)_0(frame)_ATRGPGFS	5	93	5	93	PF07679.11	I-set	Domain	1	90	90	61.1	6.8e-17	1	CL0011	Immunoglobulin superfamily
athaller170_253(length)_-1(strand)_1(frame)_RLARTSAS	10	79	5	79	PF07679.11	I-set	Domain	22	90	90	34.3	1.5e-08	1	CL0011	Immunoglobulin superfamily
athaller170_253(length)_-1(strand)_1(frame)_RLARTSAS	85	166	84	168	PF00041.16	fn3	Domain	2	83	85	60.1	1.6e-16	1	CL0159	Ig-like fold superfamily (E-set)
athaller170_253(length)_-1(strand)_1(frame)_RLARTSAS	184	250	184	252	PF00041.16	fn3	Domain	1	66	85	44.8	9.4e-12	1	CL0159	Ig-like fold superfamily (E-set)
athaller170_2098(length)_-1(strand)_2(frame)_LKTKQYEF	45	128	38	128	PF07679.11	I-set	Domain	7	90	90	42.7	3.6e-11	1	CL0011	Immunoglobulin superfamily
athaller170_2098(length)_-1(strand)_2(frame)_LKTKQYEF	134	215	133	217	PF00041.16	fn3	Domain	2	82	85	47.6	1.3e-12	1	CL0159	Ig-like fold superfamily (E-set)
athaller170_2098(length)_-1(strand)_2(frame)_LKTKQYEF	234	319	234	319	PF00041.16	fn3	Domain	1	85	85	56.6	2.1e-15	1	CL0159	Ig-like fold superfamily (E-set)
athaller170_2098(length)_-1(strand)_2(frame)_LKTKQYEF	335	420	335	420	PF00041.16	fn3	Domain	1	85	85	52.2	4.8e-14	1	CL0159	Ig-like fold superfamily (E-set)
athaller170_2098(length)_-1(strand)_2(frame)_LKTKQYEF	437	528	437	528	PF07679.11	I-set	Domain	1	90	90	61.6	4.5e-17	1	CL0011	Immunoglobulin superfamily
athaller170_2098(length)_-1(strand)_2(frame)_LKTKQYEF	532	621	532	621	PF07679.11	I-set	Domain	1	90	90	30.4	2.4e-07	1	CL0011	Immunoglobulin superfamily
athaller170_2098(length)_-1(strand)_2(frame)_LKTKQYEF	627	709	627	710	PF00041.16	fn3	Domain	1	83	85	50.1	2.2e-13	1	CL0159	Ig-like fold superfamily (E-set)
athaller170_2098(length)_-1(strand)_2(frame)_LKTKQYEF	728	813	727	813	PF00041.16	fn3	Domain	2	85	85	55.4	4.8e-15	1	CL0159	Ig-like fold superfamily (E-set)
athaller170_2098(length)_-1(strand)_2(frame)_LKTKQYEF	830	918	830	919	PF07679.11	I-set	Domain	1	89	90	75.1	2.8e-21	1	CL0011	Immunoglobulin superfamily
athaller170_2098(length)_-1(strand)_2(frame)_LKTKQYEF	938	1015	930	1015	PF07679.11	I-set	Domain	13	90	90	57.8	6.9e-16	1	CL0011	Immunoglobulin superfamily
athaller170_2098(length)_-1(strand)_2(frame)_LKTKQYEF	1020	1100	1020	1102	PF00041.16	fn3	Domain	1	82	85	49.8	2.7e-13	1	CL0159	Ig-like fold superfamily (E-set)
athaller170_2098(length)_-1(strand)_2(frame)_LKTKQYEF	1168	1423	1168	1423	PF00069.20	Pkinase	Domain	1	260	260	227.6	1.3e-67	1	CL0016	Protein kinase superfamily
athaller170_2098(length)_-1(strand)_2(frame)_LKTKQYEF	1493	1582	1493	1582	PF07679.11	I-set	Domain	1	90	90	53.5	1.6e-14	1	CL0011	Immunoglobulin superfamily
athaller170_2098(length)_-1(strand)_2(frame)_LKTKQYEF	1618	1706	1618	1706	PF07679.11	I-set	Domain	1	90	90	62.8	2e-17	1	CL0011	Immunoglobulin superfamily
athaller170_2098(length)_-1(strand)_2(frame)_LKTKQYEF	1902	1991	1902	1991	PF07679.11	I-set	Domain	1	90	90	75.2	2.5e-21	1	CL0011	Immunoglobulin superfamily
athaller170_2098(length)_-1(strand)_2(frame)_LKTKQYEF	2010	2092	2009	2095	PF07679.11	I-set	Domain	2	84	90	70.9	5.7e-20	1	CL0011	Immunoglobulin superfamily
athaller171_710(length)_-1(strand)_0(frame)_HRCTPPTV	5	63	2	66	PF07679.11	I-set	Domain	29	87	90	28.3	1.2e-06	1	CL0011	Immunoglobulin superfamily
athaller171_710(length)_-1(strand)_0(frame)_HRCTPPTV	73	157	71	159	PF00041.16	fn3	Domain	3	83	85	60.6	1.1e-16	1	CL0159	Ig-like fold superfamily (E-set)
athaller171_710(length)_-1(strand)_0(frame)_HRCTPPTV	176	260	175	260	PF00041.16	fn3	Domain	2	85	85	53.3	2.2e-14	1	CL0159	Ig-like fold superfamily (E-set)
athaller171_710(length)_-1(strand)_0(frame)_HRCTPPTV	287	367	283	367	PF07679.11	I-set	Domain	10	90	90	53.8	1.3e-14	1	CL0011	Immunoglobulin superfamily
athaller171_710(length)_-1(strand)_0(frame)_HRCTPPTV	377	455	372	456	PF00041.16	fn3	Domain	5	83	85	53.5	1.9e-14	1	CL0159	Ig-like fold superfamily (E-set)
athaller171_710(length)_-1(strand)_0(frame)_HRCTPPTV	473	557	472	557	PF00041.16	fn3	Domain	2	85	85	75.2	3.2e-21	1	CL0159	Ig-like fold superfamily (E-set)
athaller171_710(length)_-1(strand)_0(frame)_HRCTPPTV	573	658	573	658	PF00041.16	fn3	Domain	1	85	85	72.9	1.6e-20	1	CL0159	Ig-like fold superfamily (E-set)
athaller171_100(length)_-1(strand)_0(frame)_ATRGPGFS	5	93	5	93	PF07679.11	I-set	Domain	1	90	90	61.1	6.8e-17	1	CL0011	Immunoglobulin superfamily
athaller171_253(length)_-1(strand)_1(frame)_RLARTSAS	10	79	5	79	PF07679.11	I-set	Domain	22	90	90	34.3	1.5e-08	1	CL0011	Immunoglobulin superfamily
athaller171_253(length)_-1(strand)_1(frame)_RLARTSAS	85	166	84	168	PF00041.16	fn3	Domain	2	83	85	60.1	1.6e-16	1	CL0159	Ig-like fold superfamily (E-set)
athaller171_253(length)_-1(strand)_1(frame)_RLARTSAS	184	250	184	252	PF00041.16	fn3	Domain	1	66	85	44.8	9.4e-12	1	CL0159	Ig-like fold superfamily (E-set)
athaller171_2098(length)_-1(strand)_2(frame)_LKTKQYEF	45	128	38	128	PF07679.11	I-set	Domain	7	90	90	42.7	3.6e-11	1	CL0011	Immunoglobulin superfamily
athaller171_2098(length)_-1(strand)_2(frame)_LKTKQYEF	134	215	133	217	PF00041.16	fn3	Domain	2	82	85	47.6	1.3e-12	1	CL0159	Ig-like fold superfamily (E-set)
athaller171_2098(length)_-1(strand)_2(frame)_LKTKQYEF	234	319	234	319	PF00041.16	fn3	Domain	1	85	85	56.6	2.1e-15	1	CL0159	Ig-like fold superfamily (E-set)
athaller171_2098(length)_-1(strand)_2(frame)_LKTKQYEF	335	420	335	420	PF00041.16	fn3	Domain	1	85	85	52.2	4.8e-14	1	CL0159	Ig-like fold superfamily (E-set)
athaller171_2098(length)_-1(strand)_2(frame)_LKTKQYEF	437	528	437	528	PF07679.11	I-set	Domain	1	90	90	61.6	4.5e-17	1	CL0011	Immunoglobulin superfamily
athaller171_2098(length)_-1(strand)_2(frame)_LKTKQYEF	532	621	532	621	PF07679.11	I-set	Domain	1	90	90	30.4	2.4e-07	1	CL0011	Immunoglobulin superfamily
athaller171_2098(length)_-1(strand)_2(frame)_LKTKQYEF	627	709	627	710	PF00041.16	fn3	Domain	1	83	85	50.1	2.2e-13	1	CL0159	Ig-like fold superfamily (E-set)
athaller171_2098(length)_-1(strand)_2(frame)_LKTKQYEF	728	813	727	813	PF00041.16	fn3	Domain	2	85	85	55.4	4.8e-15	1	CL0159	Ig-like fold superfamily (E-set)
athaller171_2098(length)_-1(strand)_2(frame)_LKTKQYEF	830	918	830	919	PF07679.11	I-set	Domain	1	89	90	75.1	2.8e-21	1	CL0011	Immunoglobulin superfamily
athaller171_2098(length)_-1(strand)_2(frame)_LKTKQYEF	938	1015	930	1015	PF07679.11	I-set	Domain	13	90	90	57.8	6.9e-16	1	CL0011	Immunoglobulin superfamily
athaller171_2098(length)_-1(strand)_2(frame)_LKTKQYEF	1020	1100	1020	1102	PF00041.16	fn3	Domain	1	82	85	49.8	2.7e-13	1	CL0159	Ig-like fold superfamily (E-set)
athaller171_2098(length)_-1(strand)_2(frame)_LKTKQYEF	1168	1423	1168	1423	PF00069.20	Pkinase	Domain	1	260	260	227.6	1.3e-67	1	CL0016	Protein kinase superfamily
athaller171_2098(length)_-1(strand)_2(frame)_LKTKQYEF	1493	1582	1493	1582	PF07679.11	I-set	Domain	1	90	90	53.5	1.6e-14	1	CL0011	Immunoglobulin superfamily
athaller171_2098(length)_-1(strand)_2(frame)_LKTKQYEF	1618	1706	1618	1706	PF07679.11	I-set	Domain	1	90	90	62.8	2e-17	1	CL0011	Immunoglobulin superfamily
athaller171_2098(length)_-1(strand)_2(frame)_LKTKQYEF	1902	1991	1902	1991	PF07679.11	I-set	Domain	1	90	90	75.2	2.5e-21	1	CL0011	Immunoglobulin superfamily
athaller171_2098(length)_-1(strand)_2(frame)_LKTKQYEF	2010	2092	2009	2095	PF07679.11	I-set	Domain	2	84	90	70.9	5.7e-20	1	CL0011	Immunoglobulin superfamily
athaller176_703(length)_-1(strand)_0(frame)_IWSPFWST	142	197	142	198	PF00412.17	LIM	Domain	1	57	58	41.4	1.1e-10	1	No_clan
athaller177_703(length)_-1(strand)_0(frame)_IWSPFWST	142	197	142	198	PF00412.17	LIM	Domain	1	57	58	41.4	1.1e-10	1	No_clan
athaller184_351(length)_1(strand)_1(frame)_PRDLSACG	62	136	61	141	PF00595.19	PDZ	Domain	2	76	81	38.8	7.5e-10	1	CL0466	PDZ domain-like peptide-binding superfamily
athaller186_397(length)_1(strand)_1(frame)_PRDLSACG	62	136	61	141	PF00595.19	PDZ	Domain	2	76	81	38.5	9.2e-10	1	CL0466	PDZ domain-like peptide-binding superfamily
athaller188_178(length)_1(strand)_0(frame)_AADVAEIT	3	108	1	109	PF03953.12	Tubulin_C	Domain	25	125	126	140.1	3.5e-41	1	CL0442	Tubulin, FtsZ and Misato and their C-termini, GTPase
athaller188_305(length)_1(strand)_1(frame)_PVKMRECI	6	228	6	229	PF00091.20	Tubulin	Domain	1	215	216	232.6	4.2e-69	1	CL0442	Tubulin, FtsZ and Misato and their C-termini, GTPase
athaller189_246(length)_1(strand)_0(frame)_GAGKHVPR	3	169	1	170	PF00091.20	Tubulin	Domain	51	215	216	177.3	3.4e-52	1	CL0442	Tubulin, FtsZ and Misato and their C-termini, GTPase
athaller189_178(length)_1(strand)_2(frame)_AADVAEIT	3	108	1	109	PF03953.12	Tubulin_C	Domain	25	125	126	140.1	3.5e-41	1	CL0442	Tubulin, FtsZ and Misato and their C-termini, GTPase
athaller190_73(length)_1(strand)_0(frame)_AADVAEIT	3	72	1	73	PF03953.12	Tubulin_C	Domain	25	94	126	103.7	6.4e-30	1	CL0442	Tubulin, FtsZ and Misato and their C-termini, GTPase
athaller190_305(length)_1(strand)_1(frame)_PVKMRECI	6	228	6	229	PF00091.20	Tubulin	Domain	1	215	216	232.6	4.2e-69	1	CL0442	Tubulin, FtsZ and Misato and their C-termini, GTPase
athaller191_246(length)_1(strand)_0(frame)_GAGKHVPR	3	169	1	170	PF00091.20	Tubulin	Domain	51	215	216	177.3	3.4e-52	1	CL0442	Tubulin, FtsZ and Misato and their C-termini, GTPase
athaller191_73(length)_1(strand)_2(frame)_AADVAEIT	3	72	1	73	PF03953.12	Tubulin_C	Domain	25	94	126	103.7	6.4e-30	1	CL0442	Tubulin, FtsZ and Misato and their C-termini, GTPase
athaller192_256(length)_1(strand)_0(frame)_FLELVFVL	28	255	20	256	PF10712.4	NAD-GH	Family	14	235	574	203.6	4e-60	1	No_clan
athaller192_76(length)_1(strand)_0(frame)_TSDQDNVV	1	74	1	76	PF10712.4	NAD-GH	Family	238	315	574	37.2	1e-09	1	No_clan
athaller192_67(length)_1(strand)_0(frame)_SPHGSCVL	3	66	1	67	PF10712.4	NAD-GH	Family	321	383	574	62.4	2.5e-17	1	No_clan
athaller192_175(length)_1(strand)_1(frame)_KSMPSCRA	98	158	94	165	PF10712.4	NAD-GH	Family	384	442	574	74.2	6.5e-21	1	No_clan
athaller192_64(length)_-1(strand)_0(frame)_CVEFKGEK	2	35	1	38	PF00012.15	HSP70	Family	101	134	602	34.2	6.3e-09	1	CL0108	Actin-like ATPase Superfamily
athaller192_104(length)_-1(strand)_1(frame)_GRPRKRTW	9	71	4	72	PF00012.15	HSP70	Family	132	193	602	113	9e-33	1	CL0108	Actin-like ATPase Superfamily
athaller192_527(length)_-1(strand)_2(frame)_EEAVQPGG	85	502	77	502	PF00012.15	HSP70	Family	189	602	602	541.7	1.4e-162	1	CL0108	Actin-like ATPase Superfamily
athaller193_256(length)_1(strand)_0(frame)_FLELVFVL	28	255	20	256	PF10712.4	NAD-GH	Family	14	235	574	203.6	4e-60	1	No_clan
athaller193_76(length)_1(strand)_0(frame)_TSDQDNVV	1	74	1	76	PF10712.4	NAD-GH	Family	238	315	574	37.2	1e-09	1	No_clan
athaller193_67(length)_1(strand)_0(frame)_SPHGSCVL	3	66	1	67	PF10712.4	NAD-GH	Family	321	383	574	62.4	2.5e-17	1	No_clan
athaller193_175(length)_1(strand)_1(frame)_KSMPSCRA	98	158	94	165	PF10712.4	NAD-GH	Family	384	442	574	74.2	6.5e-21	1	No_clan
athaller193_64(length)_-1(strand)_0(frame)_CVEFKGEK	2	35	1	38	PF00012.15	HSP70	Family	101	134	602	34.2	6.3e-09	1	CL0108	Actin-like ATPase Superfamily
athaller193_104(length)_-1(strand)_1(frame)_GRPRKRTW	9	71	4	72	PF00012.15	HSP70	Family	132	193	602	113	9e-33	1	CL0108	Actin-like ATPase Superfamily
athaller193_506(length)_-1(strand)_2(frame)_EEAVQPGG	85	502	77	502	PF00012.15	HSP70	Family	189	602	602	541.9	1.2e-162	1	CL0108	Actin-like ATPase Superfamily
athaller194_120(length)_1(strand)_0(frame)_FLELVFVL	28	117	18	118	PF10712.4	NAD-GH	Family	14	102	574	47	1.1e-12	1	No_clan
athaller194_110(length)_1(strand)_1(frame)_AYDSRAFL	61	110	56	110	PF00012.15	HSP70	Family	418	467	602	58.9	2.2e-16	1	CL0108	Actin-like ATPase Superfamily
athaller194_157(length)_-1(strand)_0(frame)_VVNTWDVL	7	132	2	132	PF00012.15	HSP70	Family	480	602	602	79	1.8e-22	1	CL0108	Actin-like ATPase Superfamily
athaller194_69(length)_-1(strand)_2(frame)_GDAARRWW	2	54	1	69	PF10712.4	NAD-GH	Family	111	163	574	49.1	2.6e-13	1	No_clan
athaller195_120(length)_1(strand)_0(frame)_FLELVFVL	28	117	18	118	PF10712.4	NAD-GH	Family	14	102	574	47	1.1e-12	1	No_clan
athaller195_110(length)_1(strand)_1(frame)_AYDSRAFL	61	110	56	110	PF00012.15	HSP70	Family	418	467	602	58.9	2.2e-16	1	CL0108	Actin-like ATPase Superfamily
athaller195_136(length)_-1(strand)_0(frame)_VVNTWDVL	6	132	1	132	PF00012.15	HSP70	Family	479	602	602	80	8.7e-23	1	CL0108	Actin-like ATPase Superfamily
athaller195_69(length)_-1(strand)_2(frame)_GDAARRWW	2	54	1	69	PF10712.4	NAD-GH	Family	111	163	574	49.1	2.6e-13	1	No_clan
athaller196_205(length)_1(strand)_2(frame)_DRFERAHQ	95	111	94	111	PF02809.15	UIM	Motif	2	18	18	23.2	3e-05	1	No_clan
athaller196_205(length)_1(strand)_2(frame)_DRFERAHQ	149	159	148	159	PF02809.15	UIM	Motif	7	17	18	11.1	0.22	1	No_clan
athaller197_205(length)_1(strand)_2(frame)_DRFERAHQ	95	111	94	111	PF02809.15	UIM	Motif	2	18	18	23.2	3e-05	1	No_clan
athaller197_205(length)_1(strand)_2(frame)_DRFERAHQ	149	159	148	159	PF02809.15	UIM	Motif	7	17	18	11.1	0.22	1	No_clan
athaller198_84(length)_1(strand)_2(frame)_LYHRATKL	42	58	41	58	PF02809.15	UIM	Motif	2	18	18	25	7.8e-06	1	No_clan
athaller199_84(length)_1(strand)_2(frame)_LYHRATKL	42	58	41	58	PF02809.15	UIM	Motif	2	18	18	25	7.8e-06	1	No_clan
athaller200_96(length)_-1(strand)_0(frame)_HVIRPIWY	39	92	39	92	PF01826.12	TIL	Domain	1	55	55	49	4.7e-13	1	No_clan
athaller201_96(length)_-1(strand)_0(frame)_HVIRPIWY	39	92	39	92	PF01826.12	TIL	Domain	1	55	55	49	4.7e-13	1	No_clan
athaller202_103(length)_-1(strand)_1(frame)_IFRRTVAH	46	99	46	99	PF01826.12	TIL	Domain	1	55	55	48.7	5.6e-13	1	No_clan
athaller203_103(length)_-1(strand)_1(frame)_IFRRTVAH	46	99	46	99	PF01826.12	TIL	Domain	1	55	55	48.7	5.6e-13	1	No_clan
athaller212_55(length)_1(strand)_2(frame)_TGREYGLT	6	45	2	51	PF01459.17	Porin_3	Family	63	102	273	27	2.4e-06	1	No_clan
athaller212_272(length)_-1(strand)_2(frame)_GRTRDLFN	3	265	1	265	PF01459.17	Porin_3	Family	12	273	273	244.4	1.2e-72	1	No_clan
athaller213_306(length)_-1(strand)_2(frame)_SLAYTSPT	26	299	26	299	PF01459.17	Porin_3	Family	1	273	273	261.2	9.7e-78	1	No_clan
athaller214_55(length)_1(strand)_0(frame)_TGREYGLT	6	45	2	51	PF01459.17	Porin_3	Family	63	102	273	27	2.4e-06	1	No_clan
athaller214_165(length)_-1(strand)_2(frame)_GRTRDLFN	3	158	1	161	PF01459.17	Porin_3	Family	12	165	273	98.9	2.8e-28	1	No_clan
athaller215_199(length)_-1(strand)_2(frame)_SLAYTSPT	26	192	26	195	PF01459.17	Porin_3	Family	1	165	273	115.1	3.2e-33	1	No_clan
athaller216_241(length)_-1(strand)_0(frame)_AFCVNASG	9	135	9	135	PF01092.14	Ribosomal_S6e	Family	1	127	127	216.3	7.4e-65	1	No_clan
athaller217_241(length)_-1(strand)_0(frame)_AFCVNASG	9	135	9	135	PF01092.14	Ribosomal_S6e	Family	1	127	127	216.3	7.4e-65	1	No_clan
athaller218_230(length)_-1(strand)_0(frame)_AFCVNASG	9	135	9	135	PF01092.14	Ribosomal_S6e	Family	1	127	127	216.5	6.6e-65	1	No_clan
athaller219_230(length)_-1(strand)_0(frame)_AFCVNASG	9	135	9	135	PF01092.14	Ribosomal_S6e	Family	1	127	127	216.5	6.6e-65	1	No_clan
athaller228_158(length)_1(strand)_2(frame)_NSHSHHYT	37	152	35	156	PF13843.1	DDE_Tnp_1_7	Domain	3	120	351	84.6	6.4e-24	1	CL0219	Ribonuclease H-like superfamily
athaller229_171(length)_1(strand)_0(frame)_GKCAPALK	50	165	48	169	PF13843.1	DDE_Tnp_1_7	Domain	3	120	351	84.2	8.2e-24	1	CL0219	Ribonuclease H-like superfamily
athaller235_775(length)_-1(strand)_2(frame)_GNVKMTLG	31	133	30	133	PF00307.26	CH	Domain	2	108	108	85.9	1.7e-24	1	CL0188	Calponin homology domain
athaller235_775(length)_-1(strand)_2(frame)_GNVKMTLG	158	266	157	267	PF00435.16	Spectrin	Domain	2	104	105	47.3	2e-12	1	No_clan
athaller235_775(length)_-1(strand)_2(frame)_GNVKMTLG	277	382	277	382	PF00435.16	Spectrin	Domain	1	105	105	90	1e-25	1	No_clan
athaller235_775(length)_-1(strand)_2(frame)_GNVKMTLG	393	502	392	503	PF00435.16	Spectrin	Domain	2	104	105	53.5	2.4e-14	1	No_clan
athaller235_775(length)_-1(strand)_2(frame)_GNVKMTLG	514	615	513	616	PF00435.16	Spectrin	Domain	2	104	105	41.4	1.3e-10	1	No_clan
athaller235_775(length)_-1(strand)_2(frame)_GNVKMTLG	637	699	617	699	PF13499.1	EF-hand_7	Domain	5	66	66	32.5	6.5e-08	1	CL0220	EF-hand like superfamily
athaller235_775(length)_-1(strand)_2(frame)_GNVKMTLG	705	771	705	771	PF08726.5	EFhand_Ca_insen	Domain	1	69	69	91	3.4e-26	1	CL0220	EF-hand like superfamily
athaller238_313(length)_-1(strand)_2(frame)_PEEKESGD	41	247	40	250	PF01061.19	ABC2_membrane	Family	2	207	210	106.9	7.4e-31	1	CL0181	ABC-2-transporter-like clan
athaller239_313(length)_-1(strand)_2(frame)_PEEKESGD	41	247	40	250	PF01061.19	ABC2_membrane	Family	2	207	210	106.9	7.4e-31	1	CL0181	ABC-2-transporter-like clan
athaller240_224(length)_-1(strand)_2(frame)_PEEKESGD	41	138	40	150	PF01061.19	ABC2_membrane	Family	2	99	210	42.6	3.6e-11	1	CL0181	ABC-2-transporter-like clan
athaller241_221(length)_1(strand)_1(frame)_FLFFFMLF	2	175	1	176	PF00209.13	SNF	Family	350	522	523	165.9	1.2e-48	1	No_clan
athaller243_221(length)_1(strand)_1(frame)_FLFFFMLF	2	175	1	176	PF00209.13	SNF	Family	350	522	523	165.9	1.2e-48	1	No_clan
athaller259_138(length)_-1(strand)_0(frame)_PRGRVPLP	66	110	64	112	PF01091.13	PTN_MK_C	Domain	3	48	63	39.9	3e-10	1	No_clan
athaller259_108(length)_-1(strand)_1(frame)_RAVLLAAL	50	97	50	103	PF01091.13	PTN_MK_C	Domain	1	50	63	47.4	1.3e-12	1	No_clan
athaller260_138(length)_-1(strand)_0(frame)_PRGRVPLP	66	110	64	112	PF01091.13	PTN_MK_C	Domain	3	48	63	39.9	3e-10	1	No_clan
athaller260_108(length)_-1(strand)_1(frame)_RAVLLAAL	50	97	50	103	PF01091.13	PTN_MK_C	Domain	1	50	63	47.4	1.3e-12	1	No_clan
athaller262_308(length)_-1(strand)_0(frame)_STSSDSRV	45	140	40	141	PF10517.4	DM13	Domain	9	107	108	53.7	2.1e-14	1	No_clan
athaller262_308(length)_-1(strand)_0(frame)_STSSDSRV	163	258	153	259	PF10517.4	DM13	Domain	13	107	108	35.9	7.4e-09	1	No_clan
athaller263_308(length)_-1(strand)_2(frame)_STSSDSRV	45	140	40	141	PF10517.4	DM13	Domain	9	107	108	53.7	2.1e-14	1	No_clan
athaller263_308(length)_-1(strand)_2(frame)_STSSDSRV	163	258	153	259	PF10517.4	DM13	Domain	13	107	108	35.9	7.4e-09	1	No_clan
athaller264_169(length)_-1(strand)_1(frame)_PEHHGSTV	51	119	35	120	PF10517.4	DM13	Domain	40	107	108	29.4	7.8e-07	1	No_clan
athaller268_322(length)_1(strand)_2(frame)_DADGDGFS	51	115	51	116	PF01302.20	CAP_GLY	Domain	1	68	69	84.8	2.3e-24	1	No_clan
athaller268_322(length)_1(strand)_2(frame)_DADGDGFS	174	241	174	242	PF01302.20	CAP_GLY	Domain	1	68	69	84.8	2.4e-24	1	No_clan
athaller269_320(length)_1(strand)_2(frame)_DGDGFSRP	49	113	49	114	PF01302.20	CAP_GLY	Domain	1	68	69	84.8	2.3e-24	1	No_clan
athaller269_320(length)_1(strand)_2(frame)_DGDGFSRP	172	239	172	240	PF01302.20	CAP_GLY	Domain	1	68	69	84.8	2.3e-24	1	No_clan
athaller270_313(length)_1(strand)_0(frame)_ANCSYQKT	11	66	7	67	PF00648.16	Peptidase_C2	Family	242	297	298	59.3	2.8e-16	1	CL0125	Peptidase clan CA
athaller271_138(length)_1(strand)_2(frame)_FQNGGPLD	44	71	43	74	PF13405.1	EF-hand_6	Domain	2	30	31	16.5	0.0052	1	CL0220	EF-hand like superfamily
athaller272_141(length)_1(strand)_0(frame)_ANCSYQKT	11	66	7	67	PF00648.16	Peptidase_C2	Family	242	297	298	61.5	6.3e-17	1	CL0125	Peptidase clan CA
athaller272_178(length)_-1(strand)_2(frame)_QLILEHPP	8	81	2	92	PF00648.16	Peptidase_C2	Family	174	253	298	56.7	1.8e-15	1	CL0125	Peptidase clan CA
athaller273_213(length)_1(strand)_0(frame)_GQSPAQRG	126	182	125	182	PF05383.12	La	Domain	2	61	61	84.7	2.6e-24	1	No_clan
athaller274_265(length)_1(strand)_1(frame)_RPPRCRPR	178	234	177	234	PF05383.12	La	Domain	2	61	61	84.2	3.8e-24	1	No_clan
athaller282_175(length)_-1(strand)_0(frame)_STPCCKIK	24	173	14	175	PF04799.8	Fzo_mitofusin	Family	20	169	171	215.4	3.2e-64	1	No_clan
athaller282_127(length)_-1(strand)_2(frame)_AFLAALNS	42	94	42	108	PF00350.18	Dynamin_N	Family	1	54	168	42	8e-11	1	CL0023	P-loop containing nucleoside triphosphate hydrolase superfamily
athaller283_197(length)_-1(strand)_2(frame)_AFLAALNS	42	187	42	195	PF00350.18	Dynamin_N	Family	1	154	168	75.4	4.4e-21	1	CL0023	P-loop containing nucleoside triphosphate hydrolase superfamily
athaller296_94(length)_-1(strand)_2(frame)_AMAYCMWN	10	91	6	94	PF01641.13	SelR	Family	26	107	124	65.1	4.3e-18	1	CL0080	Mss4-like superfamily
athaller298_470(length)_1(strand)_1(frame)_QGHARTAT	13	242	13	246	PF00009.22	GTP_EFTU	Domain	1	184	188	191.4	9.6e-57	1	CL0023	P-loop containing nucleoside triphosphate hydrolase superfamily
athaller298_470(length)_1(strand)_1(frame)_QGHARTAT	268	334	268	335	PF03144.20	GTP_EFTU_D2	Domain	1	73	74	62.2	3.5e-17	1	CL0023	P-loop containing nucleoside triphosphate hydrolase superfamily
athaller298_470(length)_1(strand)_1(frame)_QGHARTAT	341	449	341	450	PF03143.12	GTP_EFTU_D3	Domain	1	98	99	125.1	9.4e-37	1	No_clan
athaller299_367(length)_1(strand)_1(frame)_QGHARTAT	13	242	13	246	PF00009.22	GTP_EFTU	Domain	1	184	188	192.3	4.9e-57	1	CL0023	P-loop containing nucleoside triphosphate hydrolase superfamily
athaller299_367(length)_1(strand)_1(frame)_QGHARTAT	268	334	268	335	PF03144.20	GTP_EFTU_D2	Domain	1	73	74	62.8	2.4e-17	1	CL0023	P-loop containing nucleoside triphosphate hydrolase superfamily
athaller304_185(length)_1(strand)_0(frame)_GKTIVVTG	2	131	2	148	PF00106.20	adh_short	Domain	1	130	167	64	1.4e-17	1	CL0063	FAD/NAD(P)-binding Rossmann fold Superfamily
athaller305_152(length)_1(strand)_2(frame)_GNEVAGAD	111	145	111	149	PF00014.18	Kunitz_BPTI	Domain	1	35	53	34.9	1.2e-08	1	CL0454	Protease inhibitor toxin superfamily
athaller306_105(length)_1(strand)_2(frame)_GNEVAGAD	51	103	51	103	PF00014.18	Kunitz_BPTI	Domain	1	53	53	68.7	3.4e-19	1	CL0454	Protease inhibitor toxin superfamily
athaller319_366(length)_-1(strand)_0(frame)_KYKMAGHF	18	366	18	366	PF00274.14	Glycolytic	Domain	1	348	348	589	1.7e-177	1	No_clan
athaller320_367(length)_-1(strand)_0(frame)_KYKMAGHF	18	367	18	367	PF00274.14	Glycolytic	Domain	1	348	348	580.3	7.3e-175	1	No_clan
athaller322_259(length)_1(strand)_2(frame)_HAVFICLV	141	225	126	236	PF13895.1	Ig_2	Domain	9	70	80	19.8	0.00061	1	CL0011	Immunoglobulin superfamily
athaller323_238(length)_1(strand)_2(frame)_HAVFICLV	141	225	126	235	PF13895.1	Ig_2	Domain	9	70	80	20	0.00052	1	CL0011	Immunoglobulin superfamily
athaller324_279(length)_1(strand)_2(frame)_HAVFICLV	141	225	126	236	PF13895.1	Ig_2	Domain	9	70	80	19.6	0.00072	1	CL0011	Immunoglobulin superfamily
athaller326_139(length)_1(strand)_2(frame)_SERSSGGH	70	139	46	139	PF11029.3	DAZAP2	Family	31	107	137	35	1.6e-08	1	No_clan
athaller328_154(length)_1(strand)_2(frame)_GIFIVMFS	1	45	1	48	PF00860.15	Xan_ur_permease	Family	342	386	389	31.8	4.8e-08	1	CL0062	APC superfamily
athaller329_151(length)_1(strand)_2(frame)_GIFIVMFS	1	45	1	48	PF00860.15	Xan_ur_permease	Family	342	386	389	31.9	4.6e-08	1	CL0062	APC superfamily
athaller330_161(length)_-1(strand)_0(frame)_VANGKQQT	43	160	41	161	PF00860.15	Xan_ur_permease	Family	4	98	389	53.4	1.4e-14	1	CL0062	APC superfamily
athaller334_248(length)_-1(strand)_2(frame)_RVDCLRAN	3	163	1	163	PF08614.6	ATG16	Family	34	194	194	81.7	5.6e-23	1	No_clan
athaller336_111(length)_-1(strand)_1(frame)_SHDRTLKI	16	52	14	52	PF00400.27	WD40	Repeat	3	39	39	15	0.016	1	CL0186	Beta propeller clan
athaller337_185(length)_1(strand)_1(frame)_SICFFPES	97	177	94	183	PF00443.24	UCH	Family	168	250	269	62.8	2.5e-17	1	CL0125	Peptidase clan CA
athaller338_170(length)_1(strand)_0(frame)_ALRCVDDD	54	162	37	168	PF00443.24	UCH	Family	145	250	269	87	1e-24	1	CL0125	Peptidase clan CA
athaller340_291(length)_1(strand)_1(frame)_HMAPTSAV	56	223	53	231	PF10223.4	DUF2181	Family	5	184	244	71.9	4.8e-20	1	No_clan
athaller341_291(length)_1(strand)_1(frame)_HMAPTSAV	56	223	53	231	PF10223.4	DUF2181	Family	5	184	244	71.9	4.8e-20	1	No_clan
athaller342_295(length)_1(strand)_2(frame)_LPLDVARQ	177	228	177	228	PF00379.18	Chitin_bind_4	Family	1	52	52	42.8	4.5e-11	1	No_clan
athaller343_295(length)_1(strand)_2(frame)_LPLDVARQ	177	228	177	228	PF00379.18	Chitin_bind_4	Family	1	52	52	42.8	4.5e-11	1	No_clan
athaller346_560(length)_1(strand)_0(frame)_AIANTITE	96	475	94	477	PF01757.17	Acyl_transf_3	Family	3	338	340	82.7	2.1e-23	1	CL0316	Membrane acyl transferase superfamily
athaller347_560(length)_1(strand)_0(frame)_AIANTITE	96	475	94	477	PF01757.17	Acyl_transf_3	Family	3	338	340	82.7	2.1e-23	1	CL0316	Membrane acyl transferase superfamily
athaller348_172(length)_1(strand)_2(frame)_RFSVKMSH	33	164	29	164	PF01284.18	MARVEL	Domain	5	144	144	50.1	2.3e-13	1	CL0396	MARVEL domain containing superfamily
athaller349_172(length)_1(strand)_2(frame)_RFSVKMSH	33	164	29	164	PF01284.18	MARVEL	Domain	5	144	144	50.1	2.3e-13	1	CL0396	MARVEL domain containing superfamily
athaller350_571(length)_-1(strand)_2(frame)_SENAKNAD	475	493	474	494	PF00612.22	IQ	Motif	2	20	21	22.8	4e-05	1	No_clan
athaller350_571(length)_-1(strand)_2(frame)_SENAKNAD	532	551	531	551	PF00612.22	IQ	Motif	2	21	21	26.8	2.2e-06	1	No_clan
athaller351_560(length)_-1(strand)_2(frame)_SENAKNAD	464	482	463	483	PF00612.22	IQ	Motif	2	20	21	22.8	4e-05	1	No_clan
athaller351_560(length)_-1(strand)_2(frame)_SENAKNAD	521	540	520	540	PF00612.22	IQ	Motif	2	21	21	26.8	2.1e-06	1	No_clan
athaller352_80(length)_1(strand)_0(frame)_AWEGTFQA	2	49	1	56	PF00135.23	COesterase	Domain	73	119	535	29.7	2.5e-07	1	CL0028	Alpha/Beta hydrolase fold
athaller352_561(length)_1(strand)_1(frame)_LGKARFKP	57	494	32	494	PF00135.23	COesterase	Domain	123	535	535	320.9	1.5e-95	1	CL0028	Alpha/Beta hydrolase fold
athaller353_80(length)_1(strand)_0(frame)_AWEGTFQA	2	49	1	56	PF00135.23	COesterase	Domain	73	119	535	29.7	2.5e-07	1	CL0028	Alpha/Beta hydrolase fold
athaller353_568(length)_1(strand)_1(frame)_LGKARFKP	57	494	32	494	PF00135.23	COesterase	Domain	123	535	535	320.8	1.6e-95	1	CL0028	Alpha/Beta hydrolase fold
athaller356_291(length)_1(strand)_1(frame)_RASRTQSS	38	221	14	223	PF00002.19	7tm_2	Family	65	241	243	48.4	5.8e-13	1	CL0192	Family A G protein-coupled receptor-like superfamily
athaller357_301(length)_1(strand)_2(frame)_HHSRRVLH	49	231	16	233	PF00002.19	7tm_2	Family	66	241	243	49.4	3e-13	1	CL0192	Family A G protein-coupled receptor-like superfamily
athaller364_133(length)_1(strand)_1(frame)_QQLSQAGQ	38	126	32	127	PF02036.12	SCP2	Family	14	101	102	89	2e-25	1	CL0311	SCP-2 sterol transfer superfamily
athaller365_133(length)_1(strand)_1(frame)_QQLSQAGQ	38	126	32	127	PF02036.12	SCP2	Family	14	101	102	89	2e-25	1	CL0311	SCP-2 sterol transfer superfamily
athaller370_367(length)_1(strand)_1(frame)_LSRNSHGH	25	106	25	107	PF03951.14	Gln-synt_N	Domain	1	83	84	24.8	1.1e-05	1	No_clan
athaller370_367(length)_1(strand)_1(frame)_LSRNSHGH	115	364	113	365	PF00120.19	Gln-synt_C	Domain	3	258	259	149.4	9.5e-44	1	CL0286	gamma-glutamylcysteine synthetase/glutamine synthetase clan
athaller371_367(length)_1(strand)_1(frame)_LSRNSHGH	25	106	25	107	PF03951.14	Gln-synt_N	Domain	1	83	84	24.8	1.1e-05	1	No_clan
athaller371_367(length)_1(strand)_1(frame)_LSRNSHGH	115	364	113	365	PF00120.19	Gln-synt_C	Domain	3	258	259	150.9	3.3e-44	1	CL0286	gamma-glutamylcysteine synthetase/glutamine synthetase clan
athaller372_232(length)_-1(strand)_1(frame)_PVPEQQPM	96	197	95	199	PF01399.22	PCI	Family	2	103	105	75.9	2.6e-21	1	CL0123	Helix-turn-helix clan
athaller373_232(length)_-1(strand)_1(frame)_PVPEQQPM	96	197	95	199	PF01399.22	PCI	Family	2	103	105	75.9	2.6e-21	1	CL0123	Helix-turn-helix clan
athaller378_385(length)_1(strand)_0(frame)_PDRCATPN	13	385	12	385	PF00022.14	Actin	Family	2	393	393	538.3	6.8e-162	1	CL0108	Actin-like ATPase Superfamily
athaller379_385(length)_1(strand)_0(frame)_PDRCATPN	13	385	12	385	PF00022.14	Actin	Family	2	393	393	538.3	6.8e-162	1	CL0108	Actin-like ATPase Superfamily
athaller382_227(length)_1(strand)_0(frame)_PLLTVILA	1	35	1	49	PF09746.4	Membralin	Family	325	359	375	67.1	1.4e-18	1	No_clan
athaller383_323(length)_1(strand)_0(frame)_PLLTVILA	1	35	1	48	PF09746.4	Membralin	Family	325	359	375	66.3	2.4e-18	1	No_clan
athaller384_168(length)_1(strand)_1(frame)_WHEHGAVN	42	87	28	162	PF00497.15	SBP_bac_3	Domain	50	95	225	32.4	5.2e-08	1	CL0177	Periplasmic binding protein clan
athaller386_355(length)_-1(strand)_0(frame)_PPLLDTDC	61	108	58	110	PF00412.17	LIM	Domain	8	56	58	42.2	6.1e-11	1	No_clan
athaller386_355(length)_-1(strand)_0(frame)_PPLLDTDC	114	169	114	171	PF00412.17	LIM	Domain	1	56	58	40.1	2.6e-10	1	No_clan
athaller386_355(length)_-1(strand)_0(frame)_PPLLDTDC	175	232	175	232	PF00412.17	LIM	Domain	1	58	58	45.9	4.2e-12	1	No_clan
athaller386_355(length)_-1(strand)_0(frame)_PPLLDTDC	236	290	236	291	PF00412.17	LIM	Domain	1	57	58	50.3	1.8e-13	1	No_clan
athaller386_355(length)_-1(strand)_0(frame)_PPLLDTDC	295	349	295	353	PF00412.17	LIM	Domain	1	53	58	39.7	3.6e-10	1	No_clan
athaller387_192(length)_-1(strand)_1(frame)_LLMIPFIS	1	175	1	179	PF05529.7	Bap31	Family	21	174	192	140.2	4.9e-41	1	No_clan
athaller388_215(length)_-1(strand)_1(frame)_LLMIPFIS	1	193	1	193	PF05529.7	Bap31	Family	21	192	192	155.5	1.1e-45	1	No_clan
athaller389_316(length)_-1(strand)_0(frame)_PRLGYNSA	54	237	54	238	PF00719.14	Pyrophosphatase	Domain	1	155	156	181.2	8.5e-54	1	No_clan
athaller398_188(length)_1(strand)_1(frame)_RKKLVIVG	3	175	3	176	PF00071.17	Ras	Domain	1	161	162	195.9	2.7e-58	1	CL0023	P-loop containing nucleoside triphosphate hydrolase superfamily
athaller399_188(length)_1(strand)_1(frame)_RKKLVIVG	3	175	3	176	PF00071.17	Ras	Domain	1	161	162	195.9	2.7e-58	1	CL0023	P-loop containing nucleoside triphosphate hydrolase superfamily
athaller401_168(length)_-1(strand)_0(frame)_RLLFEARI	4	77	1	78	PF07679.11	I-set	Domain	20	89	90	57	1.2e-15	1	CL0011	Immunoglobulin superfamily
athaller401_168(length)_-1(strand)_0(frame)_RLLFEARI	90	167	90	168	PF07679.11	I-set	Domain	1	74	90	44.9	7.5e-12	1	CL0011	Immunoglobulin superfamily
athaller402_168(length)_-1(strand)_0(frame)_RLLFEARI	4	77	1	78	PF07679.11	I-set	Domain	20	89	90	57	1.2e-15	1	CL0011	Immunoglobulin superfamily
athaller402_168(length)_-1(strand)_0(frame)_RLLFEARI	90	145	90	155	PF07679.11	I-set	Domain	1	56	90	30.3	2.8e-07	1	CL0011	Immunoglobulin superfamily
athaller405_193(length)_-1(strand)_1(frame)_NHACHSKD	19	88	18	89	PF00076.17	RRM_1	Domain	2	69	70	55.2	3.9e-15	1	CL0221	RRM-like clan
athaller407_187(length)_-1(strand)_1(frame)_ANMSTLRL	5	151	4	151	PF01280.15	Ribosomal_L19e	Family	2	148	148	215.6	2.3e-64	1	No_clan
athaller408_239(length)_1(strand)_2(frame)_VLRRLLKK	1	41	1	45	PF01280.15	Ribosomal_L19e	Family	100	140	148	51.7	7.3e-14	1	No_clan
athaller408_183(length)_-1(strand)_2(frame)_KCGRKKVW	1	134	1	134	PF01280.15	Ribosomal_L19e	Family	15	148	148	193.1	2e-57	1	No_clan
athaller412_195(length)_1(strand)_2(frame)_SGSENFFD	39	172	12	180	PF04201.10	TPD52	Family	31	156	162	122.1	1.7e-35	1	No_clan
athaller425_231(length)_-1(strand)_1(frame)_DKERRAFP	92	121	92	121	PF13405.1	EF-hand_6	Domain	1	31	31	23.4	3.2e-05	1	CL0220	EF-hand like superfamily
athaller426_1224(length)_-1(strand)_0(frame)_RPTDPDSK	45	138	45	138	PF00630.14	Filamin	Domain	1	101	101	61.8	6.9e-17	1	CL0159	Ig-like fold superfamily (E-set)
athaller426_1224(length)_-1(strand)_0(frame)_RPTDPDSK	145	232	144	233	PF00630.14	Filamin	Domain	2	100	101	50.5	2.3e-13	1	CL0159	Ig-like fold superfamily (E-set)
athaller426_1224(length)_-1(strand)_0(frame)_RPTDPDSK	241	329	239	331	PF00630.14	Filamin	Domain	3	99	101	51.2	1.4e-13	1	CL0159	Ig-like fold superfamily (E-set)
athaller426_1224(length)_-1(strand)_0(frame)_RPTDPDSK	376	430	356	430	PF00630.14	Filamin	Domain	43	101	101	37.9	1.9e-09	1	CL0159	Ig-like fold superfamily (E-set)
athaller426_1224(length)_-1(strand)_0(frame)_RPTDPDSK	440	522	435	522	PF00630.14	Filamin	Domain	6	101	101	74.2	9.6e-21	1	CL0159	Ig-like fold superfamily (E-set)
athaller426_1224(length)_-1(strand)_0(frame)_RPTDPDSK	527	608	523	608	PF00630.14	Filamin	Domain	11	101	101	27.9	2.6e-06	1	CL0159	Ig-like fold superfamily (E-set)
athaller426_1224(length)_-1(strand)_0(frame)_RPTDPDSK	618	703	616	703	PF00630.14	Filamin	Domain	3	101	101	58.5	7.3e-16	1	CL0159	Ig-like fold superfamily (E-set)
athaller426_1224(length)_-1(strand)_0(frame)_RPTDPDSK	746	801	704	801	PF00630.14	Filamin	Domain	42	101	101	31.8	1.6e-07	1	CL0159	Ig-like fold superfamily (E-set)
athaller426_1224(length)_-1(strand)_0(frame)_RPTDPDSK	812	896	810	896	PF00630.14	Filamin	Domain	4	101	101	61.3	1e-16	1	CL0159	Ig-like fold superfamily (E-set)
athaller426_1224(length)_-1(strand)_0(frame)_RPTDPDSK	907	990	902	990	PF00630.14	Filamin	Domain	7	101	101	28.7	1.4e-06	1	CL0159	Ig-like fold superfamily (E-set)
athaller426_1224(length)_-1(strand)_0(frame)_RPTDPDSK	998	1083	997	1083	PF00630.14	Filamin	Domain	2	101	101	51.3	1.3e-13	1	CL0159	Ig-like fold superfamily (E-set)
athaller426_1224(length)_-1(strand)_0(frame)_RPTDPDSK	1133	1220	1131	1220	PF00630.14	Filamin	Domain	3	101	101	42.4	7.8e-11	1	CL0159	Ig-like fold superfamily (E-set)
athaller426_294(length)_-1(strand)_2(frame)_FTVDARQA	1	54	1	56	PF00630.14	Filamin	Domain	25	88	101	34.6	2.1e-08	1	CL0159	Ig-like fold superfamily (E-set)
athaller426_294(length)_-1(strand)_2(frame)_FTVDARQA	58	147	57	147	PF00630.14	Filamin	Domain	2	101	101	78.1	6e-22	1	CL0159	Ig-like fold superfamily (E-set)
athaller426_294(length)_-1(strand)_2(frame)_FTVDARQA	155	244	153	244	PF00630.14	Filamin	Domain	3	101	101	53.8	2.1e-14	1	CL0159	Ig-like fold superfamily (E-set)
athaller427_929(length)_-1(strand)_1(frame)_PPRSGSGV	80	135	60	135	PF00630.14	Filamin	Domain	35	101	101	38.4	1.3e-09	1	CL0159	Ig-like fold superfamily (E-set)
athaller427_929(length)_-1(strand)_1(frame)_PPRSGSGV	145	227	140	227	PF00630.14	Filamin	Domain	6	101	101	74.7	6.8e-21	1	CL0159	Ig-like fold superfamily (E-set)
athaller427_929(length)_-1(strand)_1(frame)_PPRSGSGV	232	313	228	313	PF00630.14	Filamin	Domain	11	101	101	28.4	1.8e-06	1	CL0159	Ig-like fold superfamily (E-set)
athaller427_929(length)_-1(strand)_1(frame)_PPRSGSGV	323	408	321	408	PF00630.14	Filamin	Domain	3	101	101	59	5.1e-16	1	CL0159	Ig-like fold superfamily (E-set)
athaller427_929(length)_-1(strand)_1(frame)_PPRSGSGV	451	506	409	506	PF00630.14	Filamin	Domain	42	101	101	32.3	1.1e-07	1	CL0159	Ig-like fold superfamily (E-set)
athaller427_929(length)_-1(strand)_1(frame)_PPRSGSGV	517	601	515	601	PF00630.14	Filamin	Domain	4	101	101	61.8	7.2e-17	1	CL0159	Ig-like fold superfamily (E-set)
athaller427_929(length)_-1(strand)_1(frame)_PPRSGSGV	612	695	607	695	PF00630.14	Filamin	Domain	7	101	101	29.2	9.8e-07	1	CL0159	Ig-like fold superfamily (E-set)
athaller427_929(length)_-1(strand)_1(frame)_PPRSGSGV	703	788	702	788	PF00630.14	Filamin	Domain	2	101	101	51.8	9.1e-14	1	CL0159	Ig-like fold superfamily (E-set)
athaller427_929(length)_-1(strand)_1(frame)_PPRSGSGV	838	925	836	925	PF00630.14	Filamin	Domain	3	101	101	42.9	5.4e-11	1	CL0159	Ig-like fold superfamily (E-set)
athaller428_367(length)_-1(strand)_0(frame)_ATSSLAAA	58	123	53	131	PF00595.19	PDZ	Domain	6	73	81	34.5	1.7e-08	1	CL0466	PDZ domain-like peptide-binding superfamily
athaller429_367(length)_-1(strand)_0(frame)_ATSSLAAA	58	123	53	131	PF00595.19	PDZ	Domain	6	73	81	34.5	1.7e-08	1	CL0466	PDZ domain-like peptide-binding superfamily
athaller432_689(length)_1(strand)_0(frame)_NRLHLRAS	24	65	24	65	PF00097.20	zf-C3HC4	Domain	1	41	41	31.6	9e-08	1	CL0229	Ring-finger/U-box superfamily
athaller433_799(length)_1(strand)_0(frame)_NRLHLRAS	24	65	24	65	PF00097.20	zf-C3HC4	Domain	1	41	41	31.3	1.1e-07	1	CL0229	Ring-finger/U-box superfamily
athaller434_479(length)_-1(strand)_2(frame)_CLGIHREE	25	369	24	370	PF00202.16	Aminotran_3	Domain	2	338	339	253.1	3.2e-75	1	CL0061	PLP dependent aminotransferase superfamily
athaller435_509(length)_-1(strand)_2(frame)_SSHQSLAS	55	399	54	400	PF00202.16	Aminotran_3	Domain	2	338	339	252.8	3.8e-75	1	CL0061	PLP dependent aminotransferase superfamily
athaller436_172(length)_1(strand)_2(frame)_ETMSYQKG	13	90	12	91	PF00595.19	PDZ	Domain	2	80	81	42.8	4.3e-11	1	CL0466	PDZ domain-like peptide-binding superfamily
athaller437_172(length)_1(strand)_2(frame)_ETMSYQKG	13	90	12	91	PF00595.19	PDZ	Domain	2	80	81	42.8	4.3e-11	1	CL0466	PDZ domain-like peptide-binding superfamily
athaller440_518(length)_1(strand)_0(frame)_HHRVPIET	137	306	136	307	PF00270.24	DEAD	Domain	2	168	169	143.2	5.2e-42	1	CL0023	P-loop containing nucleoside triphosphate hydrolase superfamily
athaller440_518(length)_1(strand)_0(frame)_HHRVPIET	378	453	377	454	PF00271.26	Helicase_C	Family	2	77	78	90.5	4.4e-26	1	CL0023	P-loop containing nucleoside triphosphate hydrolase superfamily
athaller441_560(length)_1(strand)_0(frame)_HHRVPIET	137	306	136	307	PF00270.24	DEAD	Domain	2	168	169	142.9	6e-42	1	CL0023	P-loop containing nucleoside triphosphate hydrolase superfamily
athaller441_560(length)_1(strand)_0(frame)_HHRVPIET	378	453	377	454	PF00271.26	Helicase_C	Family	2	77	78	90.3	5e-26	1	CL0023	P-loop containing nucleoside triphosphate hydrolase superfamily
athaller442_271(length)_1(strand)_1(frame)_PCPDATTG	108	267	92	270	PF03821.11	Mtp	Family	73	230	233	87.7	7.2e-25	1	No_clan
athaller443_264(length)_1(strand)_1(frame)_YRIPVCRP	102	260	77	263	PF03821.11	Mtp	Family	74	230	233	89	2.9e-25	1	No_clan
athaller444_829(length)_-1(strand)_2(frame)_FRRRQLWN	257	795	257	797	PF03098.10	An_peroxidase	Family	1	528	530	571.8	1.1e-171	1	No_clan
athaller445_762(length)_-1(strand)_2(frame)_FQVAAAGR	190	728	190	730	PF03098.10	An_peroxidase	Family	1	528	530	572.2	8.6e-172	1	No_clan
athaller446_507(length)_1(strand)_0(frame)_MSEDRLNA	35	336	34	340	PF01213.14	CAP_N	Family	2	308	312	331.5	4.9e-99	1	No_clan
athaller446_507(length)_1(strand)_0(frame)_MSEDRLNA	351	505	350	507	PF08603.6	CAP_C	Family	2	157	159	200.2	1.2e-59	1	CL0391	Adenylate cyclase associated (CAP) C terminal like
athaller447_537(length)_1(strand)_0(frame)_MSEDRLNA	35	336	34	340	PF01213.14	CAP_N	Family	2	308	312	331.3	5.8e-99	1	No_clan
athaller447_537(length)_1(strand)_0(frame)_MSEDRLNA	351	500	350	507	PF08603.6	CAP_C	Family	2	152	159	198.2	5e-59	1	CL0391	Adenylate cyclase associated (CAP) C terminal like
athaller450_646(length)_-1(strand)_1(frame)_RTASELLK	49	154	48	154	PF00435.16	Spectrin	Domain	2	105	105	39.5	5.4e-10	1	No_clan
athaller450_646(length)_-1(strand)_1(frame)_RTASELLK	165	227	158	245	PF00435.16	Spectrin	Domain	9	67	105	25.5	1.2e-05	1	No_clan
athaller450_646(length)_-1(strand)_1(frame)_RTASELLK	339	396	325	398	PF13499.1	EF-hand_7	Domain	2	63	66	37.6	1.8e-09	1	CL0220	EF-hand like superfamily
athaller450_646(length)_-1(strand)_1(frame)_RTASELLK	420	491	420	492	PF02187.12	GAS2	Family	1	72	73	125.2	5.9e-37	1	No_clan
athaller450_182(length)_-1(strand)_2(frame)_RSPVLRQG	57	112	55	124	PF00435.16	Spectrin	Domain	5	59	105	27.9	2.2e-06	1	No_clan
athaller451_638(length)_-1(strand)_1(frame)_RTASELLK	49	154	48	154	PF00435.16	Spectrin	Domain	2	105	105	39.5	5.3e-10	1	No_clan
athaller451_638(length)_-1(strand)_1(frame)_RTASELLK	165	227	158	245	PF00435.16	Spectrin	Domain	9	67	105	25.5	1.2e-05	1	No_clan
athaller451_638(length)_-1(strand)_1(frame)_RTASELLK	339	396	325	398	PF13499.1	EF-hand_7	Domain	2	63	66	37.6	1.7e-09	1	CL0220	EF-hand like superfamily
athaller451_638(length)_-1(strand)_1(frame)_RTASELLK	412	483	412	484	PF02187.12	GAS2	Family	1	72	73	125.3	5.8e-37	1	No_clan
athaller451_182(length)_-1(strand)_2(frame)_RSPVLRQG	57	112	55	124	PF00435.16	Spectrin	Domain	5	59	105	27.9	2.2e-06	1	No_clan
athaller452_1057(length)_-1(strand)_0(frame)_EIQQKLDM	32	133	31	133	PF00435.16	Spectrin	Domain	2	105	105	78.9	2.9e-22	1	No_clan
athaller452_1057(length)_-1(strand)_0(frame)_EIQQKLDM	136	240	135	240	PF00435.16	Spectrin	Domain	2	105	105	78.1	5e-22	1	No_clan
athaller452_1057(length)_-1(strand)_0(frame)_EIQQKLDM	243	346	242	346	PF00435.16	Spectrin	Domain	2	105	105	87.5	6.1e-25	1	No_clan
athaller452_1057(length)_-1(strand)_0(frame)_EIQQKLDM	349	452	348	452	PF00435.16	Spectrin	Domain	2	105	105	90.7	6.2e-26	1	No_clan
athaller452_1057(length)_-1(strand)_0(frame)_EIQQKLDM	456	558	454	558	PF00435.16	Spectrin	Domain	3	105	105	80	1.3e-22	1	No_clan
athaller452_1057(length)_-1(strand)_0(frame)_EIQQKLDM	562	664	560	665	PF00435.16	Spectrin	Domain	3	104	105	77.5	7.7e-22	1	No_clan
athaller452_1057(length)_-1(strand)_0(frame)_EIQQKLDM	676	777	675	779	PF00435.16	Spectrin	Domain	2	103	105	60.8	1.3e-16	1	No_clan
athaller452_1057(length)_-1(strand)_0(frame)_EIQQKLDM	789	894	789	894	PF00435.16	Spectrin	Domain	1	105	105	47.3	2e-12	1	No_clan
athaller452_1057(length)_-1(strand)_0(frame)_EIQQKLDM	910	979	906	979	PF13499.1	EF-hand_7	Domain	3	66	66	42.9	3.7e-11	1	CL0220	EF-hand like superfamily
athaller452_1057(length)_-1(strand)_0(frame)_EIQQKLDM	986	1056	986	1056	PF08726.5	EFhand_Ca_insen	Domain	1	69	69	84.9	2.7e-24	1	CL0220	EF-hand like superfamily
athaller453_559(length)_-1(strand)_0(frame)_EIQQKLDM	32	133	31	133	PF00435.16	Spectrin	Domain	2	105	105	80.2	1.2e-22	1	No_clan
athaller453_559(length)_-1(strand)_0(frame)_EIQQKLDM	136	240	135	240	PF00435.16	Spectrin	Domain	2	105	105	79.4	2e-22	1	No_clan
athaller453_559(length)_-1(strand)_0(frame)_EIQQKLDM	243	346	242	346	PF00435.16	Spectrin	Domain	2	105	105	88.8	2.4e-25	1	No_clan
athaller453_559(length)_-1(strand)_0(frame)_EIQQKLDM	349	452	348	452	PF00435.16	Spectrin	Domain	2	105	105	92	2.4e-26	1	No_clan
athaller453_559(length)_-1(strand)_0(frame)_EIQQKLDM	456	548	454	556	PF00435.16	Spectrin	Domain	3	94	105	65.2	5.1e-18	1	No_clan
athaller454_222(length)_1(strand)_0(frame)_GEQRSSKE	16	185	4	186	PF03798.11	TRAM_LAG1_CLN8	Domain	28	197	198	64.9	6.6e-18	1	No_clan
athaller455_259(length)_1(strand)_0(frame)_GEQRSSKE	16	185	4	186	PF03798.11	TRAM_LAG1_CLN8	Domain	28	197	198	64.2	1.1e-17	1	No_clan
athaller456_629(length)_1(strand)_2(frame)_LLRRFRSA	87	177	86	183	PF02023.12	SCAN	Family	2	90	96	27	2.1e-06	1	No_clan
athaller456_629(length)_1(strand)_2(frame)_LLRRFRSA	249	264	248	265	PF00098.18	zf-CCHC	Domain	2	17	18	29.2	5.5e-07	1	CL0511	Retrovirus zinc finger-like domains
athaller457_518(length)_1(strand)_2(frame)_LLRRFRSA	87	177	86	183	PF02023.12	SCAN	Family	2	90	96	27.4	1.6e-06	1	No_clan
athaller457_518(length)_1(strand)_2(frame)_LLRRFRSA	249	264	248	265	PF00098.18	zf-CCHC	Domain	2	17	18	29.5	4.4e-07	1	CL0511	Retrovirus zinc finger-like domains
athaller460_678(length)_1(strand)_2(frame)_LIMLVALG	305	460	303	460	PF00350.18	Dynamin_N	Family	3	168	168	40.3	2.7e-10	1	CL0023	P-loop containing nucleoside triphosphate hydrolase superfamily
athaller464_507(length)_1(strand)_2(frame)_RRCRCCRT	123	406	121	406	PF00069.20	Pkinase	Domain	4	260	260	212.5	5.4e-63	1	CL0016	Protein kinase superfamily
athaller465_523(length)_1(strand)_0(frame)_QLRGVAST	139	422	137	422	PF00069.20	Pkinase	Domain	4	260	260	212.4	5.9e-63	1	CL0016	Protein kinase superfamily
athaller466_543(length)_1(strand)_2(frame)_ASRGQNTS	32	351	32	354	PF00884.18	Sulfatase	Family	1	305	308	222.4	7.3e-66	1	CL0088	Alkaline phosphatase-like
athaller468_425(length)_1(strand)_0(frame)_SIERVIRR	57	420	49	425	PF00501.23	AMP-binding	Family	9	381	417	150.6	4.1e-44	1	CL0378	ANL superfamily
athaller468_146(length)_1(strand)_0(frame)_GWIHKGDM	39	117	38	117	PF13193.1	AMP-binding_C	Domain	2	73	73	51.4	1.5e-13	1	CL0531	AMP-binding enzyme C-terminal domain superfamily
athaller469_241(length)_1(strand)_0(frame)_SIERVIRR	57	231	49	239	PF00501.23	AMP-binding	Family	9	188	417	78.9	2.4e-22	1	CL0378	ANL superfamily
athaller469_148(length)_1(strand)_2(frame)_RTLHQDDL	18	143	6	148	PF00501.23	AMP-binding	Family	254	381	417	55.7	2.6e-15	1	CL0378	ANL superfamily
athaller469_146(length)_1(strand)_2(frame)_GWIHKGDM	39	117	38	117	PF13193.1	AMP-binding_C	Domain	2	73	73	51.4	1.5e-13	1	CL0531	AMP-binding enzyme C-terminal domain superfamily
athaller470_98(length)_1(strand)_1(frame)_KQDQRIRA	24	92	8	95	PF00307.26	CH	Domain	34	105	108	44.6	1.2e-11	1	CL0188	Calponin homology domain
athaller472_418(length)_-1(strand)_1(frame)_VVFAKDTS	1	132	1	135	PF01565.18	FAD_binding_4	Domain	4	136	139	120.7	3e-35	1	CL0077	PCMH-like FAD binding
athaller472_418(length)_-1(strand)_1(frame)_VVFAKDTS	174	416	174	416	PF02913.14	FAD-oxidase_C	Domain	1	248	248	219.3	4.8e-65	1	CL0277	FAD-linked oxidase C-terminal domain superfamily
athaller473_365(length)_-1(strand)_1(frame)_VVFAKDTS	1	127	1	130	PF01565.18	FAD_binding_4	Domain	4	131	139	108.9	1.2e-31	1	CL0077	PCMH-like FAD binding
athaller473_365(length)_-1(strand)_1(frame)_VVFAKDTS	123	363	121	363	PF02913.14	FAD-oxidase_C	Domain	3	248	248	217	2.3e-64	1	CL0277	FAD-linked oxidase C-terminal domain superfamily
athaller474_371(length)_-1(strand)_2(frame)_RQSLAVIV	69	324	68	324	PF00069.20	Pkinase	Domain	2	260	260	231.8	7.1e-69	1	CL0016	Protein kinase superfamily
athaller475_371(length)_-1(strand)_2(frame)_RQSLAVIV	69	324	68	324	PF00069.20	Pkinase	Domain	2	260	260	231.8	7.1e-69	1	CL0016	Protein kinase superfamily
athaller476_129(length)_1(strand)_1(frame)_FFFFFFFF	56	127	56	129	PF08659.5	KR	Family	2	73	181	55.1	7.1e-15	1	CL0063	FAD/NAD(P)-binding Rossmann fold Superfamily
athaller476_560(length)_1(strand)_2(frame)_ARPTPRLR	20	123	11	124	PF08659.5	KR	Family	79	180	181	96.5	1.4e-27	1	CL0063	FAD/NAD(P)-binding Rossmann fold Superfamily
athaller476_560(length)_1(strand)_2(frame)_ARPTPRLR	182	237	181	247	PF00550.20	PP-binding	Domain	2	56	67	33.7	3.1e-08	1	CL0314	ACP-like superfamily
athaller476_560(length)_1(strand)_2(frame)_ARPTPRLR	302	554	301	558	PF00975.15	Thioesterase	Family	2	225	229	97.2	1.6e-27	1	CL0028	Alpha/Beta hydrolase fold
athaller477_129(length)_1(strand)_1(frame)_FFFFFFFF	56	127	56	129	PF08659.5	KR	Family	2	73	181	55.1	7.1e-15	1	CL0063	FAD/NAD(P)-binding Rossmann fold Superfamily
athaller477_242(length)_1(strand)_2(frame)_ARPTPRLR	20	123	10	124	PF08659.5	KR	Family	79	180	181	98.8	2.7e-28	1	CL0063	FAD/NAD(P)-binding Rossmann fold Superfamily
athaller477_242(length)_1(strand)_2(frame)_ARPTPRLR	182	237	181	241	PF00550.20	PP-binding	Domain	2	56	67	33.2	4.5e-08	1	CL0314	ACP-like superfamily
athaller480_402(length)_-1(strand)_2(frame)_RVRSSGLQ	55	336	53	337	PF03096.9	Ndr	Family	3	282	283	307.4	4.8e-92	1	CL0028	Alpha/Beta hydrolase fold
athaller481_392(length)_-1(strand)_1(frame)_SFPRRAPS	45	326	43	327	PF03096.9	Ndr	Family	3	282	283	307.5	4.4e-92	1	CL0028	Alpha/Beta hydrolase fold
athaller482_285(length)_1(strand)_2(frame)_IEAGMASA	36	272	34	274	PF01151.13	ELO	Family	3	247	250	185.4	1.1e-54	1	No_clan
athaller483_285(length)_1(strand)_2(frame)_IEAGMASA	36	272	34	274	PF01151.13	ELO	Family	3	247	250	185.4	1.1e-54	1	No_clan
athaller486_432(length)_1(strand)_2(frame)_ILSRTPQL	55	429	54	431	PF00079.15	Serpin	Domain	2	368	371	345.2	4.6e-103	1	No_clan
athaller487_404(length)_1(strand)_1(frame)_RTIPNSLV	43	401	29	403	PF00079.15	Serpin	Domain	18	368	371	336.4	2.1e-100	1	No_clan
athaller488_552(length)_-1(strand)_1(frame)_EGSPGVAS	290	317	290	317	PF01436.16	NHL	Repeat	1	28	28	37.4	1.4e-09	1	CL0186	Beta propeller clan
athaller488_552(length)_-1(strand)_1(frame)_EGSPGVAS	337	364	337	364	PF01436.16	NHL	Repeat	1	28	28	24.9	1.3e-05	1	CL0186	Beta propeller clan
athaller488_552(length)_-1(strand)_1(frame)_EGSPGVAS	384	411	384	411	PF01436.16	NHL	Repeat	1	28	28	38.3	6.8e-10	1	CL0186	Beta propeller clan
athaller488_552(length)_-1(strand)_1(frame)_EGSPGVAS	433	458	431	458	PF01436.16	NHL	Repeat	3	28	28	31.1	1.4e-07	1	CL0186	Beta propeller clan
athaller488_552(length)_-1(strand)_1(frame)_EGSPGVAS	478	505	478	505	PF01436.16	NHL	Repeat	1	28	28	28	1.3e-06	1	CL0186	Beta propeller clan
athaller488_552(length)_-1(strand)_1(frame)_EGSPGVAS	529	552	525	552	PF01436.16	NHL	Repeat	5	28	28	33.1	3e-08	1	CL0186	Beta propeller clan
athaller489_320(length)_-1(strand)_1(frame)_EGSPGVAS	290	315	290	316	PF01436.16	NHL	Repeat	1	26	28	33.1	3.1e-08	1	CL0186	Beta propeller clan
athaller490_514(length)_1(strand)_1(frame)_LEQSLREA	7	504	1	506	PF09731.4	Mitofilin	Family	117	580	582	274.8	1.5e-81	1	No_clan
athaller491_514(length)_1(strand)_1(frame)_LEQSLREA	7	504	1	506	PF09731.4	Mitofilin	Family	117	580	582	274.8	1.5e-81	1	No_clan
athaller492_687(length)_1(strand)_0(frame)_ATLNVQDS	11	32	11	37	PF06582.7	DUF1136	Repeat	1	22	28	27.7	1.4e-06	1	No_clan
athaller492_687(length)_1(strand)_0(frame)_ATLNVQDS	49	139	47	139	PF07679.11	I-set	Domain	3	90	90	49.3	3.1e-13	1	CL0011	Immunoglobulin superfamily
athaller492_687(length)_1(strand)_0(frame)_ATLNVQDS	146	164	145	166	PF06582.7	DUF1136	Repeat	2	20	28	21.7	0.00011	1	No_clan
athaller492_687(length)_1(strand)_0(frame)_ATLNVQDS	192	273	181	273	PF07679.11	I-set	Domain	11	90	90	41.7	7.7e-11	1	CL0011	Immunoglobulin superfamily
athaller492_687(length)_1(strand)_0(frame)_ATLNVQDS	279	305	279	307	PF06582.7	DUF1136	Repeat	1	26	28	27.3	2e-06	1	No_clan
athaller492_687(length)_1(strand)_0(frame)_ATLNVQDS	313	403	313	404	PF07679.11	I-set	Domain	1	88	90	50.4	1.5e-13	1	CL0011	Immunoglobulin superfamily
athaller492_687(length)_1(strand)_0(frame)_ATLNVQDS	411	432	411	438	PF06582.7	DUF1136	Repeat	1	22	28	29.8	3.2e-07	1	No_clan
athaller492_687(length)_1(strand)_0(frame)_ATLNVQDS	446	538	446	538	PF07679.11	I-set	Domain	1	90	90	46.3	2.7e-12	1	CL0011	Immunoglobulin superfamily
athaller492_687(length)_1(strand)_0(frame)_ATLNVQDS	544	564	544	567	PF06582.7	DUF1136	Repeat	1	21	28	25.6	6.4e-06	1	No_clan
athaller492_687(length)_1(strand)_0(frame)_ATLNVQDS	580	673	580	673	PF07679.11	I-set	Domain	1	90	90	48.3	6.4e-13	1	CL0011	Immunoglobulin superfamily
athaller493_496(length)_1(strand)_0(frame)_ATLNVQDS	11	32	11	37	PF06582.7	DUF1136	Repeat	1	22	28	28.3	9.3e-07	1	No_clan
athaller493_496(length)_1(strand)_0(frame)_ATLNVQDS	49	139	47	139	PF07679.11	I-set	Domain	3	90	90	50	1.9e-13	1	CL0011	Immunoglobulin superfamily
athaller493_496(length)_1(strand)_0(frame)_ATLNVQDS	146	164	145	166	PF06582.7	DUF1136	Repeat	2	20	28	22.2	7.7e-05	1	No_clan
athaller493_496(length)_1(strand)_0(frame)_ATLNVQDS	192	273	181	273	PF07679.11	I-set	Domain	11	90	90	42.3	4.7e-11	1	CL0011	Immunoglobulin superfamily
athaller493_496(length)_1(strand)_0(frame)_ATLNVQDS	279	305	279	307	PF06582.7	DUF1136	Repeat	1	26	28	27.8	1.3e-06	1	No_clan
athaller493_496(length)_1(strand)_0(frame)_ATLNVQDS	313	403	313	404	PF07679.11	I-set	Domain	1	88	90	51	9e-14	1	CL0011	Immunoglobulin superfamily
athaller493_496(length)_1(strand)_0(frame)_ATLNVQDS	411	432	411	438	PF06582.7	DUF1136	Repeat	1	22	28	30.3	2.2e-07	1	No_clan
athaller493_85(length)_-1(strand)_1(frame)_RPLTAATR	3	48	1	49	PF07679.11	I-set	Domain	41	86	90	25.1	1.1e-05	1	CL0011	Immunoglobulin superfamily
athaller494_233(length)_1(strand)_1(frame)_FVMAYRGP	29	99	29	107	PF00307.26	CH	Domain	1	78	108	42.1	7.1e-11	1	CL0188	Calponin homology domain
athaller495_233(length)_1(strand)_1(frame)_FVMAYRGP	29	99	29	107	PF00307.26	CH	Domain	1	78	108	42.1	7.1e-11	1	CL0188	Calponin homology domain
athaller498_226(length)_-1(strand)_1(frame)_AYTDYYLE	154	185	145	185	PF00057.13	Ldl_recept_a	Repeat	8	37	37	24.5	1.8e-05	1	No_clan
athaller500_92(length)_1(strand)_0(frame)_KQAMDEIE	2	91	1	92	PF02181.18	FH2	Family	186	279	370	94.8	4.8e-27	1	No_clan
athaller500_248(length)_1(strand)_2(frame)_LKNLSKME	2	91	1	92	PF02181.18	FH2	Family	281	369	370	37.2	1.5e-09	1	No_clan
athaller501_92(length)_1(strand)_0(frame)_KQAMDEIE	2	91	1	92	PF02181.18	FH2	Family	186	279	370	94.8	4.8e-27	1	No_clan
athaller501_249(length)_1(strand)_2(frame)_LKNLSKME	2	91	1	92	PF02181.18	FH2	Family	281	369	370	37.2	1.5e-09	1	No_clan
athaller502_135(length)_-1(strand)_0(frame)_RRSATSRL	30	131	22	134	PF00743.14	FMO-like	Family	102	204	532	55.6	2.6e-15	1	CL0063	FAD/NAD(P)-binding Rossmann fold Superfamily
athaller502_182(length)_-1(strand)_0(frame)_RECQRLLN	4	180	1	182	PF00743.14	FMO-like	Family	260	435	532	170.2	4.9e-50	1	CL0063	FAD/NAD(P)-binding Rossmann fold Superfamily
athaller502_149(length)_-1(strand)_2(frame)_YYGGFGLT	25	115	23	119	PF00743.14	FMO-like	Family	3	93	532	110.4	6.2e-32	1	CL0063	FAD/NAD(P)-binding Rossmann fold Superfamily
athaller503_141(length)_-1(strand)_1(frame)_YGGFGLTG	24	107	23	111	PF00743.14	FMO-like	Family	3	93	532	92.2	2.1e-26	1	CL0063	FAD/NAD(P)-binding Rossmann fold Superfamily
athaller503_135(length)_-1(strand)_2(frame)_RRSATSRL	30	131	22	134	PF00743.14	FMO-like	Family	102	204	532	55.6	2.6e-15	1	CL0063	FAD/NAD(P)-binding Rossmann fold Superfamily
athaller503_182(length)_-1(strand)_2(frame)_RECQRLLN	4	180	1	182	PF00743.14	FMO-like	Family	260	435	532	170.2	4.9e-50	1	CL0063	FAD/NAD(P)-binding Rossmann fold Superfamily
athaller506_500(length)_1(strand)_2(frame)_AFLARHVG	35	137	31	138	PF00085.15	Thioredoxin	Domain	5	103	104	100.3	3.9e-29	1	CL0172	Thioredoxin-like
athaller506_500(length)_1(strand)_2(frame)_AFLARHVG	167	353	167	353	PF13848.1	Thioredoxin_6	Domain	1	184	184	154.3	2.8e-45	1	CL0172	Thioredoxin-like
athaller506_500(length)_1(strand)_2(frame)_AFLARHVG	376	480	375	480	PF00085.15	Thioredoxin	Domain	2	104	104	104	2.7e-30	1	CL0172	Thioredoxin-like
athaller506_157(length)_-1(strand)_2(frame)_SLQRPLRS	41	147	41	148	PF05005.10	Ocnus	Family	1	107	108	107.4	3.1e-31	1	No_clan
athaller507_157(length)_-1(strand)_2(frame)_SLQRPLRS	41	147	41	148	PF05005.10	Ocnus	Family	1	107	108	107.4	3.1e-31	1	No_clan
athaller508_149(length)_-1(strand)_0(frame)_NLFLGKNK	19	61	19	61	PF12799.2	LRR_4	Family	1	44	44	27.5	1.6e-06	1	CL0022	Leucine Rich Repeat
athaller508_149(length)_-1(strand)_0(frame)_NLFLGKNK	64	102	63	104	PF12799.2	LRR_4	Family	2	41	44	30.7	1.6e-07	1	CL0022	Leucine Rich Repeat
athaller508_240(length)_-1(strand)_1(frame)_AGTDNKAG	120	160	119	161	PF12799.2	LRR_4	Family	2	43	44	31.8	7.3e-08	1	CL0022	Leucine Rich Repeat
athaller509_149(length)_-1(strand)_0(frame)_NLFLGKNK	19	61	19	61	PF12799.2	LRR_4	Family	1	44	44	27.5	1.6e-06	1	CL0022	Leucine Rich Repeat
athaller509_149(length)_-1(strand)_0(frame)_NLFLGKNK	64	102	63	104	PF12799.2	LRR_4	Family	2	41	44	30.7	1.6e-07	1	CL0022	Leucine Rich Repeat
athaller509_240(length)_-1(strand)_1(frame)_AGTDNKAG	120	160	119	161	PF12799.2	LRR_4	Family	2	43	44	31.8	7.3e-08	1	CL0022	Leucine Rich Repeat
athaller510_182(length)_1(strand)_0(frame)_ETEDAHPV	13	156	1	179	PF00135.23	COesterase	Domain	304	443	535	26.1	3.2e-06	1	CL0028	Alpha/Beta hydrolase fold
athaller510_129(length)_-1(strand)_0(frame)_NFADVVRE	49	125	48	128	PF00135.23	COesterase	Domain	160	237	535	128.8	2.5e-37	1	CL0028	Alpha/Beta hydrolase fold
athaller511_227(length)_-1(strand)_1(frame)_SNDARSPV	4	223	1	226	PF00135.23	COesterase	Domain	21	237	535	296.4	3.9e-88	1	CL0028	Alpha/Beta hydrolase fold
athaller512_88(length)_-1(strand)_2(frame)_KLGVNALF	1	87	1	88	PF00079.15	Serpin	Domain	282	370	371	88.7	4.1e-25	1	No_clan
athaller513_88(length)_-1(strand)_2(frame)_KLGVNALF	1	87	1	88	PF00079.15	Serpin	Domain	282	370	371	88.7	4.1e-25	1	No_clan
athaller514_238(length)_1(strand)_0(frame)_QYQDSKRR	22	100	21	100	PF02798.15	GST_N	Domain	2	76	76	62.7	2.6e-17	1	CL0172	Thioredoxin-like
athaller514_238(length)_1(strand)_0(frame)_QYQDSKRR	130	210	92	210	PF00043.20	GST_C	Domain	9	95	95	47.9	9.4e-13	1	CL0497	Glutathione S-transferase, C-terminal domain
athaller515_238(length)_1(strand)_0(frame)_QYQDSKRR	22	100	21	100	PF02798.15	GST_N	Domain	2	76	76	62.7	2.6e-17	1	CL0172	Thioredoxin-like
athaller515_238(length)_1(strand)_0(frame)_QYQDSKRR	130	210	92	210	PF00043.20	GST_C	Domain	9	95	95	47.9	9.4e-13	1	CL0497	Glutathione S-transferase, C-terminal domain
athaller518_239(length)_-1(strand)_0(frame)_KKRPAMVL	6	127	2	129	PF00501.23	AMP-binding	Family	292	415	417	117	6.5e-34	1	CL0378	ANL superfamily
athaller518_239(length)_-1(strand)_0(frame)_KKRPAMVL	137	219	137	219	PF13193.1	AMP-binding_C	Domain	1	73	73	45.7	9.2e-12	1	CL0531	AMP-binding enzyme C-terminal domain superfamily
athaller518_192(length)_-1(strand)_2(frame)_TVQGLKIP	22	133	16	172	PF00501.23	AMP-binding	Family	7	121	417	57.9	5.4e-16	1	CL0378	ANL superfamily
athaller519_74(length)_1(strand)_0(frame)_VLRVRYTS	37	74	8	74	PF00501.23	AMP-binding	Family	372	409	417	27.3	1.1e-06	1	CL0378	ANL superfamily
athaller519_152(length)_-1(strand)_2(frame)_SVQHVKLT	50	132	50	132	PF13193.1	AMP-binding_C	Domain	1	73	73	47.2	3.1e-12	1	CL0531	AMP-binding enzyme C-terminal domain superfamily
athaller520_511(length)_-1(strand)_2(frame)_RLPPLLSG	208	479	208	479	PF03372.18	Exo_endo_phos	Domain	1	249	249	92.9	2.9e-26	1	CL0530	DNase I-like
athaller521_415(length)_-1(strand)_1(frame)_QCDPSISI	112	383	112	383	PF03372.18	Exo_endo_phos	Domain	1	249	249	93.7	1.6e-26	1	CL0530	DNase I-like
athaller522_315(length)_1(strand)_2(frame)_LCILAKER	50	117	50	136	PF01734.17	Patatin	Family	1	67	204	40.6	2.5e-10	1	CL0323	Patatin/FabD/lysophospholipase-like superfamily
athaller522_315(length)_1(strand)_2(frame)_LCILAKER	140	180	132	180	PF01734.17	Patatin	Family	164	204	204	28.9	9.5e-07	1	CL0323	Patatin/FabD/lysophospholipase-like superfamily
athaller523_267(length)_1(strand)_2(frame)_LCILAKER	50	117	50	136	PF01734.17	Patatin	Family	1	67	204	41	1.9e-10	1	CL0323	Patatin/FabD/lysophospholipase-like superfamily
athaller523_267(length)_1(strand)_2(frame)_LCILAKER	140	180	132	180	PF01734.17	Patatin	Family	164	204	204	29.2	7.4e-07	1	CL0323	Patatin/FabD/lysophospholipase-like superfamily
athaller524_499(length)_1(strand)_2(frame)_TQLLVQNS	36	133	36	138	PF00651.26	BTB	Domain	1	103	111	87.8	4.3e-25	1	CL0033	POZ domain superfamily
athaller524_499(length)_1(strand)_2(frame)_TQLLVQNS	453	476	453	476	PF13894.1	zf-C2H2_4	Domain	1	24	24	24.5	2e-05	1	CL0361	Classical C2H2 and C2HC zinc fingers
athaller525_476(length)_1(strand)_2(frame)_TQLLVQNS	36	133	36	138	PF00651.26	BTB	Domain	1	103	111	87.9	4e-25	1	CL0033	POZ domain superfamily
athaller525_476(length)_1(strand)_2(frame)_TQLLVQNS	443	467	443	468	PF13465.1	zf-H2C2_2	Domain	1	25	26	33	4.4e-08	1	CL0361	Classical C2H2 and C2HC zinc fingers
athaller532_84(length)_1(strand)_0(frame)_VRMVGRTG	12	81	4	82	PF03404.11	Mo-co_dimer	Domain	60	130	131	66.9	1.3e-18	1	CL0159	Ig-like fold superfamily (E-set)
athaller533_70(length)_1(strand)_0(frame)_KCTWASTE	11	67	3	68	PF03404.11	Mo-co_dimer	Domain	76	130	131	51.1	9.2e-14	1	CL0159	Ig-like fold superfamily (E-set)
athaller534_443(length)_-1(strand)_0(frame)_LRRAVRIA	34	241	34	242	PF08442.5	ATP-grasp_2	Domain	1	201	202	241.6	4.7e-72	1	CL0179	ATP-grasp superfamily
athaller534_443(length)_-1(strand)_0(frame)_LRRAVRIA	301	421	301	421	PF00549.14	Ligase_CoA	Domain	1	153	153	94.5	4.4e-27	1	CL0506	Succinyl-CoA synthetase flavodoxin domain superfamily
athaller535_429(length)_-1(strand)_0(frame)_LRRAVRIA	34	241	34	242	PF08442.5	ATP-grasp_2	Domain	1	201	202	241.7	4.3e-72	1	CL0179	ATP-grasp superfamily
athaller535_429(length)_-1(strand)_0(frame)_LRRAVRIA	301	398	301	418	PF00549.14	Ligase_CoA	Domain	1	130	153	83.5	1.1e-23	1	CL0506	Succinyl-CoA synthetase flavodoxin domain superfamily
athaller536_258(length)_-1(strand)_2(frame)_VFWLRGAL	38	239	38	239	PF01027.15	Bax1-I	Family	1	205	205	124.1	5.2e-36	1	CL0453	Inhibitors of suppressors of apoptosis Bax/Bak
athaller537_251(length)_-1(strand)_2(frame)_VFWLRGAL	38	239	38	239	PF01027.15	Bax1-I	Family	1	205	205	124.3	4.8e-36	1	CL0453	Inhibitors of suppressors of apoptosis Bax/Bak
athaller538_374(length)_-1(strand)_1(frame)_WWWWWRMQ	37	351	37	351	PF00069.20	Pkinase	Domain	1	260	260	203.5	3.1e-60	1	CL0016	Protein kinase superfamily
athaller539_371(length)_-1(strand)_1(frame)_WWWWWRMQ	37	351	37	351	PF00069.20	Pkinase	Domain	1	260	260	203.5	3e-60	1	CL0016	Protein kinase superfamily
athaller540_197(length)_1(strand)_1(frame)_SGQGSCRR	41	190	41	190	PF07479.9	NAD_Gly3P_dh_C	Domain	1	149	149	179.5	3e-53	1	CL0106	6-phosphogluconate dehydrogenase C-terminal-like superfamily
athaller540_163(length)_1(strand)_2(frame)_GSAIARII	1	160	1	161	PF01210.18	NAD_Gly3P_dh_N	Family	11	156	157	143.6	3.8e-42	1	CL0063	FAD/NAD(P)-binding Rossmann fold Superfamily
athaller541_224(length)_1(strand)_1(frame)_SGQGSCRR	41	190	41	190	PF07479.9	NAD_Gly3P_dh_C	Domain	1	149	149	178.9	4.5e-53	1	CL0106	6-phosphogluconate dehydrogenase C-terminal-like superfamily
athaller541_163(length)_1(strand)_2(frame)_GSAIARII	1	160	1	161	PF01210.18	NAD_Gly3P_dh_N	Family	11	156	157	143.6	3.8e-42	1	CL0063	FAD/NAD(P)-binding Rossmann fold Superfamily
athaller548_81(length)_-1(strand)_0(frame)_PIKSTVNM	16	70	3	73	PF03226.9	Yippee-Mis18	Family	36	93	96	43.1	3.2e-11	1	No_clan
athaller549_138(length)_-1(strand)_0(frame)_LNKAFGNW	34	127	33	130	PF03226.9	Yippee-Mis18	Family	2	93	96	63.3	1.6e-17	1	No_clan
athaller550_237(length)_-1(strand)_2(frame)_GGGYSWIC	4	172	1	175	PF01151.13	ELO	Family	71	247	250	157.4	3.7e-46	1	No_clan
athaller551_234(length)_-1(strand)_0(frame)_RPTNGLST	48	169	46	172	PF01151.13	ELO	Family	118	247	250	114.3	5.5e-33	1	No_clan
athaller552_430(length)_1(strand)_0(frame)_DMFNWLTV	125	249	120	264	PF02690.10	Na_Pi_cotrans	Family	2	114	142	84.3	6.1e-24	1	No_clan
athaller553_72(length)_-1(strand)_2(frame)_ARRPARSC	5	68	1	71	PF02690.10	Na_Pi_cotrans	Family	21	84	142	74.7	5.7e-21	1	No_clan
athaller554_430(length)_1(strand)_0(frame)_NPDDISQE	1	390	1	398	PF00183.13	HSP90	Family	99	488	531	723.6	1.1e-217	1	No_clan
athaller555_428(length)_1(strand)_0(frame)_NPDDISQE	1	412	1	428	PF00183.13	HSP90	Family	99	510	531	753.8	8e-227	1	No_clan
athaller558_252(length)_1(strand)_2(frame)_AGCLMWVL	47	218	47	219	PF00106.20	adh_short	Domain	1	166	167	88	6.2e-25	1	CL0063	FAD/NAD(P)-binding Rossmann fold Superfamily
athaller559_258(length)_1(strand)_2(frame)_AGCLMWVL	47	218	47	219	PF00106.20	adh_short	Domain	1	166	167	87.9	6.7e-25	1	CL0063	FAD/NAD(P)-binding Rossmann fold Superfamily
athaller562_188(length)_1(strand)_0(frame)_FWFPEAQY	1	134	1	136	PF01625.16	PMSR	Family	10	154	156	146	7.8e-43	1	No_clan
athaller563_188(length)_1(strand)_2(frame)_FWFPEAQY	1	134	1	136	PF01625.16	PMSR	Family	10	154	156	146	7.8e-43	1	No_clan
athaller564_284(length)_-1(strand)_0(frame)_DSESCGQA	194	266	194	277	PF00004.24	AAA	Family	1	74	132	90.8	8e-26	1	CL0023	P-loop containing nucleoside triphosphate hydrolase superfamily
athaller564_75(length)_-1(strand)_2(frame)_RARTIHCV	23	74	5	75	PF00004.24	AAA	Family	75	126	132	39.3	6.1e-10	1	CL0023	P-loop containing nucleoside triphosphate hydrolase superfamily
athaller565_219(length)_-1(strand)_0(frame)_DSESCGQA	161	201	142	211	PF00004.24	AAA	Family	33	74	132	31.8	1.3e-07	1	CL0023	P-loop containing nucleoside triphosphate hydrolase superfamily
athaller565_75(length)_-1(strand)_2(frame)_RARTIHCV	23	74	5	75	PF00004.24	AAA	Family	75	126	132	39.3	6.1e-10	1	CL0023	P-loop containing nucleoside triphosphate hydrolase superfamily
athaller576_446(length)_1(strand)_1(frame)_KNVCDIIE	2	271	1	272	PF05470.7	eIF-3c_N	Family	367	594	595	357	1.3e-106	1	No_clan
athaller576_446(length)_1(strand)_1(frame)_KNVCDIIE	280	413	279	413	PF01399.22	PCI	Family	2	105	105	44.1	1.9e-11	1	CL0123	Helix-turn-helix clan
athaller577_348(length)_1(strand)_1(frame)_KNVCDIIE	2	271	1	272	PF05470.7	eIF-3c_N	Family	367	594	595	358.1	6e-107	1	No_clan
athaller584_517(length)_1(strand)_0(frame)_TGSLQSTT	53	78	52	80	PF06582.7	DUF1136	Repeat	2	26	28	39	3.9e-10	1	No_clan
athaller584_517(length)_1(strand)_0(frame)_TGSLQSTT	88	177	88	179	PF07679.11	I-set	Domain	1	88	90	51.2	8e-14	1	CL0011	Immunoglobulin superfamily
athaller584_517(length)_1(strand)_0(frame)_TGSLQSTT	185	209	185	214	PF06582.7	DUF1136	Repeat	1	24	28	40.2	1.7e-10	1	No_clan
athaller584_517(length)_1(strand)_0(frame)_TGSLQSTT	221	310	221	312	PF07679.11	I-set	Domain	1	88	90	45.6	4.4e-12	1	CL0011	Immunoglobulin superfamily
athaller584_517(length)_1(strand)_0(frame)_TGSLQSTT	320	336	318	338	PF06582.7	DUF1136	Repeat	3	19	28	28.4	8.6e-07	1	No_clan
athaller584_517(length)_1(strand)_0(frame)_TGSLQSTT	354	444	354	445	PF07679.11	I-set	Domain	1	89	90	63.5	1.1e-17	1	CL0011	Immunoglobulin superfamily
athaller584_517(length)_1(strand)_0(frame)_TGSLQSTT	451	474	451	479	PF06582.7	DUF1136	Repeat	1	23	28	26.7	2.8e-06	1	No_clan
athaller585_256(length)_1(strand)_0(frame)_TGSLQSTT	14	42	2	46	PF13895.1	Ig_2	Domain	47	75	80	10.7	0.42	1	CL0011	Immunoglobulin superfamily
athaller585_256(length)_1(strand)_0(frame)_TGSLQSTT	53	78	52	80	PF06582.7	DUF1136	Repeat	2	26	28	40.3	1.6e-10	1	No_clan
[truncated: 2,394 more rows]

[truncated: 6 more sheets: PfamClanDistribution, PfamForelegVsSyngComparison, PfamGPCRs , PfamGAPs, PfamGEFs , PfamArrestins]
