# Supplementary material for: Bioinformatic prediction of G protein-coupled receptor encoding sequences from the transcriptome of the foreleg, including the Haller’s organ, of the cattle tick, Rhipicephalus australis
Source: PLoS One. 2017 Feb 23;12(2):e0172326. doi: 10.1371/journal.pone.0172326 (PMC5322884; doi:10.1371/journal.pone.0172326)
Supplement: S5 File — Alignment based GPCR predictions, including Pfam hits to 7tm-related families, Blastx hits from the foreleg transcriptome against UniRef100, Blastp hits from the foreleg transcriptome against GPCRs predicted from the I. scapularis [32] assembled genome, the synganglion transcriptomes of R. microplus and R. australis [6], T. urticae [33], and the chelicerates Stegodyphus mimosarum, Latrodectus hesperus, Parasteatoda tepidariorum, Acanthoscurria geniculata, Mesobuthus martensii, and Dermatophagoides farinae [34]. (XLSX) [file pone.0172326.s005.xlsx]

## Sheet: Overall
Foreleg ORF	BlastxVsUniref100	BlastpVsSyng	BlastpVsI.Scap	Pfam	BlastpVsSpiderMite	BlastpVsChelicerates
athaller3876_117(length)_1(strand)_1(frame)		x
athaller1224_421(length)_1(strand)_0(frame)		x
athaller3787_156(length)_1(strand)_0(frame)		x
athaller3802_175(length)_1(strand)_2(frame)		x
athaller1175_662(length)_1(strand)_1(frame)			x	x		x
athaller1230_465(length)_-1(strand)_0(frame)			x
athaller2715_233(length)_1(strand)_2(frame)			x		x	x
athaller2824_126(length)_1(strand)_1(frame)			x
athaller356_291(length)_1(strand)_1(frame)	x		x	x
athaller357_301(length)_1(strand)_2(frame)	x			x
athaller4258_129(length)_-1(strand)_2(frame)			x			x
athaller4697_102(length)_1(strand)_0(frame)			x	x	x	x
athaller675_193(length)_1(strand)_0(frame)			x
athaller2474_190(length)_1(strand)_1(frame)	x			x
athaller4147_161(length)_-1(strand)_2(frame)	x			x
athaller1305_187(length)_-1(strand)_1(frame)					x	x
athaller1897_360(length)_-1(strand)_2(frame)					x	x
athaller508_240(length)_-1(strand)_1(frame)					x	x

## Sheet: BlastxVsUniref100
ContigID	Predicted ORF	Top Hit	% identity	length (nucleotides)	mismatches	gap opens	q. start	q. end	s. start	s. end	E-value	Bit Score	Hit Description	Species
athaller356	athaller356_291(length)_1(strand)_1(frame)	UniRef100_B7PK19	67.27	220	70	2	593	1252	117	334	8e-99	287	G-protein coupled receptor MtH2, putative	Ixodes scapularis (Black-legged tick) (Deer tick)
athaller357	athaller357_301(length)_1(strand)_2(frame)	UniRef100_B7PK19	67.27	220	70	2	534	1193	117	334	2e-89	287	G-protein coupled receptor MtH2, putative	Ixodes scapularis (Black-legged tick) (Deer tick)
athaller2474	athaller2474_190(length)_1(strand)_1(frame)	UniRef100_A0A131Z305	98.92	186	2	0	14	571	350	535	1e-105	329	Lung seven transmembrane receptor	Rhipicephalus appendiculatus (Brown ear tick)
athaller4147	athaller4147_161(length)_-1(strand)_2(frame)	UniRef100_A0A131Z305	97.28	147	4	0	483	43	129	275	7e-78	253	Lung seven transmembrane receptor	Rhipicephalus appendiculatus (Brown ear tick)

## Sheet: BlastpVsSynganglion
Synganglion transcriptome ContigID	ORF Hit Info	perc identity	length	mismatches	gap opens	q. start	q. end	s. start	s. end	E-value	Bit Score
MTc287	athaller3876_117(length)_1(strand)_1(frame)	95.238	105	5	0	43	147	4	108	2.56e-69	208
MTc422	athaller1224_421(length)_1(strand)_0(frame)	92.308	91	7	0	3	93	5	95	2.26e-44	149
MTc11315	athaller3802_175(length)_1(strand)_2(frame)	98.857	175	2	0	19	193	1	175	1.38e-126	357
MTc21160	athaller3787_156(length)_1(strand)_0(frame)	96.396	111	4	0	47	157	35	145	5.82e-71	214
MTc42769	athaller3802_175(length)_1(strand)_2(frame)	97.143	105	3	0	76	180	71	175	2.47e-72	218

## Sheet: BlastpVsI.Scapularis
Ixodes scapularis GPCRs	Foreleg Transcriptome ORF Hit	% identity	length	mismatches	gap opens	q. start	q. end	s. start	s. end	evalue	bit score
Class B-Secretin Receptortr|B7P6N0|B7P6N0_IXOSC G-protein coupled receptor protein, putative OS=Ixodes scapularis GN=IscW_ISCW000464 PE=4 SV=1	athaller1175_662(length)_1(strand)_1(frame)	22.571	319	214	11	476	773	317	623	5.96e-10	60.1
Class B-Secretin Receptortr|B7P789|B7P789_IXOSC G-protein coupled receptor, putative OS=Ixodes scapularis GN=IscW_ISCW000074 PE=4 SV=1	athaller1175_662(length)_1(strand)_1(frame)	25.228	329	225	6	4	326	324	637	1.81e-13	68.6
Class B-Secretin Receptortr|B7P790|B7P790_IXOSC G-protein coupled receptor, putative (Fragment) OS=Ixodes scapularis GN=IscW_ISCW016343 PE=4 SV=1	athaller1175_662(length)_1(strand)_1(frame)	30.097	309	182	8	6	301	364	651	1.81e-24	101
Class B-Secretin Receptortr|B7PB80|B7PB80_IXOSC Putative uncharacterized protein OS=Ixodes scapularis GN=IscW_ISCW016899 PE=4 SV=1	athaller1175_662(length)_1(strand)_1(frame)	38.006	642	354	15	11	628	36	657	1.36e-135	413
Class B-Secretin Receptortr|B7PHQ3|B7PHQ3_IXOSC G-protein coupled receptor, putative OS=Ixodes scapularis GN=IscW_ISCW018246 PE=4 SV=1	athaller1175_662(length)_1(strand)_1(frame)	32.52	123	71	5	36	151	66	183	3.94e-09	57
Class B-Secretin Receptortr|B7Q8M6|B7Q8M6_IXOSC Putative uncharacterized protein OS=Ixodes scapularis GN=IscW_ISCW010897 PE=4 SV=1	athaller1175_662(length)_1(strand)_1(frame)	26.824	466	298	14	148	584	160	611	9.15e-34	134
Class B-Secretin Receptortr|B7QC59|B7QC59_IXOSC Putative uncharacterized protein (Fragment) OS=Ixodes scapularis GN=IscW_ISCW022854 PE=4 SV=1	athaller1175_662(length)_1(strand)_1(frame)	26.111	360	249	9	219	574	261	607	1.07e-29	121
Class B-Secretin Receptortr|B7QCD7|B7QCD7_IXOSC Putative uncharacterized protein OS=Ixodes scapularis GN=IscW_ISCW012057 PE=4 SV=1	athaller1175_662(length)_1(strand)_1(frame)	30.921	304	193	5	423	726	359	645	4.29e-38	148
Class B-Secretin Receptortr|B7QM22|B7QM22_IXOSC Putative uncharacterized protein OS=Ixodes scapularis GN=IscW_ISCW023670 PE=4 SV=1	athaller1175_662(length)_1(strand)_1(frame)	56.487	632	265	6	23	649	35	661	0	730
Class B-Secretin Receptortr|B7QM23|B7QM23_IXOSC Putative uncharacterized protein OS=Ixodes scapularis GN=IscW_ISCW023671 PE=4 SV=1	athaller1175_662(length)_1(strand)_1(frame)	40.714	140	80	2	23	162	36	172	1.47e-32	120
Class B-Secretin Receptortr|B7QM25|B7QM25_IXOSC Putative uncharacterized protein OS=Ixodes scapularis GN=IscW_ISCW023673 PE=4 SV=1	athaller1175_662(length)_1(strand)_1(frame)	41.007	139	79	2	24	162	37	172	6.74e-31	115
Class B-Secretin Receptortr|B7QM26|B7QM26_IXOSC Putative uncharacterized protein OS=Ixodes scapularis GN=IscW_ISCW023674 PE=4 SV=1	athaller1175_662(length)_1(strand)_1(frame)	41.007	139	79	2	24	162	37	172	5.93e-31	116
Class C-Metabotropic glutamate-like receptor |tr|B7Q4M2|B7Q4M2_IXOSC Gaba receptor invertebrate, putative OS=Ixodes scapularis GN=IscW_ISCW021468 PE=4 SV=1	athaller1230_465(length)_-1(strand)_0(frame)	35.455	110	71	0	244	353	167	276	1.16e-17	82.8
Class B-Secretin Receptortr|B7QEK2|B7QEK2_IXOSC Leucine-rich repeat (LRR) protein (Fragment) OS=Ixodes scapularis GN=IscW_ISCW012038 PE=4 SV=1	athaller2715_233(length)_1(strand)_2(frame)	36.207	174	96	7	661	829	70	233	1.26e-12	66.6
Class A-RhodopsinLike |tr|B7PD23|B7PD23_IXOSC Serotonin receptor, putative OS=Ixodes scapularis GN=IscW_ISCW002246 PE=4 SV=1	athaller2824_126(length)_1(strand)_1(frame)	31.034	87	52	3	4	84	3	87	1.64e-09	53.1
Class B-Secretin Receptortr|B7PK19|B7PK19_IXOSC G-protein coupled receptor MtH2, putative OS=Ixodes scapularis GN=IscW_ISCW004659 PE=4 SV=1	athaller356_291(length)_1(strand)_1(frame)	62.745	255	90	3	117	369	27	278	6.37e-114	335
Class A-RhodopsinLike |tr|B7QDQ2|B7QDQ2_IXOSC Putative uncharacterized protein OS=Ixodes scapularis GN=IscW_ISCW013383 PE=4 SV=1	athaller4258_129(length)_-1(strand)_2(frame)	38.542	96	55	3	30	122	28	122	5.41e-07	47.4
Class A-RhodopsinLike |tr|B7P1G4|B7P1G4_IXOSC Allatostatin receptor, putative OS=Ixodes scapularis GN=IscW_ISCW016381 PE=3 SV=1	athaller4697_102(length)_1(strand)_0(frame)	30.12	83	58	0	109	191	11	93	2.12e-08	49.7
Class A-RhodopsinLike |tr|B7P1G5|B7P1G5_IXOSC Allatostatin receptor, putative OS=Ixodes scapularis GN=IscW_ISCW016382 PE=3 SV=1	athaller4697_102(length)_1(strand)_0(frame)	31.325	83	57	0	130	212	11	93	6.32e-08	48.5
Class A-RhodopsinLike |tr|B7P3B3|B7P3B3_IXOSC Allatostatin receptor, putative OS=Ixodes scapularis GN=IscW_ISCW001334 PE=3 SV=1	athaller4697_102(length)_1(strand)_0(frame)	31.325	83	57	0	163	245	11	93	1.05e-07	48.1
Class A-RhodopsinLike |tr|B7P6M2|B7P6M2_IXOSC NPYLR1A OS=Ixodes scapularis GN=NPYLR1A PE=2 SV=1	athaller4697_102(length)_1(strand)_0(frame)	34.146	82	52	1	132	211	11	92	2.04e-11	58.9
Class A-RhodopsinLike |tr|B7P6M3|B7P6M3_IXOSC Neuropeptide f receptor 76f, putative OS=Ixodes scapularis GN=IscW_ISCW000924 PE=3 SV=1	athaller4697_102(length)_1(strand)_0(frame)	35.632	87	54	2	33	117	6	92	1.03e-13	64.7
Class A-RhodopsinLike |tr|B7PAF3|B7PAF3_IXOSC Sulfakinin receptor, putative OS=Ixodes scapularis GN=IscW_ISCW001892 PE=3 SV=1	athaller4697_102(length)_1(strand)_0(frame)	74.603	63	16	0	5	67	24	86	4.8e-27	94.4
Class A-RhodopsinLike |tr|B7PHK1|B7PHK1_IXOSC 7 transmembrane receptor, putative OS=Ixodes scapularis GN=IscW_ISCW004135 PE=3 SV=1	athaller4697_102(length)_1(strand)_0(frame)	45.833	48	26	0	7	54	5	52	2.56e-08	47.4
Class A-RhodopsinLike |tr|B7PIU4|B7PIU4_IXOSC Neuropeptide FF receptor, putative (Fragment) OS=Ixodes scapularis GN=IscW_ISCW017839 PE=3 SV=1	athaller4697_102(length)_1(strand)_0(frame)	41.026	78	44	2	9	84	9	86	2.87e-08	48.5
Class A-RhodopsinLike |tr|B7PMH5|B7PMH5_IXOSC Seven transmembrane receptor, putative OS=Ixodes scapularis GN=IscW_ISCW005948 PE=3 SV=1	athaller4697_102(length)_1(strand)_0(frame)	56.522	69	30	0	9	77	24	92	1.63e-19	79.7
Class A-RhodopsinLike |tr|B7PTL6|B7PTL6_IXOSC G protein-coupled receptor, putative OS=Ixodes scapularis GN=IscW_ISCW019339 PE=3 SV=1	athaller4697_102(length)_1(strand)_0(frame)	40.299	67	36	2	108	171	12	77	2.88e-07	44.3
Class A-RhodopsinLike |tr|B7PXZ0|B7PXZ0_IXOSC Neuropeptide Y receptor, putative OS=Ixodes scapularis GN=IscW_ISCW020603 PE=3 SV=1	athaller4697_102(length)_1(strand)_0(frame)	46.341	82	40	2	109	188	11	90	7.67e-15	66.6
Class A-RhodopsinLike |tr|B7PYX2|B7PYX2_IXOSC Sulfakinin receptor, putative OS=Ixodes scapularis GN=IscW_ISCW009627 PE=4 SV=1	athaller4697_102(length)_1(strand)_0(frame)	80.769	26	5	0	91	116	1	26	5.16e-08	45.4
Class A-RhodopsinLike |tr|B7QBM1|B7QBM1_IXOSC Cardioacceleratory peptide receptor, putative OS=Ixodes scapularis GN=IscW_ISCW013454 PE=3 SV=1	athaller4697_102(length)_1(strand)_0(frame)	45.833	48	26	0	13	60	5	52	3.45e-08	47
Class A-RhodopsinLike |tr|B7QDN7|B7QDN7_IXOSC G-protein coupled receptor, putative OS=Ixodes scapularis GN=IscW_ISCW022730 PE=3 SV=1	athaller4697_102(length)_1(strand)_0(frame)	34.615	78	49	1	119	194	3	80	1.41e-08	49.7
Class A-RhodopsinLike |tr|B7QDP3|B7QDP3_IXOSC Neuropeptide FF receptor, putative OS=Ixodes scapularis GN=IscW_ISCW022739 PE=3 SV=1	athaller4697_102(length)_1(strand)_0(frame)	37.079	89	55	1	114	201	3	91	9.32e-11	56.6
Class A-RhodopsinLike |tr|B7QDR7|B7QDR7_IXOSC G-protein coupled receptor, putative OS=Ixodes scapularis GN=IscW_ISCW022222 PE=3 SV=1	athaller4697_102(length)_1(strand)_0(frame)	35.897	78	49	1	96	172	3	80	4.06e-08	48.1
Class A-RhodopsinLike |tr|B7QIJ0|B7QIJ0_IXOSC Allatostatin receptor, putative OS=Ixodes scapularis GN=IscW_ISCW014938 PE=3 SV=1	athaller4697_102(length)_1(strand)_0(frame)	35.294	68	44	0	121	188	11	78	2.13e-08	50.1
Class A-RhodopsinLike |tr|B7QMN5|B7QMN5_IXOSC G-protein coupled receptor, putative OS=Ixodes scapularis GN=IscW_ISCW015326 PE=3 SV=1	athaller4697_102(length)_1(strand)_0(frame)	34.043	94	60	2	95	186	3	96	7.69e-09	50.1
Class C-Metabotropic glutamate-like receptor |tr|B7P128|B7P128_IXOSC Metabotropic glutamate receptor 1, putative OS=Ixodes scapularis GN=IscW_ISCW016580 PE=4 SV=1	athaller675_193(length)_1(strand)_0(frame)	32.331	133	84	2	281	412	55	182	1.37e-12	63.9

## Sheet: BlastpVsSpiderMite
Spider mite GPCR	Protein Description	Foreleg transcriptome ORF Hit	% identity	length	mismatches	gap opens	q. start	q. end	s. start	s. end	evalue	bit score
tetur07g01720	G-protein coupled receptor GRL101-like [Tetranychus urticae]	athaller1305_187(length)_-1(strand)_1(frame)	38.571	70	39	3	434	502	4	70	4.71e-08	52
tetur09g05380	G-protein coupled receptor GRL101-like [Tetranychus urticae]	athaller1897_360(length)_-1(strand)_2(frame)	33.835	133	83	2	575	703	1	132	2.15e-08	54.7
tetur15g00150	relaxin receptor 2-like isoform X2 [Tetranychus urticae]	athaller1897_360(length)_-1(strand)_2(frame)	33.333	129	80	3	221	344	2	129	9.1e-07	48.9
tetur07g01720	G-protein coupled receptor GRL101-like [Tetranychus urticae]	athaller2715_233(length)_1(strand)_2(frame)	30.233	215	115	7	712	918	43	230	5.61e-09	55.5
tetur09g05380	G-protein coupled receptor GRL101-like [Tetranychus urticae]	athaller2715_233(length)_1(strand)_2(frame)	32.8	125	84	0	598	722	85	209	3.13e-11	62
tetur09g05380	G-protein coupled receptor GRL101-like [Tetranychus urticae]	athaller2715_233(length)_1(strand)_2(frame)	30.323	155	106	2	567	720	78	231	2.49e-10	59.3
tetur11g03260	leucine-rich repeat-containing G-protein coupled receptor 5-like isoform X1 [Tetranychus urticae]	athaller2715_233(length)_1(strand)_2(frame)	27.513	189	127	3	58	236	45	233	5.16e-07	49.7
tetur15g00150	relaxin receptor 2-like isoform X2 [Tetranychus urticae]	athaller2715_233(length)_1(strand)_2(frame)	30.319	188	121	3	117	294	46	233	3.17e-11	61.2
tetur15g00150	relaxin receptor 2-like isoform X2 [Tetranychus urticae]	athaller2715_233(length)_1(strand)_2(frame)	35.075	134	86	1	190	322	80	213	1.74e-09	56.2
tetur15g00150	relaxin receptor 2-like isoform X2 [Tetranychus urticae]	athaller2715_233(length)_1(strand)_2(frame)	34.483	116	76	0	272	387	115	230	2.99e-07	49.7
tetur15g00700	relaxin receptor 2-like [Tetranychus urticae]	athaller2715_233(length)_1(strand)_2(frame)	29.114	158	86	4	170	302	61	217	5.86e-09	54.7
tetur09g05380	G-protein coupled receptor GRL101-like [Tetranychus urticae]	athaller4258_129(length)_-1(strand)_2(frame)	39.583	96	55	2	316	408	27	122	9.21e-09	53.1
tetur01g08520	tachykinin-like peptides receptor 99D [Tetranychus urticae]	athaller4697_102(length)_1(strand)_0(frame)	34.328	67	42	1	149	213	11	77	8.22e-07	45.4
tetur02g03830	cholecystokinin receptor type A-like [Tetranychus urticae]	athaller4697_102(length)_1(strand)_0(frame)	34.211	76	50	0	128	203	11	86	3.87e-07	46.6
tetur02g07280	tachykinin-like peptides receptor 99D [Tetranychus urticae]	athaller4697_102(length)_1(strand)_0(frame)	41.026	78	44	1	159	234	3	80	1.88e-09	53.5
tetur03g03420	neuropeptide Y receptor type 1-like [Tetranychus urticae]	athaller4697_102(length)_1(strand)_0(frame)	36.264	91	54	2	98	186	3	91	1.07e-10	56.6
tetur04g01570	tachykinin-like peptides receptor 86C isoform X1 [Tetranychus urticae]	athaller4697_102(length)_1(strand)_0(frame)	37.662	77	48	0	173	249	10	86	1.66e-10	57.4
tetur05g02400	neuropeptides capa receptor-like [Tetranychus urticae]	athaller4697_102(length)_1(strand)_0(frame)	32.394	71	48	0	160	230	9	79	9.35e-07	45.4
tetur08g06060	neuropeptide Y receptor-like isoform X1 [Tetranychus urticae]	athaller4697_102(length)_1(strand)_0(frame)	43.21	81	44	1	71	149	5	85	2.12e-14	67
tetur14g00960	orexin receptor type 2-like isoform X3 [Tetranychus urticae]	athaller4697_102(length)_1(strand)_0(frame)	40.58	69	39	1	120	186	9	77	5.85e-10	54.7
tetur17g01230	allatostatin-A receptor-like [Tetranychus urticae]	athaller4697_102(length)_1(strand)_0(frame)	34.177	79	52	0	214	292	6	84	1.25e-09	53.9
tetur18g00990	orexin receptor type 2-like [Tetranychus urticae]	athaller4697_102(length)_1(strand)_0(frame)	36.082	97	60	1	93	187	1	97	5.7e-12	60.5
tetur23g00700	orexin receptor type 1-like isoform X1 [Tetranychus urticae]	athaller4697_102(length)_1(strand)_0(frame)	41.096	73	41	1	116	186	5	77	9.25e-12	60.5
tetur26g00650	neuromedin-U receptor 2-like isoform X2 [Tetranychus urticae]	athaller4697_102(length)_1(strand)_0(frame)	25.676	74	55	0	144	217	7	80	2.65e-07	47.4
tetur29g01220	prolactin-releasing peptide receptor-like [Tetranychus urticae]	athaller4697_102(length)_1(strand)_0(frame)	34.615	78	49	1	158	233	7	84	2.62e-11	59.7
tetur30g00050	growth hormone secretagogue receptor type 1-like [Tetranychus urticae]	athaller4697_102(length)_1(strand)_0(frame)	36	75	48	0	158	232	10	84	3.86e-09	52.8
tetur36g00160	galanin receptor type 3-like [Tetranychus urticae]	athaller4697_102(length)_1(strand)_0(frame)	36.145	83	53	0	116	198	11	93	1.78e-13	65.1
tetur15g00700	relaxin receptor 2-like [Tetranychus urticae]	athaller508_240(length)_-1(strand)_1(frame)	38.272	81	38	4	200	277	133	204	8.87e-07	48.1

## Sheet: BlastpVsChelicerates
Chelicerate predicted GPCR	Foreleg transcriptome ORF Hit	% identity	length	mismatches	gap opens	q. start	q. end	s. start	s. end	evalue	bit score
Latrodectus_B3	athaller1175_662(length)_1(strand)_1(frame)	22.115	312	205	9	221	518	366	653	8e-08	52
Parasteatoda_A24	athaller1305_187(length)_-1(strand)_1(frame)	45.312	64	33	2	1666	1728	12	74	1.78e-10	60.5
Parasteatoda_A24	athaller1305_187(length)_-1(strand)_1(frame)	40.323	62	35	2	1625	1685	10	70	4.34e-08	53.1
Dermatophagoides_A08	athaller1305_187(length)_-1(strand)_1(frame)	34.615	78	33	3	13	89	12	72	7.68e-08	50.1
Parasteatoda_A22	athaller1897_360(length)_-1(strand)_2(frame)	32.836	134	76	4	11	135	1	129	8.6e-08	51.6
Latrodectus_A05	athaller1897_360(length)_-1(strand)_2(frame)	33.628	113	71	2	492	604	14	122	9.11e-07	49.3
Acanthoscurria_A09	athaller1897_360(length)_-1(strand)_2(frame)	33.083	133	75	4	211	334	2	129	1.14e-09	58.2
Stegodyphus_A44	athaller2715_233(length)_1(strand)_2(frame)	33.884	121	80	0	3	123	112	232	7.88e-12	63.9
Stegodyphus_A44	athaller2715_233(length)_1(strand)_2(frame)	34.314	102	64	1	236	334	131	232	9.39e-07	48.9
Stegodyphus_A75	athaller2715_233(length)_1(strand)_2(frame)	33.071	127	84	1	71	196	107	233	1.07e-07	51.6
Stegodyphus_A77	athaller2715_233(length)_1(strand)_2(frame)	29.878	164	105	3	277	430	43	206	8.49e-14	69.7
Stegodyphus_A78	athaller2715_233(length)_1(strand)_2(frame)	27.545	167	111	2	426	584	45	209	5.93e-13	67
Stegodyphus_A79	athaller2715_233(length)_1(strand)_2(frame)	29.787	188	123	2	103	281	46	233	2.16e-12	65.1
Parasteatoda_A19	athaller2715_233(length)_1(strand)_2(frame)	28.91	211	123	3	50	256	45	232	2.05e-11	63.2
Parasteatoda_A19	athaller2715_233(length)_1(strand)_2(frame)	32.432	148	94	3	348	489	85	232	1.03e-10	60.8
Parasteatoda_A22	athaller2715_233(length)_1(strand)_2(frame)	30.519	154	100	2	6	158	81	228	6.4e-09	53.9
Parasteatoda_A22	athaller2715_233(length)_1(strand)_2(frame)	28.846	156	103	2	36	190	70	218	5.6e-08	51.2
Parasteatoda_A24	athaller2715_233(length)_1(strand)_2(frame)	29.858	211	117	4	2097	2299	43	230	8.98e-17	80.9
Parasteatoda_A24	athaller2715_233(length)_1(strand)_2(frame)	29.286	140	90	3	2164	2302	78	209	3.88e-09	57
Parasteatoda_A26	athaller2715_233(length)_1(strand)_2(frame)	30.822	146	98	1	249	391	85	230	1.21e-10	59.7
Parasteatoda_A26	athaller2715_233(length)_1(strand)_2(frame)	33.588	131	85	1	241	369	102	232	3.76e-09	55.1
Latrodectus_A05	athaller2715_233(length)_1(strand)_2(frame)	29.474	190	123	3	403	582	45	233	1.82e-15	75.1
Latrodectus_A05	athaller2715_233(length)_1(strand)_2(frame)	30.159	126	86	2	482	606	85	209	6.7e-08	52
Latrodectus_A21	athaller2715_233(length)_1(strand)_2(frame)	29.245	212	117	3	104	306	46	233	7.61e-13	66.2
Latrodectus_A21	athaller2715_233(length)_1(strand)_2(frame)	33.036	112	75	0	276	387	107	218	9.4e-09	53.9
Latrodectus_A21	athaller2715_233(length)_1(strand)_2(frame)	30.719	153	105	1	178	329	80	232	4.83e-08	52
Acanthoscurria_A09	athaller2715_233(length)_1(strand)_2(frame)	26.068	234	118	3	106	331	46	232	1.05e-12	65.9
Dermatophagoides_A16	athaller4258_129(length)_-1(strand)_2(frame)	32.673	101	62	4	1762	1860	27	123	7.85e-09	55.1
Dermatophagoides_A18	athaller4258_129(length)_-1(strand)_2(frame)	34.615	104	64	3	86	186	23	125	4.28e-08	50.4
Stegodyphus_A03	athaller4697_102(length)_1(strand)_0(frame)	37.209	86	50	2	96	178	1	85	1.23e-07	47.8
Stegodyphus_A05	athaller4697_102(length)_1(strand)_0(frame)	40	60	36	0	102	161	10	69	5.66e-10	54.3
Stegodyphus_A06	athaller4697_102(length)_1(strand)_0(frame)	40.698	86	49	1	130	213	1	86	2.67e-12	61.6
Stegodyphus_A07	athaller4697_102(length)_1(strand)_0(frame)	41.429	70	34	3	86	153	8	72	8.57e-10	53.5
Stegodyphus_A21	athaller4697_102(length)_1(strand)_0(frame)	29.167	72	51	0	122	193	9	80	7.78e-07	45.4
Stegodyphus_A25	athaller4697_102(length)_1(strand)_0(frame)	34.524	84	53	1	90	171	6	89	2.73e-14	67
Stegodyphus_A29	athaller4697_102(length)_1(strand)_0(frame)	43.21	81	44	2	120	198	6	86	1.95e-16	73.2
Stegodyphus_A31	athaller4697_102(length)_1(strand)_0(frame)	38.272	81	48	1	126	204	6	86	2.33e-15	70.5
Stegodyphus_A32	athaller4697_102(length)_1(strand)_0(frame)	40.741	81	46	1	120	198	6	86	2.68e-15	70.1
Stegodyphus_A35	athaller4697_102(length)_1(strand)_0(frame)	42.857	77	42	1	88	162	5	81	2.45e-13	63.2
Stegodyphus_A37	athaller4697_102(length)_1(strand)_0(frame)	45	60	31	1	8	65	22	81	9.97e-08	46.6
Stegodyphus_A38	athaller4697_102(length)_1(strand)_0(frame)	28.736	87	52	2	109	190	7	88	4.1e-07	46.2
Stegodyphus_A40	athaller4697_102(length)_1(strand)_0(frame)	46.25	80	41	1	97	174	5	84	4.82e-15	68.9
Stegodyphus_A41a	athaller4697_102(length)_1(strand)_0(frame)	45	80	42	1	115	192	5	84	2.91e-14	67.4
Stegodyphus_A41b	athaller4697_102(length)_1(strand)_0(frame)	45	80	42	1	115	192	5	84	2.85e-14	67.4
Stegodyphus_A42	athaller4697_102(length)_1(strand)_0(frame)	38.889	72	42	1	116	185	10	81	8.56e-08	48.5
Stegodyphus_A45	athaller4697_102(length)_1(strand)_0(frame)	32.468	77	46	2	104	176	3	77	9.54e-07	43.9
Stegodyphus_A47	athaller4697_102(length)_1(strand)_0(frame)	33.333	78	50	1	106	181	3	80	2.46e-07	46.2
Stegodyphus_A48	athaller4697_102(length)_1(strand)_0(frame)	59.375	96	39	0	95	190	1	96	9.98e-33	117
Stegodyphus_A49	athaller4697_102(length)_1(strand)_0(frame)	65.625	96	29	1	106	197	1	96	3.9e-37	130
Stegodyphus_A55	athaller4697_102(length)_1(strand)_0(frame)	33.333	69	46	0	116	184	10	78	2.95e-08	49.7
Stegodyphus_A63	athaller4697_102(length)_1(strand)_0(frame)	36	75	46	1	108	180	9	83	5.86e-07	45.4
Stegodyphus_A71	athaller4697_102(length)_1(strand)_0(frame)	34.177	79	50	1	149	225	7	85	7.5e-09	51.6
Stegodyphus_A72	athaller4697_102(length)_1(strand)_0(frame)	34.146	82	52	1	127	206	5	86	1.12e-07	47.8
Stegodyphus_A86	athaller4697_102(length)_1(strand)_0(frame)	48.039	102	49	1	84	181	1	102	6.77e-28	104
Stegodyphus_A94	athaller4697_102(length)_1(strand)_0(frame)	31.818	88	60	0	126	213	15	102	4.99e-09	52
Stegodyphus_A96	athaller4697_102(length)_1(strand)_0(frame)	45.588	68	37	0	106	173	11	78	1.08e-12	61.6
Stegodyphus_A98	athaller4697_102(length)_1(strand)_0(frame)	37.879	66	34	3	84	147	8	68	5.8e-07	45.4
Stegodyphus_A99	athaller4697_102(length)_1(strand)_0(frame)	35.135	74	48	0	118	191	10	83	1.12e-10	56.6
Stegodyphus_A102	athaller4697_102(length)_1(strand)_0(frame)	33.766	77	49	1	76	150	1	77	2.96e-07	46.6
Parasteatoda_A03	athaller4697_102(length)_1(strand)_0(frame)	44.595	74	40	1	109	181	11	84	2.92e-13	64.3
Parasteatoda_A07	athaller4697_102(length)_1(strand)_0(frame)	44.286	70	32	3	86	153	8	72	3.04e-11	57
Parasteatoda_A14	athaller4697_102(length)_1(strand)_0(frame)	38.462	78	46	1	110	185	4	81	2.33e-09	52.8
Latrodectus_A01	athaller4697_102(length)_1(strand)_0(frame)	44.872	78	41	1	10	85	4	81	5.33e-12	59.3
Latrodectus_A04	athaller4697_102(length)_1(strand)_0(frame)	43.023	86	47	1	46	129	1	86	2.9e-13	63.5
Latrodectus_A10	athaller4697_102(length)_1(strand)_0(frame)	30.189	106	60	3	75	174	3	100	7.09e-07	45.4
Latrodectus_A15	athaller4697_102(length)_1(strand)_0(frame)	47.5	80	40	1	117	194	5	84	1.11e-15	70.9
Latrodectus_A16	athaller4697_102(length)_1(strand)_0(frame)	41.975	81	45	1	104	182	6	86	1.92e-15	70.5
Latrodectus_A22	athaller4697_102(length)_1(strand)_0(frame)	36	75	46	1	115	187	9	83	7.5e-08	48.5
Acanthoscurria_A01	athaller4697_102(length)_1(strand)_0(frame)	29.63	81	53	2	8	85	5	84	4.11e-07	45.4
Acanthoscurria_A05	athaller4697_102(length)_1(strand)_0(frame)	47.5	80	40	1	33	110	5	84	2.45e-14	66.6
Acanthoscurria_A08	athaller4697_102(length)_1(strand)_0(frame)	30.986	71	49	0	129	199	9	79	1.4e-07	46.6
Mesobuthus_A03	athaller4697_102(length)_1(strand)_0(frame)	36.559	93	55	2	96	185	1	92	1.34e-09	53.5
Mesobuthus_A04	athaller4697_102(length)_1(strand)_0(frame)	38.043	92	53	2	4	92	9	99	9.31e-13	61.2
Mesobuthus_A05	athaller4697_102(length)_1(strand)_0(frame)	37.313	67	42	0	138	204	11	77	1.03e-08	50.8
Mesobuthus_A06	athaller4697_102(length)_1(strand)_0(frame)	31.818	88	60	0	145	232	11	98	1.88e-09	53.1
Mesobuthus_A07	athaller4697_102(length)_1(strand)_0(frame)	42.373	59	34	0	103	161	10	68	1.98e-09	53.5
Mesobuthus_A08	athaller4697_102(length)_1(strand)_0(frame)	31.707	82	55	1	102	182	7	88	6.53e-10	54.3
Mesobuthus_A19	athaller4697_102(length)_1(strand)_0(frame)	36.145	83	50	2	127	206	10	92	2.23e-11	58.9
Mesobuthus_A20	athaller4697_102(length)_1(strand)_0(frame)	33.333	105	55	2	121	223	6	97	6.34e-14	66.2
Mesobuthus_A21	athaller4697_102(length)_1(strand)_0(frame)	36.782	87	52	2	124	207	6	92	7e-14	65.9
Mesobuthus_A26	athaller4697_102(length)_1(strand)_0(frame)	35.135	74	46	1	129	200	6	79	4.09e-07	46.2
Mesobuthus_A27	athaller4697_102(length)_1(strand)_0(frame)	46.25	80	41	1	102	179	5	84	9.23e-14	65.9
Mesobuthus_A28a	athaller4697_102(length)_1(strand)_0(frame)	43.75	80	43	1	90	167	5	84	8.47e-15	68.2
Mesobuthus_A28b	athaller4697_102(length)_1(strand)_0(frame)	43.75	80	43	1	90	167	5	84	1.07e-14	68.2
Mesobuthus_A33	athaller4697_102(length)_1(strand)_0(frame)	37.975	79	48	1	108	185	7	85	1.88e-09	53.1
Mesobuthus_A40	athaller4697_102(length)_1(strand)_0(frame)	65.476	84	29	0	82	165	1	84	2.02e-31	114
Mesobuthus_A42	athaller4697_102(length)_1(strand)_0(frame)	30.137	73	51	0	107	179	11	83	7.78e-09	51.2
Mesobuthus_A43	athaller4697_102(length)_1(strand)_0(frame)	29.333	75	53	0	111	185	9	83	3.06e-09	52.4
Mesobuthus_A44	athaller4697_102(length)_1(strand)_0(frame)	32.836	67	45	0	129	195	17	83	4.29e-07	46.2
Mesobuthus_A45	athaller4697_102(length)_1(strand)_0(frame)	36.486	74	47	0	107	180	10	83	1.3e-09	53.5
Mesobuthus_A47	athaller4697_102(length)_1(strand)_0(frame)	39.683	63	38	0	128	190	15	77	1.2e-07	47.8
Mesobuthus_A49	athaller4697_102(length)_1(strand)_0(frame)	31.944	72	49	0	109	180	15	86	3.5e-08	49.3
Mesobuthus_A50	athaller4697_102(length)_1(strand)_0(frame)	44.118	68	38	0	10	77	11	78	3.17e-12	59.7
Mesobuthus_A52	athaller4697_102(length)_1(strand)_0(frame)	26.042	96	68	1	136	231	9	101	5.94e-07	46.2
Mesobuthus_A53	athaller4697_102(length)_1(strand)_0(frame)	29.787	94	60	2	95	188	10	97	2.75e-07	46.6
Mesobuthus_A64	athaller4697_102(length)_1(strand)_0(frame)	34.375	64	40	2	97	158	9	72	4.36e-07	45.8
Mesobuthus_A74	athaller4697_102(length)_1(strand)_0(frame)	33.333	72	46	1	115	184	10	81	2.24e-07	47
Dermatophagoides_A01	athaller4697_102(length)_1(strand)_0(frame)	32.836	67	45	0	77	143	11	77	3.28e-07	46.2
Dermatophagoides_A10	athaller4697_102(length)_1(strand)_0(frame)	30.769	78	50	2	92	166	5	81	3.84e-07	46.6
Dermatophagoides_A15	athaller4697_102(length)_1(strand)_0(frame)	34.921	63	41	0	114	176	15	77	7.54e-07	44.7
Dermatophagoides_A17	athaller4697_102(length)_1(strand)_0(frame)	34.375	64	42	0	73	136	15	78	5.35e-08	48.1
Dermatophagoides_A22	athaller4697_102(length)_1(strand)_0(frame)	36.145	83	53	0	64	146	11	93	6.37e-09	51.2
Dermatophagoides_A24	athaller4697_102(length)_1(strand)_0(frame)	43.548	62	35	0	137	198	16	77	6.36e-10	54.3
Dermatophagoides_A26	athaller4697_102(length)_1(strand)_0(frame)	32.353	102	49	3	106	199	1	90	1.58e-10	56.2
Dermatophagoides_A27	athaller4697_102(length)_1(strand)_0(frame)	35.802	81	51	1	76	155	5	85	2.12e-10	55.5
Dermatophagoides_A31	athaller4697_102(length)_1(strand)_0(frame)	44	75	40	1	121	193	11	85	1.61e-16	73.9
Dermatophagoides_A32	athaller4697_102(length)_1(strand)_0(frame)	48.529	68	33	2	2	67	10	77	8.44e-13	61.6
Dermatophagoides_A33	athaller4697_102(length)_1(strand)_0(frame)	32.432	74	48	1	173	244	6	79	5.13e-11	58.5
Dermatophagoides_A34	athaller4697_102(length)_1(strand)_0(frame)	51.765	85	40	1	117	201	1	84	2.82e-24	96.3
Dermatophagoides_A35	athaller4697_102(length)_1(strand)_0(frame)	29.787	94	58	2	122	207	8	101	4.65e-08	48.1
Dermatophagoides_A43	athaller4697_102(length)_1(strand)_0(frame)	33.824	68	45	0	195	262	11	78	2.51e-08	48.9
Dermatophagoides_A44	athaller4697_102(length)_1(strand)_0(frame)	29.885	87	59	1	163	247	7	93	4.73e-14	67.4
Dermatophagoides_A45	athaller4697_102(length)_1(strand)_0(frame)	29.268	82	58	0	82	163	5	86	5.28e-07	45.4
Dermatophagoides_A46_	athaller4697_102(length)_1(strand)_0(frame)	33.846	65	42	1	103	166	5	69	4.7e-07	45.4
Dermatophagoides_A50_	athaller4697_102(length)_1(strand)_0(frame)	28.788	66	47	0	91	156	8	73	2.99e-09	52
Dermatophagoides_A57_	athaller4697_102(length)_1(strand)_0(frame)	29.167	72	51	0	184	255	15	86	7.21e-07	45.4
Dermatophagoides_A58	athaller4697_102(length)_1(strand)_0(frame)	36.923	65	41	0	99	163	5	69	2.94e-07	46.2
Parasteatoda_A19	athaller508_240(length)_-1(strand)_1(frame)	28.947	152	91	5	372	522	102	237	1.09e-07	52

## Sheet: Pfam
Foreleg Transcriptome ORF Info	<alignment_start>	<alignment_end>	<envelope_start>	<envelope_end>	Pfam acc #	Pfam family/domain	<type>	<hmm_start>	<hmm_end>	<hmm_length>	<bit_score>	<E-value>	<significance>	<clan>	Clan desc
athaller356_291(length)_1(strand)_1(frame)	38	221	14	223	PF00002.19	7tm_2	Family	65	241	243	48.4	5.8e-13	1	CL0192	Family A G protein-coupled receptor-like superfamily
athaller357_301(length)_1(strand)_2(frame)	49	231	16	233	PF00002.19	7tm_2	Family	66	241	243	49.4	3e-13	1	CL0192	Family A G protein-coupled receptor-like superfamily
athaller1175_662(length)_1(strand)_1(frame)	361	601	358	603	PF00002.19	7tm_2	Family	4	241	243	58.8	4e-16	1	CL0192	Family A G protein-coupled receptor-like superfamily
athaller4697_102(length)_1(strand)_0(frame)	5	90	1	101	PF00001.16	7tm_1	Family	46	131	257	72.8	2.3e-20	1	CL0192	Family A G protein-coupled receptor-like superfamily
athaller2474_190(length)_1(strand)_1(frame)	5	98	2	98	PF06814.8	Lung_7-TM_R	Family	201	295	295	111.3	3.9e-32	1	CL0192	Family A G protein-coupled receptor-like superfamily
athaller4147_161(length)_-1(strand)_2(frame)	32	161	31	161	PF06814.8	Lung_7-TM_R	Family	2	137	295	137.5	4.1e-40	1	CL0192	Family A G protein-coupled receptor-like superfamily
