# Supplementary material for: Bioinformatic prediction of G protein-coupled receptor encoding sequences from the transcriptome of the foreleg, including the Haller’s organ, of the cattle tick, Rhipicephalus australis
Source: PLoS One. 2017 Feb 23;12(2):e0172326. doi: 10.1371/journal.pone.0172326 (PMC5322884; doi:10.1371/journal.pone.0172326)
Supplement: S6 File — Positive predictions from the GPCRpred. (XLSX) [file pone.0172326.s006.xlsx]

## Sheet: Supp6_GPCRpred
ID	Class	Subfamily
athaller168_555(length)_1(strand)_2(frame)	A	Peptide
athaller169_555(length)_1(strand)_0(frame)	A	Peptide
athaller170_555(length)_1(strand)_2(frame)	A	Peptide
athaller171_555(length)_1(strand)_0(frame)	A	Peptide
athaller238_313(length)_-1(strand)_2(frame)	A	Peptide
athaller239_313(length)_-1(strand)_2(frame)	A	Peptide
athaller240_224(length)_-1(strand)_2(frame)	A	Amine
athaller245_163(length)_1(strand)_2(frame)	A	Peptide
athaller346_560(length)_1(strand)_0(frame)	A	Peptide
athaller347_560(length)_1(strand)_0(frame)	A	Peptide
athaller353_568(length)_1(strand)_1(frame)	A	Amine
athaller356_255(length)_1(strand)_0(frame)	A	Lysospingolipid
athaller357_231(length)_1(strand)_0(frame)	A	Amine
athaller435_416(length)_1(strand)_2(frame)	A	Peptide
athaller454_222(length)_1(strand)_0(frame)	A	Peptide
athaller455_259(length)_1(strand)_0(frame)	A	Peptide
athaller482_285(length)_1(strand)_2(frame)	A	Peptide
athaller483_285(length)_1(strand)_2(frame)	A	Peptide
athaller532_366(length)_-1(strand)_2(frame)	A	Nucleotide-like
athaller533_366(length)_-1(strand)_2(frame)	A	Nucleotide-like
athaller536_258(length)_-1(strand)_2(frame)	A	Olfactory
athaller537_251(length)_-1(strand)_2(frame)	A	Olfactory
athaller544_469(length)_1(strand)_0(frame)	A	Peptide
athaller545_326(length)_1(strand)_2(frame)	A	Peptide
athaller552_430(length)_1(strand)_0(frame)	A	Amine
athaller620_266(length)_1(strand)_0(frame)	A	Peptide
athaller621_266(length)_1(strand)_0(frame)	A	Peptide
athaller779_250(length)_1(strand)_1(frame)	A	Rhodopsin
athaller1032_523(length)_1(strand)_0(frame)	A	Amine
athaller1048_233(length)_-1(strand)_0(frame)	A	Rhodopsin
athaller1121_1339(length)_-1(strand)_0(frame)	A	Peptide
athaller1126_292(length)_1(strand)_0(frame)	A	Peptide
athaller1130_1047(length)_-1(strand)_0(frame)	A	Peptide
athaller1133_618(length)_-1(strand)_0(frame)	A	Hormone-protein
athaller1138_187(length)_1(strand)_2(frame)	A	Amine
athaller1140_442(length)_-1(strand)_0(frame)	A	Peptide
athaller1154_282(length)_1(strand)_0(frame)	A	Peptide
athaller1160_759(length)_1(strand)_1(frame)	A	Amine
athaller1169_299(length)_1(strand)_1(frame)	A	Amine
athaller1197_154(length)_-1(strand)_1(frame)	A	Peptide
athaller1206_221(length)_-1(strand)_1(frame)	A	Peptide
athaller1209_460(length)_1(strand)_1(frame)	A	Peptide
athaller1218_287(length)_1(strand)_2(frame)	A	Rhodopsin
athaller1224_421(length)_1(strand)_0(frame)	A	Peptide
athaller1227_410(length)_1(strand)_2(frame)	A	Amine
athaller1248_190(length)_-1(strand)_0(frame)	A	Peptide
athaller1262_373(length)_1(strand)_1(frame)	A	Peptide
athaller1272_298(length)_-1(strand)_0(frame)	A	Peptide
athaller1303_323(length)_-1(strand)_0(frame)	A	Rhodopsin
athaller1307_232(length)_1(strand)_0(frame)	A	Amine
athaller1307_296(length)_-1(strand)_2(frame)	A	Amine
athaller1309_423(length)_-1(strand)_0(frame)	A	Peptide
athaller1316_532(length)_-1(strand)_1(frame)	A	Olfactory
athaller1322_368(length)_-1(strand)_2(frame)	A	Peptide
athaller1342_403(length)_-1(strand)_0(frame)	A	Rhodopsin
athaller1356_534(length)_1(strand)_0(frame)	A	Rhodopsin
athaller1364_287(length)_-1(strand)_2(frame)	A	Prostanoid
athaller1365_289(length)_-1(strand)_2(frame)	A	Amine
athaller1377_284(length)_1(strand)_0(frame)	A	Rhodopsin
athaller1386_405(length)_1(strand)_0(frame)	A	Prostanoid
athaller1396_503(length)_-1(strand)_2(frame)	A	Lysospingolipid
athaller1414_324(length)_-1(strand)_2(frame)	A	Amine
athaller1425_272(length)_-1(strand)_2(frame)	A	Peptide
athaller1479_188(length)_1(strand)_2(frame)	A	Peptide
athaller1485_483(length)_1(strand)_1(frame)	A	Amine
athaller1516_468(length)_-1(strand)_0(frame)	A	Amine
athaller1599_264(length)_1(strand)_0(frame)	A	Peptide
athaller1702_381(length)_-1(strand)_2(frame)	A	Peptide
athaller1734_218(length)_1(strand)_2(frame)	A	Nucleotide-like
athaller1735_320(length)_-1(strand)_1(frame)	A	Peptide
athaller1764_249(length)_-1(strand)_0(frame)	A	Peptide
athaller1768_297(length)_1(strand)_1(frame)	A	Peptide
athaller1768_231(length)_-1(strand)_2(frame)	A	Peptide
athaller1782_343(length)_1(strand)_0(frame)	A	Rhodopsin
athaller1823_379(length)_1(strand)_2(frame)	A	Rhodopsin
athaller1846_367(length)_1(strand)_0(frame)	A	Peptide
athaller1895_258(length)_-1(strand)_1(frame)	A	Peptide
athaller1908_344(length)_1(strand)_2(frame)	A	Peptide
athaller1917_323(length)_-1(strand)_0(frame)	A	Peptide
athaller1927_354(length)_-1(strand)_2(frame)	A	Nucleotide-like
athaller1962_286(length)_1(strand)_0(frame)	A	Rhodopsin
athaller1975_264(length)_1(strand)_0(frame)	A	Peptide
athaller1977_234(length)_1(strand)_1(frame)	A	Peptide
athaller1989_237(length)_-1(strand)_2(frame)	A	Amine
athaller2074_277(length)_-1(strand)_0(frame)	A	Peptide
athaller2082_326(length)_-1(strand)_0(frame)	A	Peptide
athaller2083_325(length)_1(strand)_0(frame)	A	Peptide
athaller2141_317(length)_-1(strand)_1(frame)	A	Lysospingolipid
athaller2143_275(length)_1(strand)_0(frame)	A	Peptide
athaller2185_273(length)_-1(strand)_2(frame)	A	Rhodopsin
athaller2362_275(length)_-1(strand)_0(frame)	A	Peptide
athaller2455_277(length)_1(strand)_1(frame)	A	Amine
athaller2522_241(length)_1(strand)_2(frame)	A	Peptide
athaller2570_238(length)_-1(strand)_0(frame)	A	Peptide
athaller2639_255(length)_1(strand)_2(frame)	A	Peptide
athaller2649_258(length)_-1(strand)_2(frame)	A	Peptide
athaller2698_229(length)_-1(strand)_1(frame)	A	Rhodopsin
athaller2886_230(length)_1(strand)_1(frame)	A	Peptide
athaller2926_187(length)_-1(strand)_0(frame)	A	Amine
athaller3002_157(length)_-1(strand)_1(frame)	A	Peptide
athaller3668_184(length)_-1(strand)_1(frame)	A	Peptide
athaller96_366(length)_1(strand)_2(frame)	B
athaller98_334(length)_1(strand)_2(frame)	B
athaller1230_465(length)_-1(strand)_0(frame)	B
athaller465_523(length)_1(strand)_0(frame)	C
athaller1126_864(length)_1(strand)_1(frame)	C
athaller1175_662(length)_1(strand)_1(frame)	C
athaller1732_256(length)_-1(strand)_0(frame)	C
athaller246_200(length)_-1(strand)_2(frame)	D
athaller1513_217(length)_-1(strand)_0(frame)	D
athaller2105_321(length)_-1(strand)_1(frame)	D
