# Supplementary material for: Bioinformatic prediction of G protein-coupled receptor encoding sequences from the transcriptome of the foreleg, including the Haller’s organ, of the cattle tick, Rhipicephalus australis
Source: PLoS One. 2017 Feb 23;12(2):e0172326. doi: 10.1371/journal.pone.0172326 (PMC5322884; doi:10.1371/journal.pone.0172326)
Supplement: S7 File — GPCR predictions by TMHMM, grouped by length and stop codon criteria. Sheet 1: Full Length predictions, Sheet 2: Possible Full Length predictions. Sheet 3: Partial predictions. (XLSX) [file pone.0172326.s007.xlsx]

## Sheet: Full Length GPCR
	ORF Finder			TMHMM		Stop Codon Analysis		Sequence Data
Contig ID	Strand	Frame	Length	Expected AA	Predicted Helices	Upstream Codons	Downstream Codons	AA Sequence	Contig Sequence
athaller356	1	1	291	129.26	6	11	11	RASRTQSSERPGTSRRVATCACPLRYFFTQLVYILAGYLDVSPDVCVASSVIQHFGFVATFAWTTVLSFDMWRNISSMRVAARSDKTLIFYGTVAWGIPFLFVTTCCALNWGVPWSPYSPAYGQYYCFFGKYRPYVAFFLVPMGALLAVDMGLYAHIVIYVRQTKDFRKGKVSNHDQPSDVALFFKLALIMGAPWFLGLLNFINSSVIQVLTSILNGLQGVYLFFGFQDHKYYVDVLKSSYNKDNRTLSSTASNCSNTTDVHSVSDLPTANDDAKRQSGVKLRMENMSRTK	gtacctcatctgtcgatagcaagcaagcgtacctttgacttgacaagtggactctctagAaGAAaaGCTTGCGTTACTGCACTGCAACCACGAATTACAGCGATATATGCGGAAatGTTAATAGCAGTGatCATGGAAgctGAGAGCATGTGCAAGCTTTACTTGGAACCTGTTTTACTaacGCAAACCGGcaaaaCATACAAAAACgTGTTCTGCGCgCTTTGCGATGAAGTGAACTTAACGTCCCTTGTATGTCATCCTGCTGAAAGAGGAaGTGTCcgCTACCATGCAAAAtCCCGTGATAGCgCATTCAAACACATCAGcGTgAAgAAACTTACAGtcAATGCCACGTCTTGCGCTGCCTGGTTCgACGGCAAGTGTTACATCAACgaCACAACT…
athaller482	1	2	285	146.85	7	3	19	IEAGMASAETVTASDSSMDPEPFLTRDPRTMDWPLAGNKQFLITLFVAYVYIVKVGGPRFMKGRKPYDGIKPLIILYNATMVLLNCYFVVAFLSKSYLGGGYNLFCQGINYEARDEVTMSMLTLCWWYLMVRIADFLDTIFFVLRKKDSHISFLHVVHHILVVFNGWFGLAYGPDGQVALGVILNSFVHVIMYSYYFLSLLGPSVQKHLWWKRYLTQFQLVQFLMIFVHTMMPLLISCGYPRPHTYIMLSEAVFFFTMFVRFYLKAYSDKKGPSIKGEAVKNKAH	CcGAAaCAGCGCGGAGGCAGGCGGAGGCTAAGAAAACCCCGCTCCTCGGgTGCCGCCAGGTTGTCTGATtGCCGATAGTGCACACAACCAAGCAGAAGAGAGACGCGgAGACCTGAAAGACAGCCAACGTGAGTGAAGCCTTCATCATAATTCCGGAGTGAATAGAGGCAGGCATGGCTTCTGCAGAAACCGTGACAGCGAGCGACAGCAGCATGGACCCCGAACCGTTCCTGACGCGGGATCCCCGCACCATGGACTGGCCACTGGCCGGTAACAAGCAGTTCCTCATCACCCTGTTCGTTGCCTACGTCTACATCGTCAAGGTGGGTGGGCCACGGTTCATGAAGGGCCGCAAGCCTTACGATGGCATCAAGCCGCTCATCATCCTCTACAACGCGA…
athaller483	1	2	285	146.85	7	3	16	IEAGMASAETVTASDSSMDPEPFLTRDPRTMDWPLAGNKQFLITLFVAYVYIVKVGGPRFMKGRKPYDGIKPLIILYNATMVLLNCYFVVAFLSKSYLGGGYNLFCQGINYEARDEVTMSMLTLCWWYLMVRIADFLDTIFFVLRKKDSHISFLHVVHHILVVFNGWFGLAYGPDGQVALGVILNSFVHVIMYSYYFLSLLGPSVQKHLWWKRYLTQFQLVQFLMIFVHTMMPLLISCGYPRPHTYIMLSEAVFFFTMFVRFYLKAYSDKKGPSIKGEAVKNKAH	CcGAAaCAGCGCGGAGGCAGGCGGAGGCTAAGAAAACCCCGCTCCTCGGgTGCCGCCAGGTTGTCTGATtGCCGATAGTGCACACAACCAAGCAGAAGAGAGACGCGgAGACCTGAAAGACAGCCAACGTGAGTGAAGCCTTCATCATAATTCCGGAGTGAATAGAGGCAGGCATGGCTTCTGCAGAAACCGTGACAGCGAGCGACAGCAGCATGGACCCCGAACCGTTCCTGACGCGGGATCCCCGCACCATGGACTGGCCACTGGCCGGTAACAAGCAGTTCCTCATCACCCTGTTCGTTGCCTACGTCTACATCGTCAAGGTGGGTGGGCCACGGTTCATGAAGGGCCGCAAGCCTTACGATGGCATCAAGCCGCTCATCATCCTCTACAACGCGA…
athaller592	1	2	293	136.62	6	3	2	SARLHTMLDSVKIKNALVREVIAELLGTLVLVLFGNTVLAIVTFDRPPNLGYAAAFWGWALALTLGVLVAGGVSGAHLNPAITVAVTTVGKFPWRKIVPYMVAQYIGAFLASVILFITYRGALDNYDGGVRAVTGANATAGIFASYPQEFVSTGNGLVDQIVGTALLVLTILAITDSRNMAVPQGVQPLFIGLALGAIILCFGYNCGAPLNPARDLGPRVFTAMAGWGVEVFSYRDYNWFWVPIVGPHIGAIVGAWLYTLAVELHWPGSSYDMDSGNAVSAKDDGIGQDSVQM	cgcattaatttaattcgagctttaaggtgtaagagagaggagggCcgCTACTtCGGTCGCcGTACCtGgAAACaTCATCTCtCCTAAcACGCACAGGAGAACGACAGTtCCTTGGTATCGCTAtACTTTTTtGGGGGGCAAATTtCCcGgCCTGCCGCAAACGGGTTACCCTGCATTtGTGAAGTGCGCGACTACACACGATGTTGGACAGTGTGAAGATCAAGAaCGCGCTCGTGCGCGAAGTGATCGCTGAaCTCCTGGgAACGTTGgTCcTTGTGTTGTtCGGCAACACAGTGCTGGCCATAGTGACTTTtGACCGGCCTCCAAATTTGGGCTACGCTGCTGCCTTCTGGGGATGGGCGCTGGCGCTGACGCTTGGTGTGCTGGTCGCCGGTGGAG…
athaller1117	-1	2	362	126.82	6	5	55	EQLVSSHVFERLCVHGRSEPATRPSHYVWRGLEARVAGDCGWRTASNSEGKEKDIARPMYRKDIFYSGSVVNLPEYRLSQGDVRSYVASVLTIPATDTIPAASGVDLPDGKPAAGSFCPPCLRLPASMTDTLADMLDMELLKNPAFVLVCVSNIVGMMGFCIPFMYIADSAVLKGIDKDKAAFLLSLIGITNMIGRLIFGWLSDLPQINCLLLNNLSLCLSGIAVFILPFCYSYPATVATCMIFGLIVAAYILLTSIILVELFGLDNLTNSFGLLSLCRGAACMVGPPLAGTLFDMTGSYDVPFFVSGTMLIVSGAMSSFIPCVRNTAVKPEPLPDIASPLEEIPEESDVPDDEEENVESIV	TCAGCGTTCACTCTGTTGTCATTtAGTACTTtAAaaGgCTAtATAGGTGAaCTCGCAaCCcAaGgAGTCGATtCAaGgCcATCTCTtCACGCcTGCGAGCGTtAGCGCAaGCAGCACTGATtGCACcATCTGTGTTGTGTCTGTGTATGTGTGTCGTATGTCAATGGGCGTTgCAAAATGGACAGCGCTGTTTGTATATGCTTTCTAAAAaGCGCATACGTACGTTCTCTCGTACAGCTGCACTCGACGTAATGATGCTGCATCGGGCGTATGCCTTGAGAAAAAGAAaGCGAATTCACTTCCACGTGCATCGAACCTGGGTCCCTTGCCCCTCATaTCGCAACCCTATGAGAACCTACGCTAGCGCCATCACAACATGCTGCAAAGCTGTTTTTGAAC…
athaller1123	-1	2	907	166.03	8	6	3	KRSKNTSPRWAKLYGPTNRVSKKIRAKEIVPGDLVEVSVGDKVPADIRLMKIHSTTLRVDQSILTGESVSVIKHTDAIPDPRAVNQDKKNILFSGTNIASGKAIGIVVGTGLETAIGKIRTEMTETEEVKTPLQQKLDEFGEQLSKVISVICVAVWAINIGHFNDPAHGGSWIKGAVYYFKIAVALAVAAIPEGLPAVITTCLALGTRRMAKKNAIVRSLPSVETLGCTSVICSDKTGTLTTNQMSVSRFFILDKADPGDISFHEFEVTGSTYEPIGEVFKNGAKANCANYEALHELTTICCMCNDSSIDFNEYKQAFEKVGEATETALIVLAEKMNPFGFDKSGKSRRDAALTVNHGVQAMWKKEFTLEFSRDRKSMSSYCAPTRAAANTKLGTGPKM…	gggaaagaaaataagcgggaaaggtcagttcagagatggtagtctggcTGAGGAGCGGCAGCAGCAGTCCCAAaTGCATCACAGGGaGAGCAAGgaGAAAtCAaGGtATtCAATGAAGTtCATGAGGGGTGGGAGAGAGCAAGAGGAAaTTAAGTGATCAGAACCACAACAaTCCAGCTGGAGGCGTtCCgaGGGGAAAAAaGGAGGATAGGGTGGTGGTATAGATGGGAGAGCAGTtAaggaGgAGAGAGAAAAAGAAAGGCCaGgCCCTTtCCTCCTCCCTCcAGTCTGCGACGAGAAGGAGTTTATTTTtGCTCAGATTGGGCAGCAGAGGACAATGGCCAGGAATCCCACCCAGGTGCCCATCAGGATGGAGAGTtCAAAGTAaTACTGTGTACC…
athaller1140	-1	0	442	192.51	9	15	16	PSPQFFGAPLIWCNIVIGICGTLYTALGGLRGVVWTDCMQLVFILLGPVTVIAKIIIDSGSSRGASMALREINLSTYIVNVTLDITHDENIWSALVASATAAIYRVGLDQVVVQRCMASRTLGGAQRTVLMGSFMLVGVYLVNLSVTVALIVWFWGCDPKLSGAIQNYDQILPYYVKAFLVQIPGFTGIFLAAVVSAATSTISSLINSQAAVVYVDVLSPNIKGASSHVKWITRGTAFLLGILMTLYSCICIYMGSITRVIMMVLSASTGPFVGLLILAIAFPFVHTKGAGISTLLLLGFQLLVMWQAIHSGTKPPFMPVSLDYCPDNSTRLESNSSFTTILPTERPHNTSDPFQLSPFWSCLFSTCGTVVLGVLISVATGEHKKRKADVAHVNKWFIH…	catggtgaatcttgatatgAAGAGCTTTtATAATACTTTCTgCAgTGGAGCCATTTTTCTtCGAGgTTGgCGAGAGtCGCAGGACAGCCCGCcAGGATTTCTCTGATTTCAGTAATACCATCACGTGCTTTACATTCTTTCtAACTTtCACATTCGTGGTGAaTTTtATTTTTGAAaTACGGAGTGAGGTACATCCcGATCAGCAGTAAAGGTCGCATGAGATGCGAACGTGGGCCCTGGcaTTTCATATTTTTATTGCACAAAATTTCTAGGCACGGTACAAAAGTGTGAAATAGCGTCATtATTTCACCTTGCACTCAGCACGCCTACgCAATAACACAACACACACCCACACACACAAACAGGAACATGACAAAAACAAAACAAATAAACAGTGAT…
athaller1160	1	1	759	136.21	6	5	3	KIPKGALHYACHTSETQEGWGNGQTIMTETTDIVYNVTGLNIPNYLLSSFPDFIERRYGGWTFETNQVKVWYDNTGFHSMPAYQNALSNAILRSAISHSTSPLNASRVGITVYNHPLHLSSEQLGKQTILGHVAEVGIAMVVLMGLAFIPSRVIVYVVNERIRDEKQVQSISGVGTLLYWTTTFIWDMGIVLATVALSALIIIAFGLPVYVSKLNFPAVLLLMILFGWGTTPLMYCLSRLFKEASISFVVLYCVNLFIGLNIAIVMLVLNMIQISSGNRQLMTGLQNAALVFPQYALIGGFVSLAKNHIQADIYARYGQDTYENPFSNEVLNYNFYAMFLIGVVFFCINLFLECHLKAPLHSRTQRQSKVPEDTDVTAEKMRANGDSGKNDVLRVLDVV…	ATAaGTGaGATActCCCAACcGATGTGTCTGAAAGGATGCTTTCTTATCCTGGAGTAGGCTCATCATGCCTAGAAAGAAATGCACCACAGTCtCACTGCATGAGCACAACTGGCATGgCAAGCAATGCCaTgAAAaaTACCAAAGGGAGCGCtCCATTACGCCTGCCACACTtCAGAAACTCAAGAAGgATGGGgAAATGGGCAAACTATTATGACAGAAACCACTGACATTGTGTATAACGTAACAGGACTCAACATACCAAACTATCTCTTATCGTCATtCCCGGATTTCATAGAAAGAAGGTATGGCGGCtGGACTTTTGAGACGAATCAGGTGAAAGTATGGTACGACAACACAGGTTTCCATTCGATGCCTGCATATCAAAATGCACTCAGCAA…
athaller1199	-1	2	309	134.98	6	6	5	PSQFSQDSFLSQVAPLAVEYLSALVVRFHVGVDEVRALAQRQVREGVLANAFPLEAFALDEAHHGSLLVAPSLGAFPVVGHVLLLGVFLFVPHPPWLTSSSNSSTPSVFDVFWSLSATTVGMLYAAIVGTLSVATIVGTLYATIVGTLSVTTIIGTLYATIVGTLYATIVGTPSGASGYFVVIVVIPLSASGGWSHHGLLILATPVSCGRFISWGQILVGRTSGRSWLIVIFVIVGTTVWVPFITVVVLATFDAIFDAILAAAFHSTASFGCTSVKENDSSHNEQEAEHRIRCHGSRPSVTSTSDLLTR	CGCGAACACACGCGCCcGGTTCgCTATActtATtCGgTGcTCGtgCTTtCCTAAcTTtGGgCCCgCGtACTTCCTTtCGACAAGTTCTGtCgCGTTTGtGTAaGTTAAGCATAtGGaGTTCCGaGAGCGCATATTTTGttGCtGAGGTTGTtCAAAGTGGAGCCACACGCGTTGATtGtGgggTCGCTTCAGCGCGTCAGAAGATCACTAGTCGACGTCACTGACGGGCGGGAGCCATGACATCGTATTCGGTGCTCGGCTTCTTGCTCGTTGTGGCTGCTGTCGTTCTCTTTTACGCTAGTGCAGCCGAAGCTGGCGGTGGAGTGAAAGGCGGCAGCAAGGATGGCGTCAAAGATGGCATCAAAGGTGGCCAGCACGACTACAGTGATGAaTGGGACC…
athaller1218	1	2	287	130.71	6	2	13	SSTGHTMGGVGVEAPLNLLNIKPNYSFEFDFEVNFDKDQNRLWMNRNWHTSVYWVGLYMLVVFGGQAFMAQRPPFKLTRPLQAWNLLLSVFSVVGACRTIPELIHVLREFGFFHSVCNNSYIEYDRVSGFWTWMFVLSKVPELGDTVFIILRKKELIFLHWYHHITVLMFSWYFYQQHIAPARWYVVMNYVVHSLMYSYFALRSFHVRMPRVIGVCITSLQIMQMLMGAYVTGLGFFTNKRGSASCAISEWTALLAMFMYLSYFILFAVFFYGAYLKPKRKAAVKAD	CCCAGAGCCACGCCACAGTCGCCGGCCcACACGGCGGATTTTTCGTTCCACCAgTTCGGGTGTCTACAGACTTCAGCGTCTGAGTTGCGGAGGGTCGAGGTGCCGCGGCAGGTTGTCCGGACGTCCTTGGGGCAAAGTCAAAAACAGTACGAAACAACCGTCTCTTCGTCGGCCAAGTAAAAGCGGGCTCCATTGGGTGCAAGAATTGCAGGTGCAGCGCCTCGTGAAGCAGCACCGGCCACACCATGGGAGGCGTCGGCGTCGAGGCCCCGCTGAACCTGCTCAACATCAAaCCCAACTACTCGTTCGAGTTCGACTTCGAGGTGAACTTCGACAAGgACCAGAACCGGTTGTGGATGAACCGAAACTGGCACACGTCCGTCTATTGGGTGGGCCTCT…
athaller1303	-1	0	323	162.22	8	2	11	TSARRPPSSSRIFLRRVSALQSSRTALSRGVAAMAFLWDKAVGMYYQYVVEATDSRVKSWPLMGSPMTMLTIIAGYIYFVKVWGPSWMKGREPFQIKGVLIAYNLIMVVLSTLFFVVGGSYTYLGPYNWLCQPVSYGRDPDSMAVTTLGWWYLLLKMVEFLDTVFFVLTKKFSHISLLHVVHHSTVAWTVWMGVNYGAGGQNAFFPFINCFVHIVMYTYYCLAAMGPEVRKYLWWKRYLTQFQMVQFVIGFVHAAIPVFYNCGFPPYFAYILMGEAVLLFYMFRNFYAKAYKASQTARNVQQRNGHVKTAVTTGTDGTQAKLD	CATTTGAAACCAGCATACGAGCACTCAGCTTCTCCCGCGAGACGAAGCTGGCTATGCCGGTTTCGTAGTGGAACATCTAAGCTATATGGGGCAACGTCTCAAGCTATACATGAGTAGTTTGGCCTCGTCACAAGATTGAGCAGCATCTCTTTGaaagaaaCGATGTTAaTAAAAAAACTaTGgTATGgTCACAAGATCAGAGATACGTGGGAGGCCGGAcGATTTTtGtCTTCACAAGAGAAATACGGGAGGGCACTCCGACCGAATCAGCTGGCCGCGTAGACTGCCACAGAACAGGGAAACATAAATACGAGGgAACGGCAGACACAGCGACCTGAAGTAACGTGAGATGCCGACTGCCCcGACAGTGACATGCTAGTGAGGGACACCGTTGGATCA…
athaller1320	1	0	318	105.32	6	2	12	KLLAQHLKLVSKRLLFRNFCGSLFFWPRHVLVFVVCEFCTQFPIGKLLVVLALVLSLGDVVMLGRARCLHQRLRRFLLPPAGLFHFFLEPAGLFVLGVDLLLHALHLDLLLANGLLEARLLLGLHELVVLQLAHHVLQLALLPLEFLLGRLHLPQLLLKPHDGVPRRGQLLLPLLHLCLHLAQPLGVLLLLLLSHLAGLCLLTELLPFLLAGQLLLLGLRLHLLHLNGVRLSAPHVEFVVAHAQCQNALVDPQSGSEEHEVRRLLVNGLNDKLPVVERDVSDLTPWKTYLGCQLVILLVDVEAKGIDTKPEVCVPFCS	GGGgAGGGgAGgAGgATGACACGGAAaGAaGTCTGGGgTAAaGgAaCGCACGTGCCGAGGAGGGAGGTTGTAATGTATGGAAGACTGTAGGGGCAGAGGGGGCATGAGGGCGGgAGCAAAGGGGAGGGTTGGGTGGAAaGAAAAGTGCGTCTACATGTTCTCGAACTGATCTACGCGGCGCTTTGTGTTGCCCTTGCGGATCTCGCGGAGCGTCTTGTACTTGTCGCGACCCTGTCGAACGTTCTCCTGATGCAGGATGTCGTTGCGAGTCAGCTTGGCGTCATCCTTCATGGCTGAAAGCTCCTTGCTCAGCATCTCAAGCTGGTCTCCAAGCGCCTTCTTTTTAGAAACTTCTGTGGATCGCTCTTCTTCTGGCCGAGGCACGTTCTCGTTTTCGTG…
athaller1386	1	0	405	176.3	8	2	4	EVLNDPPIQFAINNSLAIDAIATVIAISISYSIVRAVRRCGSQEDCSATRYFRCALAATKYFFVGLLPLYMLLLLVINAKFPTLGSGPTWSIESKKYLAQCDRSWQWNVLFINNFFPTKEQCMPHTWFLAFVFQALIFSIAMGFLLIRLPKFAMAALGVCTFACSVTTFAINNANDLGPTALLREYRPGSRQAYHDSIEINFYTRGGPFCIGLIVGHLLAIKPKLGLNKWAAFAGWILSLVTVVAITNIPWFWNKEGRHMRPGGTEYAIYDAFHRLLFSVAVAYIALVSAWGSGGVIRVFLTWPGWLPISRLCFVIYILHPFLIFYFNGTTRGVIFYTVKLAMEELLWNVMACIIVSIPVHLLFEAPFVRLGEQCSQKEDEDSVCDSMDSMDIALQEKN…	CTTCAGGTTACCCGATAGGTTGAAAGGCCTAAGTAGGAGGTGCTGAATGATCCCCCGATTCAGTTCGCCATCAATAACTCTCTtGCTATTGATGCCATCGCTACAGTGATTGCTATTTCCATATCGTACAGCATAGTGCGAGCTGTACGCCGCTGTGGAAGCCAAGAAGACTGTAGCGCCACGAGGTACTTCCGATGCGCCTTAGCAGCCACCAAGTACTTCTTTGtCGGgCTGCTGCCATTGTATATGTTACTATTACTAGTGATCAATGCCAAGTTCCCAACCTTGGGAAGCGGGCCAACGTGGTCCATCGAAAGCAAGAAGTACTTGGCACAGTGTGACAGGAGCTGGCAGTGGAACGTGCTCTTCATCAACAACTTCTTCCCAACAAAAGAACAG…
athaller1975	1	0	264	139.53	6	2	2	AQQYLFMLRHPPSIGYFGGSLYGRMGGKQWIKQMLASAFLLPALVCGTAFVINFIAIYYHASRAIPFGTMVAVTCICLFIILPLTLVGTVLGRNLAGQPNYPCRINAVPRPIPEKKWFMEPSVIVVLGGILPFGSIFIEMYFIFTSFWAYKIYYVYGFMLLVFLILTIVTICVTIVCTYFLLNAEDYRWQWTSFLAGASTAGYVYLYSFYYYFFKTKMYGLFQTVFYFGYMALFSFALGVLCGTFGFIGTSAFVRKIYSTVKID	ATGGCTGGAAGCAGGTACATGGTGATGTCTTCCGGCCACCTACACATACCCTGTTGTTCTCTGCGCTGGTTGGAACAGGCCACCAAGTTGCTGTGGTAGTTCTCTGTGTTATACTTTTtGCCATTATGGgAGAACTCTACACTGAGAGAGGATCCCTTTTAAGCACAGCAATATTTGTTTATGCTGCGACATCCCCcATCAATaGGATATTTCGGAGGCagCTtATaTGGCcGTATGGgAGGTAAACaGTGGATCAAACAGATGCTTGCAAGCGCATTTCTGCTACCAGCTTTGGTGTGTGGAACTGCATTTGTGATCAACTTCATTGCCATCTATTATCACGCCTCTAGAGCCATtCCTTTtGGAaCTATGgTGGCAGTGaCATGTATCTGCCTGTTC…

## Sheet: Possible Full Length GPCR
	ORF Finder			TMHMM		Stop Codon Analysis		Sequence Data
Contig ID	Strand	Frame	Length	Expected AA	Predicted Helices	Upstream Codons	Downstream Codons	AA Sequence	Contig Sequence
athaller238	-1	2	313	141.32	6	0	27	PEEKESGDRTRRTIYGGKIMSERHMAEVNKLYTFTTSSFHQFGILLRRCWLSVSRNKVATPLRFAAYLAFAIMMIMLYYDIGRKASTVINNANMFFGMCCIVMFQSILPTVIVFPIEISVLQREHRNRWYSVKLFYLARYIVELPFLVIPVIMLIALIYYPTSQPLDMWRIASLALFNIQLCSSIQALGLIVSAVTKLQTAVFVALPVVSPFFFFSGFFVQSHLVSPYIRWLTYLSPMYYAYHGMLLSVYGFDRPPLSCDDFICLYEDPKEFLQFTGTADKKFHVLVLSLFAFEIVFRTVAFILLRLRLKQKE	ggaactgaaacaccgagtagaaagtcccactgtccctttctgttgccttctcatttccgtattttttgcgaagtacggagacccaagccactttcactttttttaaatccagccacacctgtgaagaaggcacaggaacagaaaagcttacgcattgaagctactttgaaggcccgacactaaaactctccactgattaggtgggttaggttatggtatatgacccttgtaaacacaccaaaaaaatcTaCACAGATACAAGAGAATGTTAGAAATaCGTACACAATGATCTAGAGTTCAATACTCTtAATAAACCTtGCTACTtACATCAACCACAATTTCGCAGGATCCACGgTTATAGACAAATAGCTACAATCAGATTCTACaGCATATATAGTA…
athaller239	-1	2	313	141.32	6	0	26	PEEKESGDRTRRTIYGGKIMSERHMAEVNKLYTFTTSSFHQFGILLRRCWLSVSRNKVATPLRFAAYLAFAIMMIMLYYDIGRKASTVINNANMFFGMCCIVMFQSILPTVIVFPIEISVLQREHRNRWYSVKLFYLARYIVELPFLVIPVIMLIALIYYPTSQPLDMWRIASLALFNIQLCSSIQALGLIVSAVTKLQTAVFVALPVVSPFFFFSGFFVQSHLVSPYIRWLTYLSPMYYAYHGMLLSVYGFDRPPLSCDDFICLYEDPKEFLQFTGTADKKFHVLVLSLFAFEIVFRTVAFILLRLRLKQKE	TATAGACCCTACGATtGCAAGGAACTGCGTTGGCTAACCTtCTGTGAGAAAGAATGTTTTGTGTATCACTGTCAGTCAAATTCTGCACCGTTTTTACGTGCATTTCAACctGTTGGAgAACAccaaaaGAGAATGTTAGAAATaCGTACACAATGATCTAGAGTTCAATACTCTtAATAAACCTtGCTACTtACATCAACCACAATTTCGCAGGATCCACGgTTATAGACAAATAGCTACAATCAGATTCTACaGCATATATAGTACGGTTAAAACACGGCGCACTTGTTCGTACATtCACTTTTGGtGTTCtCCAACAGGTTGAAAGgCaCGTAAAAACGGTGCAGAATTtGACTGACAGtGATACaCAAAACATtCTTtCTCACAGAaGGTTAGCCA…
athaller380	1	0	338	155.27	7	0	7	TSSPRAITAMKPLCAVALLALCAVASATGKKKEKVEARGAVLGGGLGGCCPCTGGFGVGGVGLGGGLGGGLGGGSRYSSGSYSSGSGYGSGVGAGAGLASGAALGSGAGLASGAALGSGAGLASGAALGSGAGLASGAALGSGAGLASGAALGSGAGLASGSAVGSGAGLASGAALGAGAGVGSGAALASGAGLGSGAALASGGGLGVGAAGAGLGVGGAGVGLASPGVGLGVGGVGLGGGFGSSSGYSGFKQGSGFNNQAGANKAGQGSFAYNVGGSDSNKYGHSSSYGDSKSFGSSASEGFNRASGQGSHGSSFNKAAAGSGAQSSSSGSKVVASG	ACcAGTTCTCCCAGAGCCATCACCGCCATGAAGCCCCTGTGTGCTGTCGCCCTGCTGGCGCTTTGCGCCGTCGCCTCTGCCACTGGCAAGAAGAAAGAGAAGGTTGAGGCCCGCGGTGCTGTTCTCGGAGGAGGGCTGGGTGGCTGCTGCCCCTGCACTGGAGGTTTTGGAGTCGGTGGTGTGGGCCTAGGAGGTGGACTCGGTGGCGGACTTGGTGGAGGCAGCCGCTACAGCAGCGGTAGCTACAGCTCAGGCTCAGGCTACGGATCTGGCGTTGGCGCGGGTGCTGGACTTGCCTCCGGTGCTGCCCTTGGCTCAGGTGCTGGACTTGCCTCCGGTGCTGCCCTTGGCTCAGGTGCCGGActtgcctccggtgctgcccttggctcaggtgccgga…
athaller536	-1	2	258	128.63	6	2	1	VFWLRGALAALRLEKMEASFNMNAFVNSFSNRLEKPVRDHLKNVYSCLAISTLAAAAGGYVHLFTEILQGNFLMTLLSLGLLVALFAVPENGKNQHIRLAILVGFAFTTGLGMGPLLDIVVSVDPSIISTAFLATCAVFTCFSLSALYTDHCRWIYIGGTLMSILSIMSMFSLVNLFMGSFFLFQTNLYLGVFLFCGFVLYDTQLIIEKRKRGERDYIRHSVDLFLDFISIFRRLLIILTQKSQRNGTKESSRREKRN	TAAAAAAcatgaccgcttcctccatcagagctgtgtgctgcagtgaagtgaactttgacaagtgcttggcaaacttcgactgactggctacaggaaactcaatggggtgcaggtttgtcaaccaagagaccaccaaatctctgcaagcagcgagaCATCAGTtCcGCTTTtCACGCcTGCTACTCTCCTTAGTtCCATtCcTTtGAGACTTCTGAGTCAGAATGATGAGCAGGCGTCTAAAGATGCTGATGAAGTCCAGGAACAGGTCAACAGAGTGTCTAATGTAGTCACGCTCACCACGCTTCCTTTTCTCAATGATGAGCTGGGTGTCGTAGAGCACAAAGCCACAGAAAAGAAACACACCAAGGTAAAGGTTGGTCTGGAACAAGAAGAATGAGC…
athaller537	-1	2	251	128.65	6	2	1	VFWLRGALAALRLEKMEASFNMNAFVNSFSNRLEKPVRDHLKNVYSCLAISTLAAAAGGYVHLFTEILQGNFLMTLLSLGLLVALFAVPENGKNQHIRLAILVGFAFTTGLGMGPLLDIVVSVDPSIISTAFLATCAVFTCFSLSALYTDHCRWIYIGGTLMSILSIMSMFSLVNLFMGSFFLFQTNLYLGVFLFCGFVLYDTQLIIEKRKRGERDYIRHSVDLFLDFISIFRRLLIILTQKESSRREKRN	TAAAAAAtgcagcatgaccgcttcctccatcagagctgtgtgctgccattctagtgaagtgaactttgacaagtgcttggcaaacttcgactgactggctacaggaaactcaatggggtgcaggtttgtcaaccaagagaccaccaaatctctgcaagcagcgagaCATCAGTtCcGCTTTtCACGCcTGCTACTCTCCTTCTGAGTCAGAATGATGAGCAGGCGTCTAAAGATGCTGATGAAGTCCAGGAACAGGTCAACAGAGTGTCTAATGTAGTCACGCTCACCACGCTTCCTTTTCTCAATGATGAGCTGGGTGTCGTAGAGCACAAAGCCACAGAAAAGAAACACACCAAGGTAAAGGTTGGTCTGGAACAAGAAGAATGAGCCCATGAACAG…
athaller552	1	0	430	157.09	7	0	19	DMFNWLTVIVLLPLEAAFGVLYHLTSAIMNSTNWTTNKNANRDFLQVLTKPFTSLIIQLDKKVIEKVAIGDETYYNHSLIKRCCNMTSDGCAAQCKFALVSLDWQDSFVGLLLLGISLLTLCVCLILMVKLLHSMLRGRIAVVIKTTVNAEYRFPFSVLVGYIAILLGCIMTILVQSSSIFTSALTPLAGIGVISLERIYPLTLGSNIGTTTTGILAALAADSSRIRYTLQISFCHLFFNILGILMFYPIPFTRFPIQLAKILGNTTAKYRWFSVLYLLCMFLLFPAAVFGLSMAGMVVFMVVLIPVLLILVAVVAVNILQHKSPHVLPEKLRNWLWLPEWMRSLDPLDRVVSAVAGRCGCCQRLCPPQTAHDASAMPTMREVSSQMNFIESRRSSCPS…	GACATGTtcAACTGGCTCACGGTCATCGTCCTGCTGCCCTTGGAGgCCGCATTCGGCgTGCTCTACCACTTGACCAGCGCCATCATGAACTCCACCAACTGGACCACAAATAAAAACGCTAACAGGGACTTCTTGCAAGTCTTGACGAAGCCATTCACAAGCCTCATTATTCAGTTGGACAAAAAGGTCAtcGaGAaGGTtGCCaTCGGAGATgAGaCTTACTACAACCACTCTTTAAtCAAGCGCTGTTGTAACATGaCCaGCGATGGaTGtGCcGcTCAATGTAAATTCGCcTTGgTTTCCTTGGACTGGCAAGACAGCTTCGTGGGCCTCTTGCTGCTGGGCATCtCTCTGCTGACGCTGTGCGTCTGCCTCAtCCTCATGGTGAAGCTGCTTCAC…
athaller593	1	2	300	136.24	6	3	1	SARLHTMLDSVKIKNALVREVIAELLGTLVLVLFGNTVLAIVTFDRPPNLGYAAAFWGWALALTLGVLVAGGVSGAHLNPAITVAVTTVGKFPWRKIVPYMVAQYIGAFLASVILFITYRGALDNYDGGVRAVTGANATAGIFASYPQEFVSTGNGLVDQIVGTALLVLTILAITDSRNMAVPQGVQPLFIGLALGAIILCFGYNCGAPLNPARDLGPRVFTAMAGWGVEVFSYRDYNWFWVPIVGPHIGAIVGAWLYTLAVELHWPGSSYDMDSGNAVSAKDVENVIQMRGIKPCDLKN	cgcattaatttaattcgagctttaaggtgtaagagagaggagggCcgCTACTtCGGTCGCcGTACCtGgAAACaTCATCTCtCCTAAcACGCACAGGAGAACGACAGTtCCTTGGTATCGCTAtACTTTTTtGGGGGGCAAATTtCCcGgCCTGCCGCAAACGGGTTACCCTGCATTtGTGAAGTGCGCGACTACACACGATGTTGGACAGTGTGAAGATCAAGAaCGCGCTCGTGCGCGAAGTGATCGCTGAaCTCCTGGgAACGTTGgTCcTTGTGTTGTtCGGCAACACAGTGCTGGCCATAGTGACTTTtGACCGGCCTCCAAATTTGGGCTACGCTGCTGCCTTCTGGGGATGGGCGCTGGCGCTGACGCTTGGTGTGCTGGTCGCCGGTGGAG…
athaller650	-1	2	325	111.9	6	0	0	RVRIRQAYCPGLDFTMAKHIRWENLFTYDTLVHAVGGAAGSAVAMTVFFPLDTVRSRLQVEQHRESKNTLALLREILRDEGPNGVYRGLGPVLTSLWCSNFVYFYSFHGLRAVVSAGDPRQHGAMSDLLLAALAGVVNVLTTTPLWVVNTRIKMQGAKLAAGDRESLRKHPRYKGLWHGLMHIARSEGLPALWASTLPSLVLVSSPAVQFMVYESLKRRAASAGVPLNGAVVFLIGAVSKVISTVATYPLQLVQAKLRYGCPPELANKNLLGILMHIARTQGVPGLYRGLEAKLWQTVLTAALMFVAYEKIVRFVMQILRPSAVR	CGGCGCACTGCCGACGGCCTCAATATCTGCATGACGAAGCGCACGATCTTCTCGTAGGCGACAAACATGAGAGCCGCTGTCAGGACAGTCTGCCAGAGCTTGGCCTCGAGGCCCCTGTAAAGACCGGGGACTCCCTGCGTTCGGGCGATGTGCATCAGAATGCCCAGCAGGTTCTTGTTGGCTAGCTCCGGAGGGCAGCCGTAGCGAAGCTTCGCTTGCACAAGTTGCAGCGGGTAAGTGGCCACGGTAGATATAACCTTGGACACCGCTCCGATGAGGAAAACGACGGCACCGTTGAGAGGtaCGCCGGCGCTGgcAGCGCGCCGCTTGAGCGACTCGTAAACCATGAACTGCACCGCGGGGCTGGAGACGAGCACGAGCGAGGGCAAGGTGCTGGCC…
athaller779	1	1	250	130.38	6	0	0	ESIATYDLTCKANWWVNAMYLQNFIHRTDMCLNHTWYSAVDFQFYIISPFIIIALYRRPKLGLFLIALGLCATGIFTASYTAIHDLPAAPYMSSITPIEKMNFFMGYVYVKPYCRIGPFLIGMTTGYILHRTQGSIIIRKRYRWLGWMTCATLMLGVLYAMWPANTGQYAPSRAWAAIYGGFARTVWALGLAWIIIASVAGYGGVVGEILSWKALVPLSRLTFSAYIIHPVLMVIFYGSREESFDYSTYL	GGAGtCcATcGCCACcTAcGACCTTACCtGCAaGGCCAACTGgtGGgTCAACGCGATgtACCTGCAAAACTtCATCcACCGGACAGaCATGTGCCTCAACCACACCTGGTACTCGGCTGTGGACTTCCAGTTTTACATCATATCACCGTtCATAATCATCGCTCTGTACAGGCGACCGAAGCTGGGATTGTTtCTGATTGCTCTGGGGCTGTGCGCAACGGGGATCTTCACGGCTTCCTATACTGCCATTCACGACTTGCCAGCAGCGCCGTACATGTCGTCCATAACACCCATCGAGAAGATGAACTTCTTCATGGGCTACGTGTACGTCAAGCCGTACTGTCGTATAGGCCCGTTCCTTATCGGCATGACAACGGGTTATATACTTCATCGCACGCA…
athaller1154	1	0	282	148.69	7	0	37	MRQDMWQPQGVNGTEAVADYSALSWFKPDERIRDWPLMGSPAAVTSVLALYLMGCVVVGPRLMKDCKAFSMRPILIAYNIAMVALSVFFAYLTVKLAYFKSGYSLVCQANDSKTNPFWEVIFYYGWWYVMLKVGELLDTVFFVLRKKNNHISFLHVLHHTLALITVWLDVNLAIMGQVALFPLLNCSVHVVMYSYYALAALPPSIRPNLWWKRYVTIFQIVQFFVLMVHSLVPVFKDCDFPRPFAVFMALEAALFFYLFSDFYVKNYGSQKQGDSSTKLKGQ	atgcgacaGGacatgtggcagccacagggtgTCAACgggACGGAGgccgtagccgATTACTCGGcgcTCTCCTGGTtCAAGCCCGACGAGCGGATCCGCGACTGGCCGCTCATGGgcAGCCCCGCGGCCGTCACCAGCGTCCTGGCccTGTACCTGATGGGCTGTGTCGTCGTGGGACCCCGGCTCATGAAAGACTGCAAGGCCTTCTCCATGCGGCCCATACTTATCGCCTACAACATCgCCATGGTGGCACTCAGCGTGTTCTTCGCTTACCTGACCGTGAAGCTGGCATACTTTAAGAGCGGCTACAGCCTGGTGTGCCAGGCGAACGACTCCAAGACGAACCCGTTTTGGGAGGTGATATTCTACTACGGCTGGTGGTACGTGATGCTCAAGGTG…
athaller1175	1	1	662	155.61	7	0	6	DDTMSLSLQSGTPETMKSILILIVLTFTFGKCRCFESDCNATLPWNVSKEDHPDIPPERFEELLRCPDELHGCSASRVNCTEELFALTCSCTANCERYGDCCWDAGASLSSPTASTCIGRNVDKYSRREFYVVSGCDPEWPADDVRSSCENATQLKDPFYLIPVTTERQLTYFNAFCALCNYDLDNTSMFWNSSGSAGRDMVVTPPQFTLDNTEVFFWPCDDGLIEVGTCPEGADQETKRKCLTYFAPVRYETNETEVVYKNVYCGLCNGAELSSMKCLPKQVVREIWASHTTKDAVAAQPAVLIRPVVSQGSCFSWHNGKCYIKALQYHHANVSTPTAENETMVNVTNVTSSEHEPYNVQNYLTIICISLSLVCLFLKGVVYVLYRTSRTFSSKCTLC…	GgaTgACACCaTgTCCcTGAGCcTCcAGAGtGGCACTCCTGAAaCcAtGAAgaGCATCCTCATTCTCATCgTtCTGACaTTtACTTtCGGtAAATgCCGATGCTTCGAGAGTGACTGCAACGCAACGTTGCCCTGGAaTGTGTCCAAAGAaGACcACCCCGAcATACCACCTGAGCGCTTCGAGGAGCTCCTTCGgTgTCCCGATGAGCTACATGGCTGCaGTGCCTCGCgaGTcAaTTGtaCAGAaGAgctgttcGCCcTGACGTGCTCctGCACCGcGAACTGCGAACGCTATGGCGACTGCTGCTGGGACGCCGGTGCTAGTCTTTCGTCTCCAACGGCGTCCACGTGCATCGGAAGAAACGTTGATAAGTATTCTCGGAGAGAGTTTTACGTTGT…
athaller1332	-1	2	371	135.06	7	1	4	SGSRSHPRSTSDTVDCASAVQCRPTKMYHLLSEIRDFYNKTLESGDSRVQEWLFMQSPWPTLTICLSYAYFVKVLGPSLMKNREPMQLRWVMVGYNFFMVAVSLAIFLLLGFYGWFGHYNWKCQPVDYTDSREAILMTHLSWWYYISKFVEFIDTIFFVLRKKFTHISTLHVIHHGMMPMSVWWGVKFTPGGHSTFFAFVNSFVHILMYFYYGLAAVGPHMSKYLWWKQHMTTIQMVQFIAIFVHSFQLLFRPDCNYPRGFMWWIGFHAIMFWFLFWDFYKNTYFAKRLKNAATGKGFSRSVSNGRAQGATPVDANGKANGKLNGEAKNGTNGFVKRTANGRQKNGSFLDGYCHINGLHDWENSEHDKKQE	ATGgTGGGGCGAcGgAAGGAAATGCgAaGGGgAAgCAGtGACTtAAAGTTtCCAGCTACGTTAAAAGTTAgTTTTTTTTTtCGGtACAACATAGAAaaTAAAaGAAGCGTACACTCTGCTAAGTGAAAACACTCGGTATTCTCGTGAACAGTAAACTTGCTAGAAAACAAGTAATAATAGCGATAGTAGTGGTCGAGTGCGTGCAACAGCCACCTATTGTTGCCACAAGAGGTACACAACATCGCTGCATGCGGGAcTTTTCTGACGCCATTGTGTCCCTAAaGCGgCcAGTGTCCTTAGAAAaTAAAAaaGCCcTCCTCATCcAACTTCTCTCTTCTTGGATGCTTTTTGATTTTTttCtGACaCGGTAGTAAACAGTAGCAGCAGGATATATGAATG…
athaller1333	1	2	325	146.94	7	0	18	KDAAMFPVIASGALFGLYIFFKLFSKEYINLLLTGYFFLLGVLAMAHILSPAFSRVLRKLLPSHFYRWEYRISFQRWSTTQTDECEEYFDYRFSYDDVACWIFCCLFGIWYLWKKHWVANNLFGLAFAVNGVELLHINTVATGCILLGGLFVYDIFWVFGTDVMVTVAKSFEAPIKLVFPQDFLESGFAGKHFAMLGLGDIVIPGIFIALLLRFDSSLNRQRNLYFVSSFVAYVLGLALTIFIMVYFNHAQPALLYLVPACTGVPLTVAAIMGDITAMFKYEDHPADEKASGTDEQLEREADGDSDQKTPKASPASAKKNSRKEK	GGaaaGATGCCGCCATGtttCCAGTCATAGCCAGTGGAGCGCTGtttgggttGTACAttttCTTCAAGCTCTTCTCaaaaGAGTACATCAACCTCCtCCTCACGGgatACTTCTTTTtACTCGgAGTATtAGCAATGGCTCACATACtGAGCCCcGCGTtCAgCCGTGTCTtGCGAAAaTTGCTGCCcAGCCACTTTtATCGCTGGGaGTATAGGATCTCCTTCCAGCGATGGTCTACCACGCAGACAGATGAGTGCGAAGAGTACTTTGATTACCGCTTCAGCTATGATGACGTAGCCTGCTGGATCTTCTGCTGTCTCTTCGGAATCTGGTATCTTTGGAAAAagCACTGGGTGGCCAACAACCTGTTTGGGCTTGCCTTTGCTGTTAATGGCGTCG…
athaller1342	-1	0	403	171.06	8	0	12	RYIRFIVPMAALFGFVYLIPALADGPVLHDYWHLFVGPCEKSWWKIFTMSQNYMDDFKDLCMPHYWYISVDYQLAIVSTIFLVFIMPKWFKGSLYFMGLIVVATCLTTGIQIYVHEYTPFNIVLTTNVRQLIESAMNIYVKAYTHAPPLFVGIIFGCLAVKRHRLSKMVQGAAWVLAITVSLAALLGVRSWFEGRQPHRLESAIYGGMHRVSWGLCVGWVLYACATGRGGFVTKILAWPIMYPLGRLSFSVYMVHILLMGTNAILSRENITQQPFLHAQFYISQVVMSYLLGAIVYLLIECPVAGLDNEFFRRFMNLDQMRSDNTKYNNESQDLNAVQVTTGNGATKIEDASLFKLQVSNGVADVPKNVCNGCHHNGYTNGACETDLVEKDTAANGAIV…	ATATGGCATGTCATTTCGCAAATAATTTAAAACTTGGGCGAAAGCGGCAGGAATGTGTGCATGAGCCAGCTGCCATCGAGCTGGCCGTGACTTCTtcAGCTACAACTACAGAATCAAGTGATAGAAAGaGAGAGAGAGAGAGAGAGAGAGAGATAGCGAAATAGTAAAGACATAAGCTTAGAATCACATGCGGCTTTGCGGCACATATTCGGGCGCTCAAATTTCACAGAGAGAaGAAAAaGAAGACTTCAAaGCAaGAATTtaTGGgAGTGCTtAGCcACAACTGCATAATATAAACACAACACGTATCTACGAaCTaCCGAAaTTCGCATAACCGGGCGCCAcAGCAGCACGTCATTGCACAACCATGAGCAAGCTACTAGACAATAGAAAAAAGCA…
athaller1377	1	0	284	150.47	7	0	17	ADGTMDNITAATVADFESAEATFFRRDPRTVGWALVGSKQFIVLLLAAYVYIVKVGGPRFMKDRKPYDGVKPLIVVYNATMVLLNCYFVVAFLSKTYLGGGYSLLCQGIDFEARDEMTMSMLSHVWWYVMVRIADFLDTIFFVLRKKDSHISVLHVVHHILVVFNGWFGLAYGADGHVAFGIIFNSFVHVVMYSYYFLSLMGPSVQKYLWWKRYLTQFQLAQFVILFFHMTIPLFIDCGYPLAQMVITLPQGVFFFVMFMNFYIKSYSNRKRPAHRAESKSKAQ	GCcGACGgCACcAtGgACAACATcACCGCcGCGACGGTGgCcGACTtCgAGTCGGCAGAaGCGACTTtctttcGCCGCGAtCCGCGCACCGTCGGCTGGGCCctGGTGGgAaGCAAGCAGTTCATCGTACTGCTTCTGGCAGCCTACGTCTACATCGTCAAGGTCGGCGGGCCACGGTTCATGAAAGACCGCAAGCCGTACGACGGTGTCAAGCCCCTGATAGTGGTCTACAATGCGACCATGGtGCTCCTCAACTGCTACTTCGTGGTGGCCTTCCTATCCAAGACGTACCTTGGTGGTGGATACAGCCtCTTGTGCCAGGGTATCGACTTCGAGGCTCGCGACGAGATGACCATGAGCATGCTGTCTCACGTGTGGTGGTACGTTATGGTGAGGATC…
athaller1414	-1	2	324	141.03	6	0	11	RRATEQVFYSLAISWGGLIMSGSYNPFRYAIHIDASIVVVADLITSLLGGIAIFAVLGHMSLELQVPIEEVAKAGQGLAFVIYPEALTTFWCPQLWSFIFFFMLYLLGIDSEFPLLQTTLTVLSDTFPVLRKYRSITAFIACSTCFVIGLSCVTQGGQYVLNLLDTYCAGVSALFIAMCEVMALMWLYGVRRFSNDIKFMLGKNPPWIFRFSWTFLSPLILCVLVVYGLVMAAPVMYNNVEPYPAWANRVGWFFASLSMIQIPLWAAVALFRARKNIRSAFEPTDTWGPAEKKLLQEYRATVANSKDRTCNVALRTVSANGTAA	cctccgagatcaataagcGCGcttgCGGAcaccgaCgatccCAgaggccatGCTCGGGAtGTACGGTCTCATGACtCTTACGAACAGATGAcGCCACAAGCGTTATGCAGCATGGCGGCGACGtACTTTACGAAtGATCGAGTGtCCTTtAGGCTGAGGTTGTGTgAGGCTAAACACGGCATTtATTCAGCAAATAaTGCGGGTTTCAGCAAATAATAAaTAAAAGGACTCCGTCGCGATCAGCTGCCATGCGTCTTCTTGCCCAACACAACTTAAGCGACTCATGCAGCTTACCAACAACATCAAGATATAATCGCTGCTGCCTTCTAATTTACGGTTCGAACAAGCAACTGCTTGAATAGTCAATCCGGCTCAACACCTGAGCTTAaTAACACGCCT…
athaller1425	-1	2	272	149.54	7	0	8	WILPDRDPRVEGWVLIGSPVAVTTVLACYAYFVKIWGPRMMKNAKPFELRKTILCYNAAMVLANLAIATRVGYYAFVTGHYDLFLQGPDLSTRPTTMILLQVSWWYLVLRLSECIETVFFVLRKKFNQVSGLHVFHHVSVSFCTYFYITYGGFSIACFETVFNSSVHVIMYAYYFLAALGPEVQRHLWWKRYLTRLQLVQFIVMIVRNVCLVFTLGVPYFSLPLFMLSQCLIFFIQFLSFYIRSYKSNAVRLVKCGGSSQDEHWKVERVKAQ	GtATACTCGTATTGCATTGTTtATTACGGGCTATTTACAAAATCCCGCAGTCCAaTGTGGATGCGGCGTTCTACAGACGTATTCTTCGAGTCGCGTTCTGCGCAGAACGTGGTCGAGATGACGCAGTTGACCAATGATGAATGTGTTAGGTATACATATCTCTAAAGAACATGTCAGAAAAAGATATAAATAAGCAACACTTTCTGCATCAATGCCTCGAAAAAATGAACATTCATAAGGCACTGTCCTTGGGCTTTTCGTCAGAGTTCTAGTGGACGCAGAAGACCTTGTTCGCTTTTTAACACAGACGTGGAGGCAGACAAGAGGCTCCATTTcGTCTCGTCACACTCGCGACACATCGGCAACGGCAATGACATGAGCATCGTCCTCGGCCGTGCg…
athaller1516	-1	0	468	127.75	6	0	0	NTSLLYKFFKTVYAPFLLTDSVRVIVMVAFIGWLCSSIAVISKIEIGLDQELAMPQDSYLQQYFDYLKKYLQVGPPVYFIVTDGYDYTDVKKQARLCINEQVCDQDSVGAKLKQLTLLSNRTYVTRLRSYWLDQYILYMRSSDCCYETIKNRHFCYSEFGTANGTCQSCSVPRTKPFAGEEFKHHLPWFLADVPNMKCSSAGRAEHGNAINHINGTIQAAYYSAYHPVLRTSKDFYTALEWARLISHNLTDMVKEVQPESEVISYSLVHVFYEQYLTMWPDTFKNLALSLGAIFVVTFVLLGLDFMSALVVTFTIVMIIVNLMGLMYWWDISLNAVSLVNLVVGVGISVEFCSHLVRVFAFSGAPTRVKRAQDALTKMGSSILSGITLTDCGILVLAFA…	agTATACTtGTcaCTCTTGGaCCTCGTTaTtGTTGGAGTCACcGTcACCATCTCGTGCaGCTGAATgTgTtCTATCAaCTTGtCCTtATtCACAGGAGGACCTAGAATGCTAAGGAaCACGGGCAGGAagATGAGGCTGTGCAGTGTGCCAAAaGCGATGATCCCCAGATACATGCGGAAGTAGAACACCTGGAAGATCTGAGACTTGGCAAATGCCAGCACCAGGATCCCACAGTCCGTCAGCGTGATGCCAGACAGAATCGAGCTCCCCATCTtGgTGAGGGCATCCTGAGCCCGCTTGACCCTAGTGGGAGCACCGCTGAAGGCAAACACCCGCACCAGGTGGGAGCAGAACTCGACCGAGATGCCCACGCCCACCACCAGGTTGACGAGCGACAC…
athaller1599	1	0	264	144.73	7	1	8	GAKSSSMEAVVTDTFLPRDPRTMGWLLVGNKQFLITLLLGYVYLVKIGGPQFMKGRRPFDNLKPVIMIYNLSMVILNAYFVYNFLKRSYFGGGYSIICQGIDYKARDQTTMEFLELCFWYLWVRIADFFDTIFFVLRKKDSHVSFLHVVHHILVVFNGWFGLAYGPDGQVALGLTLNSFVHVVMYSYYFLSLLGPSVRPYLWWKRYLTQFQLVQFIIMFIHCTIPAFKDCGYPMTHMMITIPQALFFFGMFIRFYVQAYKQHAN	GCCCGGCGGCGTACCGTACCTTtCTTCGGCAATtGAGGAGCAAAGTCTTCGAGCATGGAGGCTGTTGTGACCGACACTTTCTTGCcGCGTGACCcGCGgACGATGggCTGGCTGCTGGTCGGCAACAAGCAGTTTTtGATCACGCTACTTCTCGGCTACGTCTATTTGGTCAAAATAGGTGGCCCACAATTCATGAAGGGTCGCAGGCCTTTCGACAATTTGAAGCCAGTGATCATGATTTACAACCTATCCATGGTGATCCTCAACGCGTACTTCGTGTACAACTTCCTGAAaCGCTCCTACTTCGGCGGCGGCTACAGCATCATTTGCCAGGGCATCGATTACAAGGCCCGCGACCAAACTACCATGGAGTTTCTGGAACTGTGCTTCTGGTACCTG…
athaller1702	-1	2	381	127.43	6	0	2	MLAVPFLKTKSVHDCFLHDERGEYEEAAQWEVQSSRFTRSPLTTVGVVASTTSTSPTAARLVVVTLLLAVSTSVTPLAAAIVPPGVVVASAIATAIVVVTIATTVSLAIAATITLAIASAAAVAATSIASLVAPALVLEASTSSTAASASTPTTCTSAGAEATAATPSTTHASGIRLWCCFLDVALLVAYFLLRLPADQLHGVLSLKCHKSKLAPLVLCLVKRKLYIFDGAVLLEVGLNVSLWHVRLQSANKYFFDPRTRLRRLGVDLFAFDSVRRCLEHSFDRVLSIECDKTEASGFSCRGICLNVDINDNAELREVFPKILVIGVPAYATNKEFSFVLVSLRVGAILGGFVSLRIRFAFLLVLTVSELAVSILAVLSIS	GGCCGTCGTTGTGGAGTACGCGTtGTGTTGCTAGTTAGCTCAAATGGCGGACGGAGATCAGCAAGGGAaTTACGGGGgTGGAGATTTTTCAGCTGATGGACAGTACGGCGAGTATACTGACGGCCAGTTCACTGACGGTCAGTACCAGCAAGAAGGCGAAGCGAATGCGCAGACTAACGAAGCCGCCCAAAATGGCTCCGACGCGAAGACTAACGAGGACGAAAGAAAACTCTTTGTTGGTGGCATAAGCTGGGACACCGATAACAAGGATCTTCGGGAATACTTCTCGAAGTTCGGCGTTGTCGTTGATGTCAACATTAAGACAGATCCCACGACAGGAAAATCCAGAGGCTTCGGTTTTGTCACATTCAATGCTAAGGACGCGATCGAAGCTGTGCT…
athaller1735	-1	1	320	143.95	6	0	4	YNQHIRSCYHNWWRLIVQAQNFVEEGQLCLQHLWYVSTDLQIFMFIAFPLTLLLLKYPKTSQVIGVIVAVAFCIMTCLQTHSWNLFYALNGGSNDMRKMQRTLLYVYIRPFTHVATYIVGILCGYAASQHKNKHIHLMLQAVLWCLSLVLACAVMFVTVPWNQGMLPEDLSNSIYAGFHRISWAIAFCWPTYACATGRGGWLNKMFSWKFFIPLSRLTFSIYLVHVLIYIARMIRLRTYVNTDEFFQLNVALGVFALSIVFAYVLHILIEAPVFQLEKILFERKSEEDAPPAILKNANGVEHANGFEYAKGKDEPKSSIL	GCTGAGCTCAAGGGTATGAGTTTAACTTCCGGCCAGAGCGGCTGCAGTGCGATGCCATACCTGATAAGTGTGACTTTGcAAGTCTATGTACAACAAACTATATCcGTTAACTAACTGACTCCGTGGAACAACTGCTGAATTGCCGTGGCACTTGTTTGCAGTTGGCTGGTATACTGCCAAGTTGACAGCTCAGCGCGGGTCTAGTTATGGCGCTTTACGTCGCcATAaTATATTGAAAaGGAaTGCCTAGAGAaTACTGCTCTTGGgTTCGTCCTTGCCTTTCGCATACTCAAAGCCATTCGCATGCTCGACgCcATTCGCGTTCTTTAaGATAGCTGgTGGCGCATCTTCCtCCGATTTtCGCTCGAaCAGgATTTTCtCAagTTgAAaGACGGgaGC…
athaller1782	1	0	343	143.95	6	3	0	QLHKASMLVVWKCCLLPAAARASAKAFAPGPAPLRWLTMTQKTMNMSTRTRSARFQAATPKRRTLREIVMAPAGDSAFTVGKGVLAGASAFGLGALCYYGLGMSSEAGAFEKSMVWPEYVRQRVRDTYTYFGGSIVITAASALAVSRHPAMLNLVMRNSWLAIGASFAAMIGTGMVARSLPYREGLGAKQAAWALHCGVMGALVAPLCLLGGPIMMRAACYTAGVVTGLSTVAACAPSDKFLNMGGPLAIGLGFVFASSLGSMFLPPTTALGAGLYSLSMYGGLVLFGGFLLYDTQRIVRMAETYPLYAARPYDPINASISIYLDTLNIFIRIAMLLAGGGSR	GCTtGCTGAGgTATTCTAGCTGTTCGCGAACTTtCGGTTCGCAGTTTtACTCTGCGTTCTGTTTTTtCCCtAAGCTCTTGCTCGATTCTCAACGCTTTAAGATCGACTATAGCAGTAGAGGGCATTTGTtAGgAGCAGTAGCAACTTCATAAGGCCAGCATGCTGGTGGTGTGGAAGTGCTGCCTTTTGCCCGCTGCTGCCAGGGCATCTGCCAAGGCTTTTGCACCTGGACCAGCACCATTGCGATGGCTTACGATGACCCAGAAGACTATGAATATGTCAACACGAACACGGTCGGCCCGCTTTCaGGCCGCTaCCCCcAaGCGCCGTaCCCTTCGCGAGATAGTCATGGCCCCCGcTGGTGATTCAGCaTTCACTGTGGGGAAAGgTGTTCTGGCA…
athaller1823	1	2	379	157.97	7	0	0	RCDGDWSDATCVDSFSGSGNMSNITKASSAPEQYFQNYVLRDSGGFTLPSSLDWRMALCFLLAWICEALSTFKGIRSVGKVVYLTSTMPYVVMLSLLIITCLQDGALNGIKAFFIPHWEKIWEIEVWFKACEQSFFSLTTAFGHLIMYASYNDFRHQVGRDAFFISIADTMTSILAGCVVFATLGSLAYDLGTDDISQVLKGESDLGLAFVTYPEALSRISFVPQLWSVLFFLMLFLLGLGTGVGDVQAVTTVLSDQFPALAKWRSHMAVVFCAICFGTGLVLCTDSGNAMRLLFDNYGVGQAVFLYAIFEVVGLMWIYGIRNVIRDFEFMLNSKISWFWKITWGFITPVSLIAIFIYGNATEGGASSLPPLGQTIGWI	CTCGGTGCGATGGCGACTGGAGCGACGCCACTTGTGTGGACTCATTCAGTGGCTCGGGGAACATGTCAAACATCACTAAGGCATCATCAGCTCCGGAGCAATATTTTCAGAATTACGTGCTCAGAGATTCTGGAGGCTTCACTCTACCCTCATCGCTAGACTGGCGTATGGCGCTGTGCTTtCTTCTAGCCTGGATCTGCGAGGCACTGTCCACGTTCAAGGGCATtCGTTCGgTTGGCAAGGTGGTGTACCTGACGTCAACGATGCCGTACGTGGTGATGCTCTCGCTGCTGATCATCACCTGCCTACAGGACGGCGCGCTGAACGGCATCAAGGCCTTcTtCATtCCGCACTGGGAAAAGATTtGGGAGATAGAGGTGTGGTtCAAGgCCTGTGAaC…
athaller1917	-1	0	323	116.42	6	2	0	SLLTFLFICVVRSLPRSKMASSGAPVASTPPGMDSRRSWVVLFFLSWCMMMTTVSVRAAGVIYVGLVDHYQTSREEASLPLTIHMTVLCSASLIGGYLCELCSYEAVSLGSVLITATSMMICYFAPNIDFINFFFGVLHGGATSGIFVVANVLPSLYFKKWRATATSIVWSSQCYNVYFIPQLANYFRVTYGTPELFLLIGALCLNALPACIVIKTPSWALKARKTSPARRGVASSEGDVCLKKAEAYGVAKCNINDASGAAEMEEMLDSKALDGSSAVKIVCSPNKDLTDDRVIGSSCDAFGVRDMPRGLKGVRDKTMLLWK	ttcttccacagcaacatggttttgtcgcgaactcccttaaggccccgaggCAtGTCGCgCACGCCGAAAGCGTCGCAACtGGACCCGATGACCcTGtCGTCTGTTAGgTCTTTGTtGGGgCTGCAGACGATCTtCACTGCCGAGGAACCATcGAGTGCCTTGGAGTCCAGCATCTCCTCCaTTTCTGCGGCGCCCGATGCGTCGTTGATATTGCACTTGGCGACACCGTAAGCCTCGGCCTTCTTCAGGCacACGTCGCCCTCCGAGGAGGCGACtCCCCGGCGAGCTGGAGAGGTCTTGCGGGCCTTCAGGGCCCACgACGGGGTCTTGATGACgaTGCAcGCCGGCAGGGCATTGAGgCAGAGGGCGCCTATGAGCAGgaaCAGCTCGGGCGTGCCG…
athaller1927	-1	2	354	132.28	6	0	0	KNFAGTPRAVVDGIARYGCLRVAHWTAWHVLFICSAYNVVQKKDEIISAISKEVKGFCWTYDCKRRDYGDFEWDAIVALFWSMRYWMLAHLLIGQLVVVFAQRFLQLFYVVYSFVFMVLCFPKDVWFRAVVMATASYVAVLLRRRSLAYVTGSVIVALTTLPVPFVPRFEFSPCVIGGNRSLEASIFFTGWNVLRLVSVTVDLIDRPPSTCKDARKTVLHALAYLLYFPGLVAGPVTNYDDFMTESYRPPTWNRKRLLEFLARSTRVVMGYCAMEGFLRFAYVRSTALTPRWFFAQSGWTLAGIVYFSSLQFYLKYNFAYGLPSLFFWLDNVYEKHDLRPRCTTRIHTAAHVWR	CCTCcACACGtgtGCTGCTGTGTGTATGCGCGTCgTACACCGGGgtcTCaGgTCgtGCTTCTCGTACACGTtGTCcAgCCAGAAGAaCaGTGAAGGgAGGCCGTACGCGAAGTTGTACTTGAGGTAGAACTGCAGTGAGCTGAAGTACACGATGCCCGCCAGGgTCCACCCGGACTGTGCAAAGAACCAGCGAGGAGTCAATGCGGtGCTCCTCACGTAGGCGAAGCGCAGGAACCCTTCCATGGCACAGTAGCCCATGACCACGCGGGTGGACCTGGCGAGGAACTCCAAGAGaCGCTTCCGATTCCATGTGGGGGGACGgTAGGACTCGgTCATGAAGTCgTCGTAGTTGGTCACCGGACCCGCTACGAGTCCCGGGAAGTAGAGCAAGTAGGCCAG…
athaller1962	1	0	286	149.16	7	3	1	TFASRIAMGIPVFDQLSWAYHSVLSNTDPRVAKWPLMGSPLPVISILIGYVYFVKVWGPAWMRDRKAFNLRNIILAYNAGHVAANAFFFFYGGRLTYLFGDYSWFCEPVNLTEEPKSMLLITLGWWYMLLKLSELMDTVFFVLTKKNSHISALHVIHHSLVAWSVWLGVNFGATGQNAFFPFLNCFIHMIMYTYYALAALGPRLRPYLWWKRYLTQLQMSQFIALMFHGAIPVFYDCGFPPYFGYLTIFEAVLFFVLFFNFYVKTYSRNNTLRQENGLRQETAKSR	AGCGACCTTACcGCGtAGTGGTGCGTTGTGTCTGTCGTGTgTGCTGCGCCCGAACGCGTCGctCGCGCGCTCCTCCTATAGACTCCCTTGTGTGCATAGACGTTCGCATCCCGCATCGCCATGGGAaTACCGGTGTTCGACCAGCTGAGCTGGGCCTACCACAGCGTACTGTCCAACACAGACCCTCGTGTGGCCAAGTGGCCgCTCATGGGCAGCCCGCTGCCGGTCATCTCCATCCTCATTGGATACGTCTACTTCGTCAAGGTGTGGGGACCAGCATGGATGCGGGACCGCAAGGCGTTCAACCTGCGGAACATCATCCTCGCCTACAACGCGGGTCATGTGGCCGCCAACGCCTTCTTCTTCTTCTACGGCGGCCGGTTGACGTACCTGTTCGGC…
athaller2082	-1	0	326	153	7	0	0	ILAGPLCQWFGAAATLRAGALVTAVGVMASAFAPDIPWMTVTLGVIHGAGAGTVSMMLQVFLSMNFIEYRGTAHGMMFMGSIVSSLVVPQALFFLENTYGFSGCLLVFSALLLHLVPISFLLRPGSPRSTSCQLDTGKSTLLETRDVNLNIKDVPESDNKSCSSSSTSSSTNGKSGVLQSAAEVLRLPMFYVILVTWTVMCYNEDIFLTTIVDFAVDKGFAKNMAVPLLSYLSFTDAIGRIGLPLLADRKILRRSTLVCCNAALTATSVAIIPEANTYAFLVVATLLAACFNGCGMTMHGVLMADYIGMDNLPVGYGVAGILVVPL	CAGTGGTACGACGAGAATcccagctacgccatatccaacggggaggttatccatcccgatgtaatcagccatcagtacaccatgcattgtcatgccgcacccgttgaaacaggcagctagaagggTCGCCACCACcAGGAAaGCGTACGTGTTGGCTTCCGGTATgATGGCGACGGATGTCGCTGTGAGTGCAGCGTTGCAGCAAACCAACGTGCTGCGCCGAAGGATCTTtCGATCAGCAAGTAGCGGAaGCCCAATGCGTCCTATTGCATCAGTGAAaGACAGATAaGAGAGTAGCGgCACAGCcATATTCTTtGCGAAGCCTTTGTCGACGGCGAAGTCTACTATTGTTGtCAAAAAaaTGTCCTCGTTGTAGCACATCACCGTCCACGTCACGAG…
athaller2143	1	0	275	130.29	6	0	1	ARMANVPAAQQVMNTAEDIADQVLRRGKHVLPHLGRFCLVSTFLEDGCRMWYQWGDQRDYMNHSWGCGWFLASLFVLINLVGQLGGSIAVLARFYVVPSCGLLFFIVVLQTFAYNILWDLGFLLRSVSLIGALLLLVAESRVEAKSLFAGVPSLGENKPKSYMQLTGRILLVFMFITMLRLELSVLQMLQNLVATALMVLVTVGYKTKLCALVLVLWLTAVNVWVNAWWSVPSYRPMRDFLKYDFFQTMSVIGGLLMVVSLGPGGVSLDEHKKHW	GCCAGGATGGCGAATGTTCCAGCAGCACAACAAGTGATGAACACCGCCGAGGATATTGCCGATCAGGTGTTGAGGCGGGGCAAGCACGTACTGCCACATCTGGGCCGCTTTTGCCTGGTGAGCACCTTTCTGGAAGATGGCTGCCGAATGTGGTACCAGTGGGGCGATCAGCGGGACTACATGAACCATTCGTGGGGTTGCGGTTGGTTCCTGGCcTCCCTGTTTGTGCTGATCAACCTGGTTGGGCAGCTAGGGGGCTCCATCGCAGTGCTGGCACGCTTCTATGTCGTGCCATCCTGCGGTCTGCTCTTCTTCATCGTCGTGCTACAGACATTTGCATACAACATACTGTGGGATCTGGGCTTCCTGCTAAGGAGTGTATCGCTAATAGGGGCCCTG…
athaller2185	-1	2	273	154.07	7	1	2	RMGLPATIFVLGAITMLSFPVIAKFSSKLNQYSDEEDTGDSSTEKGGQSKSYYWLLIDPVFLVDMVTLMMSWIILGFNEPTLEPSLENFNLSGTILGSVYTVQFASYSVGGFIAGAFSHYEMETFYGMVGQLFTILAYLLIGPAPFLPFSRTLALVYISQVFTGLGMSAQFVCGYCHGLKRAVQRGYPDNLRTNGFLSSTVLTFAVFGAMVTPPIAGYVVELYGYRKGSMLMFGLLVIWAPAPIALWLHSVCGAKKESAASKSPLGTLIKTKQ	AATACAGAtGCAaCAGATGAAGAGAaTGCGTCAaCGAaTGAAGTGGTCTAAGTACtCATATATGCGTCGTCATTGTTtCGTCTtGATCAGTGTtCCcAATGGAGATTtGGACGCTGCGCTTtCTTtCTTGGCACCGCAGACAGAGtGCAGCCAGAGAGCTATAGGGgCAGGGGCCCAGATAACCAGGAgTCCAAaCATAAGCATGCtGCCTTTCCtGTAGCCATACAACTCCACAACGTAGCCGGCGATTGGGGgTGTCACCATtGCCCcGAACACTGCAAAtGTGAGAaCTGTACTTGAAAGAAATCCGTTTGTGCGCAAGTTGTCGGGGTAACCACGTTGTACAGCACGTTtCAGTCCATGGCAATATCCGCAGACAAACTGGGCTGACATTCCCAG…
athaller2362	-1	0	275	133.74	6	0	1	LLCCIAFSLTALSFAMLTIPVSMGRLVMMVLMPGGKVHEFYTAACGLYSCWLTLRCLTLLCSWLPRGWNTIFAKLHSWMLISVKSLVAMSLLLGLIPLLMGLLFDLVVIIPLRVPLNATPLFYLWHDWALGVLHTKIICAVTLMGPNWWLKRVIDEMYQDGVRQLNLRLVVMDLVVPVVVVLGLALAVPYLLATSLVPAFGSSMETQNLVLRRIYPSLLALCAFMAFMVFQVRQFCRLYEHIKNDKYLVGRRLVNYEHRRPASSFATTSQLTASS	gtgCGTgAGaCatCTATGtACACaTGGGCCAGCAAGTCCtAAGAGGAaGCTGTCAGCTGAGATGTCGTtGCAAaGCTCGATGCCGgCcTCctGTGCTcATAGTtGACTAGTCGCCGGCCTACAAGGTACTTATCATTCTTGATGTGCTCATATAGTCGACAGAACTGGCGCACTTGAAaCACCATGAaTGCCATGAAGGCACAAAGTgCcAACAGAGAAGGGTAGATCCGTCGTAGAACCAGATTTtGtGTCTCCATACTGCTGCCAAATGCGGGCACCAAGCTGGTGgCCAGTAAGTACGGTACAGCCAGAGCAAGGCCCAGCACCACCACCACAGGAaCAACAAGATCCATAACTACCAGGCGCAGGTTCAACTGTCGCACACCATCCTGGTACATC…
athaller2570	-1	0	238	130.62	6	0	2	IWNLLKGNISVVLSLVTTTISILFGGGTAVLNFVLNFVVFMTALYYLLRASKERYKPLDLFASMLPGSASRLGEAVEEAVAGVFAASFKMAAFYGLYTWLIHTLFDVKMVYIPTALASLFGAVPFIGAYWACLPAVLELWLVQAQRLKALLMLICQLAPTYFVDCAIYAEIKGGGHPFLTGLAIAGGVFCLGFQGALFGPMLLCVLIVAMKVYRSVMQSMPAGSGERRFSFKRMFTID	GGAGGCAGGATGTCAACAGATGACAGGAtGCTTCATCTGCTGTTgTATCTTGTgTCCACAGGGgTGATGTGCACcATGCCACGCTAGTCTATTGTGAACATCCTTTTGAAGCTGAAGCGGcGTtCCCCTGAGCCAGCGGGCATGGATTGCATCACAGAGCGGTACACTTTCATGGCTACAATGAGAACACACAGAAGCATGGGCCCAAACAGTGCACCCTGGAAACCCAGGCAGAAGACACCACCTGCTATCGCCAGCCCAGTCAAAAAGGGATGACCACCCCCcTTAATCTCGGCATAGATGGCGCAGTCAACGAAGTAAGTGGGCGCCAGTTGGCAGATGAGCATGAGGAGTGCCTTGAGGCGCTGCGCTTGAACCAGCCACAGCTCCAGAACGGCT…
athaller2639	1	2	255	137.44	6	0	1	VCLGTPAGYVSARIYKSFGGEQWKLNVLLTALVCPGVVFSLFFVLNLLLWAKESSAAVPFTTLLALLALWFGISLPLTFVGAYFGFKRRVLENPVRTNQIPRQIPEQSLYTQVVPAIFMGGILPFGCIFIQLFFILNSIWSSQMYYMFGFLFLVFIILIITCSETTILLCYFHLCSEDYHWWWRSFLTSGCTAFYLFVYCIHYFTRLSITGVASTFLYFGYTLIIVFLFFLLTGTVGFFSCFWFVRKIYSVVKVD	ttgtgtgCCTTGGAACACCAGCTGGATATGTCTCGGCTAGGATCTACAAGtCCTTTGgCGGGGAGCAGTGGAAGCTGAATGTGCTGCTGACGgCGCTGGTGTGCCCTGGCGTTGTGTtCAGCCTGTTTTtCGTCCTGAACCTGCTGCTGTGGGCCAAGGAGAGCTCGGCTGCCGTtCCCTTCACCACCCTGCTCGCGCTGCTGGCTCTCTGGTTTGGCATCTCGCTCCCGCTCACCTTTGTGGGCGCCTACTTTGGCTTCAAGCGCAGGGTGCTGGAGAACCCTGTGCGGACGAATCAGATTCCCCGACAGATCCCCGAGCAGTCCCTGTACACCCAGGTGGTGCCGGCAATCTTTATGGGCGGCATCCTGCCCTTTGGGTGCATCTTCATCCAGCTTT…
athaller2784	1	2	235	127.19	6	1	0	SSTMADVKISMDDRAGQSSILDDFCYNNNVSKANVYVRLGFLRKVYGILSIQLFATTMIAAFGMFTPAVKLYISQNHWMVTGAFLLSMALLLALMVKRRETPTNYFLLMGFTIVQAFTVAVVVSFYDQMAVLQAFLLTLGVTGGLTLYTFQSKRDFSTWGAGLYAFLMVLLLGSMLQFFLTSSHLEFVLSLGGAVLFSFFIIFDTHMLMHRVSPEEYILATIELYLDIINLFLHI	TgCGCTCAGGCgaGAACCAaCGgTGTTtCTAGTCcTCGACcATGGCTGACGTGAAAATCAGTATGGACgACAGAGCAGGGCAGTCGTCGATTCTGGACGATTTTTGCTATAATAACAACGTCTCGAAAGCAAACGTCTACGTTCGACTCGGTTTCCTGCGAAAGGTCTACGGCATCCTCAGCATTCAACTGTTCGCTACGACGATGATAGCAGCCTTTGGAATGTTTACTCCAGCAGTCAAGCTCTACATAAGCCAGAACCACTGGATGGTGAcGGGAGCCTTCCTCCTGTCGATGGCACTCCTCCTGGCCCTGATGGTGAAGAgaCGGGAGAcGCCCACAAACTACTTTCTCCTGATGGGCTTTACCATTGTGCAAGCTTTCACTGTTGCTGTTGTTG…

## Sheet: Partial GPCR
	ORF Finder			TMHMM		Stop Codon Analysis		Sequence Data
Contig ID	Strand	Frame	Length	Expected AA	Predicted Helices	Upstream Codons	Downstream Codons	AA Sequence	Contig Sequence
athaller1048	-1	0	233	116.63	6	0	0	LVSLLALSAAIGVLFAWRDRRKNNNRQFLTANRELSWVPVSMSMMASFLSSTSVLGLPSEVFVRGSTMWTGVIGTTLAIIMAAFIFMPMFYKMDITSINEYLEKRFTSRAVRKIGSIIFIVHTMIYLGVALYGPSLALGSVTGLPVWSSILVNGAVCTFYTSIGGIKAVVWTDVIQVILIFIAYIMVIACGLHHLGGFGVMWQNARNGGRVLFTNFDTSPYETYTTWSMILGF	aaagccaagaatcattgaccacgtagtgtacgtctcgtaagggcttgtgtcaaaattagtgaatagcacgcgtcctccattcctcgcgttctgccacatgACTCCAaaGCCTCCCAAGTGATGCAAACCGCATGCGATCACCATGAtGTATgCAATGAATATgaGgATCACTTGGATGACGTCcgTCCATACCACCGCTTTGATACCACcTATGGACGTATAGAATGTGCAGAcaGCCCCATTCACGAGTATCGATGACCATACCGGTAAACCtGTCACAGATCCAAGAGCCAGTGAAGGACCATATAACGCAACACCAAGGTAAATCATCGTGTGTACAaTAAAAaTTATCGATCCGAtCTTtCTGACGGCCCGTGACGTGAaCCTCTTCtCTAGATA…
athaller1055	1	2	146	71.66	3	0	1	PFTADNIYKVYLPIAGAVSYCTFSVTVFIPELLSRLYPDQSVTVANCLLFNSHLGTGLYVYFRPHMTRAPPYHRIMYSAYQAVLFNFGSVLLWAVTKSLLPNSNLVRSLFAASTSACFLAIGMEYLEFLDTPAEEEFSPSATSPRC	CCCCgTtCAcGgCAgACAACATCTACAAAgTGTaCCTGCcAATCGCTGGAGCAGTCAGCTACTGCACGTTTTCGGTCACCGTTTTCAtACCGGAGCtGTTATCGAGgCTGTACCCTGACCAAAGTGTGACAGTGGCAAATTGTCTTCTCTTCAATTCACATCTTGGCACCGGGCTGTACGTCTACTTTcGTCCGCACATGACACGAGCTCCACCGTATCACCGCATCATGTACAGTGCCTACCAAGCAGTTCTCTTCAACTTTGGCTCAGTGCTtCTTTGGGCTGTCACGAAGTCACTTCTACCCAACTCCAACCTTGTGCGCTCACTTTTtGCGGCTTCCACTTCAGCTTGCTTtCTTGCCATCGGCATGGAGTACCTAGAaTTCCTCGACACTCCTG…
athaller1119	-1	0	191	65.03	3	55	1	NVFGMLRRHHDCVDSYGHRPAMVEIVLASHLCFGVGSCPRKGAISAKFGQPLVQLVCKHHSQWHAFFCLICGIAKHETLISGTNVFLLSLLMNTSCYFRTLLLNSYQHIACSVVKAFGAAVIAYFLYGFPHNALVVNDCIRCDFTKHHNHSSFSRRFTCYLGIWVLSQVGIKYGIAYLVAHFIGVSLADGF	AGAACGTGGGAGCGCGCTCTGAAGATTTCGATTGTATTATAATtATGGCATTGAACAATAATATTGGGAACCACGTTATAACAAACGGAGAAACGTTGCACGACGTACACGATAATGAGGAACTTGACGATGATTCGCTTGAAACATTTCTCTTCAGTTCAGAATCCGTCGGCGAGGGACACACCGATAAAATGTGCGACCAGATAAGCGATGCCATACTTGATGCCCACCTGAGACAAGACCCAAATGCCAAGGTAGCATGTGAAACGGCGACTAAAACTGGAATGATTATGGTGTTTGGTGAAATCACATCTGATGCAGTCGTTGACTACCAGCGCATTGTGAGGGAAACCGTAAAGAAAATAGGCTATGACTGCAGCACCAAAGGCTTTGACTACA…
athaller1135	-1	1	190	71.73	3	0	39	IVILFGGCLSIAEASQRSGLSAIVINTLNGLRDLPSGLVLVLLCFSGCFLTEVVSTYVVTGILTPIISELAVATRVHPLYFLMPVKACCLFAFMLPIATGANAILCDMGRLRTIDMMKMGFVMNVACVLVQLAAIHTIGPLVFDLYRFPSWATRDFGIITMVGNDTFASSLNATLAEEMVSTTVAAMMTT	CTGTGACACACtGTGCCTCACTTCAGTCAATaGGTAAACAAACGAAAAGCTGAATTCcATAGGTTCCATGTACAGTGGACAACACGTGCCAATGAAATTGCGAAAATCTACAAAACGTGGTCTTTGTTTTTCTTTATATCGCCGGCCTTTTCTACGTCCTCGTAGAGTAGCCAGCACAACCACGTTTTGGGCGAGAAATAGAGCAATTAAACAAAAAAAaTtAaGgACCcGCACAGCTTATCagCACGGTAGCAAATACGGTAAATACAACAATGCCCACCATGTCCTTTTATTGATGGTAACAGCACGTCGGAATAAAGCTAAAGATCCACATATATGCAGTTCGGCAAGGtaGCTGACATTtCAGACGCCGGCAACTAAGAAAACGTtCAAATACGC…
athaller1138	1	2	187	66.36	3	0	29	CLWKSWVFAPTAAASVLFIVGIRLAWCAAIAYVLWAATTWKSGLVHDVLGCRTVAALGRLSLGAYLCSWMIVMHGVLSVRNNLETAQAFVIRDFVANVALSYAGALLFYVACDGPAQSLCSLLRSAVIGREAARRRQSFDECDRKVRFLSELLGMESPRCAKELQHQQHVSRTLQRFSSLKDMVLHL	cgtgcctctggaagtcgtgggtcttcgccccaacggcggccgcctcagTTCTGTTCATCgTGGgCATTCGACTCGCTtGgTGCgCGGCcATCGCCTACGTGCtCTGGgCcGCCACAACATGGAAATCTGGACTAGTCCACGACGTTCTTGGCTGCCGTACTGTTGCTGCATTGGGAAGGCTTtCtCTTGGTGCCTACCTCTGCTCCTGGATGATCGTCATGCATGGCgTCCTCTCAGTACGCAACAATCTCGAGACTGCTCAAGCATTTGTCATTCGGGACTTtGTGGCCAACGTGGCTCTGAGCTACGCGGGTGCCCTACTTTTTtACGtGGCGTGCGACGgACCGGCACAATCCCTGTGCTCGCTTCTGCGCAGCGCAGTGATCGGCCGCGAGGCAG…
athaller1182	-1	0	126	78.99	3	0	28	GHVTVLHVAHHAMVVGTVWLVLKYACGGNNIMTAAVNSCVHVIMYGYYFLSLMGPSVQKYLWWKRYITQIQLIQFVGLVAHAILPLIVRCGFPVFFSYLCIGECVFFFLMFFRFYRKSYKKLVKDC	GCTCTATGTaCAaatGAtAGGACGAGTAaGCTCAATaGCgAAAaTAAaTAATtACaGgAATAAaaaCATTCGATACGAGCGaGAACGCATGGAATGTGATGAGCTCGCTTCTTGAATGTTGTCGTTCTCCACAACCACAAGACTTGACAATACCTGCGGCTGGATCACCAATGGGAGTGAACTTTCGATGAGTGATGGGACGCGAGtCTCTCTCGAGCCCCGGTTACATTGCTCGAATCGGGCCTTGCGAGAGACTGCTTTAAAACACAAGCGAAGACTAAAAATACAAGCATTCGTATCCAGAGCAGCTCGAAGTGAGCATTCGAGgTACGTtCGTATAAGTTCAGGTTGACGAACCTGGTCAAGAAAATATCACATGGAGCCTGAGCGGAaTTTtCA…
athaller1206	-1	1	221	134.23	6	0	19	SRVTLYEMMHNITLRIPLLISIMVMLSQQLSGINAAIFFSTDIFRSAGLTDEVAMQATLGMGAVNVFMTLVSLVLVERAGRRTLHLVGLGGMAVITVILTICLALSDSVPGLSYVSIVAVIGFVVMFATGPGSIPWFLVGELFGQGARPLATSIAVAVNWSANFLVGLAFLPLTGVLEHYTFLIFTALLVFFWVFTYYMVPETKNKSVEEIAALFRQRAYH	cGTTTTTGttCAgCGACACACACAaAAAAAAaaTCGCGAGCTGCCGATCCTTTGCTTCCCGCTTAAACAACCATGCCAAGGACATTTACAGTAATGAATGgCGTCCTTATTttGACGCACGCATGAAACTCCATGGCACAaaTGACGCCATCGAATCGGTGGTCACATTCGCTACACGTCACAAAAGCAGACACGGGTCCTCAAaCTTGAAGTCATGCCTATCATCCTTGAGTCCTCAACATCGCAAAACAAGCTGTCATCTGAAACAACAGATACACATTTAGGTGTGAATTTCGATGAAAAGAACATGAaGGTTAAAAATACGTGTGATGGAttttttttttttAAtGTGTGATAAGATGCGTCGGTCGTCTCGACCcAaTATTACTCCcGTCGGAC…
athaller1299	-1	1	192	86.87	4	0	21	HLNPAVTIGMLFVGRVSLLRSFFYLCSQLIGGITGAAILRAVTPEARHGALGGTSLAEGVTPLMGLGVEACITFILVLTVFGVCDANRLDVQGSAPLAIGLSVTTCHVFAVRYTGAGMNVARSFGPAVMSGMFDDHWVFWLGPILGGVIAAVVYENVFQAPPITSEDLDKAQIMAMAKLTNKEVVADRTTSI	cattaaatatcttttATtaCAAAaCTaTtAATtACAGCACTGGttCgTtGAACGCGTGAATGAGCACTtGCAGGgTAAACAGCGTGTCCACGTGGTTAGTGAAACAGTATTTACATCTCTCTCACGCTAACTGTGAAGTATAGCCAAATGATCTGAACATTCTCGCTGTCAATGCACGCGAGACAAGTTCTAACAATGCACGCCGTTTTAAAATGAAATGTGGCgTACGTTATCACCTGAGCGTTTCGCGGTACACGCTATGCGCATGACAGTGTATGACATTGTATGCAAACTGTTTGTTCTCCTCAGAAAaCCTTCAGTTATTTTTGAACTTGCAGAAAATTATGTGGTTTAAAATGATGTGTTACTCTTGTGCCCTGCCCGCTATGAAACCGAGCG…
athaller1361	1	0	123	57.5	3	0	19	SWHVALGVVGTVLSIAFFNFAGISVTKELSATTRMVLDSVRTLVIWLFSLAVRWQGFNWTQIVGFVVLILGMFLYNNVIIRPFLIKRGCLRDTDSQDDLSGLIQEERPPGTSRPSSSADEANP	AGCTGGCACGTtgctttgggggttgttggcACGGTGCTGAGcattGCATtCTtCAACTTTGCCGGTATCAGTGTGACGAAGGAGCTGAGTGCAACCACGCGCATGGTCCTGGACAGTGtGCGAACCCTGGTCATCTGGCTATtCtCGCTGGCTGTGCGTTGGCAGGGCTtCAACTGGaCGCAGATAGTCGGCTTCGTGGTGCTCATCCTCGGCATGTtCCTCTACAACAACGTCATAATCcGCCcGTTCCTCATCAAGCGGGGCTGCCTCAGGGACACAGATTCGCAGGACGACCTCAGCGGGCTGATCCAAGAaGAGcGGCCCCCAGGCACTTCTCGGCCATCTTCCAGTGCGGACGAAGCAAACCCTTAATGCTGCTCTACAGGGCGCAGCAATGCC…
athaller1479	1	2	188	70.06	3	15	1	IVWPSMFVFLSVVLPLCTVIILHETLARASLCKQWLKPNVGAAGDTLAANIVACCTFFAMMMSLANDFTSATLERRPLSHAFLFSSPPHNVLSSTSQHLLRVCVYVCACVNVSAGCSGVEWSLYFNLPVFFRMICFLLVDLHFIADANRRMRLATCHCQVCTSSGACCIVFFEPRAGQNFHEPFTCPS	GTCtCCTCCGTCTCCCTAGTGGCAatGCCATCCCATCACCATGCACCACTGTACTACAACGACTGTGCATGTTCATTGCTGTTTTGCACGTCTTTACCCGCAGCTTTTCTCCGAACATTTCCTTCACtGTTCTTTAGCGgCcTGTTCATTTTtCCTCcAGCACTGtCTTTTGTCTGCTGCTTCGTTTTCATTTTTGTTTGTTTTGTTGAAGATGCAGAACTTGCGCTAGCGCCGATCCACCTCATTGCAACACCTTtGCAGTGTTGACGCGAGTGCAAGCGACAATCTTTGTCAACATAATAGTCCTTGCTGAACTGTGACGGGCGAAGTCGGTCTCTCGAGCGGGAgTTctGGTGCATTTAGCAaTGTGAGGGCAAGCGACCTGCTTCAAaCTTGCCC…
athaller1512	1	2	135	68.34	3	0	17	HAGTDARQLSTVLLKLRPDLSYLSLPADLCLAVLHLVPHTWVAVLLLSLGCQALVLGNLVRDATPLISTFFLVFIELFLIRGIEILHVDIFLLVILTARAALEPRLFPHLCVHVEDCLLFLCVLAFLILFHKTTL	GtCACGCCGgCACGgaTGCCAGaCAACTcTCCACCGTACTTCTGAAGCTCCGTCCTGACCTCTCGTACctGTCCcTTCCGGCTGATCTTTGCCTTGCGGTACTTCATCTtGtGCcTCACaCGTGGGTTGCGGTACtCCTTCTTTCGcTTGgCtgTCAGgCCCTTGTTCTTGGCAATCTGGTACGTGATGCCACGCCTCTCATCTCCACCTTCTTCCTCGTTTTCATCGAGTTgTTCTTGATCCGCGGCATCGAAATTCtCCACGTCGACATCTTCCTCCTCGTCATCCTCACTGCCaGaGCtGCCCTCGAACCGCgaCTTTTTCCGcATCTCTGCGTACATGTCGAGGATTGCCTGCTCTTCCTCTGTGTTCTTGCGTTtCTTATCCTGTTTCATAAAA…
athaller1537	-1	1	105	63.46	3	10	0	YCELVSFRQCLSLVETLQLFLVLRLLFHQFLLLMRYLLGWCYLFGGVIAFAFAFLLGVFTVLGIVITSQGPKFILAATYRLRIVVFTIGVVANIEVFKLFFNVAF	GAaGGCGAcGTTGAAAAAAAGCTTGAAGACCtCGATGTTAGCGACGACTCCGATAGTGAAGACCACGATTCTAAGCCTGTACGTCGCTGCCAAAATAAaTTTCGGGCCCTGGGAAGTGATGACGATGCCGAGAACAGTGAAGACTCcGAGAAGGAAGGCAAAAGCAAAGGCGATGACGCCACCAAAGAGGTAGCACCAGCcAAGAAGGTATCTCATAAGGaGAAGAAATtGATGAAAAaGCAGTCGGAGTACCAGAAACAGCTGgAGAGTCTCAACAAGGGAAAGACATTGTCTGAAGGAGACCAGTTCACAGTATCACAGGCTGACAAGTCGGCTGCGCAGCAGATACAGCAGGAGAaTgcTGtCGaCATTAAGGTGgACAaTTTTTCtATCTCTGCA…
athaller1556	-1	0	164	59.66	3	14	0	RLVASGSTMSSANGGSQPTLTFLRHTVGAVLACRGVSLLPSVTWSESLYLTSSVAFGAPGSDRSVTSSSVVQIDGCCCCGCVMFIGIWAGIGDSTIVAFVTLVVLVVLAVMFVVLAIILVMLAMFEESCARMLSQHSTVTRRSRPGICWTNCMAVVTFAPLVTM	GACATCGTTACCagCGgAGCAAACGTTACtACGGCCATGCAGTTCGtCCAGCAGATTCCGGGCCTGCTTCTTCTGGTGACGGTGCTGTGCtGCGACAGCATCCGAGCACAGGActCTtCgaaCaTggCTAACATGACGAGtAtGATGGCCAACaCGACGAACATGACGGCCAACaCGACGAGCaCGACTAatGTgaCGAACGCGACGATGGTTGAGTCGCCGATGCCCGCCCAAATGCCAATGAACATGACACAACCGCAACAGCAGCAACCGTCAATCTGGACCACCGAGGAACTGGTCACTGACCTGTCGCTTCCCGGCGCGCCGAaCGCGACGCTGGACGTCAGGTACAACGACTCGCTCCAGGTGACGCTAGGCAACAAGCTGACGCCCCTGCAG…
athaller1565	-1	1	224	91.39	4	0	8	VNSSKMGFVKYLLFAFNAIFVLCGIALIAVGAVVLTALSPQKPFYEGYLGAPVAIVVLGVFVFVLAFLGCCGAIRENYHMIMAFSVLLTIILICELGAAIAAYAYRSKIEGAIRSEATKSIDRYNNDTDVQRLWDDIQSSLHCCGANSTADYGGKIPSSCCQDKPDNCTPEKAYTKNCIDVLLEKFNEKIVYVGVTGIIICFIEVVGIVFGCCLAKAIRKYEVV	CTGACAACTACCTtAAACAACACTAACACAACATGAGAAGTAGCCTACTAAAGTATTTTCTGTACAGATTGGGTTACATGTCATAAGTACACAGCATTTGCACACAACGGTAAGTGGAACTACAATGCCATCTAACTATCCAGCCACAAATATAGTGGTGGAACACAACACTGGTGTGGCATTTCAAATCCCAGGTAGAAAGCGTAAATGTCCATAGAGAAGCATCACACTGTAACTAAGGAGAAGACGCCAAACAGCTACGTTTAGCCTAGTAAGGAAATGCCAAGATCATACCTGCCAAGTAAGTGTGGCTGCCTAAAGTTTGGGCAATGAACATTGATCGCGATGAACAGGCACCTATGAGGCTAATCTTAGCCACTGGTGCCTATATTCAAGCCA…
athaller1583	1	1	124	59.93	3	1	4	NGQVRADDIVLGCRWFTSLHASYSGIAIYLVVLAFRFHGSWCIVFHLLEVVLALKQELRWVIVLVYHLGVFHHLWFLYHRGPCHENMRMLVIGVPSHVFFLRLAIFGGDLQVLVQDTFVWPNCR	CTTCTACTTCCTCCTCAGACTCTGAAACGGCCAGGTCCGTGCTGATGACATTGTCCTGGGCTGCAGATGGTTCACCAGTCTCCATGCTTCGTACAGTGGTATTGCCATCTATTTGGTTGTCCTCGCCTTCCGCTTCCATGGCAGCTGGTGCATCGTGTTCCATTTGCTGGAAGTGGTACTTGCCTTGAAGCAAGAACTCAGATGGGTCATAGTTCtcGTCTATCATCTCGGTGTCTTCCATCACCTCTGGTTCCTGTACCATAGAGGCCCTTGTCATGAGAACATGcGGATGCTCGTCATCGGAGTCCCCAGTCATGTCTTCTtCCTCAGGCTCGCTATTTTCGGGGGTgATTTGCAGGTCCTGGTCCAaGACACTTTtGTCTGGCCcAaCTGTAGATG…
athaller1586	1	1	111	60.12	3	1	12	NRAIHFLAAAVLAEILPPTLAFFVGFFEAGSLALPPLFLIAAARRASNDCFRETCQGFSLLSSSFTPFFSATINCLFILRFWLRRIAARRVTAAYGLSLNIALTFFKGFFF	TAtGTGAAACAGAGCGATTCACTtCTTGGCcGCTgCTGTCTTGGCCGAAATCTTGCCTCCAACCTTGGCCTTCTTtGTGGGCTTCTtCGAAGCAGGGTCCTTGGCCTTGCCACCCcTCTTTTtGATCGCAGCTGCACGGCGAGCCTCAAATGACTGCTtcAGAGAGACcTGCCAAGGCTtCAGCTTGCTCTCATCCAGCTTCACGCCTTtCTTTTCGGCAACCATCAACTGCCTCTTCATCTTGCGCTTCTGGTTGAGGAGAATCGCAGCTCGTCGGGTGACAGCTGCATATGGGTTGAGCCTCAACATAGCGTTGACGTTTTTCAAGGGgTTCTTCTTCTGAGTGCGGCGAACGACGCGTTTCTGTGGTGCCCTAAGGAGGTGACGAATTTCCTCACT…
athaller1593	1	1	166	81.53	4	0	19	MCKIDTDHVTRRQYVLISVGLCASALATYGVLRLMGVDPLWSVDRAVKWCVKQEYIHVDTTPFFSMMRYCAFPFGMGLVMTSGFYQRVVKATEFTWSMRVLAAILAVGAGKASEWVSLPKTNVAVFYASAFLFNALLAATMFGFVPYVVASLAGSRRQPSGKAKSS	CATGTGCAAGATAGACACTGACCATGTGACTCGCCGTCAGTACGTCCTTATCAGCGTAGGCTTGTGTGCCAGCGCGTTGGCTACGTACGGTGTCCTTCGTCTCATGGGCgTTGACCCTCTGTGGTCCGTCGACCGGGCCGTCAAATGGTGCGTCAAGCAGGAGTACATCCACGTCGACACCACTCCcTtCTTCAGCATGATGCGCTACTGCGCCTtCCCCTTCGGCATGGGTCTGGTCATGACTTCCGGCTTCtACCAGCGAGTCGTCAAGGCGACCGAGTTCACCTGGTCCATGCGAGTGCTGGCCGCCATCTTGGCTGTGGGCGCCGGCAAGGCTTCCGAGTGGGTCTCGCTGCCCAAGACCAACGTGGCCGTCTTCTACGCTTCGGCATTCCTCTT…
athaller1596	1	1	228	103.37	5	0	9	FYTHPSYHGVAFFFGAITQLFLYRYPSIKISKMLQAGMWLMSAACGLTAILIMYDWNRGEHPPEWAKLSFAFSERLLWSVWLAWLTFACSTGRGGFIAKWLSWSAFVPFSRLSFGVYLLHVPYYFIRLNVTRERIFFSHYTMVTQYFGALVASYLLSYILFVACEAPTGRIEKLLLMPKRRPQLHDDKSTVPYVEDKSGMLNPQMLYKPKAETATNGTAASPGQSSYL	GTTTTATAcTCACCcGTCATaCcATGGCGTCGCCTTTTTCTtCGGtGCGATCAcGCaGctGTtCctGTACaGGTATCCCtCaaTtAAAATTAGCAaGaTGCTGCAGGCTGGTATGTGGTtGATGAGCGCTGCGTGcGGTCTCACCGCCATTCTGATTATGTACGACTGGAACCGCGGCGAGCACCCGCCTGAGTGggCCAAGCTGTCATTCGCCTTCTCCGAGAGGCTACTCTGGTCCGTCTGGCTCGCCTGGCTCACCTTTGCATGTTCCACAGGGCGGGGTGGCTTCATTGCTAAGTGGCTATCATGGAGCGCGTTCGTGCCCTTCAGCCGGCTCTCATTCGGTGTATACCTGCTGCACGTGCCGTACTACTTCATCCGGTTGAACGTCACCAGGGA…
athaller1604	-1	1	218	84.56	4	0	4	PSFSACFRSIFRVHTETGNIWTHLLGCLAFVGMAAYFLSRPSAEIQWQEKVVFASFFAGAIMCMGMSFTFHTVSCHSEKVGKLFSKLDYCGIALLIIGSFVPWLYYGFYCDTQPKLIYLTVVVVLGIAAVVVSLWDKFGEPRYRPLRAGVFMGFGLSGVVAQPEAHEDTRAQGPIARLAELVPEGDHHGRDAQHHDDGQVDEFGLRVAVEAVVEPRHE	TCGGCGGCGGCCGCtGTTtCGGgCAGTGGCGGGgTCGTAGTCGTCCGTCGCGGCGCGACCACTGCTtCGGCGCCGGAGCTCGAGGGCTtCCTGGACGAAGACGAGTCGTCGCTGGCGCcGCCCGGcACCCCGGCCGAAGTGGACGACGACGAGGAGGAACGCGTGGACGAGGAGCTGTCGCTGCCTGCACGCGCTGCCGAGCAGGCCGAGCACCTAGTGCGCAAGGTGCTCGAGGAAGCCGAGCAGGCCGAGCAGCTAGTGCGCAAGGTGTGGGAGGAAGCGTGGAAGGTGTGCCACTTCAGCTCGCTGCCGCAGTGGCTGCAGGACAATGACTTCCTGCACCGAGGTCACCGGCCGCCGCTGCCGTCGTTCTCGgCCTGCTTCCGTTCAATCTTCCGA…
athaller1607	-1	1	111	64.53	3	0	17	GICAACCLAVSIFSCHTKFDFTSCAGFLFIAVWALFLFGILTIFTYNRIINTVYAALGAILFMAFLAFDTQMLMGGRKMELSPEEHIFAALQLYMDIVQIFLFLLRLLGKR	ATAATaTCTCCTGTATGGCCCcTtGACAACATtAAGAAtGGCAAGCAGgTCAAAAAGATGAGAATAgCgTCCCTtACTTTCTCAGTtAAATCAGAGAGATTTAATACACAGAGCAGCGTCCCACAATTtACcAGATTGAGTTCAAAACATTACAAACTGAAGGTACGAAAAAGTGATATCCAATGCCcTCTGACATACTACAATCCAAAAGTTGATGCTAGCGCTAACCAAGTGCCAAAATATTAGTCGCAACAGCAGAATGTAGCAGaCAAaGGGTAATGCTCCATTGCTGGCCtAATTCAGTTTGaGAAAATATATACAGTAATCACAGTAATAagTTACGAACAACTACAAAACAACGACTTTGTGCAGGGCcAGGACAAACTATTACTCTGCTTT…
athaller1631	-1	2	147	59.65	3	2	0	SLGCSSGSAATTASAVTGSAGISAAGSGFLLSASLACFLRFAAGLLDSSVADALALSAETVVFSVFSVFSSSLRRIFFSFLLSFCTHPSPASSAGCDAGAGSSAAFEAASFFPLALTCRFSWAWAGFLADSLRIXFLSLLFCRSSRH	ggtgcctgctgctcctgcaaaacagaaggctgagaaaacngatgcgaaggctgtcagccaaaaagcccgcccaggcccaggagaagcggcaagtcagtgccaagggaaagaaagaagctgcctcaaaagctgcagagGAGcccgcacctgcaTcaCAGCCTGcTGAaGATgCTGGAGACGGATGGgTGCAGAAGCTGAGCAAGAAGGAGAAgAAGATAcGCcGCAAAGAGGAGGAAAAGACAGAGAAGACCGAGAAGAccACAGTCTCGgCTGACAAGGCCAAAGCATCGGCCACTGAAGAATCCAAGAGCCctGCAGCAAAGCGCAAGAAGCAGGCCAAGGAGGCTGAGagTAAGAAGCCCGAGCCGGCTGCCGATATACCAGCGGAGCCTGTCACTG…
athaller1639	-1	1	202	77.07	3	0	11	VTAATYGLLSMSIAFLVGTMESIMQAASSLGGALCGPRVAIFTLGLLFPCCKKKGVIAGTVVALIVTTWMALGSILYPRRRHALPTTTEGCSHFNDTITSGSFDLPPHPSGMNQLYHISFMWFAFVGFIVHMIVALAVSVVFERSKSDYVDPVYVYPPVRKYMGSSLIRRNGSQSQLKEALSVNASSPKELKALMSELDQSF	CAGAGAGaGAAAAaGCTTTATTCtGCACCCTTTCTATAGGTTTAGGGAAGGCCTTGTCTTCATTGACcTCAGGCTATATAAGTCTGTGCGGGCCATCCTTCTtCAGGTTGAGGGGgAACCTTGagCGATGACGGCGTCTTCAACTGCGTGAGTTTGTCGTCCAGGCACGAAAACACGGGACACGGGATGTATGACCAATTACGTCACACGTAAGTGCGGTCTTCATCTCAGCGATCAACTTGCGCAAATTTTAAGCGCCGAGTATGTTCACATTTAGGGCACTCCAATACCTCAACAGTGTATTTAAGCcTTCCTAAGACGCAGTCAACACGTGTAGTGAACAACACCTCTGCCACACGGTCGGCATCGATGGTCCACTGTCAGGCATCGAACTCGGGC…
athaller1768	-1	2	231	87.21	4	0	8	LAVAVFVALSLISCSVATWQVAGSDMTPFIVPVTESLTTLLKTIYHYYFWPFYHAVCYFAGCITFFFVAELKHSKISKVLQTAAWCVALACGLCCIFMKVPWYQTKMPATNSGKLSMAFFDRILWSLLSFTFACATRRGGFLNTFLSWSAFTPLSRLTFGVYNDHNMRSKNAMDNFPELVAGILVWYQGTFMKMQHNPHARATHQAAVCKTLEILLCFSSATKKNVMQPAK	GGATGCTATAACCTATTTCAACAAGGTCTACTCTGAaTTCAACAGGCAGTGGCTCAATGTGCTGCTACAAGTGCAGAACTACGACTTCGATATCAACGCCAACGCTCCTGTCTTTGGCCATCTGTGGTACCTGTCATTGGATTTCCAATACTTCATTGTGAGCTTACCAGTGCTCCTCATTTTCAAGAGTCGCCAGAGGCTTGCTGTGGCTGtcTTTGTGGCGCTATCACTCATAAGCTGCTCCGTGGCAACGTGGCAAGTGGCTGGCAGTGATATGACACCATTCATCGTACCAGTGACCGAGTCGTTAACAACTTTATTGAAGACCATCTACCACTACTACTTCTGGCCCTTCTACCACGCTGTGTGCTACTTCGCAGGCTGCATCACGTTTTtCTt…
athaller1770	-1	1	180	83.83	4	6	1	AALALLSGCLSTGASFTLSTAIASSTVRASFSTKTLLTFSSKGFSCSSTSCGSFCAFCCLSAKAAMSALVTFSTRVFTDFMLFISSSYICFNAAFFSSCSVFFLSLSSFLCCFLAMCLSSSAQRASSAALSFFSFSAILTASFLARASADFVLVPNFFGIVEGSLRRGRMRTFRDHYVTT	ACCACGTGCGCTGTAAGGACGAGCCGCGTATCTTGTCTTCCTCCTCGTTTTACGTTGTTACGTAATGgTCTCTAAaCgTCCTCATtCTGCCTCTTCGCAGCGAGCCCTCTACAATGCCGAAAAAATTtGGCACCAACACgAAaTCcGCCGAaGCGCGCGCTAAAAaGGAaGCAGTCAaGATAGCTGAGAAGGAGAAGAaGGAAaGAGCAGCcGAGGAaGCCCTCTGGGCGGATGATGACAAGCACATAGCcAGGAAaCAACAGAGGAAGGAGGAGAGAGACAAGAAGAAAACTGAGCAGCTtGAGAAAAAGgCGGCATTAAAGCAGATGTACGATGAaGAGATGAACAGCATAAAGTCCGTGAAAACACGAGTTGAAAAaGTCACAAGAGCAGACATTG…
athaller1771	-1	1	140	62.53	3	0	12	EPSLLTTFSLIGMLVSLLDYLVPLLLAQLCSPDKWTSQHERQLHDICLEAVHAWQSVVNACASLKKAKQDKPKAYVVAVLISLLLMAWIGNAFDNLFLTYLIVLFLAMTPGMKHHGIFKKYFSATVLTIRNLIADKMKKN	GTCTGTCATtGCTtAAATGGAGCACCTATTtATCAACGACAAGCTCCGTCAATTCAACCTCAATTCAACCTCAAGCAATAGATGGCCACTGCATTCGATGTAACAGATTCAGTAGATTCAACGAGTGTTCTGAAGCAAGCACACAGTGTCGCAAAGCTCATCCTCAAAACGGCTCCTGCTTCATGGCCCACAGAGTCGCAGAATGCGTAATAGAAAGAACATCAAATTAATAGCTGCCTTGTTCGGCACCTTCAACAGACACGAGTGCCATCACAGGCTGCGAATTGTAAGCACAGGCCACGCGAGTCTTTGCAAGTTGTCAGTGTGAaCATGCCCCaTTAATtGTCTaCAAACTCAAACACTGATGAAAAAaTCCAATATTtAGAGCaCcGAATGCTA…
athaller1772	1	1	169	84.48	4	15	0	TGSFSRRGGYALEVHMESSSDVASVPQLSLSVNVSAFTELTQLGILMGGAVLLGLYVLIVFELVHRTLAAMLAATAAIACLALIGDRPSLSKVMSWLDVETLCLLFGMMVLVAILCETGFFDYAAVVAFRVARGRVWPLVTTLCVTTALVSAFLDNVTTILLMTPATIR	TAAtGCtGccTTTTGTTGaacGCTTGCGACtcACTGgaTTATtCAACAATTGaaGGCTAGATATgTTTTGtACGTATCTTcTGcaacTcTTTTTGCCGTTTTCAATGCAGAACTGCTCAGGCGTTTCGtGGCaTTtAaCTTcGTCCgCcGGGTTTTgtGAGGCAAtGTaGTtAaGAcTGTGCTATcTcTGAAGAGGAAGCaTAACAACAGCTTCATGTTACCTGAACTTACCTAAGGATCaGAAACcTTGAGGTTTACAcAAaGGGTTCAaCtCAaGTAACTTcTCAgAaGaCTgTGGAGATACTtAGAGAAACtCTCAaTGACTtAAActaGTCGAaGTTGAAAAaGAaCTTTtCGtgCACGAACACTCAaGAAAaCTtCGTTCtGCGCTGTGCATGT…
athaller1837	-1	0	143	65.51	3	1	9	VSLLVPLASSYATLFTFATAIAFCIGIVMCLVSVLLAEYVGVDRVSMAYGMVSGFSGVTSLFKPLIIGYFRDVIGAYDKLFIICGSGVLLGGFMWIAVRLRDITKRTKRWDVKTIEASNSVQVAAVLPKYSYSAAELPPAYAF	TCtACGgCATACATGTGTATCAGCAGGTACACaCtCCAAGAGTTGTTtGATGATGGCATcTTtGTATTATCATTACGCACGtGCAgCtctCctAactctacGAcatACctgtgtatcagtaGgtAcacactCcAagagTtgTttgAtgatGgAatgCctGTATtATATACATAAaTtACAaTGAAaCGATGTtAGTtGAGCTtGAtGgtACACActgAtGTTttcTtcGaGtCGACAcAgTGgCcTttcAaCAaaGcAAaacAGtCACTtCAGATGAAaTAGTACAAaGTGtCaTAGTGCACTGTGTTtCcAaGCTtAGAGTCACACGCcTtGACAaGgTAaCGCTGgTCAGAAaGCGTATGCAGgTGgTAGCTCTGCTGCACTGTAGCTGTACTtCGg…
athaller19	1	0	197	109.97	5	1	45	CNCYIKYLFWFVKLPDLNVKLSDFFHCLFNLLDFTLFLDFFGCLFFWFKLNLCNFCLFFLFNDLLFLLFFRLLLLFLMCDFFQSGLLLLSFFMNFRMDCYFSKGLFVWLLLFLFGFLHRLYLINFFNYGLFAAFFLTFWCIFIFFSDVFNFKRCAFWCSSSKCVKYFSNLLGASRVIKANIFLLCLLFHFYSSFYMV	CTTCTCTTCAATCTgCTCTTCTGGTTTTtCTTCAGGAGCTTCTTCAGGCTTCTCAATGCTCTCGAGTTCAACTGGCTTTTCGATAACTTGTGTGACATCGAGCTGAGGCACTTCTTCTGATGTAACTGTTATATCAAGTATCTCTTCTGGTTTGTGAAGCTtCCCGATcTtAATGTCAAACTCAGTGATTTCTTCCACTGTCTCTTCAACTTGCTtGATTtCACTCTCTTCCTGGATTTCTTTGGGTGTCTCTTCTTTTGGTTTAAGCTCAATCTTTGTAATTTCTGCCTTTTCTTTCTTTTtAATGATCTTCTTTTtCTTCTTTTCTTTAGGTTGCTTCTCCTCTTCTTGATGTGTGATTTCTTTCAAAGTGGTCTCCTCCTCCTCAGTTTCTTCATG…
athaller1921	-1	1	173	65.82	4	0	6	GVRLILADVHRVLTDVLECRSHFRILKCGQDLGVLETVSQAAGHASGETRNATEIVIILCFLLLLLVPALLLLARPAHPLGALLQLAFLAFALPLASVLLQFLGVWCDFLQPLVSLISVIQPAGCGQIFGSFFPVTQQPVCSAPNLVAQSLVRIQLQGFVSVSNGCIWLLHFQ	aTcAGACGCTGGTCTCGAATTTTCTTCGCTGCACGTGAGTGCTGGGCGCTCATTGAGGTGTGCAAAGATGTCGTACcTTGGAAGGgAGCAGCTgCGTCAGCTGGAAGCCTTTGTGGATTTCTGCAAAATGAaGCCcGaGATCTTGCACAAGCcAgAGCTGAGCTTCTTCAAGCAGTACcTGGAAAGCCTCGGGgCTAAGATTtCACCTGCTCCTCGTTCACcGAGTCCACcACCAAAGACCAAGCAGACGGAAGAAGTCAACATGgaGGAGCcAACCCCCGaGCCAGAACCTGTTACTCCAGAAAGCGAAGAGAGTGAAGTTGAGTTGGACAACAGTGGAGTTGTGGAGCCTGACCATGATGATCCATTGCCTAtgggggaCAGCAGTGTTGAGGTTAC…
athaller1978	-1	0	179	76.66	4	3	1	LGSLCFNEVFYCQRVFCLSLINVFLILLQHKPRGHGMAVVALLSTIWTFPEPPVLVLLQSIQKVLANNVCFWHPPFSFSMLLFYNFCKLGFIPVVHRVLVSDISIDVSLFCFPLNSKVMRKFAFITFPTSSLLKKCTQHRLWISAFLYLLNRPEKQLVQVFCFCFLLLSFACASTFFTG	GGCAATCAGCCTGTGAAAAaGGTGGAAGCACAAGCAAAAcTGAGAaGAaGAAaGCAGAaGCAGAAGACTTGAACCAGCtGCTTTTCAGGCCTGTtCAAAAGGTAGaGAAAGGCGCTGATCCAAaGTCTGTGCTGTGTGCATTTTTTAAGCAAGGAACTTGtGGGAAaGGTGATAAATGCAAATTTTCTCATGACCTTGCTATTGAGAGGAAAGCAGAAAAGAGAGACATCTATACTGATGTCAGAGACCAAGACACGATGGACAACTGGGATGAAGCCAAGCTTGCAGAAGTTGTAGAAAAGAAGCATGGAGAAGCTGAAAGGCGGATGCCAAAAaCAGACATTATTtGCAAGCACTTTTTGGATGCTCTGGAGCAGAACAAGTACGGGTGGTTCTGGG…
athaller2022	-1	2	233	66.94	3	0	1	GLGMLLLLEGLLELALLARVLVDASTLLGVAQCRPGVAVGVQAVGARRILGLFQVVRHGPVDLVSRADGHRHRVVALVLLLLVVAPLGRLVGVRQPLMVRLGVSSRVVAVVLSSRVGQVLEVDVSAMRVPLALAVGCPVVDQGVTLKASLVPGYRAQCMLLDVFQLLLATVFLVVVEALLAVLVGLVQLAPGVAALQFAVSLLLGVVLLRFVVVCASERGQAGKGDQHDGRQV	GACGCCCGCATCTCGCGCATAGCGTGCTGCTGTTCGGTCGCAACCGCCACCGCCGACCAACGTCTCCTCTCGTGCTTCGACGAGGAACGAGTTTTCTTTCTCTTAGGCCGTCGGTAAAAAGCCGACCGTATACTAGGGTAGATAGAGCACGAGTGTGTTGCTGCCGgCACCcAATAACGACGACAGACCAAACcaaCGGCTCGGCGGATTTtCGAGTCTTtCTCCTCCCACTTtCGGGAAGCTGGTTTtGTCTTGTCACAAGTTAACgacGACAACGGTTGTTCCGCGGAAACATGGCCCGGATCGCTCTATACCTGGCGGCCGTCGTGCTGGTCACCTTTGCCTGCCTGTCCACGCTCGCTAGCGCAGACCACCACGAACCGAAGAAGCACCACTCCG…
athaller2041	1	2	132	86.7	4	0	11	GIKALVALAFSGSVGMTLLVLGCALPQPSNWYPFFVVMFYVLSPLPTLIARRYKEDVASSSAAQELAYFITTGIVISAFGLPLVLARSPAAPHAVIQWSACGLVLAGNVVVFITILGFFLAFDNDEVDYNMW	cgggcaTCAAaGCACTTGTTGCCCTTGCCTTTTCGGGgTCAGTGGGCATGACCCTATTGGTGCTGGgATGTGCCCTGCCACAGCCCAGCAATTGGTACCCCTtCTTCGTGGTGATGTTCTACGTGCtATcGCCGCTGCCCACGTTGAtAGCACGCCGCTACAAGGAAGAcGTGGCCAGCTCGAGCGCCGCCCAGGAGcTGGCCTATTTCATCACCACCGGCATCGTCATCTCGGCCTttGGgCTGCCCcTGgTGTtGGCACGgTCACCTGCAGCACCccACGCAGTGATaCAGTGGAGTGCCTGCGGCCTGGTGCTCGCGGgCAACGTCGTCGTGTTCATCACCATTTtGGGTTTCTtCCTGGCCTTCGACAACGATGAGGTCGACTACAACATGTGGT…
athaller2069	1	0	145	65.05	3	0	5	LFRCHPHEDNRYIFNWAHWFNGNAAQIVAVATIFFAAALEKAQLKGADWFIYILAAFVGFHVLVHIIMQIHSALMSKKVASNDIKMQDRSAANGVHAVEPGLDMEPPATDAPGGGFRRFMLGIYLVVAILVVAALVSTIWFASAP	ctCTTTcGgtGCcaTCCCCATgAaGaCAACAGGTaCATCTTCAATTGGgCTCACtGgTtcAaCGgAAACGCTGCCCAAATTgTGgCAGTGgCcACCaTATTCTtcGCTGCGGCTCtCGAGAaGgCACaGCTCAAGGGTgCCGACTGGTTCATCtACATCCTtGCGGCCTTTGTtGgATtCCAcGTACTAGTGCACAtCATCATGCAGATCCAcTCTGCGCTCATGTcTAaGAAaGTGgCTTCcAaTGaCaTAAaGaTgCAaGACAGGTCAGCtGCGAATGgTGTTCACGCAgTGGAgCCAGgCcTCGaTATGGAGCCTCCAGCAaCGGATGCCCCGGGAGGTGGCTtCcGACGGTTCATGCTCGGAATCTACCTCGTTGTTGCCATACTCGTAGTAGCG…
athaller2075	-1	0	126	70.48	3	0	6	LVILSVTLTTVFGAALQLGLGYPYYGFGYGMPYYGMGYGMGMPYYGMGYGMGYGMGYGMGMPWYGMGLGFGIDYDYYGMGGLGMYGMGMYGFGKTHFYTGCVVLSELSFPCVNFAMLVCDVTCACH	GAGCGTAGCCGtGCCTCAATCagaGGGTtCCATCGTATCCTGGACTGCGGCGTGGTAGGGGGTGCCCAGTTTTCCATAGgTGGCAGAGGATCACCGGGAAGAAGCTCGGAGGTTATACGACAAAAGAACCAGCCACGATGACAAGGGTCTGCAGGACTGTCGTttCGCTTCTGGTTATCCTCAGCGTTACCTTGACAACCGTGTTCGGAGCAGCACTGCAACTCGGCCTGGGCTATCCTTACTACGGTTTCGGCTACGGCATGCCTTACTACGGCATGGGATACGGTATGGGTATGCCTTACTACGGCATGGGCTACGGCATGGGCTACGGCATGGGCTACGGCATGGGTATGCCTTGGTACGGAATGGGCCTCGGATTTGGAATCGACTACGACTACT…
athaller2075	1	2	149	67.19	3	1	6	PCLNQRVPSYPGLRRGRGCPVFHRWQRITGKKLGGYTTKEPATMTRVCRTVVSLLVILSVTLTTVFGAALQLGLGYPYYGFGYGMPYYGMGYGMGMPYYGMGYGMGYGMGYGMGMPWYGMGLGFGIDYDYYGMGGLGMYGMGMYGLGKK	GAGCGTAGCCGtGCCTCAATCagaGGGTtCCATCGTATCCTGGACTGCGGCGTGGTAGGGGGTGCCCAGTTTTCCATAGgTGGCAGAGGATCACCGGGAAGAAGCTCGGAGGTTATACGACAAAAGAACCAGCCACGATGACAAGGGTCTGCAGGACTGTCGTttCGCTTCTGGTTATCCTCAGCGTTACCTTGACAACCGTGTTCGGAGCAGCACTGCAACTCGGCCTGGGCTATCCTTACTACGGTTTCGGCTACGGCATGCCTTACTACGGCATGGGATACGGTATGGGTATGCCTTACTACGGCATGGGCTACGGCATGGGCTACGGCATGGGCTACGGCATGGGTATGCCTTGGTACGGAATGGGCCTCGGATTTGGAATCGACTACGACTACT…
athaller2125	-1	0	187	72.91	3	0	10	VESAVYLLHAYSTADLAFRVLSGWFVDRKYLPIECSKLAGFVFSVAGAQAIRTSKTLVPLIFSSLLFGCGTGINIGIIAPLLQHDFKRESLAMMFGGVMFITGLIILTRPPVVGYFRDTIGDYDGLFHTLTVANAFFGVIWLARALWARRQSAKEKAAQKAAPTSQQVAHLSDNTTVPLTATSEAAC	CCACAATAgcAGaCTGAAcGTcgAcGAGgCGcgaaaaaCtCATCgtCcAGGCAgtGCGTCACTtCGCGAAAGACTTGTGGCCCAGTCACAGGCGCGAACACCACCGGTAtCAATTatCgCTTAAaCGGTGTAGTCCAGCCTATCGGATGTCCaTagTATCGGTGATCGTGTACTATAAACAAAGTtAGgatGGTTCACAtGTGTCTCACcGACTACCAaGATTgCATCAACTgTtAGTcaCGAAACAAtGCGTTCGATGGTCATCgCTATCCGCtGTAATCGACAGCGGTTAtCGAAGCTGCcACTtCGATTTCATCACGATGCgCCGATCACTTCACTGATCACCACCGTGCACAGCGTCAGTCTCCGAGAGGAACACGTGACTGTCAGCAGGCGGCT…
athaller2155	1	2	172	64.36	3	0	3	GFLAGADFADAFGGAGFDSSSESLSESDELSFFVCASFFAGAGFAAALAGIGFDVSSESLSESELSCFACAGFGDGFDNGCLPLAATTAFAGLSSSESLSELELSLAACLAGACFAAGLPGVALGGGASSSEELSLDSFFLACGVFLAGPIDTFNGVFLAPAAAGLTTFLGG	CTGGTTTCTTAGCTGGTGCTGACTTtGCGGACGCCTTTGgCGGGGCCGGCTTCGACtCTTCCTCGGAGTCGCTgTCCGAGTCTGACGAGCTCTCCTTCTTTGTCTGTGCTAGCTTCTTTGCTGGCGCTGGTTTTGCAGCTGCcTtGgCAGGTATtGGTTTCGATGTTTCCTCCGAGTCGCTATCTGAATCCGAACTGTCTTGCTTCGCTTGTGCTGGTTTCGGTGATGGCTTTGATAACGGCTGCTTGCCCTTGGCAGCAaCCACcGCTTTCGCCGGCTTGTCATCTTCAGAATCGCTCTCAGAGCTAGAGCTGTCTTTGGCAGCCTGCTTAGCCGGTGCCTGCTTCGCAGCCGGCTTACCAGGGGTCGCCTTGGGTGGTGGTGCTTCGTCgtCGGAGG…
athaller2213	1	0	204	64.46	3	1	6	ATETTPMDRQSAGYFGAAYPAIDPSFQVPGGQNVPVSPYLNFDPAYINAGGPEWIFPEGASRQRGRFELAFSQIGGSVMVGAAFGGVAGFYRGLRETSLAGHTGSVRRTQMLNFITKGGAGSANVLGVIAVMYSGFGVLLSFARGADDELNTLAAGTLTGLLYKSSSGLRRCMLGGGVGLGLAALCCLWTSKDRMKQMFLTNPA	tGAGCcACAGAAaCTACTCCTATGGACCGCCAAAGCGCTGGTTATTTCGGGGCCGCGTATCCGGCGATTGATCCGAGCTTCCAAGTACCAGGTGGGCAGAATGTACCAGTGTCACCTTACCTAAACTTCGATCCAGCATACATCAATGCGGGTGGACCAGAGTGGATTTTCCCGGAGGGCGCATCACGGCAACGGGGgCGTTTtGAATTGGCCTTTtCACAAATTGGAGGGTCAGTAATGGTTGGGGCAGCCTTTGGTGGAGTAGCAGGATTCTACAGAGGCCTACGAGAGACGAGCCTTGCAGGGCACACAGGAAGCGTGCGACGCACTCAAATGCTCAACTTCATAACCAAAGGAGGAGCTGGGTCTGCAAATGTCCTAGGTGTCATAGCGGTGATG…
athaller2312	1	1	183	79.51	4	0	5	LLIFIRCPNWVEPLFQLVGKVASGLNNTCGGVRSSLLLLSQCVNNLLYYQSNYFVLAILVFLAVGILHPSKMLCGMLAVTVAFGLFYYITNSKRAAIKFKRDHPILSILIILAGGYFIVHVLGSVVVFLFGILLPIVLVFIHASMRLRNIKNKLTNKIETIGLKKTPMGLFLDALGQEQEAGS	CCTGTTAAtCTTCATACGTTGTCCAAATTGGgTGGAGCcTCTCTTCCAGCTTGTCGGCAAGGTCGCTTCCGGCCTGAACAACACTTGCGGCGGCGTGAGATCCAGCCTCCTGCTCCTGTCCCAATGCGTCAACAATCTCCTGTACTACCAGTCCAACTATTTCGTCCTTGCCATCCtcGTATTCCTCGCCGTTGGGATCCTGCACCCaTCTAAAATGTTGTGCGGAATGCTTGCAGTCACCGTAGCCTTTGGTCTCTTCTATTATATCACCAACtCCAAAAGAGCTGCAATAAAGTtCAAAAGAGACCACCCGATCCTCAGCATCCTGATTATTCTGGCAGGTGGCTACTTCATTGTCCACGTTCTCGGTTCTGTGGTGGTGTTTTTGTTTGGCATCCT…
athaller2338	1	1	125	59.88	3	0	9	IGTDGHISFMIALNTFVHVVMYTYYFLSSIGPKAQKYLWWKRYLTQLQITQFIVAMVHGSIPLFYDCGYPKLYVYLAMPQGALFLYLFFEFYFKVYIHKSRKGFHTVCNAQGGLHTSQSKTTKVQ	CATCGGCACCGACGGACACATCTctttcATGATAGCGCTGAACACGTTCGTACACGTGGTTATGTACACCTACTATTTTCtGTCGTCCATCGGACCGAAGGCGCAGAAGTACCTCTGGTGGAAGCGTTACTTGaCCCAACTTCAGATCACGCAGTTCaTTGTCGCCATGGTGCACGGCTCGATACCACTCTTCTACGACTGCGGATACCCGAAAcTGTACGTGTACCTTGCCATGCCTCAGGGAGCCTTATTTCTCTACCTGTTCTTCGAGTTTTACTTCAAGGTCTACATTCACAAATCCAGGAAGGGTTTCCACACCGTTTGCAACGCGCAGGGTGGTTTGCACACCTCCCAGTCAAAGaCAACCAAAGTTCAGTAGGAGTTTATCAAAGAAAGTCC…
athaller2348	1	0	212	78.53	3	2	0	NSPVMRMAVKFTEFPDDSIDPLAALQALSFFFELLVGLVKLMPLGKILHHIEKPLPHAAGEVFHFFFHTLRQLSAGSIIVHMNMLVLFSLATFLFILAQAAHLIELTVTVPCMVVVTADLSPRISLWLALCDALACGGQVFMDDALPARATPNLATGIFQDTFGIQLCTFVFQNAGILIFSNNINNILRLLYEVLLSVLHAWCLFVLHCQDK	GTGATCCtGGTGAGGCACTGGTGCAGCATTtGTtGTTTGGGCAAGATGAAGGCACTAGGCAGTAATCTGTGCACACCTGTCCTGGATTTCACCATCCTCAAGGCCCAGGCATTCTCCCCACTCCTTGAGGGTGATGGTGTGgTCATCATTCTtGTCACATCcATtCAGGAATGGAGCGATGCAGTGCTCCATAGATAGGAGAGGGGCACGGAGTGGGAACAGTTCGTGTCTTGAAACAGCCCGGTCATGAGGATGGCTGTCAAGTTCACAGAATTTCCAGATGACAGCATTGACCCACTGGCGGCTCTGCAGGCTCTCAGCTTCTTCTTCGAGCTTCTTGTAGGGCTCGTTAAGCTCATGCCGCTTGGCAAGATCTTGCATCACATTGAAAAGCCACTC…
athaller2376	1	1	171	67.86	3	0	3	GNWEASCGGFGTSFSASLSDVLCVLFLWVDRAGKGAVVIPEASSILYVLSFCFSWKLAWCWHLVKWLKRRGAIFKRDFGVRDEEFRSLQVACSVIHILVHYAEHNLYASLFFLFFCFLLVSCYILGASRPCESFKSSFVQSKACTAACSASRVRSGVKNKGFSENQNAPEE	GGGGAaTtGGgaaGCTtCGTGCGGAGGCTTTGGAACGAGTTTCTCGGCCAGTTTGAGTGATGTACTTTGTGTTTTGTTTCTCTGGGTCGATCGGGCTGGGAAGGGGgCTGTTGTCATCCCAGAAGCCTCCTCTATTTTGTACGTGTTGTCCTTTTGTTTCTCATGGAAaCTGGCTTGGTGCTGGCATTTGGTAAAGTGGTTAAAAAGGAGGGGTGCAATATTCAAAaGAGACTTTGGCGTGCGTGATGAAGAGTTTAGGTCACTGCAAGTTGCGTGTAGTGTCATTCATATTCTTGTTCATTATGCAGAGCATAATTTATATGCCTCGCTCTTTTTTCTTTTCTTTTGCTTTCTTTTAGTGTCGTGCTATATCTTAGGCGCATCACGTCCTTGTGAAAG…
athaller2399	1	2	129	59.17	3	0	9	EVLPYYINTRLVQVPGFVGLFLAGVVCAATSTTSSMINSQAAILYVDVLSPRWKNANQHVLCITRCTALALGTIMTVYSTICVYMGSLSRIRRALLLVSGFLLLDGLLRYFCNNCNWSINQRFDRGIVE	CAGaGGTCTtGCCGTACTACATCAACACCCGTTTAGTGCAAGTTCCTGGATtCGTTGGACTGTTTCTTGCGGgTGTCGTCTGTGCTGCAACAAGTACGACGTCGTCTATGATTAATTCACAAGCAGCTATTCTGTACGTGGACGTCCTCTCTCCTcGATGGAAGAATGCTAACCAGCATGTTCTCTGCATCACACGTTGCACGGCACTAGCCTTAGGCACAATCATGACAGTGTACAGCACTATATGCGTATACATGGGATCTTTGAGCCGGATCCGAaGAGCCcTTTTACTTGTTTCGGGTTTCTtACTACTGGatGGGCTTCTTCGGTACTTTTGCAACAATTGCAATTGGAGTATTAATCAGCGCTTTGACCGGGGAATTGTGGAGTAAAAagAaG…
athaller241	1	1	221	110.08	5	0	39	FLFFFMLFLLGLDSEFALLETFLTAFYDEFPRSRRYKVPLTFGICVLCFLVGLPCVTQGGQYVLNLMDTYAGGGAVLFIAICEIVGLMWFYGVNRFCADLKLMLGHDIGWYWKASWLVFSPCILGFLFIYGLVKHKPIMYDDIVSYPTWADGIGWLLAMLSMAQIPIWGTIMLLKNWKNPRKAFQPERKWGPGDPVEMQLYHAHNGGVTNLGFQGSDTYRY	CTTCCTCTTCTTCTTCATGCTCTTCCTGCTCGGATTAGACAGTGAGTTCGCACTGCTGGAGACCTTCCTGACCGCATTCTACGACGAATTTCCGAGGTCCAGGCGGTACAAGGTTCCTCTCACCTtCGGAaTcTgCGTGCTGTGCTTCCTCgTCGGTCTGCCCTGCGTCACACAGGGTGGGCAATACGTCCTCAATCTTATGGACACCTACGCTGGAGGAGGCGCTGTTCTGTTCATCGCCATTTGTGAAATCGTCGGGCTCATGTGGTTTTACGGTGTGAACCGCTTTTGCGCCGATCTGAAGCTCATGCTGGGGCACGACATCGGCTGGTACTGGAaGGCAAGCTGGCTCGTCTTCTCGCCCTGCATCCTTGGGTTTCTGTTCATCTACGGTCTAGT…
athaller243	1	1	221	110.08	5	0	18	FLFFFMLFLLGLDSEFALLETFLTAFYDEFPRSRRYKVPLTFGICVLCFLVGLPCVTQGGQYVLNLMDTYAGGGAVLFIAICEIVGLMWFYGVNRFCADLKLMLGHDIGWYWKASWLVFSPCILGFLFIYGLVKHKPIMYDDIVSYPTWADGIGWLLAMLSMAQIPIWGTIMLLKNWKNPRKAFQPERKWGPGDPVEMQLYHAHNGGVTNLGFQGSDTYRY	CTTCCTCTTCTTCTTCATGCTCTTCCTGCTCGGATTAGACAGTGAGTTCGCACTGCTGGAGACCTTCCTGACCGCATTCTACGACGAATTTCCGAGGTCCAGGCGGTACAAGGTTCCTCTCACCTtCGGAaTcTgCGTGCTGTGCTTCCTCgTCGGTCTGCCCTGCGTCACACAGGGTGGGCAATACGTCCTCAATCTTATGGACACCTACGCTGGAGGAGGCGCTGTTCTGTTCATCGCCATTTGTGAAATCGTCGGGCTCATGTGGTTTTACGGTGTGAACCGCTTTTGCGCCGATCTGAAGCTCATGCTGGGGCACGACATCGGCTGGTACTGGAaGGCAAGCTGGCTCGTCTTCTCGCCCTGCATCCTTGGGTTTCTGTTCATCTACGGTCTAGT…
athaller2478	-1	2	220	62.78	3	2	0	YSCTTEGYRADELDTSRCLVCLWRRLLQLQNDGAHARHVLAIACSLGIKVAQLGNGFPFLALGCGRVTLVYPLFFSIPVCQLGLFNLFVISCIPLLKFFLCSCFEFSFLLFLFGILLLEPLGLLFTPFLDLLRLLTDRSWSRRCIWDNCWWLRRPIHLNFSCNIIGGAVDDRFLGRHGRTAEVVIFQTCQHVLFPRQEFRRRVFFRHRRIVEIRFELIKV	CGACTTtGATCAATTCGAAGCGAATTTCGACAATCCGCCTGTGACGGAaGAAGACCcGGCGGCGGAaTTCCTGGCGAGGGAACAAAACGTGTTGGCAGGTCTGGAAGATGACAACTTCGGCGGTGCGCCCGTGCCGCCCCAGGAACCTATCGTCGACGGCCCcGCCGATGATGTtGCAGCTGAAGTtCAGATGAATGGgCCTTCTCAGCCACCAACAGTTGTCCCAGATACATCGCCGCGACCAACTCCTGTCcGTGAGGAGCCTGAGAAGATCAAGAAATGGCGTGAAGAGCAAGCCAAGAGGCTCGAGCAGAAGGATGCCGAAGAGGAAGAGAAGAAAGCTGAACTCAAAGCAACTGCAAAGAAAGAACTTGAGGAGTGGTATGCAAGATATCACGA…
athaller2506	-1	2	106	70.11	3	3	1	LQFLGVAASSTFLVIGRLAFSAFCSLLVFRSSSLLGRLFWRITFSFLVFFLILLFFLLFLFFLFLLLLFLLLLFFLLLSIYFFNLILFVLLFLGFISLDLEAVFRL	aGATGAGGAGGAAGAGGAAGAAGAGGAGGAGGAGGAGGCAGccccTGCTCCAGCTAAGTCAAaGGCGAAAaaCGGCcTCCAGGTCAaGGCTAATGAAGCCCAGGAAGAGGAGGACGAaGAGGATgAGGTTGAaGAAGTAGATGCTgAGGAGgAGGAAGaacAAGAGGAGgaGGAAgAGGAGGAGCAAGAAGAGGAAGAACAAGAACAGGAGgAAGAAcAGGAGGAtCAGGAAGAAGACGAGGAAGCTGAAGGTGATTCTCCAAAAAaGCCGGCCAAGAAGGCTGCTGCTTCTAAAGACAAGAAGGCTGCAAAAaGCGGAAAaCGCAAGGCGGCCAATGACGAGGAAAGTGCTGGAGGCAGCGACGCCAAGAAACTGAAGCTAGAAGACTACGTtCCAGA…
athaller2514	1	0	209	126.55	6	1	2	RVFRGVLLLNLGVFFSPVVQSEYYARHPTGVLPVEVNDIVFGLHASLATFVTVLQCYFYERKDQRMSMAARVLLGIVWIGAALYGIITLAAGRHWHSPWLFYLYYFSYCKLVITLVKYIPQAILNFRRKSTLGWSIGNILLDFTGGTLSMLQMFIIAYNYDDWSSLFGNFTKFGLGVISILFDVVFMLQHYVFYPNGNCGLKKVPHDDL	CCGtAaCGGgTCTTtCgTGgCgTACTCcTTcTTAaCcTtGgCgTCTTCTtCAGCCccGtCGTtCAGAGCGAGTACtaCGCGCGGCATCCCACGGGCGTTCtGCCGGTGGAGGTGAACGACATTGTCTTCGGCCTGCACgCGTCGCTCGCCACTTTcGtCACGgTgCTGCAGTGCTACTTCtACGAGAGGAAGGACCAGCGCATGtCCATGGCTGCCCGGGTACTCCTGGGCATCGTGTGGATCGGCGcAGCGctCTACGgCATCATAACGCTcGCCGCGGGGCGCCACTGGCACAGCCCCTGGCTCTTCTACCTCTACTACTTCTCCTACTGCAAGCTCGTCATCACCCTGGtCAaGTACATCCCGCAGGCCATTCTCAACTtCAGGagAAAGTCGACA…
athaller2590	1	0	122	61.11	3	6	1	HSESCIKVSYLICFYTMSFLTLVCVKMSIFLHRLDFRLKSSKTSQSFSWRCHYACLVLVIVFYSNRRLLWLIYFFSCFFLLLASCKVCNLVLNSLDHCSVWTVPHGQFVRRWNLLSMWHCIL	atggataTTGAGTTGACTTTGTACACTGCTCTgTGTTTGCTCGCAGGTACCATTGCACATTCTGTTCTTTGCTTCTTGGTGATGTGCTGGTAaTACTGTCCTTTACAaGACATGGGGCACTGTCTGTGTGTTCTGCTTTCCCATGATGAACACCATGCACTGTAATAGCACCATTATGAGTTTTCACTTGCACTTTGTGGCACTCGGCACATGCACATACACACACACATACACACACACTGGATGCACAGACAGTGAGTGAGGTTGCCTAGgCCGCAGCAAACTGCACCgCATCATTTTGCAGTTCcTATACACAGTTCACTTTtCTGTTGAGGgAGTtAaCACTCTGAAaGTTGCATAAAaGTTTCTTAtCTCATTTGTTTCtACACAATGTCCTTT…
athaller2605	-1	2	186	97.34	4	3	1	GRGACSSSSTRAQVWWPVCATGLLGLGLCLGWWCLRLRLGRWCRWLLRCSSLLLLLLLLHFPRSRLLVTSLLAVLAILVQLLPCCLFFLFFFGDCECLNSQTAVIHFFLLLEVVPLVFALSKRRDCDRQLSRRVLLFFLVLLDGLLGALAAICHLLGDLFGSHFPFGLFLFCLSSRRTGLNLSLPS	GCGGAActACGATGgCAGACTCAAGTTtAGACcAGTtCTtCGCGAAGAAAGACAAAACAAGAAAAGACcAAAGGgAAaGTGACTTCCGAACAAATCGCCAAGAAGATGGCAGATAGCGgCGAGAGCGCCGAGAAGACCGTCAAGAAGGACAAGGAAAAaCAGGAGAACACGTCGGGAAAGCTGTCTGTCACAATCCCTTCGCTTGCTCAGGGCGAAGACGAGTGGAACGACTTCGAGGAGGAGAAAGAAGTGGATTACAGCGGTCTGCGAATTCAGGCACTCACAAtcGCCGAAAAaGAAAAGGAAGAAGAGGCAGCAAGGgAGCAGCTGGACGAGGATGGCGAGGACTGCCAGCAAGCTGGTGACCAGCAGTCTGGACCTTGGAAAGTGCAGCAGCAA…
athaller2657	1	0	188	64.72	3	0	4	GNLLVWAGVLRYLGFFKKYNILILTMRRAFPNILRFLLCALLLYCGFCFCGWVVLGPHHIKFRSLSMTSECLFALMNGDDMFATFAILSETDGIIWWFCRLYLYLFLILFIYCVLSLFLSVIMDSYETIREIHEHGAQPGELQRFISECSDTATSTAYLEDDHSPKRSTANIISDFFPCFRRRGYTAI	GGAAACCTTCTCGTATGGGCCGGTGTGCTGCGCTACCTGGgATTCTtCAaGAAGTACAACATCCTCATCCTAACGATGCGTCGAGcGTTTCCCAACATTTTACGCTTTCTACTCTGcGCCCTGCTTCTGTACTGtGGTTTCTGTTTCTGTGGCTGGGTCGTCCTGGGACCACACCACATCAAGTTTCGCTCCCTCAGCATGACCTCCGAGTGTCTGTTTGCCCTCATGAATGGAGATGACATGTTTGCCACGTTTGCCATCCTGTCGGAGACTGATGGCATCATTTGGTGGTTCTGCAGGCTGTATCTGTACCTCTTCTTGATTCTCTTCATCTACTGCGTTCTCAGCTTGTTCCTGTCGGTGATCATGGACTCGTATGAGACGATCCGCGAAATACAC…
athaller2658	1	1	220	128.61	5	2	1	SVCIRNDAFSIFVIVVILFSILSLIFFVLIILVVFLFLLLGLLFWWRCTLGLLSLVGLQFLLVACLVLGGKALVLCLDVIANLIPSPAKLLCNLSNRGIWVLLAHVGSLVVAEPEESRQGTLGCVGVLCALALLGLVPLGRLVVGHLGVEALLVLVGHLVEPLLLAIAHGLPALRALLGELGEDHVLIGVLLLVLLPASLHEEGIRRHPAARLVSFAHVD	gtggcatagccacaaggccaaaaGtGAaCAAAGAAGTAAAacAAAaGGGTaGgaaTggggggAAAGAAAATGAAGTGTATGCATAAGAAaTGACGCCTTCTCAATCTTCGTCATCGTCGTCATCCTCTTCAGCATCCTCAGCCTCATCTTCTTCGTCCTCATCATCCTCGTCGTCTTCCTCTTCCTTCTTCTTGGCCTTCTCTTTTGGTGGAGATGCACCCTTGGGCTTCTTTCCCTTGTAGGCCTTCAGTtCCTTCTCGTAGCGTGCCTTGTCcTtGGCGGCAAGGCCCTcGTACTTTGCCTTGACGTCATCGCCAACCTCATTCCATCGCCGGCCAAGCTCCTTTGCAACCTCTCCAACCGAGGAATCTGGGTTCTCCTGGCGCACGTTGGGTCTCT…
athaller2664	1	0	122	66.21	3	0	8	RTEVAVVSCQIPPFVCLFIFLYGLHKKCLVSILFFYCTLVTFMLFYKFSTTGFLCFGVLCNFASTRFFKGCGPLRTGVSFFFVCLFAVTLLLTCCNFQTLAARRTLSPAIFITRNHGGFFLF	AGGACTGAAGTTGCTGTAGTGAgCTGTCAGATACcTCcTTTTGTTtGTTTGTTtATTTtCCtGTACGGTTTGCACAAGAAGTGCCTTGTATCTATACtATTTTTTTACTGCACTCTAGTTACTTTTATGCTGTTTTAtAAGTTTTCTACTACTGGCTtCTTGTGTTTCGGTGTGTTGTGCAATTTTGCTTCCACAAGATTTTtCAAaGGATGTGGCCCTCTACGTACCGGTGTTTCTTTCTTCTTTGTTTGTTTGTTTGCAGTTACACTCCTACTGACCTGTTGTAATTTTCAAaCATTAGCTgCTAGGCGCACCTTGAGTCCCGCAATTTTTATTACACGAAATCATGGAGGTTTCTTTCTATtCTAATGCTGTGTGGTTGCACAGCGGATGTATGGG…
athaller2669	1	2	233	80.76	4	6	0	TRKKLHFKSYQRVTMVGMWLIPLCISVHSYWWRFVFIWTIFTVGTFIVMSWALQKPIAGTTPRWVYKWFYVIYLQSCAVCVFGYVVVMLTLLGVNVVFRAKPQSWMDVGLLFLFYGMYYGVLGRDVSEAVTDRMACTIGYYTTTGVPVRQLESNVCAVCGNKIHVLDNADAIVEESYKLPCGHIFHEFCIRGWCIVGRSRPAPTARRKWTSSACSAAPGKSHIFCTETSWTSF	GCaTAGCTACATGaTACTTATTCTCcTAGCATCTGTTGTCATAGCCCAAATAATCCTAGTAAaCTaGGAAAAAATTGCATTTCAAATCGTATCAGAGAGTGACCATGGTGGGgATGTGGCTGATACCACTGTGCATCTCTGTGCACTCTTACTGGTGGCGCTTTGTGTTTATTTGGACTATTTTTACtGTAGGCACATTTATAGTTATGAGCTGGGCTCTGCAGAAACCTATAGCtGggActAcGCCCCGTTGGGTCTACAAATGGTTCTACGTGATATACCTGCAGAGTTGCGCAGTCTGCGTGTTTGGCTACGTagTGGTCATGCTGACTCTGCTTGGAGTGAATgTGgtgTTTcGGGCCAAGCCACAGAgTTGGATGGATgTGGGCCTGCtGTTtC…
athaller2673	1	1	218	112.73	5	1	0	ALRNDNARSHLRRWLHTSRLLCIMTRNLLLDCWLLLARCNVLRLRNMLLYHMLLSQVGLLSKLLLLGQVLLSHLMVGHLLLNHLLLSCMMLGSILLCSGMINLRHATTCWMELLLLLWVPRLRLELTMLSLVLSLLLLELTLLMLQLALMLLRRHSLVAWKTLVLSSLRWHVLVLWHLLSLVLRGHGTTMVLLVRVLQLKVWVLLLVLAQLVLRVHLL	CTGGGACCTGCGCACCGTgTCCTGCACCTCcTGGTGCAGCCGGTGCTGCAGCTCcTtGTGCTCCAGCTGTTGGAACTTGTGCTTGCTGATGCTGTGGCGGCTGTTGACTTGAGCCCTGAGGAATGACAACGCCAGAAGCCACCTGCGCCGCTGGCTGCACACCAGCCGGTTGTTGTGCATAATGACCCGCAACCTGCTGTTGGACTGCTGGTTGCTGCTggcccGTTGCAACGTGCTGCGGCTGcGGAaCATGTTGCTGTACcACATGCTGCTGAGCCAAGTTGGGTTGCTGAGCAAATTGCTGCTGCTGGGCCAGGTGCTGTTGAGTCATTTGATGGTGGGCCATTTGCTGCTGAACCATCTGCTGCTGAGCTGCATGATGCTGGGCAGCATACTGCT…
athaller2696	1	2	133	63.53	3	1	5	AMDDSVSGGKHCITHFFLFPFVLIEVWLDLLHKTLILPDSCSLIIRETNVGVFPFLLTIKAFCFISTDAQQFDPGVIFSSLGGLLIFLLLFQFVLCPLLLALGVGWQFRFPVLFDYFFVIQRSGFIPSHVKSA	AGATTTTCTGTGCAaGAGTtGAAACACTATACAGCAGTTCCTCTCTCAAGGTTTTGCTTGATTTCTGCCGTGTACTTTCCGTAGAACCGATCCAGCTTCTTGTTGAACTTCATATTGCGCTCATTGATGTAGTCAAtGTCCTCATCGTCGTCGTAGCGTCGACGTCGGCTGtACTTGTTCCTCTTTTCAATTTGTTTTTCAAGGTCATCTACCATACGGTCTATGTCGTCCTTGGAGTCCTTATGTAGGCCATGGATGATAGTGTCTCTGGTGGGAAACATTGCATCACCCATTTCTtCCTTTTtCCTTTCGTACTGATCGAAGTCTGGCTTGATCTGCTTCACAAGACGCTGATATTGCCGgACAGTTGCAGCCTCATAATCAGAGAAACCAACGTCG…
athaller2698	-1	1	229	131.55	6	0	1	NTNGHIGKQDATKQNTRQSTFSFKKVRPFLQSIFVIVCSTNACSCFAIFTYTLTIVDFAHDCGFRGYQAAMLMTAMSIGWAAASVALAPAVDAGLTSKETMVFTSFVVQGVGFVFMAFLGEHYGWLVAGSVLVGWGQGSRGFLLFLFVPERFPKGQVPLAFALMSLSCTLPFFARAPIIGYVRDTLGSYFMLMIGLAIMDVVLAVCWGALALLKWRHRTAKLRIALPFA	GTTTACGCcGgCtATCGACTTGTGGAGTTCGTAGCGATTACAGCATGCATGCACGATACGTCGCGGTGGACTTCAGGCGAACGGGAGCGCTATGCGCAGCTTGGCCGTCCGGTGCCTCCACTTGAGCAGAGCCAGGGCCCCCCAGCACACGGCCAGCACGACATCCATGATGGCCAGGCCAATCATTAGCATGAAGTaGCTGCCCAGCGTGTCCCGAACGTAGCCGATGATAGGCGCCCGTGCAAAGAAAGGCAGTGTGCACGAAAGACTCATCAGCGCAAAGGCcAATGGAACCTGGCCTTTGGGAAAaCGCTCAGGCACGAACAAGAAAaGCAGAAATCCTCGGCTTCCCTGGCCCCAGCCGACTAGCACACTGCCGGCAACAAGCCACCCATAGTG…
athaller2801	-1	1	218	87.94	4	0	1	EKVESRGGIFGGGFGGYGPGVGIGYSGLGYGLGYGGLGYDSGPGYSGLGYGGGLGYSGLGYGGLGYGGGHGGLGYGHPGYGGLGYGSLGYGGLGYAGLRYGGLGYGGLGYGGLGYGGLGYGGAGYGGYGGGYYGAGRGYGQGGYGYGGGEAAKRVYGHTSTYGQTSTYGLQASQGSAYGAGHQAGGAGFEKAAHAGGAAAGQYGGAQVGGVGVGGVVG	GAAGAAtCCAGCtCCtCtCtGtCCGTCGCAGACCCAGTAGGAGCAGGATGGGGCAAGCTtCGtGAATGTGGAGAGCCTCAACCGACGACGCCTCCGACTCCAACGCCTCCGACTTGGGCACCACCGTACTGTCCAGCGGCGGCTCCTCCGGCGTGTGCAGCCTTTTCGAAGCCAGCTCCGCCAGCCTGATGTCCCGCACCATACGCGCTGCCTTGGCTGGCCTGAAGCCCGTAAGTGGACGTCTGGCCGTAAGTAGAAGTGTGGCCaTACACGCGTTTCGCGGCTTCGCCACCACCGTAGCCGTAGCCACCCTGACCATAGCCGCGGCCGGCACCGTAGTATCCACCTCCATAACCACCGTAGCCAGCTCCACCGTAGCCGAGGCCGCCATAGCCCAGA…
athaller2823	1	1	168	81.82	3	0	6	GDAISRPMSGVLSDRRLVDRRTLMCASKLTVALSCALLPLAVQSYPALLVLCVLLGWSTGTSIVLFVPIMADRVGVASLGLSMGFCRFAMGIGHLTCPLIIGYFKDQLGSYEGLFYLSSTINFMVGSLWLVDALRMVVTRRRRRRASAAVRWDAVPTSDEQPPAAVPS	CGGCGACGCCATCTCACGCCCGATGTCGGGTGTGCTCTCCGaCAGGCGCCTGGTCGACCGGCGGACGCTCATGTGCGCTaGCAaGCTaaCCGTGGCCCTGTCGTGCGCGCTGCTGCcGCTGGCGGTGCAGTCGtACCCAGCGCTGCTTGTACTGTGCGTGCTCCTCGGGTGGAGTACCGGTACATCAATCGTGCTCTTCGTGCCcATCATGGCCGACAGGGTTGGAGTGGctAGTCTTGGACTGTCCATGGGGTTCTGCAGGTTCGCCATGGGTATAGGTCACCTGACATGCCcGCTTATTATCGGgTACTTCAAGgaCCAGCtGGGCTCTTACGAGGGACTGTTCTACCTCAGCAGCACCATCAACTTCATGGTGGGCTCGCTGTGGCTcgTCGACGC…
athaller2872	1	2	102	61.27	3	1	7	CWSASMPSAAQKHWRCYIYVQLWTHTCFFVGCYSLCLLFTVFAEAHLWRESAFVCHCVLCLLIAVVALAHPSCFISCNFQKQTLLPPPLLYCFPLLIWIVIY	CcTCTCACAAGCAAAGATTTTGCCgAGGGTGTTGGGTCCCTGTGTGATGCTGGTCAGCTTCGATGCCCTCTGCTGCACAGAAACATTGGAGATGTTATATATATGTGCAGCTCTGGACACACACTTGTTTTTTTGTTGGTTGCTATAGTCTGTGTTtGTTGTtCACTGtGTTTGCCGAGgCACACCTTTGgAGaGAGTCAGcATTTGTGTGCcATTGCGTCCTCTGCCTtCTCATtGCCGTAGTAGCGCTCGCCCACCCCTCCTGCTTTATCTCGTGCAACTTTCAAAAACAAACTCTCCTCCCACCTCCTTTGCTGTATTGTTTTCCTCTGCTGATTtGGATTGTTATTTATTAATGTAGGACTGTtATTTATTAACATTCCCGTGTCTAGTATGCAG…
athaller2907	1	1	132	59.14	3	0	2	RGDWIEDEHLSHYEVPNCHCCLRPRGLRSPCRGRGQKRKVEGRGGLLGGGLGVGSYGAGLGSAGLGSAGLGGAGLGGAGLGGAGLGGAGLAGAGLGGVGLGGAGSEQLDLAATGVVLVAQPLLALVLSELAV	GCGAGgaGATTGGATCGAGgaCGAACATCTCAGCCACtaTGAAGTTCCTAATTGCCACTGCTGTCTGCgcccTCgTGGCCTACGGAGCCcTtGCcGAggaaGAGgccaaaaaaGAAAaGTAGAaGgACGAGGGGgCcTTCTGGgTGgTGGTCTTGGAGtcGGCAGCTACGgCGCTGGTCtcGGAagTGCAGGTCTCGGAagTGCAGGTCTCGGAGGTGCAGGTCTCGGAGGAGCAGGTCTCGGAGGTGcaGgTCTCGgAGGGGCtGgTCTTGCAGGGGCAGGTctGGgAGGTGtaGGTCTCGGAGGtGCtGGctcGGAGCAGCTGGACTTGGCGGCTACGGGGgTGGTCTTGGTGGCCcAGCCGTTGTTGGCGCTGGTCTTATCGGAACTGGCGGTCTA…
athaller2915	1	0	196	91.5	4	1	2	RSADAHCHASHFCGDLFRSSLQLSLSKLPEHPRFTFKASTMSSSTTTVRQTTTVTTSGSSPVVALSVNTAFLTSIGGILTLLELILGIIVFSLCYQYSGYSSGIFLMLISFAYWLISLYILLSAFLSMSGTVLPSTFFYFLFHVFGMLLYAAGGIAVLAEVTRFSSSGYIASGAMGLIAAICHVVHVAFIYKGPKL	CGGGAGGCAGGCATTCAAGCTTAGCGCTCTGCTGACGCGCACTGTCAcGCGTCCCACTTCTGCGGGGATCTTTTCCGATCCAGCTTACaGCTCTCGCTCTCCAAGcTtCCGGAgCATccccGGTTCACCTtCAAGGCCAGCACGATGTCGTCcAGCACAACTACTGTTCGCCAGACCACCACAGTGACAACGTCCGGTTCGTCGCCAGTAGTTGCCCTGTCGGTGAATACAGCGTTCCTGACAAGCATCGGAGGCATTCTCACACTGCTTGAGCTGATCCTCGGCATCATCGTGTTCAGCCTGTGCTACCAGTACTCCGGTTACAGCTCGGGCATTTTTCTCATGCTCATCTCGTTTGCCTACTGGCTCATCTCGTTGTACATTCTGCTGTCCGCCTTC…
athaller3002	-1	1	157	80.38	4	0	1	TSACKGIVTSASFFLPICQFLTHLSLSLPFIGSSCEMFGLASLYRAIPLGPCFLIYCCHHRVKIAKRLVCIASLACAALIISFVPRIDVYTFTSTYSQCALIVCAVTSSCTVRLFLRRLLIICRGDVSVLADFSKTYSFFITNHRRSCQTDRCLLTG	CACGCAAAGCAATCAGCTTTGCATGCGATTTTAGCTGCTTTGCATGCAGCTGACCTCGAAATGGCTGTAAAACaGGCGAATGCACCCgaTGAATTGACGTATCCACTGAACAATGCAGCATCCGAACAAAGCTTCATCACAACAACAGGCTGGAAGCGAAGCGCGGACATTTTCTTGAACTGTTTCTTCTGGATACACATTTCGGCACGTAATCAACCTGTAAGTAGACACCGATCGGTCTGACAGGACcgCCGATGGTTGGTAATAAAAAAaCTATAGGTTTTGCTAAAATCGGCTAAAACTGAAACGTCGCCTCTACAAATTATCAACAATCTACGTAAAAATAGACGAACAGTGCAGCTACTCGTGACTGCACAAACgATCAGTGCACACTGCGAG…
athaller3008	1	2	228	124.33	6	0	0	ITAAACSLSTFFGVAARRSAGFLYVAILQTFHATRSEAAWAVIIMTGIISLAGLISGPIAHKYTARPVAITGGVIAALGLMLCFLATRIEHLIMSLGILHAIGSGLVFVVIPTVINEHFVRYRGIAMGINFAGSTMATFVFPQTLEVLTDTYGFRGAMLLFGAISLNSVAFSLFLRQPEWLKRRQEIQTKAAAAATEISADANTTCKAQNGSLEPANGSLPKMNTRKA	GGATtACGGCCGCGGCTtGCAGTTtGTCcACTTtcTtCGGCGTtGCTGCCCGtCGGTCAGcTGgCTTtCTATAtGTGGCCATtCtACaGACGTTtCACGCcACACGAAGCGAGGCCGCGTGGGCTGTCATCATCATGACCGgCATCATATCGCTAGCAGGGCTCATAtCTGGTCCCATCGCGCACAAGTACACCGCCCGGCcTGTGgCCATCACAGGAGGCGTGATCGCAGCGTTGGGCCTCATGCTGTGCTTCCTTGCAACACGCATTGAGCATCTCATCATGAGCCTGGGAATATTGCACGCAATTGGGAGCGGCTTGGTGTTCGTGGTGATTCCGACGGTGATCAACGAGCACTTCGTCCGCTACAGGGGTATCGCCATGGGCATCAACTTTGCCG…
athaller3025	1	2	227	66.84	3	0	0	EVSFEKCLTATEILHTVDTSPEASVINLKDFQQLCPALVYQLDEKHCSEPQLNRHIHHHSDGEEETTVDFKVWMYAFLGVLGISVTGLLSVAIVPLMQKVFYQTLIQFLVGLAVGSLTGDALLHLLPHAMSGHHHDHSEEGGDGENYVWHGLAALGGIYLFLIVERFLSIHSNHKHRKHSPRSNNSIQSNPTPKRLQRSSQDDPSKVVGEKLSQHKQGSYGYVDPSG	CAGAAGTCTCATTTGAAAAGTGCCTCACAGCGACAGAAATTCTGCACACTGTAGACACAAGTCCcGAGGCGAGTGTCATAAaCCTGAAGGACTTCCAGCAGCTATGTCCGGCGCTCGTCTATCAGCTGGATGAGAAACATTGTTCCGAGCCACAGTTAAACCGGCACATCCACCATCATAGTGACGGTGAAGAAGAGACAACGGTGGACTTCAAAGTGTGGATGTACGCCTTCCTTGGCGTGCTCGGCATCAGTGTGACAGGCCTGCTGAGTGTGGCCATAGTGCCACTTATGCAGAAAGTCTTCTACCAAACGCTCATCCAGTTCCTGGTGGGaCTTGCTGTCGGGAGCCTAACGGGCGACGCCCTTCTGCACTTGTTGCCCCACGCCATGTCTGGCC…
athaller3114	-1	1	198	125.61	6	0	1	EYLVLRKRPQTGVVISVFAMVGGAMIAACKDLSFDVGGYTLVLLNDFFTAANIICVRKVVDAKDLTNYELLFYNALLMVAPLAFLSWAIGDLTMALEYPRWLEPGFLGAFLCSCLMGFMIMYATVLCTAYNSALTTTIIGCLKNIMTTYVGMYVGGDYIFNLSNFVGLNISVGGSLLYSYLTFIQKQSNQQMPTTQSK	CAGACGCCGATGCATGTGCATCGGGCCTAAGCTTCTCTTGTTCTTCAACTTGaTACACCAGGCATCATTTTGACTGTGTTGTTGgCATCTGTTGGTTGCTCTGCTTCTGAATGAAGGTGaGATAAGAATACAGCAGGCTTCCGCCAACGCTAATATTAAGGCCCACAAAGTTGGAAaGATTGAAGATGTAGTCACCACCAACGTACATTCcGACATAGGTGGTCATTATGTTCTTTAGGCAGCCGATGATGGTAGTGGTGAGAGCAGAGTTATACGCAGTGCACAGCACCGTGGCGTACATTATCATAAAGCCCATCAGACAGGAACAAAGAAAGGCACCCAGAAATCCAGGCTCCAGCCATCGCGGGTACTCCAGCGCCATTGtCAGGTCACCAATGG…
athaller3268	1	2	208	62.81	3	0	0	ASKRGVSDFGNSWRYSSAYSNRIFFGLVDFDEGSDVFNMLQQNSAPVFLHFPEKGKMKRADHHDIQRLGFGAEGLARWIAERTDVHIRVFRPPNYSGTIALVILVALIGALLYMRRNNLDFLYNKTCWGIAALCIVFAMTSGQMWNHIRGPPFMHKTQRGVAYIHSSSGGQLIVETYIVIFLNAAVVFGMILMNDAAESKRGPQEAQN	AGgCAAGCAAACGAGGAgTTtCAGATTttGgCAaCTCGTGgCGCTACTCTTCAGCCTACAGCAATCGCATTTTCTTtGGtCTCGTTGACTTTGACGAGGGCTCGGATGTGTtCAACATGCTCCAaCAAAaCTCAGCGCCCGTGTTtCTtcACTTTCCCGAGAAAGGCAAAATGAaGAGGGCTGACCACCACGACATTCAAAGGCTGGGATTTGGAGCCgAAGGACTGGCTAGGTGGATCGCTGAACGCACGGATGTTCACATCCGTGTATTCAGGCCACCAAACTATTCAGGCACCATTGCCCTGGTCATCTTAGTGGCTCTCATTGGAGCTCTGCTGTACATGCGACGCAACAACCTTGACTTCCTCTACAACAAGACTTGCTGGGGCATTgCGGCTT…
athaller3303	-1	0	140	66.89	3	0	3	VASSLQQYFMRTFIIALIHTRFVAAFFCFIAVTVVVYAHGSFELSIWECFLAVDTAYIFCAVVFVRAAAHVGLGARCLQDFLVGFCSLAGLHASLLCARTFLYWWACWWRNTVAQIVPADRLFGVRMWNCHLAVVLTFRG	CCGCaaaaTGCAGTGCTGCGCAAaGTGAaGCGTGCAGTAaGAAGGgAAAaTCGTGcAAGCTTGTGGgTGGCAaGgCAgTGTgCCTAgCGTGCCCGATAGATGCCTGCTGGAAAGCTTGTCGGgAGGCAGAACCCGACAAAAAGGTGCTCAACGTCTCATGCAAGGCATCCGACATGTGCACATGcTCGTACGAAGATGAGTGTCTACCCTcGAAATGTCAGGACTACTGCAAGGTGGCAGTTCCACATGCGGACTCCAAAAaGgCGATCTGCAGGGACAATTTGTGCCACTGTGTTGCGCCACCAACACGCCCACCAGTAAAGAAAGGTGCGTGCACACAAAAGGCTTGCATGAAGGCCTGCCAGGCTGCAGAACCCAACAaGAAAGTCCTGAAGGCAT…
athaller3386	-1	2	201	42.5	3	0	0	AAASWVTSMARALLSVIGANVLLVDWRRGAAAPVYSVAASNTPAVGAELSVVLQRLMRNNSNLMPHDVHIIGFSLGAHVAGFCGRHFLMHTRKRIGRITALDPAGPLFEGTNVSVSRGDADFVDVIHTNMGQLEHLQFGLAASVGDVDFFPNGGSEQPGCHRIACSHQRAHELMIESITNQHCIFTSQPVNSQRDLIAKKI	TGATTTTCTTTGCAATTAGATCTCGTTGGCTGTTGACAGGTTGTGACGTGAATATGCAGTGTTGGTTCGTTATAGATTCGATCATCAATTCATGCGCCCTTTGGTGGCTGCAAGCGATACGATGACATCCTGGCTGCTCCGATCCTCCGTTAGGGAAGAAaTCAACGTCACCCACTGAAGCGGCGAGACCAAACTGAAGGTGTTCCAATTGGCCCATGTTAGTGTGGATGACGTCCACAAAGTCAGCATCACCTCTGGACACGGACACATTAGTGCCTTCGAAGAGAGGCCCTGCTGGGTCAAGAGCGGTAATGCGTCCGATCCTCTTCCTGGTGTGCATCAGGAaGTGCCTGCCGCAGAAaCCAGCCACGTGAGCCCCGAGGCTGAAGCCTATGATGT…
athaller3416	-1	1	200	111.02	5	0	0	VVLVLGTVWGYLETYLHWMYAEMGATHLLVALSLALPMGCALPFLAIAKNLVRNIGRANLIVFGFLFYATRAAGLSFVTARWWITPFEAMETFTLPVLWVALVAYAQKVVPSTQRLTIQCILIILHFCIGRGTGTITGFFLNAKFGQRATFRGVAVVCACTGLLFLFLYHTCLRRRHSAAMPATVNGGWYQMQNSRANGD	GTCGCCGTTCGCCCGGGAGTTCTGCATCTGGtACCAGCCGCCGTTGACGGTCGCGGGCATGGCGGCTGAGTGTCTTCTGCGCAGACAGGTGTGGTAGAGGAACAGAAAGAGCAGGCCCGTACAGGCACACACGACGGCCACGCCGCGGAACGTGGCGCGCTGACCGAACTTGGCATTCAGGAAGAAGCCCGTAaTGGTTCCCGTCCCACGGCCGATGCAGAAGTGAaGAATAaTGAGGATGCACTGTATGGTGAGCCTCTGGGTGGAGGGcACCACCTTCTGGGCGTACGCGACCAGTGCGaCCCAAAGCACGGGCAGCGTGAACGTCTCCATGGCCTCgAAGGGCGTGATCCACCAGCGGGCCGTGACGAAGGAGAGCCCGGCGGCGCGCGTCGCGTA…
athaller3430	-1	0	198	128.36	6	0	0	ASPVKYPLIKTIHDWLIVGILVSIMFGMGCHIKVSEIWAHLRRPFGVAVGMLCQFVMMPLLAFGLLTSMRLSGLFAIGMLIMACCPGGTVSNVFAYFVDGDVPLSIAMTLCSTVLAMGMMPANMLIYGNYVDTGDIVVPYSKMAMSLVFISLPAGLGMLFNWFCPRVAPYITKLSSTLGGLLIVVTQIMEVFIFPDIF	GGAAGATATCGGgAAAGATGAACACCTCCATGATTTGGgTCACCACGATCAGCAGGCCACCGAGGGTGCTGGACAGCTTTGTGATGTAAGGTGCCACCCGGGGgCAGAACCAGTTGAaCAGCATGCCAAGACCGGCTGGGAGCGAAATGAaGACGAGGCTCATTGCCATCTTGGAGTAGGGCACCACAATGTCGCCTGTGTCCACGTAATTGCCGTATATCAGCATGTTCGCCGGCATCATGCCCATGGCCAGCACCGTCGAGCAAAGTGTCATGGCGATACTGAGAGGGACGTCGCCATCGACGAAATATGCGAACACGTTGGAGACAGTTCCACCGGGGCAACAGGCCATGATGAGCATGCCGATGGCGAaCAGGCCACTCAGTCGCATAGATGTCA…
athaller345	-1	1	217	69.07	4	16	1	CGFFLGRFDGRRWHGFHHGCLLGYLDFLFSRLSLFHHCGQFLYLKGGFRFRLFELFGLLFNGSWAAAGSGAFHGGRGCGLLWRGRFRDLLGYGLGCAVGHWLDLGNIGRAVGDDLLGGGLNLLRRLVDLRHFGFLRGLLDGRGCGDHPVAGGRDGALGVAVGLALALASLDFVLWRRRDVRRALLAHLLAHGERCSITPSIRFGRAHRMSLLHTVSR	ATTAGGAcGGGCGTCTTTTAGCGGCTAACCGTATGgAGCAGCGACATTCGATGTGCCCTACCAAAACGAATTGACGGCGTGATCGAACAGCGTTCGCCATGGGCCAGAaGATGGGCAAGCAGCGCTCGGCGGACATCACGCcGGCGCCAAAGGaCAAAGTCAAGCGACGCAaGAGCAAGCGCGAGGCCAACGGCGACACCCAGGGCACCATCACGCCCACCGGCGACGGGGTGGTCGCCGCAGCCAcGGCcGtCCAGAAGgCCGCGCaGgAAaCCGAAGTGCCTCAGGTCGACAAGCCTGCGGAGAAGATTGAGGCCGCCGCCAAGGAGGTCATCACCAACGGCACGGCCGATGTTCCCGAGGTCAAGCCAGTGCCCAACGGCACAGCCGAGCCCGTAG…
athaller3467	1	1	169	66.84	3	0	1	ASSVALVALYPVMKRITYWPQVMLGLTINWGALMGWAAVKGSCDWSAVLPLYAAAMSWTLIYDTIYAHQDKHDDAVIGMKSTALKFGDKSKRYLWLFSASMVSNLVLAGLASGQSWPFYLAAAATGAHLARQIHTLNLDDPGDCAKKFVSNRQVGYLVFLGIVCGSLVK	GGCAAGTtCTGTTGCTCTGGTCGCATTGTATCCCGTTATGAaGAGGATAaCCTACTGGCCACAaGTCATGTTGGGTCTCACTATCAACTGGGGTGCGCTCATGGGCTGGGCAGCAGTGAAAGGTTCGTGTGATTGGTCAGCAGTTCTTCCCCTATACGCTGCGGCTATGTCGTGGACACTAATTTACGACACAATTTATGCGCATCAGGaCAAACATGATGACGCCGTTATTGGAATGAAGTCTACTGCACTCAAGTTtGGCGACAAGTCAAAGAGATATTTGTGGCTGTTCTCAGCAAGCATGGTGAGCAACCTTGTTCTGGCCGGCTTGGCTTCGGGACAGTCTTGGCCTTTTTACCTTGCTGCTGCAGCAACAGGAGCACACCTAGCTCGCCAGAT…
athaller3476	-1	0	195	52.62	3	0	0	AVQLHWKHQGSRNIAPCIYPKKFQHVLDLWYTPARTFPIYALSFGSAGPSWVFFLARSVTLLLITIIFNKTNALCSLARSVCVWRTTFPRFVLATLLAFHRPARFFEEALASRILAVACHVHVIIAQLCLAKSLATFICTRCGIFGCYSRLHGILESNCVSLASLYITRNIGHQEKHEERSEHNCFRHEVHASIL	CTAGaaTAGAAGCATGAACTTCGTGGCGAAAACAGTTATGCTCACTGCGCTCTTCGTGCTTTTCTTGATGACCGATGTTTCGAGTTATATAAAGGGACGCAAGGGACACACAATTAGACTCAAGAATTCCATGAAGTCTACTATAGCAACCGAAAATACCACAACGTGTACATATGAAGGTTGCAAGAGACTTTGCCAAGCACAGTTGGGCAATGATTACGTGGACGTGACAGGCCACTGCGAGTATGCGGCTTGCAAGTGCTTCTTCAAAGAACCGTGCAGGCCGGTGAAATGCCAAAAGCGTTGCCAGGACGAAGCGAGGAAACGTCGTGCGCCAAACGCAAACGGAACGTGCCAGCGAACACAGTGCGTTTGTCTTATTGAAGATGATTGTGATCA…
athaller3507	-1	0	149	75.41	4	0	1	DIKVAAYLNLAADFTHNFTDGLAIGASYIAGNTAGFISTVTILLHEVPHEIGDFAILVQSGYSKRKAMCMQLVTAVGCLSGTLCSLIADGVSSSANLWVLPFTAGGFIYIATVSVIPELLENTRLWQSVKEIFALLLGVSMMALLTQFE	TAAGGAACAACACAGTACACGTGCAGTAGTGGCTTCCTCcAaTCCCAAACACCTATATCgAAAGGAAATGCAGCATCCAGCCACGTGACACAAtCCTTTTGTGCACTTtGGTTTTTACctCCAGTTATAATTTACtCAAACTGAGTGAGTAGTGCCATCATGGACACACCAAGCAGCAGTGCAAATATCTCCTTGACTGACTGCCAcAGCCGCGTGTTCTCCAGCAGTTCAGGAATGACTGAGACAGTAGCAATGTAGATAAACCCGCCTGCTGTGAAAGGTAGCACCCATAGATTGGCACTGCTGCTAACCCCATCAGCAATAAGACTGCACAGCGTGCCACTAAGGCATCCcACTGCTGTCACCAGCTGCATGCACATAGCTTTGCGTTTGCTGTAG…
athaller3521	-1	1	191	83.65	4	0	0	RNGCRENASPFTAPQAVPICKEAEDNEESSCTTSGLGSQQDLAGVPSRGKWAGKADFIFGCISYAVGLGNVWRFPYLCYENGGGAFLIPYFICLITTAIPMFYLEVAMGQYLSRGGIGIWGIVPMFKGIGIASLTIVTLSNIYYMVIVAWILFYLISSFTEVLPWKHCGNHWNTENCWEYNETHIANLVQP	CAGGgCTGCACGAGATTGGCAATATGCGTCTCGTTGTACTCCcAGCAGTTTtCGgTGTTCCAGTGATTGCCACAGTGTTTCCATGGAAGCACTTCGGTGAAAGACGAGATCAGGTAGAACAGGATCCATGCCACGATCACCATATAGTAGATGTTGGATAGTGTCACGATAGTTAGCGACGCGATCCCgATACCTTTGAACATGGGCACTATGCCCCAGATTCCTATGCCACCTCTGCTCAGGTACTGGCCCATGGCTACTTCCAGGTAAAACaTGGgAATCGCTGTTGTGATGAGGCAAATGAAGTATGGAATGAGGAATGCACCACCTCCGTtCTCGTAaCAGAGgTACGGgAaCCGCCAGACATTGCCGAGgCcGACGGCGTAACTGATGCAGCCG…
athaller3527	1	2	114	59.7	3	1	2	VISFGLSRDSVMISVGWTVLTSVMSGISTASVVIFCGISSFSTSVISSTTGASLGICPFSCAIEITSTICSVSSKNGTSSFSPGVFFFGFFGLGSLTNSIFPVSLRMSSVSYLT	CATGTTtCTCAGTTttGTATtCAACCTGAGtCATTTCCTTtGGtCTTtCCAGAGATTCAGTAaTGATATCTgTGGGTTGGACAGTCTTAACATCAGTTATGTCTGGGATTTCTACAGCCTCAGTTGTTATTTTTTGCGGCATTTCTTCTTTTTCAACATCTGTGATTTCTTCAACCACGGGTGCTTCCTTAGGTATTTGTCCTTTTAGctGTGCCATTGAGATTACATCTACTATTTGTTCAGTCTCTTCCAAGAATGGTACTTCctCCTTCTCTCCAGGTGTCTTCTTCTTTGGCTTTTTtGGCTTAGGCAGCTTAACGAATtCAATTTTTCCTGTTTCTTTGAGAATGTCCTCTGTTTCATACTTAACCTGAGCAATTTcTTtAGGCCTTTCCAGAG…
athaller3564	-1	1	189	88.09	4	0	0	AGLLVTVLQERFTIYQIAITGSLLNFSALVASAFVPDMTWMCVTLGFLSGLSVGMIMLCLSIYNMLYFDKYRATASGFKYTGMTLAPLAFPLLLSALLREYGLHGGLLLLSAITVNTLPVAMLMNKPRPLNIRCGWRSVDPADKNTDSCGIDSHRGVDANGVPKAVHSGIITNGGDVLWKDFRGHQNNS	GATGAGTTGTTCTGATGTCCACGAAAGTCTTTCCAGAGCACATCGCCACCATTTGTTATAATtCCCGAATGAACGGCCTTTGGTACGCCATTTGCATCTACTCCACGATGGCTGTCTATACCACAGCTATCCGTGTTTTTATCAGCAGGGTCAACGCTTCGCCAACCGCAGCGTATGTTTAGAGGCCGGGGCTTGTTCATGAGCATGGCGACGGGCAGGGTGTTTACAGTGATTGCCGAGAGCAACAGCAAGCCACCGTGGAGGCCGTACTCTCTGAGCAGCGCCGATAGAAGCAGAGGGAAGGCGAGCGGCGCCAACGTCATCCCGGTGTACTTGAAACCGCTGGCGGTGGCACGGTACTTGTCGAAGTACAGCAtGTTATATATCGACAAGCAGAGC…
athaller3598	1	1	150	70.68	3	0	2	PPTFFLSLFFLLEFPQVFLNGSNLRWSLVFCLLLVIFIFLLLFLLTIAHFFFGTFHPFHRSRFLPIRRRWCRLLAGNWGGSFGFFLAASFFFFLAFFDSAAGAAASSLTSLASSAPSKGSSRAAAAAAFLSFFFFFLLAAASLASPSSPS	tcctcctacttttttcctttcgctcttcttcctccttgagtttcctcaggtgttcttgaatggcagcaatctgcgttggagcctggttttttgtCTtcTTCTTGTCATCTTCATCTTTCTTCTTCTTTTTCTTCTTACCATCGCCcACTTCTTCTTCGGCACCTTCCACCCCTTCCATAGGAGCAGGTTCCTCCCCATCCGCAGGCGCTGGTGtcGCCTCcTtGCTGGCAACTGGGGTGGCAGCTtCGGCTtcTTtttAGCCGCATCTTTCTTTTTCTTTTTGGCCTTCTTTGACTCAGCAGCTGGAGCGGCTGCCTCGTCCTTGACCTCCTTGGCCTCCTCGGCCCCTTCTAAAGGCTCCTCCAGAGcaGCAGCAGCAGCAGCCTTTTTGtCTTTTTT…
athaller3621	1	0	121	50.63	3	0	2	KPREHLLLGPTHTIITLFTRHHLLFLLTLSVGCRGYRRLFLLLVGLTLQDNFWLCSTFLSHLLGSLLFLLSLPVIRILFLLYFLLDVVHPASFQFYFGSDVLNQDHGFSLAVGRLLLGKQV	AAGCCGCGGGAACACCTTCTCCTCGGTCCGACACACACTATCATCACCCTCTTTACTAGGcACCACCTCCTCTTCCTTCTCACTCTCAGTGTTGGGTGtcGAGGTTACCGTCGTCTTTTCCTCTTGCTTGTTGGTCTCACTCTCCAGGACAACTTCTGGCTCTGCTCTACTTTCCTCAGCCACCTTCTTGGAAGCCTGCtCTTCCTCCTGTCGCTTCCTGTCATTCGAATTCTGTTCCTCcTTtACTTCCTGCTTGATGTGGTCCACCCTGCCAGCTTCCAGTTTTATTTtGGATCGGATGTCCTcAATCAAGACCACGGGTTCTCGCTTGCAGTTGGCCGCCTTCTGCTTGGCAAGCAGGTCTGACAGCTTGGAGCGGGATTCCTCCTGGCTCACTGG…
athaller3635	1	1	187	130.27	6	0	0	AVIVLLGLVSAASAGFIGGYSGYGAYGGLGYGHGIGYGYGAGVAVAAPAVAVARPVAVAAPVAVARPVAVAAPAVAVARPAVVAAPVAVARPVAVAAPAVAVARPAVVAAAPVGLGYGGIGYGHGIGYGAGLAVAAAPAVAAAPAVAVARPVAVAAPVAVARPAVVAAAPVAVAAAPAVAYGAGFGY	CGCCGTTATCGTCCTCCTTGGTCTCGTCTCCGCCGCCTCCGCCGGCTTTATTGGCGGATATAGCGGCTACGGTGCCTACGGAGGACTCGGATATGGCCATGGCATTGGCTACGGCTATGGCGCTGGCGTAGCCGTCGCTGCTCCCGCcGTTGCCGTCGCCCGCCCcGTCGCCGTGGCTGCCCCAGTGGCCGTGGCTCGCCCAGTGGCCGTCGCCGCTCCcGCCGTTGCCGTcGCCcGCCCcGCTGtCGTtGCTGCCCcAGTGgCCGTGgCTCGCCCAGTGGCCGTTGCCGCTCCcGCTGTTGCCGTcGCCcGCCCcGCTGTCGTTGCCGCCGCTCCcGTtGGCCTCGGCTACGGTGGTATCGGCTACGGaCACGGCATCGGCTACGGaGCCGGCCTCGC…
athaller3639	-1	1	186	62.13	3	0	0	FINPGFQDDEKKAIEANGHTNGTVANGAAYNHPPMELKPVADDEKSSPTIERGQWGSKAEFILSCIGLSVGIGNIWRFPFLAYQNGGGAFLLPYIILMLLVGKPMYFMEVAVGQFTSLGPMSVWRCLPIAKGVGAAMVVVSLIVAVYYNVILAYTVFYMAQSFRSVLPWQDCFEWWGADPETCYVR	gcgcacgtagCAggtctccgggtcggcgccccaccactcgaagcagtcctgccAGGGAaGCACcGAGCGAAAGCTCTGAGCCATGTAGAACACGGTGTAGGCCAGGATGACGTTGTAGTAGACGGCCACGATCAGCGACACGACAACCATGGCTGCTCCCACGCCCTTGGCGATGGGCAGACACCTCCACACcGACATCGGGCCGAGGCTGGTGAACTGACCGACGGCGACTTCCATGAAGTACATGGGCTTGCCCACAAGTAGCATGaGAATGATGTACGGCAGAAGGAAagCGCCTCCTCCGTTCTGGTAGGCCAGGAAAGGGAACCTCCAGATGTTGCCGATTCCCACGGAGAGACCAATGCAGGACAGGATGAACTCGGCCTTGCTGCCCcACTG…
athaller3668	-1	1	184	103.83	4	0	0	SYVQQFPYPCYMKDSVGYYIKAMLPLVFTLAWIFLVAFFVRERVLPKELHLEEIMQVMGLKPWIDWSASFLISIFISIGIVACTTAILCYGGILPYSNPLLLFIFYGTFALSVIMFCYMISIFFQSATVASLTGIVGYLISFLPFVIAVSMEATFSLKQKLLLCLSMSTSFSYGCLYISRFEEQ	ttgttcttcaaatctactaatgtagaggcagccatagctaaaagatgttgacatggagaggcacagaaggagcttttgtttgagtgaaaaggttgcctCCATAGACACAGCTATCaCAAAGGGCaGAAAGCTGATCAGGTATCCCACTATTCCAGTCAAGGAAGCCACAGTAGCTGACTGGAAGAATATGCTGATCATGTAGCAGAACATGATCACTGAGAGTGCAAaGGTtCCATAGAAAATGAAGAGGAGTAGAGGATTGCTGTACGgTAAAaTGCCtCCGTaGCAGAGAATGGCAGTtGtGCATGCcACGATGCCAaTaGAAATGAAtATGCTGATCAGGAacgatgcactccagtcaatccaaggttttaggcccataacttgcattatttcttc…
athaller3700	1	1	181	81.72	4	0	0	MAVGRKLTKEEELLLQDFSRNVSTKSSALFYGNAFIVSSIPIWLFWRIHQMDLYQSSIIFAVMTIACTWLIAFAYKNVKFVLKHKVAPKREDAVNREIMKKLSDDKKMSKKEKDERILWKKNEVADYEATTFSIFYNNALFLALIIVTSFYILKAFSPTMNYVLSVGGAAGLLALFSTGSQ	CATGgCTGTCGGTAGGAAGCTAACGAAGGAAGAGGAGCTTTTGCTTCAAGATTTCAGCCGGAACGTGTCCACAAAGTCATCAGCGCTGTTCTACGGCAACGCCTTCATCGTCTCCTCCATTCCGATATGGCTCTTTTGGAGAATCCACCAGATGGACCTGTACCAGTCGTCCATCATCTTCGCGGTGATGACCATCGCGTGCACATGGCTGATCGCCTTCGCCTACAAGAACGTCAAGTtcGTCCTCAAGCACAAAGTCGCTCCCAAGAGGGAGGATGCTGTCAACCGAGAAATCATGAAGAAACTCTCGGATGACAAGAAGATGTCCAAGAAGGAAAAGGATGAGAGGATATTGTGGAAGAAAAACGAGGTGGCCGACTACGAGGCGACCACATTCTC…
athaller3728	1	1	179	88.9	4	0	0	ARLVNALHYGDNIMFCFIMAGYLSVDTFLFLAGYLLTYNLLRERSHALFGSIIAIIRRYIRGTIPIAFCIMCTFLAPLVFKGPTTPTLYEYFYNEIRTQYWALLLQIRNFTGNLHIGMYGHLWYMSTDFQLFVISVIVIQFFKKKIWTTIIVFGTLSLIACSISAWQVSNTIYTPFVLP	GGCGCGCCTTGTGAACGCTCTACATTATGGAGATAACATCATGTTCTGTTTCATCATGGCCGGCTACCTCAGCGTGGACACCTTCTTGTTCTTGGCTGGTTACCTGCTGACATATAaCTtGCTGAGAGAACGTTCCCACGCCCTGTtcGGTtCCATCATCGCGATTATTCGAAGATACATCAGGGGAACCATACCTATTGCCTTTTGTATTATGTGCACGTTCCTTGCACCACTCGTTTTCAAAGGTCCCACCACACCGACATTGTATGAGTATTTCTATAACGAAATTCGCACTCAATATTGGGCACTGCTACTTCAGATTAGAAACTTCACCGGAAATCTCCACATCGGGATGTATGGTCACCTCTGGTACATGTCGACGGACTTCCAGCTGTTCGT…
athaller3762	-1	2	146	64.45	3	0	1	LIQILSRLMVVWGILVPVPECQDQFGIVMLLVAWCLAEITRYAFYGTTLYNSCPYLLSWCRYSFFLVLYPTGVSGEIVTMVAALPYIRKRGLFTYPLPNHLNFSFDYYIFVILVIGSYLPFFPQLFGHLLKQRKRFLSPSDDSKRK	TTGAAaTaGTTCTGTCTTCGATTGCTCCTTGAAATCACCTTCTTTGCAGGAAGCACGTGTGCaGCTGTGCACATGCAGAGGAATTGCcGtCTTcATTTTCTCTTGGAGTCATCGGAAGGAGACAGGAAGCGTTTCCTTTGCTTCAGCAGGTGGCCAAACAGCTGGGGAAAGAAGGGCAGGTAGGAGCCAATGACAAGGATGACGAATATGTAATAATCGAAGGAGAAGTTGAGATGGTTCGGCAGAGGGTACGTGAAGAGGCCTCGTTtGCGGATGTATGGCAAGGCCGCCACCATCGTCACAATCTCGCCCGACACACCAGTTGGATACAGCACCaGAAaGAaGgAATACCTGCACCAGGATAGCAGGTATGGGCAAGAGTTGTACAGCGTGGTGCCG…
athaller3787	1	0	156	77.24	3	0	1	RSNAGLEAWKYGFVFSTFKLTMLLGSVSTERLMVLSTPLKCYLCGQVGFFLYNVMFGSLYWSPGGTVFLALSLVAVIFGGFVQTVYLVSAYSVVTSELHQSSGVIIAIMEFMFGCGNMAGSVLGGALIDLWEYPLPFFVLGPKVVDKLFLRTLGWH	CGGtcAAaCGCTGGTCTCGAAGCGTGGaagTAcGGCTTCGTGTTTTCAACATTCAAGCTAACcaTGCTTCTTGGATCTGTATCCACCGAAAGGCTTATGGTTCTTTCGACTCCACTGAAATGCTACCTCTGTGGCCAGGTTGGCTTTTTCCtGTACAATGTCATGTTCGGGtCCcTTTActGGTCACCGGGGGgAaCCGTATTCCTCGCTCTCTCCCTGGTGgCGGTCATCTTCGGCGGCTtCGTGCAAaCAGTGTATCTTGTCTCAGCGTACTCAGTAGTCACCTCTGAGTTGCATCAGAGCAGTGGCGTCATCATCGCCATCATGGAATTCAtgTTTGGATGCGGGAaCATGGCTGGTTCTGTGCTCGGAGGaGCCCTCATCGATTtGTGGGAaTaT…
athaller3802	1	2	175	59.59	3	0	0	GLTADRIGRRDKRGHLRHFGLHLGAKSEAAMVTVKEAADRAEAVIANMPEKAQLVFNIVQSRTGVKRAYILLGTAGLFALYMIFGYFAQLLCNLVGFVIPAYASMRAIESTTKDDDTKWLTYWVVFACFSVVDFFADNILRFFPFYWLAKIIFLVYCFAPTNPNGSVHIYNKIIR	CTGGTCTGACcGCCGATCgCATtGGCcGAaGAGACAAGCgcGgAcATCTACGCCATTTtGGGTtGCATCTCGGAGCAAAaTCAGAAGCAGCCATGGTGACCGTCAaGGaagCTGCCGACCGGGCCGAGGCCGTCATTGCGAACATGCCCGAGAAAGCGCAGTTGGTGTTCAACATCGTCCAAAGCAGGACTGGCGTGAAGCGAGCCTACATCCTACTTGGTACGGCTGGCTTGTTTGCACTGTACATGATCTTTGGCTACTTTGCCCAGCTGCTGTGTAACcTTGTTGGCTTTGTCATTCCTGCTTATGCCTCCATGCGTGCCATAGAGTCCACAACAAAGGATGATGACACCAAGTGGCTCACTTACTGGGtGGTTTtCGCCTGCTTCTCAGTGGTGG…
athaller388	1	2	158	63.74	3	5	1	IAIFLVVFLACGLSTCSLCLRVLLAQPVVLLAQVLSLQLQGIPVLGQVGHFFLGLFKLSLQLSDVSLQGFGLAVALVLLCVVALLEEVLGSFSGGLRLLHGRFVDSKEDSLCADQCHEPTDYQPQEEGEASYVKVSLGSKHLHALLHLHVKVAMVVVL	aaaataaacatgtattgttacctcccatttagagaatagtattaaagAACGgTACCATTCATTAATCAGGTAACTGAACAcTCCCTGCAAGTGCAGCAGAGTACAATGTGCAAaTGATtAAAAAAaaCACACAGAAAaCCACACCCTTTCATTCAGCACACAATCTTAGCAGTTAAAATATCACATCACATACACAAAgAACCACTTTCCAATGTTCACTTTGCAATGTGCTCTCGCTGAATCAGAGAGGCACAACTGTGGCGCAAGGAAAATGGAAAAGATCAAAGCAGCAGCAACACTGGCTCAGAGGATGAATTGCAATATTCCTAGTTGTCTTTCTTGCTTGTGGGCTCTCCACCTGCAGCcTGTGCCTTCGAGTGCTCCTCGCACAGCcTGTCg…
athaller3955	1	1	164	85.15	4	1	0	KSTHPLTSQIARCTSWRTSMTVMTRPTSLCFAIPTATIQDLQKRTNAEADIQHFYTARYGGYIFGCLIGGFLFDWYNRQFLLFLSIFATSIGIIVMPFCVQLATLMACSAITGITMGFLDTGGNVWCLDLWGRHSAPLMQALHFCFALGALVAPLIAEPFLSPA	GGGGTgAAaaaGTaCGCACCCAcTAACGAGCCAGATCGCTCGCTGTACCAGCTGGCGAACCTCGATGACGGTGATGACCAGGCCGACTTCACTTTGCTtCGCCATACCAaCAGCAaCGAtCCAGgAtcTtCAGAAgAGAaCAAaTGCcGAGgCcGACAtACAACACTTTTACACAGCCCGCTACGGTGGCtACATATTtGGCTGCCTCATAGGTGgCTTTCTCTTCGACTGGTACAAtcGACAGTTCCTGCTTTTCCtCAGCAtctttGctACGTCcATTGGCATCATAGTGATGCCCTTCTGCGTCCAGCTAGCAAccttGATGGCTtGCTCGGCCATtACTGGCAttACTATGGGATTTCTaGACACAGGTGGCAACGTCTGgTGCcTaGACcTGTG…
athaller3999	-1	2	103	66.06	3	1	0	VIETDLFLPIFSVFLINIVIFLAFLIIFVIHVHFIVIILITLALSIHFILFVVLFITILIVHLGILGLLLVSVIAVQVLEARDELKHPVPVVLDAGNFAVEKI	CGATCTTTTCAACTGCGAAGTTACCAGCATCGAGAACTACAGGGACCGGGTGTTtGAGCTCATCCCGAGCCTCAAGTACCTGGACGGCTATGACAGAGACGAGAAGGAGGCCGAGGATTCCGAGGTGGACGATGAGGATGGTAATGAAGAGGACGACGAAGAGAATGAAGTGGATGGAGAGGGCGagAGTGATGAGGATGATGACGATGAAGTGAACGTGGATGACGAAGATGATGAGGAAGGCGAGGAAGATGACGATGTTGATGAGGAAGACGGAGAAGATGGGGAGGAAGAGGTCGGTCTCGATTACCTAGAAAAAGACGACATTGATGAGGAAAGTGAAGGAGACTTCTACAACCCATAtGATGTGGATGACGACGAAGACGGCGACGAGAACGA…
athaller4033	-1	2	165	66.82	3	0	0	RSEFLCALIFELVFNALLHCCHSHHHPASERQCAVEARKMTPNTGLLNCSLQKGTRYAATITLFSTSLLFVTYMVSLYRQHGFLESINRSLGFDVAPASPVVEFMAMLGFGLILLFEMMSSWLAIKATTLESRWLLLPFIGLTTCGIVSPALMSALIMLSSQRFH	GTGGAATCGTTGGCTGGAGAGCATGATAAGCGCcGACATGAGAGCTGGAGATACGATGCCGCAAGTGGTGAGTCCTATGAACGGCAACAGGAGCCAGCGACTTtCCAGAGTGGTTGCCTTAATCGCCAGCCAGGAcGACATCATCTCGAAGAGCAGGATCAGGCCGAACCCCAGCATGGCCATGAACTCCACGACTGGCGAGGCAGGTGCCACGTCAAaTCCCAGGGACCTGTTGATAGACTCGAGAAAGCCATGCTGTCGGTAAAGCGACACCATGTAGGTGACGAACAGCAGGCTtGTCGAGAACAGTGTGATGGTAGCTGCGTAGCGAGTGCCCTTTtGAaGGGAGCAATTGAGGAGGCCCGTATTGGGAGTCATCTTtCTcGCTTCAaCCGCACA…
athaller4038	-1	1	154	65.14	4	0	1	QLTMLDGSAAINPNGSWLNSRGIWLTYCLGILLLHLLILSFPFLSVAWAWSLTNLAHNVAMFFFLHTLKGVPWESADQGKSRYLTQWEQIDDEMQFTATRKFLTVVPVFLFFLTSFYTKYDSVHFAINFCSLMFVLIPKLPQFHKVRLFGINKY	CCCAACCAGAGAGCAGAGATTGGGTCATGTTTCAATACTTGTTGATCCCAAACAGTCGAACCTTGTGGAACTGGGGCAACTTGGGAATCAGCACAAACATCAGGGAACAAAAGTTGATGGCGAAGTGGACGGAGTCATACTTGGTGTaGAAGCTTgTAAGGAaGAATAGAAAAACGGgAACCACAGTGaGGAACTTCCTtGTGGCTGTAAACTGCATTTCATCGTCAATCTGCTCCCACTGCGTCAAGTACCGTGACTTGCCCTGGTCTGCTGACTCCCAGGGAACGCCTTTAAGCGTATGAAGGAAGAAGAACATTGCCACATTGTGTGCAAGATTCGTTAGGCTCCAGGCCCAGGCAACGCTTAGGAAAGGAAaGCTGAGTATCAGCAAATGCAGCA…
athaller413	1	2	150	76.13	4	1	3	YSSESNCAGVLHAGPLVCGHLVCGHLVCGPLVFGPLVFGHLVCGPLVFGHLVFGHLVCGPLVCGHLVCGPLVCGHLVCGHLVCGHLVCGPLVCGHLVCGPLVFGHLVCGHLVCGHLVCGHLVFGQFGRLVVGHFGRPVCLRGCLVVLWFV	ATAAAAaGCTAGTACAAAGgAGCGTGCAGACGTTGACATGTCGTTTTCAGACAATGTTCGGTTCAGTGAGCTCCtAGTACTCATCCGAGTCTAACTGTGCAGGGGTCCTCCATGCCGGCCCTCTTGTATGCGGCCACCTCGTATGCGGCCACCTCGTATGCGGCCCCcTCGTATTCGGCCCCcTCGTATTTGGCCACCTCGTATGCGGCCCCcTCGTATTCGGCCACCTCGTATTTGGCCACCTCGTATGCGGCCCCcTCGTATGCGGCCACCTCGTGTGTGGCCCCcTCGTATGCGGCCACCTTGTATGCGGCCACCTTGTATGCGGCCACCTTGTATGCGGCCCCcTCGTATGCGGCCACCTCGTATGTGGCCCCcTCGTATTCGGCCACCTCGTAT…
athaller4190	1	1	101	64.6	3	0	1	SVKQAVFYNIVSSVLCLLGMAIGISLGNVHSASSWIFAGVGGMFLYIALVDMLPELSVNPNHGNARAVHQLGIQLLGISLGVTTMFVIALYERDLQRLMSS	GTCGgTGAAACAGGCAGTGTTCTACAACATAGTGTCATCTGTGCTGTGCCTGTTAGGAATGGCCATCGGCATCTCTCTAGGAAACGTCCACTCGGCCTCTTCGTGGATTTTCGCTGGTGTCGGTGGCATGTTCCTTTACATTGCTCTGGTTGACATGCTTCCGGAGCTGTCTGTCAACCCTAACCACGGCAATGCGAGGGCTGTTCACCAGCTTGGAATTCAGCTGCTTGGCATATCGCTGGgAGTGACGACAATGTTTGTGATTGCTTTGTATGAGCGGGACCTTCAAAGACTCATGAGTTCTTAGTTTCTTACTCTTCACCCGCAAGGCATCAATGTacaccACTGTGGACTTGTCAttcaccattGTCtccGACTCCttcatcaaatgACttcatG…
athaller4192	1	2	146	82.78	4	1	1	NGSFGMRPSRAQVEAAVGIIMRVPGLFIIDYWWQHDRNKSVPQSMALPGVLNAVLTNLVLVHGFLLLLLPIPRVRSLYTNFVSALLLLSSHLLSKYYIQMETSLSRHLDVDESFARRQVTAFLAHIVLACMVFALLESRSRPMLPI	CTGGTGCGTACAGAACGGAGGAATGAAACGGCAGTTTCGGGATGAGGCCTTCTAGAGCCCAAGTGGAAGCAGCCGTTGGCATAATCATGCGTGTGCCGGGCTTGTTTATTATTGACTACTGGTGGCAGCATGACCGAAATAAGTCGGTGCCGCAGTCCATGGCACTTCCTGGAGTGCTGAACGCAGTGCTGACAAACCTAGTTCTTGTCCACGGGTTCCtCTTGCTgTTGCTGCCCATTCCACGGGTGCGCTCTCTCTACACCAACTTtGtgAGCGCGCTGCTGCTGCTCAGCTCtCACCTCCTGTCAAAGTaCTACATCCaGaTGGAGACAAGTCTGTCGCGACATTTGGATGTTGATGAAAGTTTtGCcAGAAGGCAAGTGACtGCCTTtCTGGCCC…
athaller4195	1	0	160	82.85	4	0	0	RRSFTPEVLALHACALFETVLAAVATLLSTPPVGQVLLHTCQVQRLSDWYTLLHNPTPGYKHTMRCTQEAVYPLFSMIFVFYGLCLASLLLLRPLLVYKIFSGQGKKSVFLTMYAIPALALIHATMGGLLYYAFPYIVIILSVVSMAAHFAFRLDQSMCS	CGACGAAGCTTCACTCCGGAGGTGCTCGCACTTCACGCCTGCGCCCTGTTCGAGACCGTCCTGGCGGCGGTGGCGACTCTCCTGTCGACACCCCCTGTGGGGCAGGTCCTGCTGCACACGTGCCAAGTGCAGCGCCTCTCGGACTGGTACACCCTGCTGCACAACCcGACACCGGGCTACAAGCACACCATGCGCTGCACCCAGGAGgCCGTTTACCcAcTGTTTTCGATGATATTCGTCTTCTACGGCcTCTGCCTGGCATCCTTGCTGCTTCTGCGgCCCCTGCTGGTCTACAAGATCTTCtCTGGTCAaGgAAAgAAGTCaGTTTtCCtGACCATGTATGCCATTCCAGCGCTGGCCCTcATCCACGCCACAaTGGgTGGgCTgCTGTaTTACGCA…
athaller4197	-1	0	113	60.83	3	2	0	CGMATTILIPCEVSLIEFHIVISVISTLSMPLALRFFLCTFCTASLSSLFMLVAISFWKAAVFCTYESFAQVSEMSKPFSDHILCNIWCACRLGVAVCICVHCLASATAIAFQ	CTGAAAAGCTATGGCTGTTGCACTTGCAAGGCAGTGTACACATATACATACAGCTACCCCCAGACGACAAGCGCACCAAAtATTGCACAAAATaTGAtcGCTAAAAGGTTTCGACATTTCAGATACCTGTGCAAAAGACTCATATGTACAAAATACAGCAGCTTTCCAAAaTGAGATAGCAACAAGCATGAAAaGaGAGGAGAGACTTGCTGTACAAAAaGTGCATAAGAAGAAACGGAGTGCCAGAGGCATGCTCAGGGTACTGATTACAGATATGACTATATGAAaCTCAATTAGaCTCACCTCACAAGGAaTtAGAaTCGTTGTTGCcaTGCcGcATTAGAACCAaGaGCTTAaGGTtGAaTATAGGTAtAAAactaCCAGAAACAcagtcttttc…
athaller4214	1	0	153	72.02	3	0	1	GKCIKASVPILSRILLSFCVIPLDFMNSCAFSAKHSSITDIFAGASIVPLILLAHSVMVGTILLVSSFITSSLIPSVILRHSRVLSIFSANIPAFVLLRTNSFTIPLSWAMMASTVIGSSVVLWAATKGMHSIATNTTTRPMILKSVRVFNYS	GGAAAATGCATCAAAGCAagTGTTCCGATATTGTCAAGGATCCTCCTTTCattttGTGTCATTCCGCTGGATTTCATGAATTCCTGCgCTTTTtCAGCGAaGCACTCTTCCATTACAGATATTTTTGCTGGAGCTtCCATTGTGCCCTTGATCCTACTGGCACATTCAGTCATGGTCGGGACGATACTtCTGGTGAGCTCTTTCATtACCTCCTCTCTcATTCCTTCGGTCATATTAAGACACTCACGAGTACTCTCGATCTTCTCAGCCAACATTCCGGCCTTTGTTTtGTtaCgAaCAAATTCGTTCACCATCCCcTTAAGCTGGgCGATGATGGCGTCCACTGTCATTGgTTCCTCAGTGGTACTTtGGGCTGCAACGAaGGGgATGCaTAGCATC…
athaller4285	-1	0	155	72.58	3	0	0	ALCCGMSTLATMVIIGGAIHNVADGLAIGAAFSSGLKSGLSTSLAVFCHELPHEFGDFVVLISTGLGYRRALLLNFLSAMAAFAGLYAGFLLGEEAAARDWILTVTAGIFLYVALVDMLPELKQYKGKSPFKMFIVKNIGVLSWSSYMAITHMIP	GTAGGAATCATGTGTGTGATTgCCATATACGAAGACCAGCTCAACACACCGATGTTCTTGACAATGAACATTTTGAAAGGACTCTTTCCTTTGTACTGCTTCAGCTCGGGCAGCATGTCTACGAGGGCTACGTAGAGGAAGATGCCCGCGGTGACAGTGAGGATCCAGTCTCGCGCCGCTGCCTCTTCTCCCAGCAAGAATCCCGCGTACAGGCCAGCGAACGCCGCCATTGCGGACAGGAAGTTGAGCAGCAGCGCACGCCGGTAGCCCAGCCCGGTCGAGATGAGCACCACGAAGTCACCAAACTCATGTGGAAGTTCGTGGCAGAatACGGCGAGAGATGTCGACAGGCCgCTCTTTAAGCCCGATGAAAAaGCAGCGCCGATGGCCAATCCATCG…
athaller434	-1	2	114	82.14	4	26	1	CLQLVTAVLWHCWLCLTSMTWHCLMFCADWAVGNVCSFLVICCEGLACFLPIMGRQVCFWVCSLLIIPVFHSLFCSIITIPSVHVTDVCILSGMLYAITCTYIQLKFFLAINSL	ATGGGACaGAATtACAGGCTGTTtATtGCAAGAAAGAATTTCAACTGTATATATGTACATGTAaTGGCATAAAGCATGCCACTCAGTATGCATACATCGGTAACATGcACAGAAGGTATTGTAATGATGGAGCAAAAAaGACTATGGAAGACTGGAATTATCAGAAGACTACACACCCAGAAACAAACCTGTCTTCCCATAATAGGTAAAAAGCAGGCAAGCCCTTCGCAGCAAATGACGAGAAAACTACAAACATTGCCAACTGCCCAGTCCGCACAAAACATAAGGCAGTGCCAAGTCATTGAAGTCAAACAAAGCCAACAATGCCACAATACTGCAGTCACAAGCTGTAGACATCAGCAGATGAGCAGATTAAAAAGTTCTGCCTGATGTTGCAGA…
athaller435	-1	2	114	82.14	4	21	1	CLQLVTAVLWHCWLCLTSMTWHCLMFCADWAVGNVCSFLVICCEGLACFLPIMGRQVCFWVCSLLIIPVFHSLFCSIITIPSVHVTDVCILSGMLYAITCTYIQLKFFLAINSL	ATGGGACaGAATtACAGGCTGTTtATtGCAAGAAAGAATTTCAACTGTATATATGTACATGTAaTGGCATAAAGCATGCCACTCAGTATGCATACATCGGTAACATGcACAGAAGGTATTGTAATGATGGAGCAAAAAaGACTATGGAAGACTGGAATTATCAGAAGACTACACACCCAGAAACAAACCTGTCTTCCCATAATAGGTAAAAAGCAGGCAAGCCCTTCGCAGCAAATGACGAGAAAACTACAAACATTGCCAACTGCCCAGTCCGCACAAAACATAAGGCAGTGCCAAGTCATTGAAGTCAAACAAAGCCAACAATGCCACAATACTGCAGTCACAAGCTGTAGACATCAGCAGATGAGCAGATTAAAAAGTTCTGCCTGATGTTGCAGA…
athaller4377	1	1	148	90.29	4	0	0	SSQNAEGFNAKVFWVWIIDAIYHSIVLFWLTMLGIKQDVAWANGRDGGYLMFGNMVYTYVVVTVCLKAGLEMNSWTWPVHMAIWGSIAMWILFLLIYCNMWPMLPIGPDMAGMHVMIFSSGIFWMGLVIIPFMALLADVIVIVIRRSC	GTCATCtCAGAaTGCTGAAGGCTtCAATGCAAAGGTTTTCTGGGtAtGGATCATtGAtGCAATCTACcACTCAATAGTTCTCTTCTGGCTCACCATGCTGGGgATAAAGCAGGACGTTGCCTGGGCGAACGGAAGAGATGGCGGATACCTCATGTttGGAAACATGGTGTACACTTATGTCGTGGTGACCGTGTGCCTCAAGGCTGGCCTGGAGATGAACTCATGgACTTGGCCCGTGCACATGGCTATTTGGGGAAGCATCGCAATGTGGATACTGTTCCTACTCATCTACTGCAACATGTGGCCGATGCTACCCATCGGTCCGGACATGGCTGGCATGCACGTCATGATCTTCTCATCCGGGATATTCTGGATGGGCCTCGTGATAATTCCCTTCAT…
athaller4478	1	1	139	71.07	3	0	0	CPLWLAPNLMTLSGLFVNIATSLLLVWYSPTATQEVPRWAFLLCALGLFVYQTLDACDGKQARRTGTNTPLGELFDHGCDSISTVFVALAVCIAVKLGSYPGWMFFQCFVAITLFYCAHWQTYVSGTLRFGKFDVTEAQ	GTGCCCGCTCTGGCTGGCACCAAACCTCATGACGCTCTCGGgACTATtCGTCAaCATTGCcACATCGcTGCTgCTCGTGTGGTACAGCCCgACGGCCaCaCAAGAGGTtCcACGATGGgCGTtCTTGCTGtGTGCACTTGGCCTCTTCGTCTACCaGACGCTGGATGCTTGCGaCGGGAAaCAGGcACGGCGCACAGGCACTAACACACCTCTGGGGGAGCTCTTTGACCACGGCTGCGACTCCATCTCGACAGTGTTtGTAGCCcTGGCAGTGTGCATAGCTGTCAaGCTAGGCTCGTATCCTGGCTGGATGTTCTTCCAGTGCTTTGTGGCCATCACCCTGTTCTACTGCGCCCACTGGCAGACCTACGTGTCAGGGACACTGCGCTTTGGAAAGTT…
athaller454	1	0	222	95.63	5	0	24	GEQRSSKEGYLPSINKLWEGYPHNEMSFMFKFYFIIQLAYWLHCYPELYFQKTKKDEMYARITTATLPLIFFLVSYILNFSRIALCLSVMHYLVETVFHASRLLLFAERTKASDYGYAVWNVLFVLVRLASITLSVLTFWYGLAQQENPALPIGLATGNFNTKLIRVNCTVAVCLLQAWMMWNFVNFHLQMRRERSEAQQSSGPAAKKKAVPRKDRKAKKDE	ggggagcagaGaTCATCcAaGgAaGgATACcTACCcAGCATCAACAAGTtATGggAGGgCTACCcGCATAATGAGATGTCGTTCATGTtCAAGTTCTACTTCATCATCCAGCTGGCTTACTGGCTGCACTGCTACCCCGAGCTGTACTTCCAGAAGACCAAGAAGGACGAGATGTATGCACGCATCACCACAGCCACACTGCCTCTCATCTTCTTTCTCGTGTCATACATTCTCAACTTCTCAAGAATAGCGCTGTGCCTATCGGTGATGCACTATCTGGTGGAGACGGTGTTCCATGCCTCTCGGCTGCTGCTCTTTGCAGAGCGCACTAAGGCCTCAGACTACGGGTATGCGGTGTGGAACGTGTTGTTTGTACTtGTgCGGCTGGCATCGATCACA…
athaller4543	-1	2	133	89.6	4	0	0	TGSNQPPAIIMNAALSTILFALFSAASAGFIGGYSGYGSGLGAISGGAGYAGGYGAGIGGAVAAAPVAVAAAPAVSVRSTSYGNSAGGAAILSGGLTGGLAGIGLFSGAGLGYGGGLGLGGLGAGAGYGVAVA	AGCGACGGCGACGCCGTAtCCAGCACCGGcTCCGAGGCCACCAAGACCGAGTCCTCCACCGTAGCCGAGGCCGGCCCCGGAGAACAGACCGATGCcGGCAAGACCACCAGTCAAGCCGCCGGAAaGAATGGCGGCACCTCCGGCACTGTTGCCATAGGACGTGCTGCGCACTGAAaCAGCTGGaGCcGCTGCGACAGCAACTGGAGCAGCAGCAACGGCGCCTCCGATACCAGCGCCGTAGCCGCCAGCGTAGCCAGCACCACCACTGATGGCACCAAGACCGCTGCCGTAGCCgCTGTAGCCCCCGATGAAGCCGGCGGAGGCGGCCGAGAAAaGCGCGAATAGAATGGTGGAGAGAGCGGCGTTCATGATGATCGCAGGAGGCTGgTTAGATCCAGT…
athaller4552	1	1	107	91.05	4	3	0	IDPFIYLFIYLFIYLFYFILFYFILFYFILFYFILFLFLFLFFIFYFLFFIFYFYFFIFFIFFIFFIFFIFFIFLFFLFFYFFIFYFLFFIFIFIFILFIIFILFYF	AGGACGAGTTCCGACGCAGATCGTGATGTAAaTTATGATtATTGCTtATTATGTGAaTtGAaaCtGtCGTGTGAaGTGAaTTGAtCCTtttaTTTATTtATTTATTTATTTATTtATTTATTTATTTtATTTtATTTTATTTTATTTTATTTTATTTTATTTTATTTTATTTTATTTtATTTTATTTTtATTTTTATTTTTATTTTTtATTTTTtATTTTTTATTTTTTATTTTTTATttttaTTTTTTtaTTTTTTttaTTTTTTTtaTTTTTTTtaTTTTTTTtaTTTTTTTtaTTTTTTTaTTTTTTTtaTTTTTTTaTTTTTTtattttttaTTTTTTATTTTTTaTTTTTATTTTTATTTTtATTTTAtttattaTTTTtATTTTATTTTATTT…
athaller4552	1	2	109	91.54	4	4	0	SELILLFIYLFIYLFIYFILFYFILFYFILFYFILFYFYFYFYFLFFIFYFLFFIFIFLFFLFFLFFLFFLFFLFFYFFYFFIFLFFIFYFLFLFLFLFYLLFLFYFIL	AGGACGAGTTCCGACGCAGATCGTGATGTAAaTTATGATtATTGCTtATTATGTGAaTtGAaaCtGtCGTGTGAaGTGAaTTGAtCCTtttaTTTATTtATTTATTTATTTATTtATTTATTTATTTtATTTtATTTTATTTTATTTTATTTTATTTTATTTTATTTTATTTTATTTtATTTTATTTTtATTTTTATTTTTATTTTTtATTTTTtATTTTTTATTTTTTATTTTTTATttttaTTTTTTtaTTTTTTttaTTTTTTTtaTTTTTTTtaTTTTTTTtaTTTTTTTtaTTTTTTTaTTTTTTTtaTTTTTTTaTTTTTTtattttttaTTTTTTATTTTTTaTTTTTATTTTTATTTTtATTTTAtttattaTTTTtATTTTATTTTATTT…
athaller4552	1	0	105	89.76	4	1	0	SFYLFIYLFIYLFILFYFILFYFILFYFILFYFIFIFIFIFYFLFFIFYFLFLFFYFFYFFYFFYFFYFFYFFIFFIFLFFYFLFFIFYFYFYFYFIYYFYFILF	AGGACGAGTTCCGACGCAGATCGTGATGTAAaTTATGATtATTGCTtATTATGTGAaTtGAaaCtGtCGTGTGAaGTGAaTTGAtCCTtttaTTTATTtATTTATTTATTTATTtATTTATTTATTTtATTTtATTTTATTTTATTTTATTTTATTTTATTTTATTTTATTTTATTTtATTTTATTTTtATTTTTATTTTTATTTTTtATTTTTtATTTTTTATTTTTTATTTTTTATttttaTTTTTTtaTTTTTTttaTTTTTTTtaTTTTTTTtaTTTTTTTtaTTTTTTTtaTTTTTTTaTTTTTTTtaTTTTTTTaTTTTTTtattttttaTTTTTTATTTTTTaTTTTTATTTTTATTTTtATTTTAtttattaTTTTtATTTTATTTTATTT…
athaller4629	-1	1	114	62.59	3	1	0	VLFNCQFFRSIFSLGVSFGFSSNITVTSSVASSRRSSGCSPGSFSVTLSSGASSINFGFFGFFFMVSLASSSTTSFFSTGLGISMIVSSSGASSGFGASFGFSSNVTVTSSVTS	GGAAGTCACAGAGGATGTCACTGTAACATtAGAAGAAAAGCCAAAGGAAGCTCCAAaGCCTGAAGAAGCTCCTGAAGAACTGACAATCATAGAGATACCTAaaCctGTTGaGAAAAaGGaGGTtGTTGAaGAGGAGGCTAAACTGACCATAAAAAaGAAaCCGAAGAAACCAAAATTTaTTGAaGAGGCACCTGATGAAAgTGTGACACTGAAGgaGCCAGGGGAaCAaCCagAaGAACGTctAGAGGATGCCACAGAAGACGTCACTGTAATATTAGAAGAAAaGCCAAaGGAAacTCcAaGACTGAaGATGCTCCTGAAGAACTGACAaTTgAaGAGAACCTAaCCTGTTaaaagagAG
athaller4663	-1	2	114	61.53	3	0	0	WTYGLSVSSGVFIPTLLVGAVWGRLLGIGVRNMFPTSTWVNPGKFALIGAAATLGGVVRMTLSLSVILIEATRNITFALPIMIALTVAKWVGDFFSEGLYDIHLQLAGVPFLGG	CCCACCcAAAaaCGGAACGCCAGCcAACTGAAGATGGATGTCATAAAGACCCTCAGAGAAGAAGTCGCCCACCcATTTGGCCACCGTCAGGGCGATCATGATGGGTAaGGCAAAAGTGATGTTGCGCGTCGCCTCGATCAGGATGACGCTCAGACTTAGCGTCATGCGGACCACGCCTCCCAAGGTAGCTGCTGCTCCTATCAGGGCAAACTTGCCAGGATTCACCCACGTACTTGTTGGGAACATGTTGCGAACGCCAATTCCAAGCAGGcGGCCCCAGACTGCGCCCACCAGGAGCGTAGGGATGAACACtCCACTGGAGAcACTCAGCCcGTACGTCCAgC
athaller490	-1	0	127	60.69	3	16	1	SLAVLAASLADRDSDSAFRSWSLATVAACSAGLIAKLFCVSLFSWPFLMALRRFSKDFHACSLFTAAFCTAANFASFACKASSHMYWSSLSLASSMALYNLRAYICAASLASNCATTASLVCLSKSS	ATTGGAGCAGTCACTTCGTGAGGCTCAACTGGACTTGGAGAGGCACACCAAGGATGCAGTGGTGGCACAGTTAGAAGCCAAGGAAGCTGCGCAGATATACGCTCGCAAGTTGTACAGAGCCATCGATGAAGCCAGGGATAGTGAAGACCAGTACATGTGGGATGAAGCTTTGCAAGCAAAAGAGGCAAAGTTGGctGCTGTGCAGAAGGCTGCTGTGAAAaGTGAACAGGCATGGAAATCCTTAGAAAACCTCCGTAGTGCCATCAAGAAAGGCCAAGAAAaTAAGGACACGCAAAATAACTTGGCAATCAGTCCAGCTGAACATGCTGCAACAGTCGCCAGGGACCAACTTCGAAATGCCGAGTCTGAGTCACGATCAGCCAAAGAGGCAGCCAAAaC…
athaller491	-1	1	127	60.69	3	17	1	SLAVLAASLADRDSDSAFRSWSLATVAACSAGLIAKLFCVSLFSWPFLMALRRFSKDFHACSLFTAAFCTAANFASFACKASSHMYWSSLSLASSMALYNLRAYICAASLASNCATTASLVCLSKSS	ATTGGAGCAGTCACTTCGTGAGGCTCAACTGGACTTGGAGAGGCACACCAAGGATGCAGTGGTGGCACAGTTAGAAGCCAAGGAAGCTGCGCAGATATACGCTCGCAAGTTGTACAGAGCCATCGATGAAGCCAGGGATAGTGAAGACCAGTACATGTGGGATGAAGCTTTGCAAGCAAAAGAGGCAAAGTTGGctGCTGTGCAGAAGGCTGCTGTGAAAaGTGAACAGGCATGGAAATCCTTAGAAAACCTCCGTAGTGCCATCAAGAAAGGCCAAGAAAaTAAGGACACGCAAAATAACTTGGCAATCAGTCCAGCTGAACATGCTGCAACAGTCGCCAGGGACCAACTTCGAAATGCCGAGTCTGAGTCACGATCAGCCAAAGAGGCAGCCAAAaC…
athaller557	-1	2	220	65.2	3	0	4	QRYLRVKISDALFDTSGQGVEHGVTCGSIDSSRHRLMPVVSIHHVAITKGPPVLASPLNPKAFVGPLVASIRLTVIVPLVPILPFAPLGSIYPVVVKWPPLVSQVLVKGSSLFAVVPFTHHPGVVASLFVPVIVVVVPVFVVHRRLPPLGLFRSVQFLVILVVVVVVVRGTRFFVVRHPEVGFHHTHVHFHAMFKSTMKHEGGELEANVDSVEKRLPRAH	GATTAGTTAAGACAGTCAAGATTGGTTGAGTGTTCCATAAAAGCAAGCGTGCATGCGCCACGCCCACCATGGCCCCATCGGTGCGTGTGCTCCTGGTTCTGGCCCACCTGGCGGTGATGGTAGTCGGCAAGCACGGTTTGGGACGAGTGCAAGACAAATACCAGTCTGACAGATGCGAAAAACTAATGAGGATGATCAAGTGGTGTGGTTCCGAGAAAGATTGGAAGAACGAAATACAGAGAAAAATGGCAGCACAGATGGGTGGAAGCAATTTCACTGATGAAGTGGACGAGTGCTTGGCCGCTTCTCTCGACCCGGCTGACCAAATGTCGTACTGCACGGATATAAAGAGTCTAAGGGTGTACCTAATGTGCTCGAGGCAAACGCTTTtCAACAGAG…
athaller64	1	1	160	105.69	5	1	21	VLWFFLCLLEDSGFLRCFFSILGLFGFLFNFNLCFFWSFLFWLNFFHLFWCLLWLWHFFWLFYQGDCDLFGNLLRKLLWFFLWLLEDNSLLRCFLSILGLFGFLFNFNLWFFYSPFFWLNFFYFFWCLFWLWHLFWLNFFHLFWCLLWLWHLFWLFFFGN	TCTCTTCCATAAATTTCGGTTTCTTTGGTTTCTTTTTtATGGTAAGTTTAGACTCCTCTTCTATAACTTCTTTTTtCTCAACTATTTCAGGTTTCTCATCAATCACGAGTTCTGCAGGAGCTTCTTCTGGCTGCGGCACCTTTTCTGCCTTTTCTATCAAGGGgACTGTGACCTCCTCCGTAACCTGTTTAGGTAGGTCCTCTGGTTTTTCCTCTGCCTTCTTGAGGACAGCGGTTtCCTCAGGTGCTTCTTCAGCATCCTTGGGCTTTTtGGGTTTCTTTTtAATTTTAATCTgTGCTTCTTCTGGAGCTTTCTCTTCTGGCTTAACTTCTTCCACCTTTTCTGGTGCCTCCTCTGGCTTTGGCACTTCTTCTGGCTTTTCTATCAAGGGGACTGTGA…
athaller692	1	0	173	86.82	4	0	1	IAIFALMFTYFLWVKAVKTGAIFWAVLTALSYFYMVSAWGGYVFIINLIPLHVFVLLLMNRFSNRIYIAYNTFFILGLLMSMQIPFVGFQPVRTSEHMASAGVFVLLNAYALLKYLQTFFSRSEMKTLFFGAVGCKDNAGTGICIAGDPGAVDGKHHEDHHQHNDHYAPYIGA	aTTGCCAtCTtCGCACTCAtGTtCACGtACTtCcTCTGGgtCAAGgCTGTCAAAACTGGTgCCAtCTTCTGGgCAGTtCTTAcTGCACTTTCCTACTTCTACatGgTTtCTGCCTGGGGTGGCTATgTCTTCATtATTAACCtCATTCCACTGCATGTGTTTGTGCTGCTGCTCATGAACCGGTTCTCTAATAGAATCtACATAGCCTACAACACTTTCTtCATCCtCGGCCTGCTCATGtCcATGcAAAtCCCATTTGTtGGCTTCCAGCCAGTGCGCACTAGTGAGCACAtGGCTTCAGCAGGTGTATTTGTTCTGCTAAATGCCTATGCCTTGCTCAaGTACCTGCAGACCTTCTTCTCCCGGTCcGAGATGAAAaCATtGTTTTTtGGTGCTGTA…
athaller692	-1	2	197	63.64	3	0	2	FFDLHALVATFPVGLWYCVKNINDERVFIVLYAVTSVYFAGVMVRLMLTLTPVVCVLSAIAFSSTLKLYLQDEEPKANQQSSSNHQGGQASSSSQGDSEDSDDNREKKKLYDKAGKLRKIKSDQGRENVGLGTNVRSIVVVVLMMILMMFAVHCTWVTSNAYSSPSIVLASYSTKKQCFHLGPGEEGLQVLEQGIGI	aTTGCCAtCTtCGCACTCAtGTtCACGtACTtCcTCTGGgtCAAGgCTGTCAAAACTGGTgCCAtCTTCTGGgCAGTtCTTAcTGCACTTTCCTACTTCTACatGgTTtCTGCCTGGGGTGGCTATgTCTTCATtATTAACCtCATTCCACTGCATGTGTTTGTGCTGCTGCTCATGAACCGGTTCTCTAATAGAATCtACATAGCCTACAACACTTTCTtCATCCtCGGCCTGCTCATGtCcATGcAAAtCCCATTTGTtGGCTTCCAGCCAGTGCGCACTAGTGAGCACAtGGCTTCAGCAGGTGTATTTGTTCTGCTAAATGCCTATGCCTTGCTCAaGTACCTGCAGACCTTCTTCTCCCGGTCcGAGATGAAAaCATtGTTTTTtGGTGCTGTA…
athaller775	-1	1	123	65.99	3	1	9	CDEAAMDLRSTEYRPLFGGPVDRPLFDENNSRERILHLIAGAVTAVFVLITFILAFFYSVQPPCGRHIYYAICIIFLCFTHAMLIHWYREGGVDPKFRNLIYANTVIIHLFCISAITYFVHGC	tGAATGATACTTCGAcATGTGgTGATTCCAGATCATACTcGtACCGTGTTAcacTGaCAAaGAGTtcaGAAAAAAAAACAaTCAGCTTtAATGACAAGTGCTGTGTCACcACGTGCCTACTAATGAACtACAGCTTAATAtCTTTTctGTAGTAAATATGGACctCTTAGCCGTTGAGTTAACAGATCATATACAAGgCTGAATGTAACCACTTGGATGAAGGCCCATCCTGACTTCATCGTtCAAAaCAGAGCGGGgAAGTCTGCCTTCAACACCATCTCAAAGATAAGCCACTGAGCAGTGTGCTGCCTACCCAAGCACATTCTAAAACACCCTCTAACAACCATGAACAAAATAAGTGATGGCAGATATGCAGAACAAGTGTATAATCACAGTATT…
athaller780	1	1	165	82.07	4	4	0	QRCWRSSCLFRPIEKMNFFMGYVYVKPYCRIGPFLIGMTTGYILHRTQGSIIIRKRYRWLGWMTCATLMLGVLYAMWPANTGQYAPSRAWAAIYGGFARTVWALGLAWIIIASVAGYGGVVGEILSWKALVPLSRLTFSAYIIHPVLMVIFYGSREESFDYSTYL	CGAAGTTAACGCCGTGGAAAACATTTGCATCAACGTTATTTTGTAGCTACATCGAGAAGATAATCTCGCTACAAGTAAACATTTTGTCGCATTTTGCGAATTTTCCTAGTGGTGTTAAGGTGCGCGACGACTGAAAATGCGGTAACAGAGATGCTGGCGCTCGTCTTGTCTTTTTAGACCCATCGAGAAGATGAACTTCTTCATGGGCTACGTGTACGTCAAGCCGTACTGTCGTATAGGCCCGTTCCTTATCGGCATGACAACGGGTTATATACTTCATCGCACGCAAGGGTCGATTATTATCAGAAAGCGCTACCGGTGGCTGGGATGGATGACGTGCGCCACTCTGATGCTTGGCGTTCTGTATGCCATGTGGCCGGCCAACACTGGCCAGTACGC…
athaller815	-1	0	109	60.91	3	1	0	RLCIPACLALHEAVHLSGVQRTMCVQAHAFFLQCPATPLYFVFLAYLVLQSESHAVSLHLTTGLTGSIWLASTSAWLIRVIWFASTSAWLIRVIWFASTSTWLIRVIWF	AaaCcaGATGACCcgaaTAaGCcAGgTGGAGgTGgAGGcAAaCCAGATgACCCGAATAAGCCAGGcGgAGGTGgAGGCAAaCCAGATGACCCGAATAAgCCAGGcGGAGGTGGAGGCAAgCCAGattgACCCAGTCAACCCaGTTGTCAAGTGTAATGACACCGCAtGTGAcTcGGACTGcAAGACCAGgTACGCcAaGAAtACGAaGTACAAGGgaGtCGCAGGACACTGCAaGAAAAAaGCGTGCGCCTGTACGCACATtGtCCTTTGCACACCAGACAAGTGCACAGCTtCATGTAATGCCAAGCATGCTGgAatGCATAaCCTtCAAGCGAAGTGTGaCGGaTACGTCtGTCGATGCACATGGGCAGTGTTGTGTACCCcATCAGTCTGTAAAaG…
athaller828	-1	1	202	85.82	4	0	0	RGLLLSSLKSFVFILGTAFVVLVAGSNTLTWHLQRFWGASGNFWQGQWDAVEAFFDGDEFSKSIWGTFAVTFAVYWVFGGLYTLMDLTGRPAFLLRYKIQDTAPYPVKFSHVWRVVRQVLFNQLVVGLPFGLIAHQLLVWRGYDRSPQLPTFHWVLFELAVCVLVEEAGFYYAHRLLHHPRLYRHIHKQHHEWTAPIAITAV	aGacGgccGtGatGGCAATtGGGgCtgTCcACtCGTGGTgCTGCTTGTGTATGTGCcGGTACAGgCGAGGATGGTGCAATAGCCTGTGTGCGTAGTAGAAGCCTGCCTCTTCCACCAGGACACAgACTGCCAGTTCGAAGAGGACCCAGTGGAAGGTGGGTAGCTGGGGgCTGCGATCATAGCCACGCCACACAAGCAGCTGGTGGGCTATCAGGCCAAAGGGCAGCCCCACcACCAGCTGGTTGAAGAGCACCTGCCGTACCACTCGCCATACGTGGCTGAACTTGACTGGGTATGGAGCTGTGTCCTGGATTTTGTATCGCAGCAGAAACGCAGGACGTCCAGTGAGGTCCATCAGCGTATAAaGACCACCAAAAaCCCAGTaGACCGCAAAGGTCA…
athaller876	1	0	131	86.9	4	0	2	ISDRGFVSRGNMMALNFLVGGLSLFAMPVFTTYAGQLTVAVVYGWATGCTMILVSVLLTEHIGLDRLPVSFGVTSFVAGALCLSRPPLIGHYRDEYGNYEGLFHVVGSFSLALALLWFVASAAIRFRQRRK	ATCTCGGACCGCGGCTTCGTGAGTCGCGGCAACATGATGGCCcTGAACTTCTTGGTCGGCGGCCTGTCGCTGTTCGCCATGCCCGTGTTCACGACGTACGCCGGTCAGTTGACCGTGGCCGTCGTGTACGGCTGGGCCACGGGCTGCACCATGATCTTGGTGTCGGTGCTTCTCACGGAGCACATCGGGCTGGACCGGCTGCCGGTCTCCTTCGGCGTCACGTCGTTCGTCGCAGGGGCGCTGTGCCTCTCCAGACCTCCGCTCATCGGTCACTACCGAGACGAGTACGGCAACTACGAAGGCCTCTTCCACGTCGTCGGAAGCTTCTCGCTTGCCcTCGCGCTtCTATGGTTCGTCGCCAGCGCAGCGATCCGATTCCGGCAACGGCGGAAGTGACGT…
athaller877	1	0	131	86.9	4	0	1	ISDRGFVSRGNMMALNFLVGGLSLFAMPVFTTYAGQLTVAVVYGWATGCTMILVSVLLTEHIGLDRLPVSFGVTSFVAGALCLSRPPLIGHYRDEYGNYEGLFHVVGSFSLALALLWFVASAAIRFRQRRK	ATCTCGGACCGCGGCTTCGTGAGTCGCGGCAACATGATGGCCcTGAACTTCTTGGTCGGCGGCCTGTCGCTGTTCGCCATGCCCGTGTTCACGACGTACGCCGGTCAGTTGACCGTGGCCGTCGTGTACGGCTGGGCCACGGGCTGCACCATGATCTTGGTGTCGGTGCTTCTCACGGAGCACATCGGGCTGGACCGGCTGCCGGTCTCCTTCGGCGTCACGTCGTTCGTCGCAGGGGCGCTGTGCCTCTCCAGACCTCCGCTCATCGGTCACTACCGAGACGAGTACGGCAACTACGAAGGCCTCTTCCACGTCGTCGGAAGCTTCTCGCTTGCCCTCGCGCTTCTATGGTTCGTCGCCAGCGCAGCGATCCGATTCCGGCAaCGGCGGAAGTGACGT…
athaller970	-1	2	112	82.91	4	0	1	WRIRPVSVGALSIGIFRPVSVGVLCIGVFRPVSVGILGIGIFRPVSVGILGIGVFRPVSVGVLGIGVFRPVSVGILSIGVFRPISVGVLGIGIFRPVGVGILGVCLLVAGEE	GTCGgTTTGGTTCGAGACAGGCGAACCACACAGATAAACCGCCATGGCCAAGCTTACCCTtATCcTCACCTtCGgTCTGgTCGTCATGATCGGACTTACCGTGACTGAAACTGAAGCCTGGTCACTCTTCGCCCGCAACGAGCAAGCAAACGCCGAGAATGCCAACGCCGACAGGTCGGAAAATGCCAATGCCGAGAACGCCAACGCTGATAGGTCGGAAAACGCCAATGCTGAGAAtGCCAACGCTGACAGGTCGGAATACGCCAATGCcGAGAACGCCAACGCTGACAGGTCGGAAAaCGCcAaTgCCGAGAATGCcAACGCTGACAGGTCGGAAAaTGCCAATGCCGAGAATGCCAACGCTGACAGGTCGgAATACTCCAATGCAGAGAACGCCAA…
athaller970	-1	0	154	70.21	3	0	0	IGVFDLSALALSALAFSDLSALAFSALEYSDLSALAFSALAFSDLSALAFSALAFSDLSALAFSALAYSDLSALAFSALAFSDLSALAFSALAFSDLSALAFSAFACSLRAKSDQASVSVTVSPIMTTRPKVRIRVSLAMAVYLCGSPVSNQTD	GTCGgTTTGGTTCGAGACAGGCGAACCACACAGATAAACCGCCATGGCCAAGCTTACCCTtATCcTCACCTtCGgTCTGgTCGTCATGATCGGACTTACCGTGACTGAAACTGAAGCCTGGTCACTCTTCGCCCGCAACGAGCAAGCAAACGCCGAGAATGCCAACGCCGACAGGTCGGAAAATGCCAATGCCGAGAACGCCAACGCTGATAGGTCGGAAAACGCCAATGCTGAGAAtGCCAACGCTGACAGGTCGGAATACGCCAATGCcGAGAACGCCAACGCTGACAGGTCGGAAAaCGCcAaTgCCGAGAATGCcAACGCTGACAGGTCGGAAAaTGCCAATGCCGAGAATGCCAACGCTGACAGGTCGgAATACTCCAATGCAGAGAACGCCAA…
