# Supplementary material for: Bioinformatic prediction of G protein-coupled receptor encoding sequences from the transcriptome of the foreleg, including the Haller’s organ, of the cattle tick, Rhipicephalus australis
Source: PLoS One. 2017 Feb 23;12(2):e0172326. doi: 10.1371/journal.pone.0172326 (PMC5322884; doi:10.1371/journal.pone.0172326)
Supplement: S8 File — Compilation of all unigene ORFs predicted to encode a GPCR by at least one predictive tool. (XLSX) [file pone.0172326.s008.xlsx]

## Sheet: S8_file.csv
ORF's predicted to be GPCR by at least one program		TMHMM (T) Results			Alignment (A) - PFAM Results		Alignment (A) - BLAST Results			GPCRpred (G) Results			PCA GPCR Results [P]
Unigene ID	Predicted By	Full Length	Possible Full Length	Partial	Pfam family	Pfam Analysis E-value	Top Informative BLAST Hit	BLAST E-value	Source	GPCR?	Class	Subfamily	GPCR?.	Class.	Subfamily4	Sub-Subfamily	Subtype
athaller1032_523(length)_1(strand)_0(frame)	GP				Voltage_CLC	8.5e-73	Chloride channel protein (Fragment)	0	Uniref100	Y	A	Amine	Y	Class A Rhodopsin like	Class A Orphan/other	LGR like
athaller1048_233(length)_-1(strand)_0(frame)	TGP			X	SSF	2.3e-29	Putative sodium/solute symporter (Fragment)	3e-158	Uniref100	Y	A	Rhodopsin	Y	Class A Rhodopsin like	(Rhod)opsin	Rhodopsin Vertebrate	Vertebrate blue/green opsin
athaller1055_146(length)_1(strand)_2(frame)	T			X			Uncharacterized protein	2e-99	Uniref100	N			N
athaller1117_362(length)_-1(strand)_2(frame)	TP	X			MFS_1	1.2e-10	Integral to membrane	3e-170	Uniref100	N			Y	Class A Rhodopsin like	Amine	Trace amine	Trace amine type 9
athaller1119_191(length)_-1(strand)_0(frame)	TP			X			S-adenosylmethionine synthase (EC 2.5.1.6)	0	Uniref100	N			Y	Class A Rhodopsin like	Peptide	Neuropeptide Y	GPR74 like
athaller1121_1339(length)_-1(strand)_0(frame)	GP				Orbi_VP1	0	Putative RNA-dependent RNA polymerase VP1	0	Uniref100	Y	A	Peptide	Y	Class B Secretin like	GPR64
athaller1123_907(length)_-1(strand)_2(frame)	TP	X			E1-E2_ATPase	3.3e-57	Calcium-transporting ATPase (EC 3.6.3.8)	0	Uniref100	N			Y	Class C Metabotropic glutamate/pheromone	GABA-B
athaller1126_292(length)_1(strand)_0(frame)	GP									Y	A	Peptide	Y	Class B Secretin like	GPR133
athaller1126_864(length)_1(strand)_1(frame)	GP									Y	C		Y	Class B Secretin like	ERM1
athaller1130_1047(length)_-1(strand)_0(frame)	G				HEAT_2	2.4e-11	Karyopherin importin beta 3	0	Uniref100	Y	A	Peptide	N
athaller1133_618(length)_-1(strand)_0(frame)	GP				Acyl_transf_3	2.6e-16	Putative conserved plasma membrane protein (Fragment)	9e-161	Uniref100	Y	A	Hormone-protein	Y	Vomeronasal receptors (V1R & V3R)	Vomeronasal receptors V1RL
athaller1135_190(length)_-1(strand)_1(frame)	T			X	Na_sulph_symp	2.1e-15	Na+/dicarboxylate, Na+/tricarboxylate and phosphate transporter	3e-105	Uniref100	N			N
athaller1138_187(length)_1(strand)_2(frame)	TGP			X			Uncharacterized protein	4e-19	Uniref100	Y	A	Amine	Y	Class A Rhodopsin like	Nucleotide-like	Adenosine	Adenosine type 2
athaller1140_442(length)_-1(strand)_0(frame)	TGP	X			SSF	2e-17	Putative sodium-dependent multivitamin transporter (Fragment)	2e-137	Uniref100	Y	A	Peptide	Y	Class A Rhodopsin like	Peptide	Galanin like	Galanin type 1
athaller1154_282(length)_1(strand)_0(frame)	TGP		X		ELO	1.5e-54	Elongation of very long chain fatty acids protein (EC 2.3.1.199) (Very-long-chain 3-oxoacyl-CoA synthase)	0	Uniref100	Y	A	Peptide	Y	Class A Rhodopsin like	Melatonin
athaller1160_759(length)_1(strand)_1(frame)	TGP	X			ABC2_membrane_3	2.5e-29	Putative lipid exporter abca1	0	Uniref100	Y	A	Amine	Y	Class C Metabotropic glutamate/pheromone	GABA-B
athaller1169_299(length)_1(strand)_1(frame)	GP						Plasminogen activator inhibitor 1 RNA-binding protein	4e-70	Uniref100	Y	A	Amine	Y	Class A Rhodopsin like	Prostanoid
athaller1175_662(length)_1(strand)_1(frame)	TAGP		X		7tm_2	4e-16	Class B-Secretin Receptor|B7QM22|B7QM22_IXOSC Putative uncharacterized protein OS=Ixodes scapularis GN=IscW_ISCW023670 PE=4 SV=1	0	Ixodes scapularis	Y	C		Y	Class C Metabotropic glutamate/pheromone	GABA-B
athaller1182_126(length)_-1(strand)_0(frame)	TP			X	ELO	3.5e-29	Elongation of very long chain fatty acids protein (EC 2.3.1.199) (Very-long-chain 3-oxoacyl-CoA synthase) (Fragment)	8e-62	Uniref100	N			Y	Class A Rhodopsin like	Peptide	Prokineticin receptors
athaller1197_154(length)_-1(strand)_1(frame)	GP									Y	A	Peptide	Y	Class A Rhodopsin like	Olfactory	Olfactory 243
athaller1199_309(length)_-1(strand)_2(frame)	T	X					Chitinase (Fragment)	3e-169	Uniref100	N			N
athaller1206_221(length)_-1(strand)_1(frame)	TG			X	Sugar_tr	2.1e-58	MFS transporter, SP family, solute carrier family 2 (Facilitated glucose transporter), member 1	3e-140	Uniref100	Y	A	Peptide	N
athaller1209_460(length)_1(strand)_1(frame)	GP				MFS_1	3.1e-26	Monocarboxylate transporter	0	Uniref100	Y	A	Peptide	Y	Class A Rhodopsin like	Olfactory	Olfactory 232
athaller1218_287(length)_1(strand)_2(frame)	TGP	X			ELO	3.7e-69	Elongation of very long chain fatty acids protein (EC 2.3.1.199) (Very-long-chain 3-oxoacyl-CoA synthase)	0	Uniref100	Y	A	Rhodopsin	Y	Class A Rhodopsin like	(Rhod)opsin	Rhodopsin Arthropod
athaller1224_421(length)_1(strand)_0(frame)	AGP				MFS_1	7.2e-18	MTc422	2.26e-44	Synganglion (R. microplus)	Y	A	Peptide	Y	Class A Rhodopsin like	Peptide	Somatostatin
athaller1227_410(length)_1(strand)_2(frame)	GP				Innexin	6.1e-88	Innexin	0	Uniref100	Y	A	Amine	Y	Class A Rhodopsin like	Peptide	Cholecystokinin CCK
athaller1230_465(length)_-1(strand)_0(frame)	AGP				Neur_chan_LBD	5e-19	Class C-Metabotropic glutamate-like receptor |tr|B7Q4M2|B7Q4M2_IXOSC Gaba receptor invertebrate, putative OS=Ixodes scapularis GN=IscW_ISCW021468 PE=4 SV=1	1.16e-17	Ixodes scapularis	Y	B		Y	Class B Secretin like	Brain-specific angiogenesis inhibitor (BAI))
athaller1248_190(length)_-1(strand)_0(frame)	GP									Y	A	Peptide	Y	Class A Rhodopsin like	Nucleotide-like	Adenosine	Adenosine type 2
athaller1262_373(length)_1(strand)_1(frame)	G				GDA1_CD39	5.5e-48	Putative ectonucleoside triphosphate diphosphohydrolase 1	0	Uniref100	Y	A	Peptide	N
athaller1272_298(length)_-1(strand)_0(frame)	GP						Nucleolar GTP-binding protein 1	0	Uniref100	Y	A	Peptide	Y	Class A Rhodopsin like	Class A Orphan/other	Mas proto-oncogene & Mas-related (MRGs)
athaller1299_192(length)_-1(strand)_1(frame)	T			X	MIP	2.9e-48	Aquaporin major intrinsic protein family	5e-126	Uniref100	N			N
athaller1303_323(length)_-1(strand)_0(frame)	TGP	X			ELO	4.3e-58	Elongation of very long chain fatty acids protein (EC 2.3.1.199) (Very-long-chain 3-oxoacyl-CoA synthase)	2e-176	Uniref100	Y	A	Rhodopsin	Y	Class A Rhodopsin like	Peptide	Neuropeptide Y	GPR74 like
athaller1305_187(length)_-1(strand)_1(frame)	A						G-protein coupled receptor GRL101-like [Tetranychus urticae]	4.71e-08	Tetranychus urticae GPCRs
athaller1307_232(length)_1(strand)_0(frame)	GP									Y	A	Amine	Y	Class B Secretin like	Calcitonin
athaller1307_296(length)_-1(strand)_2(frame)	GP									Y	A	Amine	Y	Class A Rhodopsin like	Peptide	Cholecystokinin CCK
athaller1309_423(length)_-1(strand)_0(frame)	GP				Serinc	1e-167	Uncharacterized protein	0	Uniref100	Y	A	Peptide	Y	Class A Rhodopsin like	Peptide	Vasopressin-like	Oxytocin
athaller1316_532(length)_-1(strand)_1(frame)	GP				Acyl_transf_3	4.5e-21	Putative uncharacterized protein (Fragment)	3e-169		Y	A	Olfactory	Y	Class A Rhodopsin like	Hormone protein	Gonadotropin type I
athaller1320_318(length)_1(strand)_0(frame)	T	X					PREDICTED: moesin/ezrin/radixin homolog 1-like [Metaseiulus occidentalis]	0	Uniref100 (Uniparc)	N			N
athaller1322_368(length)_-1(strand)_2(frame)	G				p450	3.6e-17	Putative cytochrome p450 cyp3/cyp5/cyp6/cyp9 subfamily (Fragment)	0	Uniref100	Y	A	Peptide	N
athaller1332_371(length)_-1(strand)_2(frame)	TP		X		ELO	1.3e-60	Elongation of very long chain fatty acids protein (EC 2.3.1.199) (Very-long-chain 3-oxoacyl-CoA synthase)	0	Uniref100	N			Y	Class A Rhodopsin like	Peptide	Chemokine	C-C Chemokine
athaller1333_325(length)_1(strand)_2(frame)	TP		X		Peptidase_A22B	3.3e-86	Signal peptide peptidase	0	Uniref100	N			Y	Class A Rhodopsin like	Peptide	Neuropeptide Y	GPR74 like
athaller1342_403(length)_-1(strand)_0(frame)	TGP		X		Acyl_transf_3	1.1e-10	Putative uncharacterized protein	2e-64	Uniref100	Y	A	Rhodopsin	Y	Class A Rhodopsin like	Class A Orphan/other	Free fatty acid receptor 3
athaller1356_534(length)_1(strand)_0(frame)	G				Abhydrolase_5	2.8e-13	Abhydrolase domain-containing protein 16A	0	Uniref100	Y	A	Rhodopsin	N
athaller1361_123(length)_1(strand)_0(frame)	TP			X	TPT	1.9e-05	Uncharacterized protein	8e-70	Uniref100	N			Y	Class A Rhodopsin like	Thyrotropin-releasing hormone & Secretagogue	Thyrotropin-releasing hormone
athaller1364_287(length)_-1(strand)_2(frame)	GP						Putative uncharacterized protein (Fragment)	0	Uniref100	Y	A	Prostanoid	Y	Class A Rhodopsin like	Class A Orphan/other	SREB
athaller1365_289(length)_-1(strand)_2(frame)	GP						Putative zinc finger protein (Fragment)	3e-92	Uniref100	Y	A	Amine	Y	Class A Rhodopsin like	Nucleotide-like	Adenosine	Adenosine type 3
athaller1377_284(length)_1(strand)_0(frame)	TGP		X		ELO	1.3e-53	Elongation of very long chain fatty acids protein (EC 2.3.1.199) (Very-long-chain 3-oxoacyl-CoA synthase) (Fragment)	1e-139	Uniref100	Y	A	Rhodopsin	Y	Class A Rhodopsin like	Peptide	Opioid	Opioid type X
athaller1386_405(length)_1(strand)_0(frame)	TGP	X			Acyl_transf_3	1.1e-10	Uncharacterized protein	0	Uniref100	Y	A	Prostanoid	Y	Class A Rhodopsin like	(Rhod)opsin	Rhodopsin Vertebrate	Vertebrate red opsin
athaller1396_503(length)_-1(strand)_2(frame)	GP				MBOAT	8.2e-30	O-acyltransferase	0	Uniref100	Y	A	Lysospingolipid	Y	Class A Rhodopsin like	Peptide	Bradykinin	Bradykinin type B2
athaller1414_324(length)_-1(strand)_2(frame)	TGP		X		SNF	2.4e-79	Transporter	0	Uniref100	Y	A	Amine	Y	Class A Rhodopsin like	Nucleotide-like	Adenosine	Adenosine type 2
athaller1425_272(length)_-1(strand)_2(frame)	TGP		X		ELO	1.1e-45	Elongation of very long chain fatty acids protein (EC 2.3.1.199) (Very-long-chain 3-oxoacyl-CoA synthase)	0	Uniref100	Y	A	Peptide	Y	Class A Rhodopsin like	Peptide	Neuropeptide Y	Neuropeptide Y / peptide YY
athaller1479_188(length)_1(strand)_2(frame)	TGP			X						Y	A	Peptide	Y	Class A Rhodopsin like	Melatonin
athaller1485_483(length)_1(strand)_1(frame)	GP				BTB	2.5e-11	Uncharacterized protein	0	Uniref100	Y	A	Amine	Y	Class A Rhodopsin like	Amine	Adrenoceptors	Alpha Adrenoceptors
athaller1512_135(length)_1(strand)_2(frame)	T			X			U3 small nucleolar RNA-associated protein 3	0	Uniref100	N			N
athaller1513_217(length)_-1(strand)_0(frame)	GP						Phosphatidylinositol transfer protein pdr16	2e-165	Uniref100	Y	D		Y	Class A Rhodopsin like	Amine	Trace amine	Trace amine type 1
athaller1516_468(length)_-1(strand)_0(frame)	TGP		X		Patched	2.7e-39	Niemann-Pick C1 protein	0	Uniref100	Y	A	Amine	Y	Class A Rhodopsin like	(Rhod)opsin	Rhodopsin Vertebrate	Vertebrate blue/green opsin
athaller1537_105(length)_-1(strand)_1(frame)	T			X			Putative transporter abc superfamily	0	Uniref100	N			N
athaller1556_164(length)_-1(strand)_0(frame)	TP			X			Phosphatidylethanolamine binding protein	9e-123	Uniref100	N			Y	Class A Rhodopsin like	Amine	Trace amine	Trace amine type 9
athaller1565_224(length)_-1(strand)_1(frame)	TP			X	Tetraspannin	1.6e-54	Tetraspanin	2e-132	Uniref100	N			Y	Class A Rhodopsin like	Amine	Serotonin	Serotonin type 4
athaller1583_124(length)_1(strand)_1(frame)	T			X			Putative transcription initiation factor tfiid subunit taf1 (Fragment)	0	Uniref100	N			N
athaller1586_111(length)_1(strand)_1(frame)	TP			X			Large subunit ribosomal protein L4e	0	Uniref100	N			Y	Class A Rhodopsin like	(Rhod)opsin	Rhodopsin Arthropod
athaller1593_166(length)_1(strand)_1(frame)	T			X			Glucose-6-phosphatase	3e-97	Uniref100	N			N
athaller1596_228(length)_1(strand)_1(frame)	TP			X			Uncharacterized protein	7e-157	Uniref100	N			Y	Class A Rhodopsin like	Peptide	Neuromedin U like	Neuromedin U
athaller1599_264(length)_1(strand)_0(frame)	TGP		X		ELO	1.1e-52	Elongation of very long chain fatty acids protein (EC 2.3.1.199) (Very-long-chain 3-oxoacyl-CoA synthase)	1e-162	Uniref100	Y	A	Peptide	Y	Class A Rhodopsin like	Peptide	Opioid	Opioid type X
athaller1604_218(length)_-1(strand)_1(frame)	TP			X	HlyIII	9.4e-47	Putative adiponectin receptor protein	4e-157	Uniref100	N			Y	Class A Rhodopsin like	Olfactory	Olfactory II fam 2 / MOR256-262,270-285
athaller1607_111(length)_-1(strand)_1(frame)	TP			X	Bax1-I	1.6e-21	Glutamate receptor ionotropic n methyl d aspartate associated protein	3e-59	Uniref100	N			Y	Class A Rhodopsin like	Nucleotide-like	Adenosine	Adenosine type 2
athaller1631_147(length)_-1(strand)_2(frame)	TP			X			Uncharacterized protein	1e-45	Uniref100	N			Y	Class A Rhodopsin like	Amine	Serotonin	Serotonin 1
athaller1639_202(length)_-1(strand)_1(frame)	TP			X			Sodium/solute symporter ixodes scapularis sodium/solute symporter	6e-63	Uniref100	N			Y	Class A Rhodopsin like	Lysosphingolipid & LPA (EDG)
athaller168_555(length)_1(strand)_2(frame)	GP						Twitchin like	0	Uniref100	Y	A	Peptide	Y	Class C Metabotropic glutamate/pheromone	Class C Other
athaller169_555(length)_1(strand)_0(frame)	GP						Twitchin like	0	Uniref100	Y	A	Peptide	Y	Class C Metabotropic glutamate/pheromone	Class C Other
athaller170_555(length)_1(strand)_2(frame)	GP						Twitchin like	0	Uniref100	Y	A	Peptide	Y	Class C Metabotropic glutamate/pheromone	Class C Other
athaller1702_381(length)_-1(strand)_2(frame)	TGP		X				Squid	1e-127	Uniref100	Y	A	Peptide	Y	Class A Rhodopsin like	Amine	Octopamine	Octopamine type 2
athaller171_555(length)_1(strand)_0(frame)	GP						Twitchin like	0	Uniref100	Y	A	Peptide	Y	Class C Metabotropic glutamate/pheromone	Class C Other
athaller1732_256(length)_-1(strand)_0(frame)	GP				Aldedh	3.3e-32	Uncharacterized protein	1e-143	Uniref100	Y	C		Y	Class A Rhodopsin like	Peptide	Anaphylatoxin
athaller1734_218(length)_1(strand)_2(frame)	GP				ER_lumen_recept	4.7e-25	ER lumen protein-retaining receptor	4e-113	Uniref100	Y	A	Nucleotide-like	Y	Class A Rhodopsin like	Nucleotide-like	Purinoceptors	Purinoceptor P2RY12-14 GPR87 (UDP-Glucose)
athaller1735_320(length)_-1(strand)_1(frame)	TGP		X		Acyl_transf_3	4.2e-12	Putative conserved plasma membrane protein (Fragment)	8e-91	Uniref100	Y	A	Peptide	Y	Class A Rhodopsin like	Nucleotide-like	Purinoceptors	Purinoceptor P2RY1-4,6,11 GPR91
athaller1764_249(length)_-1(strand)_0(frame)	GP						Putative uncharacterized protein	1e-42	Uniref100	Y	A	Peptide	Y	Class A Rhodopsin like	Peptide	Tachykinin	Substance P (NK1)
athaller1768_231(length)_-1(strand)_2(frame)	TGP			X			Putative conserved plasma membrane protein (Fragment)	9e-49	Uniref100	Y	A	Peptide	Y	Class A Rhodopsin like	Amine	Dopamine	Dopamine Insect type 2
athaller1768_297(length)_1(strand)_1(frame)	GP						Putative conserved plasma membrane protein (Fragment)	9e-49	Uniref100	Y	A	Peptide	Y	Class A Rhodopsin like	Olfactory	Olfactory 298
athaller1770_180(length)_-1(strand)_1(frame)	TP			X			Uncharacterized protein	1e-89	Uniref100	N			Y	Class A Rhodopsin like	Amine	Trace amine	Trace amine type 1
athaller1771_140(length)_-1(strand)_1(frame)	T			X	Reticulon	1.3e-09	Putative adp-ribosylation factor-like 6	3e-76	Uniref100	N			N
athaller1772_169(length)_1(strand)_1(frame)	T			X	CitMHS	3.1e-26	Putative sodium sulfate symporter (Fragment)	6e-50	Uniref100	N			N
athaller1782_343(length)_1(strand)_0(frame)	TG		X		Bax1-I	7.9e-43	Growth hormone-inducible transmembrane protein	0	Uniref100	Y	A	Rhodopsin	N
athaller1823_379(length)_1(strand)_2(frame)	TGP		X		SNF	7.8e-91	Transporter	0	Uniref100	Y	A	Rhodopsin	Y	Class A Rhodopsin like	Class A Orphan/other	Class A Other
athaller1837_143(length)_-1(strand)_0(frame)	TP			X			Putative monocarboxylate transporter ixodes scapularis monocarboxylate transporter (Fragment)	1e-27	Uniref100	N			Y	Class A Rhodopsin like	(Rhod)opsin	Rhodopsin Vertebrate	Vertebrate opsin type 3
athaller1846_367(length)_1(strand)_0(frame)	GP				Cyclin_N	5.6e-27	Cyclin i	0	Uniref100	Y	A	Peptide	Y	Class A Rhodopsin like	Hormone protein	Gonadotropin type I
athaller1895_258(length)_-1(strand)_1(frame)	GP				Patched	6.5e-28	Niemann-Pick C1 protein	4e-165	Uniref100	Y	A	Peptide	Y	Class A Rhodopsin like	Peptide	Bombesin	Neuromedin B receptor
athaller1897_360(length)_-1(strand)_2(frame)	A						G-protein coupled receptor GRL101-like [Tetranychus urticae]	2.15e-08	Tetranychus urticae GPCRs
athaller19_197(length)_1(strand)_0(frame)	TP			X			Putative titin (Fragment)	8e-165	Uniref100	N			Y	Class A Rhodopsin like	Peptide	Chemokine	C-C Chemokine
athaller1908_344(length)_1(strand)_2(frame)	G						Conserved plasma membrane protein	3e-151	Uniref100	Y	A	Peptide	N
athaller1917_323(length)_-1(strand)_0(frame)	TGP		X		MFS_1	3.4e-11	Monocarboxylate transporter	0	Uniref100	Y	A	Peptide	Y	Class A Rhodopsin like	Peptide	Anaphylatoxin
athaller1921_173(length)_-1(strand)_1(frame)	T			X			Putative hsc70-interacting protein	6e-149	Uniref100	N			N
athaller1927_354(length)_-1(strand)_2(frame)	TGP		X		MBOAT	8.2e-07	Putative acyltransferase required for palmitoylation of hedgehog hh family of secreted signaling	9e-18	Uniref100	Y	A	Nucleotide-like	Y	Class A Rhodopsin like	Peptide	Neuropeptide Y	Neuropeptide Y / peptide YY
athaller1962_286(length)_1(strand)_0(frame)	TGP		X		ELO	3.3e-55	PREDICTED: elongation of very long chain fatty acids protein AAEL008004-like [Metaseiulus occidentalis]	7e-126	Uniref100 (Uniparc)	Y	A	Rhodopsin	Y	Class A Rhodopsin like	(Rhod)opsin	Rhodopsin Vertebrate	Vertebrate melanopsin
athaller1975_264(length)_1(strand)_0(frame)	TGP	X			EMP70	7.9e-83	Transmembrane 9 superfamily member 3	7e-146	Uniref100	Y	A	Peptide	Y	Class A Rhodopsin like	Nucleotide-like	Adenosine	Adenosine type 2
athaller1977_234(length)_1(strand)_1(frame)	GP				Arv1	2.1e-30	Arv1 log	7e-153	Uniref100	Y	A	Peptide	Y	Class A Rhodopsin like	Peptide	Chemokine	C-X-C Chemokine
athaller1978_179(length)_-1(strand)_0(frame)	TP			X			Uncharacterized protein	0	Uniref100	N			Y	Class A Rhodopsin like	Nucleotide-like	Adenosine	Adenosine type 2
athaller1989_237(length)_-1(strand)_2(frame)	GP						Signal recognition particle subunit SRP54	2e-20	Uniref100	Y	A	Amine	Y	Class A Rhodopsin like	Peptide	Anaphylatoxin
athaller2022_233(length)_-1(strand)_2(frame)	T			X			Uncharacterized protein	1e-96	Uniref100	N			N
athaller2041_132(length)_1(strand)_2(frame)	T			X	Vps55	3.7e-35	Putative leptin receptor protein-related protein	6e-84	Uniref100	N			N
athaller2069_145(length)_1(strand)_0(frame)	TP			X			Pancreatic trypsin inhibitor	6e-71	Uniref100	N			Y	Class A Rhodopsin like	Peptide	Opioid	Opioid type X
athaller2074_277(length)_-1(strand)_0(frame)	GP				ABC2_membrane	2.1e-22	ABC transporter, putative	2e-100	Uniref100	Y	A	Peptide	Y	Class A Rhodopsin like	Class A Orphan/other	Class A Other
athaller2075_126(length)_-1(strand)_0(frame)	T			X						N			N
athaller2075_149(length)_1(strand)_2(frame)	T			X						N			N
athaller2082_326(length)_-1(strand)_0(frame)	TGP		X		MFS_1	2e-14	Monocarboxylate transporter, putative (Fragment)	6e-102	Uniref100	Y	A	Peptide	Y	Class A Rhodopsin like	Peptide	Urotensin II
athaller2083_325(length)_1(strand)_0(frame)	GP				RVT_1	6.9e-19	Putative tick transposon (Fragment)	2e-113	Uniref100	Y	A	Peptide	Y	Vomeronasal receptors (V1R & V3R)	Vomeronasal receptors V1RF
athaller2105_321(length)_-1(strand)_1(frame)	GP				Anoctamin	2.3e-76	Anoctamin (Fragment)	0	Uniref100	Y	D		Y	Class A Rhodopsin like	Class A Orphan/other	Class A Other
athaller2125_187(length)_-1(strand)_0(frame)	T			X			Putative monocarboxylate transporter	6e-112	Uniref100	N			N
athaller2141_317(length)_-1(strand)_1(frame)	GP				zf-RING_2	3.6e-12	E3 ubiquitin ligase	0	Uniref100	Y	A	Lysospingolipid	Y	Class A Rhodopsin like	Peptide	Chemokine	C-X-C Chemokine
athaller2143_275(length)_1(strand)_0(frame)	TGP		X		SURF4	6.4e-117	Cargo transport protein erv29	2e-176	Uniref100	Y	A	Peptide	Y	Class A Rhodopsin like	(Rhod)opsin	Rhodopsin Arthropod
athaller2155_172(length)_1(strand)_2(frame)	T			X						N			N
athaller2185_273(length)_-1(strand)_2(frame)	TGP		X				Uncharacterized protein	1e-172	Uniref100	Y	A	Rhodopsin	Y	Class A Rhodopsin like	(Rhod)opsin	Rhodopsin Vertebrate	Vertebrate Peropsin
athaller2213_204(length)_1(strand)_0(frame)	T			X	Tim17	1.5e-17	Putative mitochondrial import inner membrane translocase subunit tim23	2e-95	Uniref100	N			N
athaller2312_183(length)_1(strand)_1(frame)	TP			X	PRA1	4.8e-26	Putative glutamate transporter eaac1-interacting protein	7e-91	Uniref100	N			Y	Class A Rhodopsin like	Class A Orphan/other	Cysteinyl leukotriene
athaller2338_125(length)_1(strand)_1(frame)	TP			X	ELO	1.2e-26	Elongation of very long chain fatty acids protein (EC 2.3.1.199) (Very-long-chain 3-oxoacyl-CoA synthase)	7e-54	Uniref100	N			Y	Vomeronasal receptors (V1R & V3R)	Vomeronasal receptors V1RJ & VIRK
athaller2348_212(length)_1(strand)_0(frame)	T			X			Kazal/SPARC domain-containing protein	5e-163	Uniref100	N			N
athaller2362_275(length)_-1(strand)_0(frame)	TGP		X				Putative e3 ubiquitin-protein ligase	4e-135	Uniref100	Y	A	Peptide	Y	Class A Rhodopsin like	Peptide	Neuropeptide Y	GPR74 like
athaller2376_171(length)_1(strand)_1(frame)	TP			X						N			Y	Class A Rhodopsin like	Class A Orphan/other	Class A Other
athaller238_313(length)_-1(strand)_2(frame)	TGP		X		ABC2_membrane	7.4e-31	ABC transporter, putative (EC 3.6.3.28)	5e-152	Uniref100	Y	A	Peptide	Y	Class A Rhodopsin like	Peptide	Neuropeptide Y	GPR74 like
athaller239_313(length)_-1(strand)_2(frame)	TGP		X		ABC2_membrane	7.4e-31	ABC transporter, putative (EC 3.6.3.28)	2e-152	Uniref100	Y	A	Peptide	Y	Class A Rhodopsin like	Peptide	Neuropeptide Y	GPR74 like
athaller2399_129(length)_1(strand)_2(frame)	TP			X			Putative sodium-dependent multivitamin transporter (Fragment)	3e-29	Uniref100	N			Y	Class A Rhodopsin like	Nucleotide-like	Adenosine	Adenosine type 2
athaller240_224(length)_-1(strand)_2(frame)	GP				ABC2_membrane	3.6e-11	ABC transporter, putative (EC 3.6.3.28)	2e-63	Uniref100	Y	A	Amine	Y	Class A Rhodopsin like	Lysosphingolipid & LPA (EDG)
athaller241_221(length)_1(strand)_1(frame)	TP			X	SNF	1.2e-48	Transporter (Fragment)	1e-105	Uniref100	N			Y	Class A Rhodopsin like	Nucleotide-like	Adenosine	Adenosine type 2
athaller243_221(length)_1(strand)_1(frame)	TP			X	SNF	1.2e-48	Transporter (Fragment)	8e-111	Uniref100	N			Y	Class A Rhodopsin like	Nucleotide-like	Adenosine	Adenosine type 2
athaller245_163(length)_1(strand)_2(frame)	G									Y	A	Peptide	N
athaller2455_277(length)_1(strand)_1(frame)	G						Putative mitochondrial glycerol-3-phosphate acyltransferase gpat	9e-148	Uniref100	Y	A	Amine	N
athaller246_200(length)_-1(strand)_2(frame)	G									Y	D		N
athaller2474_190(length)_1(strand)_1(frame)	AP				Lung_7-TM_R	3.9e-32	Lung seven transmembrane receptor	1e-105	Uniref100	N			Y	Class A Rhodopsin like	Peptide	Neuropeptide Y	Neuropeptide FF type 2
athaller2478_220(length)_-1(strand)_2(frame)	T			X			Putative vesicle coat protein clathrin light chain	1e-117	Uniref100	N			N
athaller2506_106(length)_-1(strand)_2(frame)	TP			X			Erythrocyte membrane protein 1 (Fragment)	3e-109	Uniref100	N			Y	Class A Rhodopsin like	Class A Orphan/other	Mas proto-oncogene & Mas-related (MRGs)
athaller2514_209(length)_1(strand)_0(frame)	TP			X	PQ-loop	3.9e-18	Cystinosin	1e-134	Uniref100	N			Y	Class A Rhodopsin like	Nucleotide-like	Adenosine	Adenosine type 2
athaller2522_241(length)_1(strand)_2(frame)	GP						Amyloid beta (A4) protein	7e-135	Uniref100	Y	A	Peptide	Y	Class A Rhodopsin like	Class A Orphan/other	Mas proto-oncogene & Mas-related (MRGs)
athaller2570_238(length)_-1(strand)_0(frame)	TGP		X		UPF0118	2.7e-11	Uncharacterized protein	6e-137	Uniref100	Y	A	Peptide	Y	Class A Rhodopsin like	(Rhod)opsin	Rhodopsin Vertebrate	Vertebrate blue/green opsin
athaller2590_122(length)_1(strand)_0(frame)	TP			X			Toll-like receptor (Fragment)	1e-71	Uniref100	N			Y	Class A Rhodopsin like	Olfactory	Olfactory 129
athaller2605_186(length)_-1(strand)_2(frame)	TP			X			Uncharacterized protein	1e-82	Uniref100	N			Y	Class A Rhodopsin like	Class A Orphan/other	Mas proto-oncogene & Mas-related (MRGs)
athaller2639_255(length)_1(strand)_2(frame)	TGP		X		EMP70	2.2e-97	Putative endosomal membrane emp70	7e-132	Uniref100	Y	A	Peptide	Y	Class A Rhodopsin like	Nucleotide-like	Adenosine	Adenosine type 2
athaller2649_258(length)_-1(strand)_2(frame)	GP				SSF	1.4e-65	Sodium/glucose cotransporter 4	2e-143	Uniref100	Y	A	Peptide	Y	Class A Rhodopsin like	Peptide	Prokineticin receptors
athaller2657_188(length)_1(strand)_0(frame)	TP			X	PKD_channel	1.8e-10	Mucolipin	3e-99	Uniref100	N			Y	Class B Secretin like	GPR133
athaller2658_220(length)_1(strand)_1(frame)	TP			X			High mobility group protein B1	2e-103	Uniref100	N			Y	Class A Rhodopsin like	Peptide	Anaphylatoxin
athaller2664_122(length)_1(strand)_0(frame)	TP			X						N			Y	Class A Rhodopsin like	Olfactory	Olfactory 102
athaller2669_233(length)_1(strand)_2(frame)	TP			X	zf-RING_2	2e-07	RING finger protein 121	1e-137	Uniref100	N			Y	Class A Rhodopsin like	Peptide	Neuropeptide Y	Neuropeptide Y / peptide YY
athaller2673_218(length)_1(strand)_1(frame)	TP			X			Uncharacterized protein (Fragment)	3e-12	Uniref100	N			Y	Class A Rhodopsin like	Olfactory	Olfactory 15
athaller2696_133(length)_1(strand)_2(frame)	TP			X			Pre-mRNA-splicing factor SYF2	1e-119	Uniref100	N			Y	Class A Rhodopsin like	Olfactory	Olfactory 283
athaller2698_229(length)_-1(strand)_1(frame)	TGP			X			Putative monocarboxylate transporter ixodes scapularis monocarboxylate transporter (Fragment)	8e-48	Uniref100	Y	A	Rhodopsin	Y	Class A Rhodopsin like	Class A Orphan/other	Class A Other
athaller2715_233(length)_1(strand)_2(frame)	AP						Class B-Secretin Receptor|B7QEK2|B7QEK2_IXOSC Leucine-rich repeat (LRR) protein (Fragment) OS=Ixodes scapularis GN=IscW_ISCW012038 PE=4 SV=1	1.26e-12	Ixodes scapularis	N			Y	Class A Rhodopsin like	Amine	Trace amine	Trace amine type 9
athaller2784_235(length)_1(strand)_2(frame)	TP		X		Bax1-I	8.1e-44	Golgi antiapoptotic protein	5e-142	Uniref100	N			Y	Class A Rhodopsin like	Olfactory	Olfactory II fam 5 / MOR172-224,249,254
athaller2801_218(length)_-1(strand)_1(frame)	T			X						N			N
athaller2823_168(length)_1(strand)_1(frame)	TP			X	MFS_1	8.2e-15	Monocarboxylate transporter	9e-84	Uniref100	N			Y	Class A Rhodopsin like	Olfactory	Olfactory II fam 3 / MOR255
athaller2824_126(length)_1(strand)_1(frame)	A						Class A-RhodopsinLike |tr|B7PD23|B7PD23_IXOSC Serotonin receptor, putative OS=Ixodes scapularis GN=IscW_ISCW002246 PE=4 SV=1	1.64e-09	Ixodes scapularis	N			N
athaller2872_102(length)_1(strand)_2(frame)	T			X						N			N
athaller2886_230(length)_1(strand)_1(frame)	GP						60S ribosomal protein L13	8e-130	Uniref100	Y	A	Peptide	Y	Class A Rhodopsin like	Peptide	Fmet-leu-phe
athaller2907_132(length)_1(strand)_1(frame)	T			X			Putative secreted salivary gland peptide	2e-11	Uniref100	N			N
athaller2915_196(length)_1(strand)_0(frame)	TP			X			Uncharacterized protein	4e-63	Uniref100	N			Y	Class A Rhodopsin like	Olfactory	Olfactory 24
athaller2926_187(length)_-1(strand)_0(frame)	GP						ATP-citrate synthase (EC 2.3.3.8) (ATP-citrate (pro-S-)-lyase) (Citrate cleavage enzyme)	3e-24	Uniref100	Y	A	Amine	Y	Class A Rhodopsin like	Peptide	Somatostatin	Somatostatin type 5
athaller3002_157(length)_-1(strand)_1(frame)	TGP			X						Y	A	Peptide	Y	Class A Rhodopsin like	Melatonin
athaller3008_228(length)_1(strand)_2(frame)	TP			X	MFS_1	4.2e-20	Putative monocarboxylate transporter (Fragment)	5e-95	Uniref100	N			Y	Class A Rhodopsin like	Olfactory	Olfactory II fam 3 / MOR255
athaller3025_227(length)_1(strand)_2(frame)	TP			X	Zip	5.5e-29	Zinc transporter foi like protein	4e-137	Uniref100	N			Y	Class A Rhodopsin like	Peptide	Neuropeptide Y	Neuropeptide Y type 2
athaller3114_198(length)_-1(strand)_1(frame)	TP			X	TPT	2.7e-08	Udp glucuronic acid/udp n acetylgalactosamine transporter	2e-137	Uniref100	N			Y	Class A Rhodopsin like	Amine	Serotonin	Serotonin type 4
athaller3268_208(length)_1(strand)_2(frame)	T			X	OST3_OST6	2.6e-44	Oligosaccharyltransferase complex subunit gamma	2e-127	Uniref100	N			N
athaller3303_140(length)_-1(strand)_0(frame)	TP			X			Uncharacterized protein (Fragment)	2e-34	Uniref100	N			Y	Class A Rhodopsin like	Nucleotide-like	Adenosine	Adenosine type 2
athaller3386_201(length)_-1(strand)_2(frame)	T			X	Lipase	3.3e-56	Triacylglycerol lipase	1e-65	Uniref100	N			N
athaller3416_200(length)_-1(strand)_1(frame)	TP			X			Transporter	3e-114	Uniref100	N			Y	Class A Rhodopsin like	Lysosphingolipid & LPA (EDG)
athaller3430_198(length)_-1(strand)_0(frame)	TP			X	SBF	6.3e-34	Ileal sodium/bile acid cotransporter (Fragment)	9e-136	Uniref100	N			Y	Class A Rhodopsin like	Olfactory	Olfactory II fam 3 / MOR255
athaller345_217(length)_-1(strand)_1(frame)	T			X			Uncharacterized protein (Fragment)	3e-36	Uniref100	N			N
athaller346_560(length)_1(strand)_0(frame)	GP				Acyl_transf_3	2.1e-23	Putative uncharacterized protein	4e-146	Uniref100	Y	A	Peptide	Y	Vomeronasal receptors (V1R & V3R)	Vomeronasal receptors V1RL
athaller3467_169(length)_1(strand)_1(frame)	TP			X	UbiA	1.3e-17	4-hydroxybenzoate polyprenyltransferase, mitochondrial (4-HB polyprenyltransferase) (EC 2.5.1.39) (Para-hydroxybenzoate--polyprenyltransferase)	1e-103	Uniref100	N			Y	Class A Rhodopsin like	Nucleotide-like	Adenosine	Adenosine type 2
athaller347_560(length)_1(strand)_0(frame)	GP				Acyl_transf_3	2.1e-23	Putative uncharacterized protein	3e-146	Uniref100	Y	A	Peptide	Y	Vomeronasal receptors (V1R & V3R)	Vomeronasal receptors V1RL
athaller3476_195(length)_-1(strand)_0(frame)	T			X			Uncharacterized protein (Fragment)	3e-92	Uniref100	N			N
athaller3507_149(length)_-1(strand)_0(frame)	T			X	Zip	3.9e-41	Solute carrier family 39 zinc transporter member 7	6e-100	Uniref100	N			N
athaller3521_191(length)_-1(strand)_1(frame)	TP			X	SNF	2.3e-60	Transporter	9e-129	Uniref100	N			Y	Class A Rhodopsin like	Amine	Trace amine	Trace amine type 9
athaller3527_114(length)_1(strand)_2(frame)	T			X			Putative sallimus (Fragment)	6e-22	Uniref100	N			N
athaller353_568(length)_1(strand)_1(frame)	GP				COesterase	1.6e-95	Carboxylic ester hydrolase (EC 3.1.1.-)	1e-175	Uniref100	Y	A	Amine	Y	Class C Metabotropic glutamate/pheromone	GABA-B
athaller356_255(length)_1(strand)_0(frame)	GP						G-protein coupled receptor MtH2, putative	8e-99	Uniref100	Y	A	Lysospingolipid	Y	Class A Rhodopsin like	Nucleotide-like	Purinoceptors	Purinoceptor P2RY1-4,6,11 GPR91
athaller356_291(length)_1(strand)_1(frame)	TAP	X			7tm_2	5.8e-13	Class B-Secretin Receptortr|B7PK19|B7PK19_IXOSC G-protein coupled receptor MtH2, putative OS=Ixodes scapularis GN=IscW_ISCW004659 PE=4 SV=1	6.37e-114	Ixodes scapularis	N			Y	Class A Rhodopsin like	Class A Orphan/other	Class A Other
athaller3564_189(length)_-1(strand)_1(frame)	T			X	MFS_1	2.5e-09	Monocarboxylate transporter, putative	4e-20	Uniref100	N			N
athaller357_231(length)_1(strand)_0(frame)	GP						G-protein coupled receptor MtH2, putative	2e-89	Uniref100	Y	A	Amine	Y	Class A Rhodopsin like	Olfactory	Olfactory 37
athaller357_301(length)_1(strand)_2(frame)	AP				7tm_2	3e-13	G-protein coupled receptor MtH2, putative	2e-89	Uniref100	N			Y	Class A Rhodopsin like	Peptide	Fmet-leu-phe
athaller3598_150(length)_1(strand)_1(frame)	TP			X						N			Y	Class A Rhodopsin like	Class A Orphan/other	Mas proto-oncogene & Mas-related (MRGs)
athaller3621_121(length)_1(strand)_0(frame)	T			X			Putative osa (Fragment)	3e-81	Uniref100	N			N
athaller3635_187(length)_1(strand)_1(frame)	T			X						N			N
athaller3639_186(length)_-1(strand)_1(frame)	T			X	SNF	4.3e-53	Transporter (Fragment)	2e-89	Uniref100	N			N
athaller3668_184(length)_-1(strand)_1(frame)	TGP			X	ABC2_membrane_3	1.4e-14	PREDICTED: ATP-binding cassette sub-family A member 1-like [Limulus polyphemus]	1e-60	Uniref100 (Uniparc)	Y	A	Peptide	Y	Class A Rhodopsin like	Olfactory	Olfactory II fam 3 / MOR255
athaller3700_181(length)_1(strand)_1(frame)	TP			X	TRAP-gamma	1.7e-92	Translocon-associated protein subunit gamma	3e-103	Uniref100	N			Y	Class A Rhodopsin like	Peptide	Chemokine	C-X-C Chemokine
athaller3728_179(length)_1(strand)_1(frame)	TP			X			Uncharacterized protein	2e-116	Uniref100	N			Y	Class A Rhodopsin like	Nucleotide-like	Adenosine	Adenosine type 2
athaller3762_146(length)_-1(strand)_2(frame)	TP			X	PTPLA	3.9e-44	Very-long-chain (3R)-3-hydroxyacyl-CoA dehydratase	2e-96	Uniref100	N			Y	Class A Rhodopsin like	Nucleotide-like	Adenosine	Adenosine type 2
athaller3787_156(length)_1(strand)_0(frame)	TAP			X	MFS_1	3.3e-08	MTc21160	5.82e-71	Synganglion (R. microplus)	N			Y	Class A Rhodopsin like	Olfactory	Olfactory 71
athaller380_338(length)_1(strand)_0(frame)	T		X				Glycine rich superfamily member (Fragment)	4e-16	Uniref100	N			N
athaller3802_175(length)_1(strand)_2(frame)	TA			X	TB2_DP1_HVA22	4.5e-33	MTc11315	1.38e-126	Synganglion (R. microplus)	N			N
athaller3876_117(length)_1(strand)_1(frame)	AP						Mtc287	2.56e-69	Synganglion (R. microplus)	N			Y	Class A Rhodopsin like	Olfactory	Olfactory 135
athaller388_158(length)_1(strand)_2(frame)	TP			X			Putative b-cell receptor-associated protein	2e-151	Uniref100	N			Y	Class A Rhodopsin like	Olfactory	Olfactory 232
athaller3955_164(length)_1(strand)_1(frame)	TP			X	MFS_1	1.3e-08	Putative sodium-dependent glucose transporter 1 (Fragment)	2e-92	Uniref100	N			Y	Class A Rhodopsin like	Olfactory	Olfactory 232
athaller3999_103(length)_-1(strand)_2(frame)	TP			X			Putative leucine-rich acidic nuclear protein	1e-14	Uniref100	N			Y	Class B Secretin like	GPR133
athaller4033_165(length)_-1(strand)_2(frame)	TP			X			Uncharacterized protein	6e-92	Uniref100	N			Y	Class A Rhodopsin like	Peptide	Melanocortin	Melanocortin type 1
athaller4038_154(length)_-1(strand)_1(frame)	TP			X	ORMDL	4.5e-53	Uncharacterized protein	4e-78	Uniref100	N			Y	Class A Rhodopsin like	Peptide	Neuropeptide Y	GPR74 like
athaller413_150(length)_1(strand)_2(frame)	T			X			Uncharacterized protein (Fragment)	4e-28	Uniref100	N			N
athaller4147_161(length)_-1(strand)_2(frame)	AP				Lung_7-TM_R	4.1e-40	Lung seven transmembrane receptor	7e-78	Uniref100	N			Y	Class A Rhodopsin like	(Rhod)opsin	Rhodopsin Vertebrate	Vertebrate blue/green opsin
athaller4190_101(length)_1(strand)_1(frame)	T			X	Zip	3.3e-18	Zinc transporter foi like protein	4e-47	Uniref100	N			N
athaller4192_146(length)_1(strand)_2(frame)	TP			X	TRC8_N	4.3e-21	E3 ubiquitin ligase	3e-62	Uniref100	N			Y	Class A Rhodopsin like	Nucleotide-like	Adenosine	Adenosine type 2
athaller4195_160(length)_1(strand)_0(frame)	TP			X	DUF766	2.3e-56	Putative jnk1/mapk8-associated membrane protein	2e-96	Uniref100	N			Y	Vomeronasal receptors (V1R & V3R)	Vomeronasal receptors V1RL
athaller4197_113(length)_-1(strand)_0(frame)	TP			X						N			Y	Class A Rhodopsin like	Amine	Serotonin	Serotonin type 4
athaller4214_153(length)_1(strand)_0(frame)	T			X			Uncharacterized protein	4e-16	Uniref100	N			N
athaller4258_129(length)_-1(strand)_2(frame)	A				Ldl_recept_a	5.5e-08	Class A-RhodopsinLike |tr|B7QDQ2|B7QDQ2_IXOSC Putative uncharacterized protein OS=Ixodes scapularis GN=IscW_ISCW013383 PE=4 SV=1	5.41e-07	Ixodes scapularis	N			N
athaller4285_155(length)_-1(strand)_0(frame)	T			X	Zip	8.9e-40	Zinc transporter ZIP4-like protein	1e-64	Uniref100	N			N
athaller434_114(length)_-1(strand)_2(frame)	TP			X			Ethanolamine-phosphate phospho-lyase	0	Uniref100	N			Y	Class A Rhodopsin like	Peptide	Neuropeptide Y	GPR74 like
athaller435_114(length)_-1(strand)_2(frame)	TP			X			Ethanolamine-phosphate phospho-lyase	0	Uniref100	N			Y	Class A Rhodopsin like	Peptide	Neuropeptide Y	GPR74 like
athaller435_416(length)_1(strand)_2(frame)	G						Ethanolamine-phosphate phospho-lyase	0	Uniref100	Y	A	Peptide	N
athaller4377_148(length)_1(strand)_1(frame)	TP			X			Phospholipid-transporting ATPase (EC 3.6.3.1)	8e-100	Uniref100	N			Y	Class A Rhodopsin like	Peptide	Prokineticin receptors
athaller4478_139(length)_1(strand)_1(frame)	TP			X	CDP-OH_P_transf	7.4e-21	sn 12 diacylglycerol ethanolamine and cholinephosphotransferase	1e-95	Uniref100	N			Y	Class A Rhodopsin like	Olfactory	Olfactory 14
athaller454_222(length)_1(strand)_0(frame)	TGP			X	TRAM_LAG1_CLN8	6.6e-18	Uncharacterized protein	2e-146	Uniref100	Y	A	Peptide	Y	Class A Rhodopsin like	Class A Orphan/other	Class A Other
athaller4543_133(length)_-1(strand)_2(frame)	T			X						N			N
athaller455_259(length)_1(strand)_0(frame)	GP				TRAM_LAG1_CLN8	1.1e-17	Translocating chain-associated membrane protein 1	5e-173	Uniref100	Y	A	Peptide	Y	Class A Rhodopsin like	Peptide	Neuropeptide Y	Neuropeptide FF type 2
athaller4552_105(length)_1(strand)_0(frame)	T			X						N			N
athaller4552_107(length)_1(strand)_1(frame)	T			X						N			N
athaller4552_109(length)_1(strand)_2(frame)	T			X						N			N
athaller4629_114(length)_-1(strand)_1(frame)	T			X						N			N
athaller465_523(length)_1(strand)_0(frame)	GP				Pkinase	5.9e-63	MAP kinase interacting serine/threonine kinase	0	Uniref100	Y	C		Y	Class B Secretin like	Latrophilin
athaller4663_114(length)_-1(strand)_2(frame)	T			X	Voltage_CLC	8.8e-28	Putative cl-channel clc-7	8e-70	Uniref100	N			N
athaller4697_102(length)_1(strand)_0(frame)	AP				7tm_1	2.3e-20	Class A-RhodopsinLike |tr|B7PAF3|B7PAF3_IXOSC Sulfakinin receptor, putative OS=Ixodes scapularis GN=IscW_ISCW001892 PE=3 SV=1	4.8e-27	Ixodes scapularis	N			Y	Class A Rhodopsin like	(Rhod)opsin	Rhodopsin Vertebrate	Vertebrate opsin type 3
athaller482_285(length)_1(strand)_2(frame)	TGP	X			ELO	1.1e-54	Elongation of very long chain fatty acids protein (EC 2.3.1.199) (Very-long-chain 3-oxoacyl-CoA synthase)	4e-177	Uniref100	Y	A	Peptide	Y	Class A Rhodopsin like	Peptide	Opioid	Opioid type X
athaller483_285(length)_1(strand)_2(frame)	TGP	X			ELO	1.1e-54	Elongation of very long chain fatty acids protein (EC 2.3.1.199) (Very-long-chain 3-oxoacyl-CoA synthase)	2e-178	Uniref100	Y	A	Peptide	Y	Class A Rhodopsin like	Peptide	Opioid	Opioid type X
athaller490_127(length)_-1(strand)_0(frame)	T			X			MICOS complex subunit MIC60 (Mitofilin)	0	Uniref100	N			N
athaller491_127(length)_-1(strand)_1(frame)	T			X			MICOS complex subunit MIC60 (Mitofilin)	0	Uniref100	N			N
athaller508_240(length)_-1(strand)_1(frame)	A						relaxin receptor 2-like [Tetranychus urticae]	8.87e-07	Tetranychus urticae GPCRs
athaller532_366(length)_-1(strand)_2(frame)	GP						Uncharacterized protein (Fragment)	0	Uniref100	Y	A	Nucleotide-like	Y	Class A Rhodopsin like	Peptide	Neuropeptide Y	GPR74 like
athaller533_366(length)_-1(strand)_2(frame)	GP						Uncharacterized protein (Fragment)	0	Uniref100	Y	A	Nucleotide-like	Y	Class A Rhodopsin like	Peptide	Neuropeptide Y	GPR74 like
athaller536_258(length)_-1(strand)_2(frame)	TGP		X		Bax1-I	5.2e-36	Bax-mediated apoptosis inhibitor TEGT/BI-1	2e-127	Uniref100	Y	A	Olfactory	Y	Class A Rhodopsin like	Olfactory	Olfactory 309
athaller537_251(length)_-1(strand)_2(frame)	TGP		X		Bax1-I	4.8e-36	Bax-mediated apoptosis inhibitor TEGT/BI-1	4e-130	Uniref100	Y	A	Olfactory	Y	Class A Rhodopsin like	Olfactory	Olfactory 309
athaller544_469(length)_1(strand)_0(frame)	GP						Putative conserved plasma membrane protein (Fragment)	1e-33	Uniref100	Y	A	Peptide	Y	Class B Secretin like	GPR133
athaller545_326(length)_1(strand)_2(frame)	GP						Putative conserved plasma membrane protein (Fragment)	1e-22	Uniref100	Y	A	Peptide	Y	Class A Rhodopsin like	Peptide	Vasopressin-like	Vasotocin
athaller552_430(length)_1(strand)_0(frame)	TGP		X		Na_Pi_cotrans	6.1e-24	Solute carrier family 34 (Sodium-dependent phosphate cotransporter)	0	Uniref100	Y	A	Amine	Y	Class B Secretin like	GPR133
athaller557_220(length)_-1(strand)_2(frame)	TP			X						N			Y	Class A Rhodopsin like	Olfactory	Olfactory 241
athaller592_293(length)_1(strand)_2(frame)	T	X			MIP	5.1e-54	Aquaporin major intrinsic protein family	4e-158	Uniref100	N			N
athaller593_300(length)_1(strand)_2(frame)	T		X		MIP	5.5e-54	Aquaporin major intrinsic protein family	2e-172	Uniref100	N			N
athaller620_266(length)_1(strand)_0(frame)	GP				TRIC	8.8e-78	Uncharacterized protein (Fragment)	0	Uniref100	Y	A	Peptide	Y	Class A Rhodopsin like	Peptide	Chemokine	C-X-C Chemokine
athaller621_266(length)_1(strand)_0(frame)	GP				TRIC	8.8e-78	Uncharacterized protein (Fragment)	0	Uniref100	Y	A	Peptide	Y	Class A Rhodopsin like	Peptide	Chemokine	C-X-C Chemokine
athaller64_160(length)_1(strand)_1(frame)	TP			X			Uncharacterized protein (Fragment)	2e-11	Uniref100	N			Y	Class A Rhodopsin like	Peptide	Opioid	Opioid type X
athaller650_325(length)_-1(strand)_2(frame)	TP		X		Mito_carr	2.2e-17	Solute carrier family 25 (Peroxisomal adenine nucleotide transporter), member 17	0	Uniref100	N			Y	Class A Rhodopsin like	Lysosphingolipid & LPA (EDG)
athaller675_193(length)_1(strand)_0(frame)	A						Class C-Metabotropic glutamate-like receptor |tr|B7P128|B7P128_IXOSC Metabotropic glutamate receptor 1, putative OS=Ixodes scapularis GN=IscW_ISCW016580 PE=4 SV=1	1.37e-12	Ixodes scapularis	N			N
athaller692_173(length)_1(strand)_0(frame)	TP			X	STT3	3.1e-30	Putative dolichyl-diphosphooligosaccharide--protein glycosyltransferase subunit stt3b (Fragment)	2e-79	Uniref100	N			Y	Class A Rhodopsin like	Nucleotide-like	Adenosine	Adenosine type 2
athaller692_197(length)_-1(strand)_2(frame)	TP			X	STT3	1.4e-16	Putative dolichyl-diphosphooligosaccharide--protein glycosyltransferase subunit stt3b (Fragment)	2e-79	Uniref100	N			Y	Class A Rhodopsin like	Peptide	Fmet-leu-phe
athaller775_123(length)_-1(strand)_1(frame)	TP			X	DUF2678	4.8e-30	Putative conserved plasma membrane protein	3e-73	Uniref100	N			Y	Class A Rhodopsin like	Peptide	Melanocortin	Melanocortin type 1
athaller779_250(length)_1(strand)_1(frame)	TGP		X		Acyl_transf_3	3.2e-12	Uncharacterized protein	5e-157	Uniref100	Y	A	Rhodopsin	Y	Class A Rhodopsin like	(Rhod)opsin	Rhodopsin Arthropod
athaller780_165(length)_1(strand)_1(frame)	TP			X	DUF418	0.00014	Uncharacterized protein	3e-92	Uniref100	N			Y	Class A Rhodopsin like	(Rhod)opsin	Rhodopsin Arthropod
athaller815_109(length)_-1(strand)_0(frame)	T			X			Glycine rich superfamily member (Fragment)	3e-42	Uniref100	N			N
athaller828_202(length)_-1(strand)_1(frame)	T			X	FA_hydroxylase	1e-06	Putative c-4 sterol methyl oxidase (Fragment)	2e-119	Uniref100	N			N
athaller876_131(length)_1(strand)_0(frame)	T			X			Putative monocarboxylate transporter (Fragment)	2e-72	Uniref100	N			N
athaller877_131(length)_1(strand)_0(frame)	T			X			Putative monocarboxylate transporter (Fragment)	2e-73	Uniref100	N			N
athaller96_366(length)_1(strand)_2(frame)	G				RNase_H	2e-17	Putative tick transposon	0	Uniref100	Y	B		N
athaller970_112(length)_-1(strand)_2(frame)	T			X			Putative uncharacterized protein	6e-12	Uniref100	N			N
athaller970_154(length)_-1(strand)_0(frame)	T			X			Putative uncharacterized protein	6e-12	Uniref100	N			N
athaller98_334(length)_1(strand)_2(frame)	G				RNase_H	1.6e-17	Putative tick transposon	0	Uniref100	Y	B		N

## Sheet: Predicted GPCR related
		PFAM Results		BLAST Results
Unigene ID	Protein Type	Pfam family	Pfam Analysis E-value	Top Informative BLASTP Hit	BLASTP E-value	Contig Sequence
athaller128_316(length)_1(strand)_1(frame)	Protein Kinase A	cNMP_binding	2.9e-22	PREDICTED: cAMP-dependent protein kinase type I-beta regulatory subunit [Stegastes partitus]	3e-177
athaller129_173(length)_1(strand)_1(frame)	Protein Kinase A	cNMP_binding	2.7e-10	PREDICTED: cAMP-dependent protein kinase type I-alpha regulatory subunit [Cynoglossus semilaevis]	1e-58
athaller168_100(length)_-1(strand)_0(frame)	GEF	I-set	6.8e-17	PREDICTED: obscurin [Stegastes partitus]	5e-08
athaller169_100(length)_-1(strand)_0(frame)	GEF	I-set	6.8e-17	PREDICTED: obscurin [Stegastes partitus]	5e-08
athaller170_100(length)_-1(strand)_0(frame)	GEF	I-set	6.8e-17	PREDICTED: obscurin [Stegastes partitus]	5e-08
athaller171_100(length)_-1(strand)_0(frame)	GEF	I-set	6.8e-17	PREDICTED: obscurin [Stegastes partitus]	5e-08
athaller401_168(length)_-1(strand)_0(frame)	GEF	I-set	1.2e-15	PREDICTED: obscurin-like, partial [Stegastes partitus]	8e-16
athaller402_168(length)_-1(strand)_0(frame)	GEF	I-set	1.2e-15	PREDICTED: obscurin-like, partial [Stegastes partitus]	2e-14
athaller1171_647(length)_1(strand)_1(frame)	GEF	I-set	2.6e-18	PREDICTED: obscurin-like isoform X7 [Stegastes partitus]	9e-18
athaller1450_213(length)_1(strand)_1(frame)	GEF			PREDICTED: rab5 GDP/GTP exchange factor [Stegastes partitus]	1e-15
athaller1450_349(length)_1(strand)_0(frame)	GEF	VPS9	1.4e-28	PREDICTED: rab5 GDP/GTP exchange factor isoform X3 [Oryctolagus cuniculus]	3e-67
athaller2000_339(length)_1(strand)_1(frame)	GEF	RhoGEF	4.3e-14	PREDICTED: FYVE, RhoGEF and PH domain-containing protein 6 isoform X1 [Oryctolagus cuniculus]	5e-97
athaller2294_201(length)_1(strand)_1(frame)	GEF	PH	5.1e-06	PREDICTED: rho guanine nucleotide exchange factor 4 isoform X3 [Oryctolagus cuniculus]	2e-27
athaller398_188(length)_1(strand)_1(frame)	GTPase	Ras	2.7e-58	PREDICTED: transforming protein RhoA [Cynoglossus semilaevis]	1e-123
athaller399_188(length)_1(strand)_1(frame)	GTPase	Ras	2.7e-58	PREDICTED: transforming protein RhoA [Cynoglossus semilaevis]	1e-123
athaller1034_243(length)_1(strand)_0(frame)	GTPase	Ras	2.7e-35	PREDICTED: rho-related GTP-binding protein RhoE isoform X1 [Cynoglossus semilaevis]	5e-45
athaller1213_184(length)_1(strand)_1(frame)	GTPase	Ras	6.4e-50	PREDICTED: ras-related protein Rab-7a isoform X2 [Cynoglossus semilaevis]	1e-113
athaller1263_201(length)_1(strand)_0(frame)	GTPase	Ras	7.3e-57	PREDICTED: ras-related protein Rap-1A [Cynoglossus semilaevis]	1e-115
athaller1266_204(length)_1(strand)_1(frame)	GTPase	Ras	2.6e-54	PREDICTED: ras-related protein ralB-A-like [Cynoglossus semilaevis]	4e-102
athaller1297_202(length)_1(strand)_0(frame)	GTPase	Ras	2.4e-65	PREDICTED: ras-related protein Rab-10 [Cynoglossus semilaevis]	4e-105
athaller1992_206(length)_1(strand)_2(frame)	GTPase	Ras	4e-61	PREDICTED: ras-related protein Rab-5C [Cynoglossus semilaevis]	3e-117
athaller2021_271(length)_-1(strand)_2(frame)	GAP	RhoGAP	4e-48	PREDICTED: rho GTPase-activating protein 44 isoform X1 [Oryctolagus cuniculus]	1e-68
athaller2021_95(length)_-1(strand)_0(frame)	GTPase	BAR	9.9e-07	PREDICTED: LOW QUALITY PROTEIN: rho GTPase-activating protein 17-like [Cynoglossus semilaevis]	2e-11
athaller2065_197(length)_1(strand)_0(frame)	GTPase	Arf	6.4e-63	PREDICTED: GTP-binding protein SAR1b [Stegastes partitus]	3e-99
athaller2065_72(length)_-1(strand)_1(frame)	GTPase	Arf	1.8e-17	PREDICTED: GTP-binding protein SAR1b-like [Stegastes partitus]	3e-23
athaller2080_249(length)_1(strand)_2(frame)	GTPase	Ras	1.2e-48	PREDICTED: GTP-binding nuclear protein Ran [Stegastes partitus]	1e-136
athaller2150_313(length)_-1(strand)_2(frame)	GAP	RabGAP-TBC	3.2e-52	PREDICTED: TBC1 domain family member 22B-like isoform X1 [Stegastes partitus]	1e-156
athaller2532_183(length)_1(strand)_2(frame)	GTPase	Ras	1.2e-27	PREDICTED: ras-related protein Rab-11A-like [Stegastes partitus]	8e-63
athaller2532_67(length)_1(strand)_0(frame)	GTPase	Ras	9.4e-11	PREDICTED: ras-related protein Rab-11A [Stegastes partitus]	3e-16
athaller2532_96(length)_1(strand)_1(frame)	GTPase	Ras	5e-13	PREDICTED: ras-related protein Rab-11A [Stegastes partitus]	1e-18
athaller2665_204(length)_-1(strand)_0(frame)	GTPase	Ras	1.1e-57	PREDICTED: ras-related protein Rab-18 [Cynoglossus semilaevis]	8e-100
athaller2666_205(length)_1(strand)_1(frame)	GTPase	Ras	7.9e-55	PREDICTED: ras-related protein Rap-2b [Cynoglossus semilaevis]	6e-77
athaller2700_149(length)_-1(strand)_0(frame)	GTPase	Ras	8.1e-36	PREDICTED: ras-related protein Rab-14 [Cynoglossus semilaevis]	3e-88
athaller2702_225(length)_1(strand)_2(frame)	GTPase	Ras	1.7e-66	PREDICTED: ras-related protein ORAB-1 [Cynoglossus semilaevis]	1e-126
athaller2728_118(length)_1(strand)_0(frame)	GTPase	Ras	1.2e-24	PREDICTED: GTPase RhebL1 [Cynoglossus semilaevis]	2e-45
athaller2739_222(length)_1(strand)_2(frame)	GTPase	Ras	2.8e-56	PREDICTED: rho-related GTP-binding protein RhoC [Stegastes partitus]	4e-121
athaller3118_219(length)_1(strand)_2(frame)	GAP	RhoGAP	1.1e-26	PREDICTED: rho GTPase-activating protein 7 isoform X3 [Oryctolagus cuniculus]	1e-65
athaller3190_215(length)_1(strand)_0(frame)	GTPase	MMR_HSR1	3.3e-16	PREDICTED: large subunit GTPase 1 homolog [Cynoglossus semilaevis]	5e-70
athaller3629_186(length)_1(strand)_0(frame)	GTPase	Ras	3.4e-63	PREDICTED: ras-related protein Rab-2A [Cynoglossus semilaevis]	8e-120
athaller4154_82(length)_1(strand)_0(frame)	GTPase	Ras	3.2e-05	PREDICTED: ras-related protein Rab-24-like isoform X2 [Cynoglossus semilaevis]	3e-13
athaller2087_258(length)_-1(strand)_1(frame)	Arrestin	Arrestin_C	1.3e-29	PREDICTED: beta-arrestin-1 [Oryctolagus cuniculus]	3e-99

## Sheet: Sheet1
athaller1175_662(length)_1(strand)_1(frame)	TPBGA		X				Class B-Secretin Receptor|B7QM22|B7QM22_IXOSC Putative uncharacterized protein OS=Ixodes scapularis GN=IscW_ISCW023670 PE=4 SV=1	0	Ixodes scapularis	Y	C
