# Supplementary material for: Bioinformatic prediction of G protein-coupled receptor encoding sequences from the transcriptome of the foreleg, including the Haller’s organ, of the cattle tick, Rhipicephalus australis
Source: PLoS One. 2017 Feb 23;12(2):e0172326. doi: 10.1371/journal.pone.0172326 (PMC5322884; doi:10.1371/journal.pone.0172326)
Supplement: S9 File — PCA-GPCR output. (XLSX) [file pone.0172326.s009.xlsx]

## Sheet: PCA_GPCR
ORF ID	GPCR?	Class	Subfamily	Sub-Subfamily	Subtype
athaller1055_146(length)_1(strand)_2(frame)	N
athaller1130_1047(length)_-1(strand)_0(frame)	N
athaller1135_190(length)_-1(strand)_1(frame)	N
athaller1199_309(length)_-1(strand)_2(frame)	N
athaller1206_221(length)_-1(strand)_1(frame)	N
athaller1262_373(length)_1(strand)_1(frame)	N
athaller1299_192(length)_-1(strand)_1(frame)	N
athaller1320_318(length)_1(strand)_0(frame)	N
athaller1322_368(length)_-1(strand)_2(frame)	N
athaller1356_534(length)_1(strand)_0(frame)	N
athaller1512_135(length)_1(strand)_2(frame)	N
athaller1537_105(length)_-1(strand)_1(frame)	N
athaller1583_124(length)_1(strand)_1(frame)	N
athaller1593_166(length)_1(strand)_1(frame)	N
athaller1771_140(length)_-1(strand)_1(frame)	N
athaller1772_169(length)_1(strand)_1(frame)	N
athaller1782_343(length)_1(strand)_0(frame)	N
athaller1908_344(length)_1(strand)_2(frame)	N
athaller1921_173(length)_-1(strand)_1(frame)	N
athaller2022_233(length)_-1(strand)_2(frame)	N
athaller2041_132(length)_1(strand)_2(frame)	N
athaller2075_126(length)_-1(strand)_0(frame)	N
athaller2075_149(length)_1(strand)_2(frame)	N
athaller2125_187(length)_-1(strand)_0(frame)	N
athaller2155_172(length)_1(strand)_2(frame)	N
athaller2213_204(length)_1(strand)_0(frame)	N
athaller2348_212(length)_1(strand)_0(frame)	N
athaller245_163(length)_1(strand)_2(frame)	N
athaller2455_277(length)_1(strand)_1(frame)	N
athaller246_200(length)_-1(strand)_2(frame)	N
athaller2478_220(length)_-1(strand)_2(frame)	N
athaller2801_218(length)_-1(strand)_1(frame)	N
athaller2824_126(length)_1(strand)_1(frame)	N
athaller2872_102(length)_1(strand)_2(frame)	N
athaller2907_132(length)_1(strand)_1(frame)	N
athaller3268_208(length)_1(strand)_2(frame)	N
athaller3386_201(length)_-1(strand)_2(frame)	N
athaller345_217(length)_-1(strand)_1(frame)	N
athaller3476_195(length)_-1(strand)_0(frame)	N
athaller3507_149(length)_-1(strand)_0(frame)	N
athaller3527_114(length)_1(strand)_2(frame)	N
athaller3564_189(length)_-1(strand)_1(frame)	N
athaller3621_121(length)_1(strand)_0(frame)	N
athaller3635_187(length)_1(strand)_1(frame)	N
athaller3639_186(length)_-1(strand)_1(frame)	N
athaller380_338(length)_1(strand)_0(frame)	N
athaller3802_175(length)_1(strand)_2(frame)	N
athaller413_150(length)_1(strand)_2(frame)	N
athaller4190_101(length)_1(strand)_1(frame)	N
athaller4214_153(length)_1(strand)_0(frame)	N
athaller4258_129(length)_-1(strand)_2(frame)	N
athaller4285_155(length)_-1(strand)_0(frame)	N
athaller435_416(length)_1(strand)_2(frame)	N
athaller4543_133(length)_-1(strand)_2(frame)	N
athaller4552_105(length)_1(strand)_0(frame)	N
athaller4552_107(length)_1(strand)_1(frame)	N
athaller4552_109(length)_1(strand)_2(frame)	N
athaller4629_114(length)_-1(strand)_1(frame)	N
athaller4663_114(length)_-1(strand)_2(frame)	N
athaller490_127(length)_-1(strand)_0(frame)	N
athaller491_127(length)_-1(strand)_1(frame)	N
athaller592_293(length)_1(strand)_2(frame)	N
athaller593_300(length)_1(strand)_2(frame)	N
athaller675_193(length)_1(strand)_0(frame)	N
athaller815_109(length)_-1(strand)_0(frame)	N
athaller828_202(length)_-1(strand)_1(frame)	N
athaller876_131(length)_1(strand)_0(frame)	N
athaller877_131(length)_1(strand)_0(frame)	N
athaller96_366(length)_1(strand)_2(frame)	N
athaller970_112(length)_-1(strand)_2(frame)	N
athaller970_154(length)_-1(strand)_0(frame)	N
athaller98_334(length)_1(strand)_2(frame)	N
athaller1032_523(length)_1(strand)_0(frame)	Y	Class A Rhodopsin like	Class A Orphan/other	LGR like
athaller1048_233(length)_-1(strand)_0(frame)	Y	Class A Rhodopsin like	(Rhod)opsin	Rhodopsin Vertebrate	Vertebrate blue/green opsin
athaller1117_362(length)_-1(strand)_2(frame)	Y	Class A Rhodopsin like	Amine	Trace amine	Trace amine type 9
athaller1119_191(length)_-1(strand)_0(frame)	Y	Class A Rhodopsin like	Peptide	Neuropeptide Y	GPR74 like
athaller1121_1339(length)_-1(strand)_0(frame)	Y	Class B Secretin like	GPR64
athaller1123_907(length)_-1(strand)_2(frame)	Y	Class C Metabotropic glutamate/pheromone	GABA-B
athaller1126_292(length)_1(strand)_0(frame)	Y	Class B Secretin like	GPR133
athaller1126_864(length)_1(strand)_1(frame)	Y	Class B Secretin like	ERM1
athaller1133_618(length)_-1(strand)_0(frame)	Y	Vomeronasal receptors (V1R & V3R)	Vomeronasal receptors V1RL
athaller1138_187(length)_1(strand)_2(frame)	Y	Class A Rhodopsin like	Nucleotide-like	Adenosine	Adenosine type 2
athaller1140_442(length)_-1(strand)_0(frame)	Y	Class A Rhodopsin like	Peptide	Galanin like	Galanin type 1
athaller1154_282(length)_1(strand)_0(frame)	Y	Class A Rhodopsin like	Melatonin
athaller1160_759(length)_1(strand)_1(frame)	Y	Class C Metabotropic glutamate/pheromone	GABA-B
athaller1169_299(length)_1(strand)_1(frame)	Y	Class A Rhodopsin like	Prostanoid
athaller1175_662(length)_1(strand)_1(frame)	Y	Class C Metabotropic glutamate/pheromone	GABA-B
athaller1182_126(length)_-1(strand)_0(frame)	Y	Class A Rhodopsin like	Peptide	Prokineticin receptors
athaller1197_154(length)_-1(strand)_1(frame)	Y	Class A Rhodopsin like	Olfactory	Olfactory 243
athaller1209_460(length)_1(strand)_1(frame)	Y	Class A Rhodopsin like	Olfactory	Olfactory 232
athaller1218_287(length)_1(strand)_2(frame)	Y	Class A Rhodopsin like	(Rhod)opsin	Rhodopsin Arthropod
athaller1224_421(length)_1(strand)_0(frame)	Y	Class A Rhodopsin like	Peptide	Somatostatin	Somatostatin type 5
athaller1227_410(length)_1(strand)_2(frame)	Y	Class A Rhodopsin like	Peptide	Cholecystokinin CCK
athaller1230_465(length)_-1(strand)_0(frame)	Y	Class B Secretin like	Brain-specific angiogenesis inhibitor (BAI))
athaller1248_190(length)_-1(strand)_0(frame)	Y	Class A Rhodopsin like	Nucleotide-like	Adenosine	Adenosine type 2
athaller1272_298(length)_-1(strand)_0(frame)	Y	Class A Rhodopsin like	Class A Orphan/other	Mas proto-oncogene & Mas-related (MRGs)
athaller1303_323(length)_-1(strand)_0(frame)	Y	Class A Rhodopsin like	Peptide	Neuropeptide Y	GPR74 like
athaller1307_232(length)_1(strand)_0(frame)	Y	Class B Secretin like	Calcitonin
athaller1307_296(length)_-1(strand)_2(frame)	Y	Class A Rhodopsin like	Peptide	Cholecystokinin CCK
athaller1309_423(length)_-1(strand)_0(frame)	Y	Class A Rhodopsin like	Peptide	Vasopressin-like	Oxytocin
athaller1316_532(length)_-1(strand)_1(frame)	Y	Class A Rhodopsin like	Hormone protein	Gonadotropin type I
athaller1332_371(length)_-1(strand)_2(frame)	Y	Class A Rhodopsin like	Peptide	Chemokine	C-C Chemokine
athaller1333_325(length)_1(strand)_2(frame)	Y	Class A Rhodopsin like	Peptide	Neuropeptide Y	GPR74 like
athaller1342_403(length)_-1(strand)_0(frame)	Y	Class A Rhodopsin like	Class A Orphan/other	Free fatty acid receptor 3
athaller1361_123(length)_1(strand)_0(frame)	Y	Class A Rhodopsin like	Thyrotropin-releasing hormone & Secretagogue	Thyrotropin-releasing hormone
athaller1364_287(length)_-1(strand)_2(frame)	Y	Class A Rhodopsin like	Class A Orphan/other	SREB
athaller1365_289(length)_-1(strand)_2(frame)	Y	Class A Rhodopsin like	Nucleotide-like	Adenosine	Adenosine type 3
athaller1377_284(length)_1(strand)_0(frame)	Y	Class A Rhodopsin like	Peptide	Opioid	Opioid type X
athaller1386_405(length)_1(strand)_0(frame)	Y	Class A Rhodopsin like	(Rhod)opsin	Rhodopsin Vertebrate	Vertebrate red opsin
athaller1396_503(length)_-1(strand)_2(frame)	Y	Class A Rhodopsin like	Peptide	Bradykinin	Bradykinin type B2
athaller1414_324(length)_-1(strand)_2(frame)	Y	Class A Rhodopsin like	Nucleotide-like	Adenosine	Adenosine type 2
athaller1425_272(length)_-1(strand)_2(frame)	Y	Class A Rhodopsin like	Peptide	Neuropeptide Y	Neuropeptide Y / peptide YY
athaller1479_188(length)_1(strand)_2(frame)	Y	Class A Rhodopsin like	Melatonin
athaller1485_483(length)_1(strand)_1(frame)	Y	Class A Rhodopsin like	Amine	Adrenoceptors	Alpha Adrenoceptors
athaller1513_217(length)_-1(strand)_0(frame)	Y	Class A Rhodopsin like	Amine	Trace amine	Trace amine type 1
athaller1516_468(length)_-1(strand)_0(frame)	Y	Class A Rhodopsin like	(Rhod)opsin	Rhodopsin Vertebrate	Vertebrate blue/green opsin
athaller1556_164(length)_-1(strand)_0(frame)	Y	Class A Rhodopsin like	Amine	Trace amine	Trace amine type 9
athaller1565_224(length)_-1(strand)_1(frame)	Y	Class A Rhodopsin like	Amine	Serotonin	Serotonin type 4
athaller1586_111(length)_1(strand)_1(frame)	Y	Class A Rhodopsin like	(Rhod)opsin	Rhodopsin Arthropod
athaller1596_228(length)_1(strand)_1(frame)	Y	Class A Rhodopsin like	Peptide	Neuromedin U like	Neuromedin U
athaller1599_264(length)_1(strand)_0(frame)	Y	Class A Rhodopsin like	Peptide	Opioid	Opioid type X
athaller1604_218(length)_-1(strand)_1(frame)	Y	Class A Rhodopsin like	Olfactory	Olfactory II fam 2 / MOR256-262,270-285
athaller1607_111(length)_-1(strand)_1(frame)	Y	Class A Rhodopsin like	Nucleotide-like	Adenosine	Adenosine type 2
athaller1631_147(length)_-1(strand)_2(frame)	Y	Class A Rhodopsin like	Amine	Serotonin	Serotonin 1
athaller1639_202(length)_-1(strand)_1(frame)	Y	Class A Rhodopsin like	Lysosphingolipid & LPA (EDG)
athaller168_555(length)_1(strand)_2(frame)	Y	Class C Metabotropic glutamate/pheromone	Class C Other
athaller169_555(length)_1(strand)_0(frame)	Y	Class C Metabotropic glutamate/pheromone	Class C Other
athaller170_555(length)_1(strand)_2(frame)	Y	Class C Metabotropic glutamate/pheromone	Class C Other
athaller1702_381(length)_-1(strand)_2(frame)	Y	Class A Rhodopsin like	Amine	Octopamine	Octopamine type 2
athaller171_555(length)_1(strand)_0(frame)	Y	Class C Metabotropic glutamate/pheromone	Class C Other
athaller1732_256(length)_-1(strand)_0(frame)	Y	Class A Rhodopsin like	Peptide	Anaphylatoxin
athaller1734_218(length)_1(strand)_2(frame)	Y	Class A Rhodopsin like	Nucleotide-like	Purinoceptors	Purinoceptor P2RY12-14 GPR87 (UDP-Glucose)
athaller1735_320(length)_-1(strand)_1(frame)	Y	Class A Rhodopsin like	Nucleotide-like	Purinoceptors	Purinoceptor P2RY1-4,6,11 GPR91
athaller1764_249(length)_-1(strand)_0(frame)	Y	Class A Rhodopsin like	Peptide	Tachykinin	Substance P (NK1)
athaller1768_231(length)_-1(strand)_2(frame)	Y	Class A Rhodopsin like	Amine	Dopamine	Dopamine Insect type 2
athaller1768_297(length)_1(strand)_1(frame)	Y	Class A Rhodopsin like	Olfactory	Olfactory 298
athaller1770_180(length)_-1(strand)_1(frame)	Y	Class A Rhodopsin like	Amine	Trace amine	Trace amine type 1
athaller1823_379(length)_1(strand)_2(frame)	Y	Class A Rhodopsin like	Class A Orphan/other	Class A Other
athaller1837_143(length)_-1(strand)_0(frame)	Y	Class A Rhodopsin like	(Rhod)opsin	Rhodopsin Vertebrate	Vertebrate opsin type 3
athaller1846_367(length)_1(strand)_0(frame)	Y	Class A Rhodopsin like	Hormone protein	Gonadotropin type I
athaller1895_258(length)_-1(strand)_1(frame)	Y	Class A Rhodopsin like	Peptide	Bombesin	Neuromedin B receptor
athaller19_197(length)_1(strand)_0(frame)	Y	Class A Rhodopsin like	Peptide	Chemokine	C-C Chemokine
athaller1917_323(length)_-1(strand)_0(frame)	Y	Class A Rhodopsin like	Peptide	Anaphylatoxin
athaller1927_354(length)_-1(strand)_2(frame)	Y	Class A Rhodopsin like	Peptide	Neuropeptide Y	Neuropeptide Y / peptide YY
athaller1962_286(length)_1(strand)_0(frame)	Y	Class A Rhodopsin like	(Rhod)opsin	Rhodopsin Vertebrate	Vertebrate melanopsin
athaller1975_264(length)_1(strand)_0(frame)	Y	Class A Rhodopsin like	Nucleotide-like	Adenosine	Adenosine type 2
athaller1977_234(length)_1(strand)_1(frame)	Y	Class A Rhodopsin like	Peptide	Chemokine	C-X-C Chemokine
athaller1978_179(length)_-1(strand)_0(frame)	Y	Class A Rhodopsin like	Nucleotide-like	Adenosine	Adenosine type 2
athaller1989_237(length)_-1(strand)_2(frame)	Y	Class A Rhodopsin like	Peptide	Anaphylatoxin
athaller2069_145(length)_1(strand)_0(frame)	Y	Class A Rhodopsin like	Peptide	Opioid	Opioid type X
athaller2074_277(length)_-1(strand)_0(frame)	Y	Class A Rhodopsin like	Class A Orphan/other	Class A Other
athaller2082_326(length)_-1(strand)_0(frame)	Y	Class A Rhodopsin like	Peptide	Urotensin II
athaller2083_325(length)_1(strand)_0(frame)	Y	Vomeronasal receptors (V1R & V3R)	Vomeronasal receptors V1RF
athaller2105_321(length)_-1(strand)_1(frame)	Y	Class A Rhodopsin like	Class A Orphan/other	Class A Other
athaller2141_317(length)_-1(strand)_1(frame)	Y	Class A Rhodopsin like	Peptide	Chemokine	C-X-C Chemokine
athaller2143_275(length)_1(strand)_0(frame)	Y	Class A Rhodopsin like	(Rhod)opsin	Rhodopsin Arthropod
athaller2185_273(length)_-1(strand)_2(frame)	Y	Class A Rhodopsin like	(Rhod)opsin	Rhodopsin Vertebrate	Vertebrate Peropsin
athaller2312_183(length)_1(strand)_1(frame)	Y	Class A Rhodopsin like	Class A Orphan/other	Cysteinyl leukotriene
athaller2338_125(length)_1(strand)_1(frame)	Y	Vomeronasal receptors (V1R & V3R)	Vomeronasal receptors V1RJ & VIRK
athaller2362_275(length)_-1(strand)_0(frame)	Y	Class A Rhodopsin like	Peptide	Neuropeptide Y	GPR74 like
athaller2376_171(length)_1(strand)_1(frame)	Y	Class A Rhodopsin like	Class A Orphan/other	Class A Other
athaller238_313(length)_-1(strand)_2(frame)	Y	Class A Rhodopsin like	Peptide	Neuropeptide Y	GPR74 like
athaller239_313(length)_-1(strand)_2(frame)	Y	Class A Rhodopsin like	Peptide	Neuropeptide Y	GPR74 like
athaller2399_129(length)_1(strand)_2(frame)	Y	Class A Rhodopsin like	Nucleotide-like	Adenosine	Adenosine type 2
athaller240_224(length)_-1(strand)_2(frame)	Y	Class A Rhodopsin like	Lysosphingolipid & LPA (EDG)
athaller241_221(length)_1(strand)_1(frame)	Y	Class A Rhodopsin like	Nucleotide-like	Adenosine	Adenosine type 2
athaller243_221(length)_1(strand)_1(frame)	Y	Class A Rhodopsin like	Nucleotide-like	Adenosine	Adenosine type 2
athaller2474_190(length)_1(strand)_1(frame)	Y	Class A Rhodopsin like	Peptide	Neuropeptide Y	Neuropeptide FF type 2
athaller2506_106(length)_-1(strand)_2(frame)	Y	Class A Rhodopsin like	Class A Orphan/other	Mas proto-oncogene & Mas-related (MRGs)
athaller2514_209(length)_1(strand)_0(frame)	Y	Class A Rhodopsin like	Nucleotide-like	Adenosine	Adenosine type 2
athaller2522_241(length)_1(strand)_2(frame)	Y	Class A Rhodopsin like	Class A Orphan/other	Mas proto-oncogene & Mas-related (MRGs)
athaller2570_238(length)_-1(strand)_0(frame)	Y	Class A Rhodopsin like	(Rhod)opsin	Rhodopsin Vertebrate	Vertebrate blue/green opsin
athaller2590_122(length)_1(strand)_0(frame)	Y	Class A Rhodopsin like	Olfactory	Olfactory 129
athaller2605_186(length)_-1(strand)_2(frame)	Y	Class A Rhodopsin like	Class A Orphan/other	Mas proto-oncogene & Mas-related (MRGs)
athaller2639_255(length)_1(strand)_2(frame)	Y	Class A Rhodopsin like	Nucleotide-like	Adenosine	Adenosine type 2
athaller2649_258(length)_-1(strand)_2(frame)	Y	Class A Rhodopsin like	Peptide	Prokineticin receptors
athaller2657_188(length)_1(strand)_0(frame)	Y	Class B Secretin like	GPR133
athaller2658_220(length)_1(strand)_1(frame)	Y	Class A Rhodopsin like	Peptide	Anaphylatoxin
athaller2664_122(length)_1(strand)_0(frame)	Y	Class A Rhodopsin like	Olfactory	Olfactory 102
athaller2669_233(length)_1(strand)_2(frame)	Y	Class A Rhodopsin like	Peptide	Neuropeptide Y	Neuropeptide Y / peptide YY
athaller2673_218(length)_1(strand)_1(frame)	Y	Class A Rhodopsin like	Olfactory	Olfactory 15
athaller2696_133(length)_1(strand)_2(frame)	Y	Class A Rhodopsin like	Olfactory	Olfactory 283
athaller2698_229(length)_-1(strand)_1(frame)	Y	Class A Rhodopsin like	Class A Orphan/other	Class A Other
athaller2715_233(length)_1(strand)_2(frame)	Y	Class A Rhodopsin like	Amine	Trace amine	Trace amine type 9
athaller2784_235(length)_1(strand)_2(frame)	Y	Class A Rhodopsin like	Olfactory	Olfactory II fam 5 / MOR172-224,249,254
athaller2823_168(length)_1(strand)_1(frame)	Y	Class A Rhodopsin like	Olfactory	Olfactory II fam 3 / MOR255
athaller2886_230(length)_1(strand)_1(frame)	Y	Class A Rhodopsin like	Peptide	Fmet-leu-phe
athaller2915_196(length)_1(strand)_0(frame)	Y	Class A Rhodopsin like	Olfactory	Olfactory 24
athaller2926_187(length)_-1(strand)_0(frame)	Y	Class A Rhodopsin like	Peptide	Somatostatin	Somatostatin type 5
athaller3002_157(length)_-1(strand)_1(frame)	Y	Class A Rhodopsin like	Melatonin
athaller3008_228(length)_1(strand)_2(frame)	Y	Class A Rhodopsin like	Olfactory	Olfactory II fam 3 / MOR255
athaller3025_227(length)_1(strand)_2(frame)	Y	Class A Rhodopsin like	Peptide	Neuropeptide Y	Neuropeptide Y type 2
athaller3114_198(length)_-1(strand)_1(frame)	Y	Class A Rhodopsin like	Amine	Serotonin	Serotonin type 4
athaller3303_140(length)_-1(strand)_0(frame)	Y	Class A Rhodopsin like	Nucleotide-like	Adenosine	Adenosine type 2
athaller3416_200(length)_-1(strand)_1(frame)	Y	Class A Rhodopsin like	Lysosphingolipid & LPA (EDG)
athaller3430_198(length)_-1(strand)_0(frame)	Y	Class A Rhodopsin like	Olfactory	Olfactory II fam 3 / MOR255
athaller346_560(length)_1(strand)_0(frame)	Y	Vomeronasal receptors (V1R & V3R)	Vomeronasal receptors V1RL
athaller3467_169(length)_1(strand)_1(frame)	Y	Class A Rhodopsin like	Nucleotide-like	Adenosine	Adenosine type 2
athaller347_560(length)_1(strand)_0(frame)	Y	Vomeronasal receptors (V1R & V3R)	Vomeronasal receptors V1RL
athaller3521_191(length)_-1(strand)_1(frame)	Y	Class A Rhodopsin like	Amine	Trace amine	Trace amine type 9
athaller353_568(length)_1(strand)_1(frame)	Y	Class C Metabotropic glutamate/pheromone	GABA-B
athaller356_255(length)_1(strand)_0(frame)	Y	Class A Rhodopsin like	Nucleotide-like	Purinoceptors	Purinoceptor P2RY1-4,6,11 GPR91
athaller356_291(length)_1(strand)_1(frame)	Y	Class A Rhodopsin like	Class A Orphan/other	Class A Other
athaller357_231(length)_1(strand)_0(frame)	Y	Class A Rhodopsin like	Olfactory	Olfactory 37
athaller357_301(length)_1(strand)_2(frame)	Y	Class A Rhodopsin like	Peptide	Fmet-leu-phe
athaller3598_150(length)_1(strand)_1(frame)	Y	Class A Rhodopsin like	Class A Orphan/other	Mas proto-oncogene & Mas-related (MRGs)
athaller3668_184(length)_-1(strand)_1(frame)	Y	Class A Rhodopsin like	Olfactory	Olfactory II fam 3 / MOR255
athaller3700_181(length)_1(strand)_1(frame)	Y	Class A Rhodopsin like	Peptide	Chemokine	C-X-C Chemokine
athaller3728_179(length)_1(strand)_1(frame)	Y	Class A Rhodopsin like	Nucleotide-like	Adenosine	Adenosine type 2
athaller3762_146(length)_-1(strand)_2(frame)	Y	Class A Rhodopsin like	Nucleotide-like	Adenosine	Adenosine type 2
athaller3787_156(length)_1(strand)_0(frame)	Y	Class A Rhodopsin like	Olfactory	Olfactory 71
athaller3876_117(length)_1(strand)_1(frame)	Y	Class A Rhodopsin like	Olfactory	Olfactory 135
athaller388_158(length)_1(strand)_2(frame)	Y	Class A Rhodopsin like	Olfactory	Olfactory 232
athaller3955_164(length)_1(strand)_1(frame)	Y	Class A Rhodopsin like	Olfactory	Olfactory 232
athaller3999_103(length)_-1(strand)_2(frame)	Y	Class B Secretin like	GPR133
athaller4033_165(length)_-1(strand)_2(frame)	Y	Class A Rhodopsin like	Peptide	Melanocortin	Melanocortin type 1
athaller4038_154(length)_-1(strand)_1(frame)	Y	Class A Rhodopsin like	Peptide	Neuropeptide Y	GPR74 like
athaller4147_161(length)_-1(strand)_2(frame)	Y	Class A Rhodopsin like	(Rhod)opsin	Rhodopsin Vertebrate	Vertebrate blue/green opsin
athaller4192_146(length)_1(strand)_2(frame)	Y	Class A Rhodopsin like	Nucleotide-like	Adenosine	Adenosine type 2
athaller4195_160(length)_1(strand)_0(frame)	Y	Vomeronasal receptors (V1R & V3R)	Vomeronasal receptors V1RL
athaller4197_113(length)_-1(strand)_0(frame)	Y	Class A Rhodopsin like	Amine	Serotonin	Serotonin type 4
athaller434_114(length)_-1(strand)_2(frame)	Y	Class A Rhodopsin like	Peptide	Neuropeptide Y	GPR74 like
athaller435_114(length)_-1(strand)_2(frame)	Y	Class A Rhodopsin like	Peptide	Neuropeptide Y	GPR74 like
athaller4377_148(length)_1(strand)_1(frame)	Y	Class A Rhodopsin like	Peptide	Prokineticin receptors
athaller4478_139(length)_1(strand)_1(frame)	Y	Class A Rhodopsin like	Olfactory	Olfactory 14
athaller454_222(length)_1(strand)_0(frame)	Y	Class A Rhodopsin like	Class A Orphan/other	Class A Other
athaller455_259(length)_1(strand)_0(frame)	Y	Class A Rhodopsin like	Peptide	Neuropeptide Y	Neuropeptide FF type 2
athaller465_523(length)_1(strand)_0(frame)	Y	Class B Secretin like	Latrophilin
athaller4697_102(length)_1(strand)_0(frame)	Y	Class A Rhodopsin like	(Rhod)opsin	Rhodopsin Vertebrate	Vertebrate opsin type 3
athaller482_285(length)_1(strand)_2(frame)	Y	Class A Rhodopsin like	Peptide	Opioid	Opioid type X
athaller483_285(length)_1(strand)_2(frame)	Y	Class A Rhodopsin like	Peptide	Opioid	Opioid type X
athaller532_366(length)_-1(strand)_2(frame)	Y	Class A Rhodopsin like	Peptide	Neuropeptide Y	GPR74 like
athaller533_366(length)_-1(strand)_2(frame)	Y	Class A Rhodopsin like	Peptide	Neuropeptide Y	GPR74 like
athaller536_258(length)_-1(strand)_2(frame)	Y	Class A Rhodopsin like	Olfactory	Olfactory 309
athaller537_251(length)_-1(strand)_2(frame)	Y	Class A Rhodopsin like	Olfactory	Olfactory 309
athaller544_469(length)_1(strand)_0(frame)	Y	Class B Secretin like	GPR133
athaller545_326(length)_1(strand)_2(frame)	Y	Class A Rhodopsin like	Peptide	Vasopressin-like	Vasotocin
athaller552_430(length)_1(strand)_0(frame)	Y	Class B Secretin like	GPR133
athaller557_220(length)_-1(strand)_2(frame)	Y	Class A Rhodopsin like	Olfactory	Olfactory 241
athaller620_266(length)_1(strand)_0(frame)	Y	Class A Rhodopsin like	Peptide	Chemokine	C-X-C Chemokine
athaller621_266(length)_1(strand)_0(frame)	Y	Class A Rhodopsin like	Peptide	Chemokine	C-X-C Chemokine
athaller64_160(length)_1(strand)_1(frame)	Y	Class A Rhodopsin like	Peptide	Opioid	Opioid type X
athaller650_325(length)_-1(strand)_2(frame)	Y	Class A Rhodopsin like	Lysosphingolipid & LPA (EDG)
athaller692_173(length)_1(strand)_0(frame)	Y	Class A Rhodopsin like	Nucleotide-like	Adenosine	Adenosine type 2
athaller692_197(length)_-1(strand)_2(frame)	Y	Class A Rhodopsin like	Peptide	Fmet-leu-phe
athaller775_123(length)_-1(strand)_1(frame)	Y	Class A Rhodopsin like	Peptide	Melanocortin	Melanocortin type 1
athaller779_250(length)_1(strand)_1(frame)	Y	Class A Rhodopsin like	(Rhod)opsin	Rhodopsin Arthropod
athaller780_165(length)_1(strand)_1(frame)	Y	Class A Rhodopsin like	(Rhod)opsin	Rhodopsin Arthropod
