# Supplementary material for: Bioinformatic prediction of G protein-coupled receptor encoding sequences from the transcriptome of the foreleg, including the Haller’s organ, of the cattle tick, Rhipicephalus australis
Source: PLoS One. 2017 Feb 23;12(2):e0172326. doi: 10.1371/journal.pone.0172326 (PMC5322884; doi:10.1371/journal.pone.0172326)
Supplement: S10 File — RaptorX 3D models for selected ORFs. (XLSX) [file pone.0172326.s010.xlsx]

## Sheet: Sheet1
ID	(Rhod)opsin-1048_233	(Rhod)opsin-1218_287	(Rhod)opsin-1962_286	(Rhod)opsin-2185_273	(Rhod)opsin-779_250	Olfactory-536_258 Olfactory-537-_251	Peptide-1140_442	Peptide-1425_272	Peptide-1599_264	Peptide-1917_323	Peptide-2082_326	Peptide-2362_275	Peptide-238_313 Peptide-239_313	Peptide-482_285 Peptide-483_285	GPCR (GABA-B)-1175_662	Olfactory 357_231	Olfactory 3668_184	Olfactory 3787_156
ORF ID	athaller1048_233(length)_-1(strand)_0(frame)	athaller1218_287(length)_1(strand)_2(frame)	athaller1962_286(length)_1(strand)_0(frame)	athaller2185_273(length)_-1(strand)_2(frame)	athaller779_250(length)_1(strand)_1(frame)	athaller536_258(length)_-1(strand)_2(frame). athaller537_251(length)_-1(strand)_2(frame)	athaller1140_442(length)_-1(strand)_0(frame)	athaller1425_272(length)_-1(strand)_2(frame)	athaller1599_264(length)_1(strand)_0(frame)	athaller1917_323(length)_-1(strand)_0(frame)	athaller2082_326(length)_-1(strand)_0(frame)	athaller2362_275(length)_-1(strand)_0(frame)	athaller238_313(length)_-1(strand)_2(frame). athaller239_313(length)_-1(strand)_2(frame)	athaller482_285(length)_1(strand)_2(frame). athaller483_285(length)_1(strand)_2(frame)	athaller1175_662(length)_1(strand)_1(frame)	athaller357_231(length)_1(strand)_0(frame)	athaller3668_184(length)_-1(strand)_1(frame)	athaller3787_156(length)_1(strand)_0(frame)
Top View
Side View
Best Template	Membrane Protein (Transporter)	Membrane Protein (Oxidoreductase)	Membrane Protein (Oxidoreductase)	Membrane Protein	Membrane Protein (Oxidoreductase)	Membrane Protein	Membrane Protein (Transporter)	Membrane Protein (Oxidoreductase)	Membrane Protein (Oxidoreductase)	Membrane Protein (Transporter)	Membrane Protein (Transporter)	Membrane Protein (Oxidoreductase)	Membrane Protein (Transporter)	Membrane Protein (Oxidoreductase)	Membrane Protein (GPCR)	Membrane Protein (Transporter)	Membrane Protein (Transporter)	Membrane Protein (Transporter)
p-value	2.3e-06	8.33e-05	3.92e-05	4.75e-06	0.000145	4.16 e-05	8.54e-08	6.49 e-05	7.58 e-05	2.18 e-05	4.94e-07	0.000109	7.34e-08	1.85 e-04	2.19 e-05	1.30 e-02	1.85 e-04	1.19 e-04
Residues modelled	1	1	1	1	1	1	1	1	1	0.67	1	1	1	1	0.46	1	1	1
Score	-5	-8	+8	-7	-7	+7	-10	-8	-8	+6	-12	-7	-7	-7	+7	-1	+5	+5
*Score: Number of helices preceeded by the "+" sign if there is a high GPCR resemblance and full helix integrity or the "-" sign if there is low GPCR resemblance OR lack of helix integrity
